# Supplementary material for: Exosomal miR-93-3p targets EIF4EBP1 to regulate macrophage polarization and accelerate wound healing post-anal fistula surgery
Source: Front Pharmacol. 2025 Aug 18;16:1599633. doi: 10.3389/fphar.2025.1599633 (PMC12399553; doi:10.3389/fphar.2025.1599633)
Supplement: Supplementary file 3 [file DataSheet12.xls]

## Sheet: All Targets Value
All Targets Value (Entities where at least 5 out of 15 samples have flags in Detected) # Column A: systematic_name, it represents the miRNA name. # Column B ~ P: Raw Intensity of each sample. # Column Q ~ AE: log2 value of Normalized Intensity of each sample. # Column AF ~ AT: Flags, flags are attributes that denote the quality of the entities (auto-flagging by GeneSpring GX v14.9 software). # Co…
	Raw Intensity															Normalized Intensity															Flags															Annotations
systematic_name	[Wugu-1](raw)	[Wugu-2](raw)	[Wugu-3](raw)	[Wugu-4](raw)	[Wugu-5](raw)	[Kangfu-1](raw)	[Kangfu-2](raw)	[Kangfu-3](raw)	[Kangfu-4](raw)	[Kangfu-5](raw)	[Vaseline-1](raw)	[Vaseline-2](raw)	[Vaseline-3](raw)	[Vaseline-4](raw)	[Vaseline-5](raw)	[Wugu-1](normalized)	[Wugu-2](normalized)	[Wugu-3](normalized)	[Wugu-4](normalized)	[Wugu-5](normalized)	[Kangfu-1](normalized)	[Kangfu-2](normalized)	[Kangfu-3](normalized)	[Kangfu-4](normalized)	[Kangfu-5](normalized)	[Vaseline-1](normalized)	[Vaseline-2](normalized)	[Vaseline-3](normalized)	[Vaseline-4](normalized)	[Vaseline-5](normalized)	Wugu-1	Wugu-2	Wugu-3	Wugu-4	Wugu-5	Kangfu-1	Kangfu-2	Kangfu-3	Kangfu-4	Kangfu-5	Vaseline-1	Vaseline-2	Vaseline-3	Vaseline-4	Vaseline-5	mirbase accession No	chr	strand	start
hsa-let-7a-5p	5.6117	5	0.1	5.32978	6.22492	28.8382	31.3565	36.1656	41.2611	20.4633	23.7482	18.3175	13.0179	17.7765	19.6377	2.37672	1.61443	-3.26586	2.35955	2.74915	4.39437	4.94643	4.58025	5.3651	4.64253	4.67683	4.48203	4.13532	4.49367	4.32534	Detected	Detected	Not Detected	Detected	Detected	Detected	Detected	Detected	Detected	Detected	Detected	Detected	Detected	Detected	Detected	MIMAT0000062	chr9	-	96938246
hsa-let-7b-3p	13.0703	12.1526	15.7424	13.6331	8.68973	5	5	5	5	5	5	5	5	5	5	3.27277	3.07604	3.3491	3.26689	3.16407	0.752096	2.10235	0.382992	2.43517	2.49257	2.16808	2.0347	2.40212	2.2436	1.80097	Detected	Detected	Detected	Detected	Detected	Detected	Detected	Detected	Detected	Detected	Detected	Detected	Detected	Detected	Detected	MIMAT0004482	chr22	-	46509632
hsa-let-7b-5p	62.7134	48.15	37.3536	50.5907	42.2122	299.308	201.149	359.224	315.79	193.891	234.682	176.201	148.31	164.124	191.869	5.606	5.68899	4.77875	5.63812	6.07239	7.34347	7.38639	7.53253	7.72364	7.21015	8.5688	8.24178	8.04337	8.28462	8.24178	Detected	Detected	Detected	Detected	Detected	Detected	Detected	Detected	Detected	Detected	Detected	Detected	Detected	Detected	Detected	MIMAT0000063	chr22	-	46509575
hsa-let-7c-5p	13.4893	7.32157	6.03356	7.89826	6.17662	79.0629	54.8896	94.1409	75.6504	51.0241	49.4403	39.7547	35.1069	36.9412	44.8084	3.33672	2.52703	2.35039	2.53468	2.7431	5.71122	5.73919	5.78063	6.0342	5.67683	5.78063	5.606	5.58729	5.58729	5.59637	Detected	Detected	Detected	Detected	Detected	Detected	Detected	Detected	Detected	Detected	Detected	Detected	Detected	Detected	Detected	MIMAT0000064	chr21	-	17912162
hsa-let-7d-3p	13.6355	12.5097	12.5242	11.6978	6.8227	29.3439	17.1643	33.2824	23.706	16.0265	34.9244	25.6119	20.2245	24.4258	28.695	3.3491	3.12887	2.94544	3.02189	2.82579	4.41715	4.20097	4.49367	4.70591	4.36494	5.23065	5.03021	4.85534	5.01508	5.05058	Detected	Detected	Detected	Detected	Detected	Detected	Detected	Detected	Detected	Detected	Detected	Detected	Detected	Detected	Detected	MIMAT0004484	chr9	-	96941182
hsa-let-7d-5p	5	5	0.1	5	5	12.1437	10.1188	14.7834	14.9392	7.28075	7.50152	5.63765	5	5	5.9121	1.33274	1.61443	-3.26586	1.39309	2.29019	3.31667	3.57934	3.46529	4.23245	3.48958	2.92298	2.74713	2.40212	2.2436	2.70551	Detected	Detected	Not Detected	Detected	Detected	Detected	Detected	Detected	Detected	Detected	Detected	Detected	Detected	Detected	Detected	MIMAT0000065	chr9	-	96941127
hsa-let-7f-1-3p	11.1847	7.7368	11.2624	9.25638	5.99175	5	5	5	5	5	0.1	5	5	5	5	2.9695	2.5555	2.7613	2.69063	2.7148	0.752096	2.10235	0.382992	2.43517	2.49257	-3.06629	2.0347	2.40212	2.2436	1.80097	Detected	Detected	Detected	Detected	Detected	Detected	Detected	Detected	Detected	Detected	Not Detected	Detected	Detected	Detected	Detected	MIMAT0004486	chr9	-	96938694
hsa-let-7f-5p	5	0.1	0.1	5	5	8.11758	12.0013	11.4231	16.0467	6.32343	8.00662	6.42702	5	5.71408	5.62458	1.33274	-3.19959	-3.26586	1.39309	2.29019	2.8203	3.75301	3.15603	4.3168	3.31667	2.99689	2.92298	2.40212	2.84645	2.65418	Detected	Not Detected	Not Detected	Detected	Detected	Detected	Detected	Detected	Detected	Detected	Detected	Detected	Detected	Detected	Detected	MIMAT0000067	chr9	-	96938636
hsa-let-7g-3p	5	5	5	5	5	5	5	5	5	5	5	5	5	5	5	1.33274	1.61443	0.878566	1.39309	2.29019	0.752096	2.10235	0.382992	2.43517	2.49257	2.16808	2.0347	2.40212	2.2436	1.80097	Detected	Detected	Detected	Detected	Detected	Detected	Detected	Detected	Detected	Detected	Detected	Detected	Detected	Detected	Detected	MIMAT0004584	chr3	+	52302375
hsa-let-7g-5p	5	5	0.1	5	5	16.604	17.79	22.0398	25.4683	10.7682	14.2383	9.68921	5	9.46582	9.61002	1.33274	1.61443	-3.26586	1.39309	2.29019	3.6792	4.23245	3.98253	4.74751	3.98729	3.83485	3.50537	2.40212	3.55356	3.28965	Detected	Detected	Not Detected	Detected	Detected	Detected	Detected	Detected	Detected	Detected	Detected	Detected	Detected	Detected	Detected	MIMAT0000414	chr3	+	52302319
hsa-let-7i-5p	64.7667	47.9842	26.0107	45.383	28.1367	189.347	116.372	232.698	208.899	102.475	142.596	98.2365	72.3148	89.5159	100.564	5.65018	5.67683	4.21061	5.43149	5.32682	6.59514	6.59514	6.80443	7.2472	6.43367	7.63371	7.2472	7.04112	7.21015	7.14499	Detected	Detected	Detected	Detected	Detected	Detected	Detected	Detected	Detected	Detected	Detected	Detected	Detected	Detected	Detected	MIMAT0000415	chr12	-	62997473
hsa-miR-101-3p	15.8599	10.3989	6.62597	10.7904	7.4249	116.647	74.1371	122.724	101.647	76.3855	91.0271	77.2845	68.4384	70.3309	78.861	3.6115	2.90776	2.3847	2.89859	2.9695	6.11043	6.05044	6.01967	6.33923	6.08282	6.99898	6.89055	6.90783	6.8274	6.73715	Detected	Detected	Detected	Detected	Detected	Detected	Detected	Detected	Detected	Detected	Detected	Detected	Detected	Detected	Detected	MIMAT0000099	chr1	+	65524183
hsa-miR-101-5p	5	5	5	5	5	5	0.1	5	0.1	0.1	5	5	5	5	5	1.33274	1.61443	0.878566	1.39309	2.29019	0.752096	-3.14946	0.382992	-2.9554	-2.82736	2.16808	2.0347	2.40212	2.2436	1.80097	Detected	Detected	Detected	Detected	Detected	Detected	Not Detected	Detected	Not Detected	Not Detected	Detected	Detected	Detected	Detected	Detected	MIMAT0004513	chr1	+	65524148
hsa-miR-103a-2-5p	5	5	5	5	5	5	0.1	5	0.1	0.1	5	5	5	5	5	1.33274	1.61443	0.878566	1.39309	2.29019	0.752096	-3.14946	0.382992	-2.9554	-2.82736	2.16808	2.0347	2.40212	2.2436	1.80097	Detected	Detected	Detected	Detected	Detected	Detected	Not Detected	Detected	Not Detected	Not Detected	Detected	Detected	Detected	Detected	Detected	MIMAT0009196	chr20	-	3898158
hsa-miR-103a-3p	5	0.1	0.1	0.1	0.1	5.93887	5	7.23836	5.37709	5	6.46644	5	5	5	5.03777	1.33274	-3.19959	-3.26586	-3.23589	-2.97421	2.56103	2.10235	2.65963	3.08594	2.49257	2.74713	2.0347	2.40212	2.2436	2.58659	Detected	Not Detected	Not Detected	Not Detected	Not Detected	Detected	Detected	Detected	Detected	Detected	Detected	Detected	Detected	Detected	Detected	MIMAT0000101	chr5	+	167987970
hsa-miR-106b-3p	0.1	0.1	0.1	0.1	0.1	5	5	5	5	5	5	0.1	0.1	0.1	5	-3.24296	-3.19959	-3.26586	-3.23589	-2.97421	0.752096	2.10235	0.382992	2.43517	2.49257	2.16808	-3.15333	-2.94086	-3.05701	1.80097	Not Detected	Not Detected	Not Detected	Not Detected	Not Detected	Detected	Detected	Detected	Detected	Detected	Detected	Not Detected	Not Detected	Not Detected	Detected	MIMAT0004672	chr7	+	99691688
hsa-miR-106b-5p	16.2441	7.22217	5.88949	8.63821	6.90886	49.4102	29.4359	53.5209	41.8408	33.0819	29.4529	23.8146	22.1503	21.6237	24.7528	3.64597	2.51538	2.34317	2.62029	2.83801	5.01508	4.88513	5.04118	5.3779	5.14365	4.99352	4.92807	5.03021	4.86576	4.78603	Detected	Detected	Detected	Detected	Detected	Detected	Detected	Detected	Detected	Detected	Detected	Detected	Detected	Detected	Detected	MIMAT0000680	chr7	+	99691647
hsa-miR-107	6.89189	5	5	5	5	38.928	30.2589	46.6567	44.2997	26.1017	49.7441	37.9188	27.6791	36.2156	40.7947	2.4975	1.61443	0.878566	1.39309	2.29019	4.75304	4.91021	4.86576	5.49418	4.89356	5.7948	5.51883	5.30427	5.5528	5.45621	Detected	Detected	Detected	Detected	Detected	Detected	Detected	Detected	Detected	Detected	Detected	Detected	Detected	Detected	Detected	MIMAT0000104
hsa-miR-1180-3p	18.9355	27.1879	25.4711	25.7864	16.9714	20.5821	14.7524	19.265	8.00352	8.21911	54.5156	43.7146	34.3446	47.5986	54.7602	3.89033	4.60667	4.16842	4.43752	4.52878	3.96699	4.00619	3.74962	3.53274	3.61873	6.00651	5.7948	5.5653	6.08282	5.98803	Detected	Detected	Detected	Detected	Detected	Detected	Detected	Detected	Detected	Detected	Detected	Detected	Detected	Detected	Detected	MIMAT0005825	chr17	+	19247880
hsa-miR-1181	5.68897	5	6.06373	5	5	5.03525	5	5.4644	5	5	5	5	5	5	5	2.38248	1.61443	2.35151	1.39309	2.29019	2.43679	2.10235	2.4388	2.43517	2.49257	2.16808	2.0347	2.40212	2.2436	1.80097	Detected	Detected	Detected	Detected	Detected	Detected	Detected	Detected	Detected	Detected	Detected	Detected	Detected	Detected	Detected	MIMAT0005826
hsa-miR-1182	30.9448	24.4988	33.9251	27.2169	15.2116	32.6628	22.7115	35.9261	18.7192	20.1292	15.855	13.3358	11.8985	12.9637	15.4637	4.56416	4.4678	4.66639	4.54833	4.34912	4.52093	4.50725	4.5709	4.49367	4.62399	3.96119	3.94703	3.95346	3.96119	3.94703	Detected	Detected	Detected	Detected	Detected	Detected	Detected	Detected	Detected	Detected	Detected	Detected	Detected	Detected	Detected	MIMAT0005827
hsa-miR-1183	20.2493	21.4565	25.2588	21.8448	12.8167	16.2413	10.3418	17.4895	7.79966	7.95262	19.0185	16.1239	15.0118	16.0537	19.4297	3.98729	4.23245	4.14946	4.16282	4.00619	3.6661	3.6115	3.65552	3.48076	3.57934	4.25436	4.24077	4.3168	4.31006	4.3168	Detected	Detected	Detected	Detected	Detected	Detected	Detected	Detected	Detected	Detected	Detected	Detected	Detected	Detected	Detected	MIMAT0005828
hsa-miR-1185-1-3p	563.613	401.489	611.531	470.07	275.081	445.757	291.735	491.991	288.931	316.157	184.372	177.108	175.835	164.11	196.476	8.66187	8.66187	8.90111	8.81814	8.69742	7.92912	7.87476	7.87476	7.63371	7.87476	8.11973	8.26819	8.35798	8.26819	8.26819	Detected	Detected	Detected	Detected	Detected	Detected	Detected	Detected	Detected	Detected	Detected	Detected	Detected	Detected	Detected	MIMAT0022838
hsa-miR-1185-2-3p	391.278	290.881	439.209	337.448	199.46	288.047	189.922	318.452	177.916	201.409	121.453	118.687	117.629	107.474	128.205	8.09844	8.28462	8.41177	8.28462	8.18344	7.28996	7.2472	7.2472	7.04112	7.28996	7.28996	7.47022	7.68389	7.42728	7.38639	Detected	Detected	Detected	Detected	Detected	Detected	Detected	Detected	Detected	Detected	Detected	Detected	Detected	Detected	Detected	MIMAT0022713
hsa-miR-1202	2250.09	1621.12	2508.79	1822.63	1256.37	2680.86	1746.29	2882.66	1915.01	2047.23	1044.33	1043.68	1091.16	932.706	1209.51	10.7566	10.8958	11.0254	10.8958	10.8958	10.7566	10.6424	10.7566	10.4841	10.7566	10.4081	10.4081	10.7566	10.4081	10.4081	Detected	Detected	Detected	Detected	Detected	Detected	Detected	Detected	Detected	Detected	Detected	Detected	Detected	Detected	Detected	MIMAT0005865
hsa-miR-1203	0.1	0.1	0.1	0.1	0.1	0.1	0.1	5	0.1	0.1	5	5	0.1	5	5	-3.24296	-3.19959	-3.26586	-3.23589	-2.97421	-3.30946	-3.14946	0.382992	-2.9554	-2.82736	2.16808	2.0347	-2.94086	2.2436	1.80097	Not Detected	Not Detected	Not Detected	Not Detected	Not Detected	Not Detected	Not Detected	Detected	Not Detected	Not Detected	Detected	Detected	Not Detected	Detected	Detected	MIMAT0005866
hsa-miR-1207-5p	1289.13	1037.08	1395.75	1118.93	767.824	1569.18	1109.84	1706.36	1146.43	1278.89	587.364	570.384	568.824	536.365	624.909	9.91451	10.1452	10.2734	10.2033	10.2033	9.66202	9.61003	9.70837	9.50667	9.78367	9.61003	9.74615	9.8325	9.74615	9.70837	Detected	Detected	Detected	Detected	Detected	Detected	Detected	Detected	Detected	Detected	Detected	Detected	Detected	Detected	Detected	MIMAT0005871
hsa-miR-1208	5	5	5	5	0.1	5	5	5.14438	5	5	5	5	5	5	5	1.33274	1.61443	0.878566	1.39309	-2.97421	0.752096	2.10235	2.4046	2.43517	2.49257	2.16808	2.0347	2.40212	2.2436	1.80097	Detected	Detected	Detected	Detected	Not Detected	Detected	Detected	Detected	Detected	Detected	Detected	Detected	Detected	Detected	Detected	MIMAT0005873
hsa-miR-122-5p	5	5	5	5	5	5	5	5	0.1	0.1	5	5	5	5	5	1.33274	1.61443	0.878566	1.39309	2.29019	0.752096	2.10235	0.382992	-2.9554	-2.82736	2.16808	2.0347	2.40212	2.2436	1.80097	Detected	Detected	Detected	Detected	Detected	Detected	Detected	Detected	Not Detected	Not Detected	Detected	Detected	Detected	Detected	Detected	MIMAT0000421	chr18	-	56118324
hsa-miR-1224-3p	5	5	5	5	5	5	0.1	5	0.1	0.1	5	5	0.1	5	5	1.33274	1.61443	0.878566	1.39309	2.29019	0.752096	-3.14946	0.382992	-2.9554	-2.82736	2.16808	2.0347	-2.94086	2.2436	1.80097	Detected	Detected	Detected	Detected	Detected	Detected	Not Detected	Detected	Not Detected	Not Detected	Detected	Detected	Not Detected	Detected	Detected	MIMAT0005459
hsa-miR-1224-5p	66.0304	58.0223	68.3269	58.3792	37.7512	56.9712	39.9243	63.488	29.2704	32.2099	34.5192	30.5725	28.3788	31.326	36.299	5.66189	6.01967	5.9087	5.86227	5.9234	5.27188	5.30427	5.28064	4.88513	5.11243	5.20023	5.27188	5.34927	5.3779	5.33659	Detected	Detected	Detected	Detected	Detected	Detected	Detected	Detected	Detected	Detected	Detected	Detected	Detected	Detected	Detected	MIMAT0005458
hsa-miR-1225-5p	3099.16	2305.66	3288.63	2633.67	1589.24	1931.7	1252.42	2080.1	1377.53	1537.09	1110.79	1094.08	1118.25	1025.96	1236.53	11.1867	11.1867	11.4534	11.6797	11.4534	10.1452	9.78367	10.0195	9.8325	10.1452	10.4841	10.4841	10.8958	10.4841	10.4841	Detected	Detected	Detected	Detected	Detected	Detected	Detected	Detected	Detected	Detected	Detected	Detected	Detected	Detected	Detected	MIMAT0005572
hsa-miR-1226-5p	64.0526	43.9558	60.7601	46.7109	30.3787	32.8447	22.4483	35.4995	16.8356	18.3762	17.794	16.4127	14.5149	15.2845	18.4559	5.63812	5.44715	5.62702	5.49418	5.51175	4.52878	4.49367	4.55674	4.38664	4.52878	4.18877	4.27221	4.25436	4.22675	4.21061	Detected	Detected	Detected	Detected	Detected	Detected	Detected	Detected	Detected	Detected	Detected	Detected	Detected	Detected	Detected	MIMAT0005576	chr3	-	47891061
hsa-miR-1227-3p	6.16647	5.55995	7.37588	5.88585	5	5	5	5	5	5	5	5	5	5	5	2.4303	2.38972	2.43209	2.39581	2.29019	0.752096	2.10235	0.382992	2.43517	2.49257	2.16808	2.0347	2.40212	2.2436	1.80097	Detected	Detected	Detected	Detected	Detected	Detected	Detected	Detected	Detected	Detected	Detected	Detected	Detected	Detected	Detected	MIMAT0005580	chr19	+	2234148
hsa-miR-1227-5p	14.2276	9.23517	11.8891	9.45384	5.59711	55.2722	37.732	62.4617	40.0668	43.405	21.5791	19.6874	18.0072	17.4023	22.4428	3.39746	2.73661	2.84998	2.72674	2.62636	5.21162	5.21162	5.25583	5.31274	5.52983	4.50725	4.63309	4.66639	4.45101	4.58025	Detected	Detected	Detected	Detected	Detected	Detected	Detected	Detected	Detected	Detected	Detected	Detected	Detected	Detected	Detected	MIMAT0022941
hsa-miR-1228-3p	84.8934	65.3486	93.7756	77.9691	44.5649	22.8753	15.0827	24.5353	17.8532	18.0776	12.2517	12.0364	11.7702	10.9355	12.9238	6.07239	6.12198	6.25432	6.20452	6.12198	4.12632	4.03144	4.12047	4.44417	4.50725	3.64597	3.8221	3.93485	3.73279	3.73946	Detected	Detected	Detected	Detected	Detected	Detected	Detected	Detected	Detected	Detected	Detected	Detected	Detected	Detected	Detected	MIMAT0005583	chr12	-	57588348
hsa-miR-1228-5p	12.473	19.5901	18.6311	18.7746	12.5604	16.6456	13.5325	15.4169	6.93022	7.08843	46.6854	38.8289	29.4032	40.8998	46.4611	3.15083	4.08915	3.64597	3.92935	3.9744	3.68453	3.90705	3.50537	3.33672	3.40887	5.67683	5.5653	5.41207	5.68899	5.65018	Detected	Detected	Detected	Detected	Detected	Detected	Detected	Detected	Detected	Detected	Detected	Detected	Detected	Detected	Detected	MIMAT0005582	chr12	-	57588297
hsa-miR-1229-3p	5	5	5.37171	5	5	5	5	5	5	5	5	5	5	5	5	1.33274	1.61443	2.32883	1.39309	2.29019	0.752096	2.10235	0.382992	2.43517	2.49257	2.16808	2.0347	2.40212	2.2436	1.80097	Detected	Detected	Detected	Detected	Detected	Detected	Detected	Detected	Detected	Detected	Detected	Detected	Detected	Detected	Detected	MIMAT0005584	chr5	+	179225346
hsa-miR-1229-5p	908.749	641.366	915.943	741.564	444.411	872.912	586.263	973.773	605.634	673.868	307.327	297.969	301.32	278.436	337.955	9.66202	9.61003	9.8325	9.66202	9.35981	8.86034	8.86034	8.86034	8.66187	8.90111	8.81814	8.90111	9.01834	8.96594	8.96594	Detected	Detected	Detected	Detected	Detected	Detected	Detected	Detected	Detected	Detected	Detected	Detected	Detected	Detected	Detected	MIMAT0022942
hsa-miR-1233-3p	5	5	5.19979	5	5	5	5	5	0.1	0.1	5	5	0.1	5	5	1.33274	1.61443	2.3257	1.39309	2.29019	0.752096	2.10235	0.382992	-2.9554	-2.82736	2.16808	2.0347	-2.94086	2.2436	1.80097	Detected	Detected	Detected	Detected	Detected	Detected	Detected	Detected	Not Detected	Not Detected	Detected	Detected	Not Detected	Detected	Detected	MIMAT0005588	chr15	+	34674351
hsa-miR-1233-5p	11.9925	11.9632	14.431	12.5608	8.01101	13.9347	8.07668	16.2353	7.23775	8.07629	7.68659	7.17977	6.44736	6.60837	8.39322	3.08199	3.06216	3.18168	3.14324	3.04654	3.47302	3.33672	3.57934	3.39746	3.59013	2.94748	3.07201	3.16407	3.07604	3.13673	Detected	Detected	Detected	Detected	Detected	Detected	Detected	Detected	Detected	Detected	Detected	Detected	Detected	Detected	Detected	MIMAT0022943	chr15	+	34674294
hsa-miR-1234-3p	22.6476	17.7319	25.4861	20.0776	13.0669	10.3394	7.33042	10.9484	7.46825	8.06196	7.9329	7.80197	7.18588	7.43974	8.61363	4.11367	3.94113	4.17806	4.06288	4.04637	3.09758	3.22646	3.06701	3.42411	3.58553	2.9915	3.1752	3.31667	3.2186	3.15083	Detected	Detected	Detected	Detected	Detected	Detected	Detected	Detected	Detected	Detected	Detected	Detected	Detected	Detected	Detected	MIMAT0005589	chr8	+	145625557
hsa-miR-1236-3p	5	5	5	5	5	5	5	5	5	5	5	5	5	5	5	1.33274	1.61443	0.878566	1.39309	2.29019	0.752096	2.10235	0.382992	2.43517	2.49257	2.16808	2.0347	2.40212	2.2436	1.80097	Detected	Detected	Detected	Detected	Detected	Detected	Detected	Detected	Detected	Detected	Detected	Detected	Detected	Detected	Detected	MIMAT0005591	chr6	+	31924717
hsa-miR-1236-5p	35.627	26.5274	37.7444	28.5944	17.8913	61.6881	40.8028	66.2304	35.9177	36.1485	27.9453	24.3916	25.0369	22.5112	28.0113	4.79758	4.56416	4.79758	4.63309	4.58776	5.3779	5.32682	5.34927	5.18511	5.24214	4.94643	4.95891	5.18511	4.91717	5.01508	Detected	Detected	Detected	Detected	Detected	Detected	Detected	Detected	Detected	Detected	Detected	Detected	Detected	Detected	Detected	MIMAT0022945
hsa-miR-1237-3p	37.4187	29.0841	42.0129	35.49	21.7878	7.07715	5	7.39084	5	5	5	5	5	5	5	4.85534	4.73952	5.00411	4.99352	4.84879	2.7148	2.10235	2.67948	2.43517	2.49257	2.16808	2.0347	2.40212	2.2436	1.80097	Detected	Detected	Detected	Detected	Detected	Detected	Detected	Detected	Detected	Detected	Detected	Detected	Detected	Detected	Detected	MIMAT0005592	chr11	-	64136166
hsa-miR-1238-3p	51.4248	41.9976	61.2312	49.8444	29.6251	8.45886	5.66683	9.56787	5.90337	6.57345	5.43543	5.36548	5	5	5.40954	5.33659	5.3651	5.67683	5.59637	5.45621	2.8595	2.89214	2.90338	3.16407	3.3251	2.60851	2.70551	2.40212	2.2436	2.63216	Detected	Detected	Detected	Detected	Detected	Detected	Detected	Detected	Detected	Detected	Detected	Detected	Detected	Detected	Detected	MIMAT0005593	chr19	-	10662867
hsa-miR-1238-5p	20.4647	26.6443	30.1144	27.5605	16.8362	14.7374	9.99992	14.4952	8.10704	8.74026	29.4339	24.3096	19.5491	25.7378	29.6516	4.00619	4.5709	4.48812	4.5709	4.48812	3.53274	3.5613	3.45077	3.54791	3.68453	4.97349	4.94643	4.77222	5.15097	5.10272	Detected	Detected	Detected	Detected	Detected	Detected	Detected	Detected	Detected	Detected	Detected	Detected	Detected	Detected	Detected	MIMAT0022947
hsa-miR-124-3p	0.1	0.1	0.1	5	5	0.1	0.1	0.1	5	0.1	5	5	0.1	5	5	-3.24296	-3.19959	-3.26586	1.39309	2.29019	-3.30946	-3.14946	-3.32196	2.43517	-2.82736	2.16808	2.0347	-2.94086	2.2436	1.80097	Not Detected	Not Detected	Not Detected	Detected	Detected	Not Detected	Not Detected	Not Detected	Detected	Not Detected	Detected	Detected	Not Detected	Detected	Detected	MIMAT0000422	chr8	-	65291771
hsa-miR-1246	8964.37	8259.1	8512.8	8334.23	5840.21	7892.76	6951.09	8223.68	7689.74	7727.39	20001.5	18401	16167.2	17547	19348.5	12.9755	13.6809	12.6546	12.9755	12.9755	12.6546	12.9755	12.0109	13.6809	12.9755	13.6809	13.6809	13.6809	13.6809	13.6809	Detected	Detected	Detected	Detected	Detected	Detected	Detected	Detected	Detected	Detected	Detected	Detected	Detected	Detected	Detected	MIMAT0005898
hsa-miR-1247-3p	5.47332	5	5.12073	5	5	8.95225	5.49603	9.68171	5	5	5	5	5	5	5	2.36597	1.61443	2.32422	1.39309	2.29019	2.93144	2.87198	2.92696	2.43517	2.49257	2.16808	2.0347	2.40212	2.2436	1.80097	Detected	Detected	Detected	Detected	Detected	Detected	Detected	Detected	Detected	Detected	Detected	Detected	Detected	Detected	Detected	MIMAT0022721
hsa-miR-1247-5p	5	5	5	5	5	5	0.1	5	5	0.1	0.1	0.1	0.1	0.1	0.1	1.33274	1.61443	0.878566	1.39309	2.29019	0.752096	-3.14946	0.382992	2.43517	-2.82736	-3.06629	-3.15333	-2.94086	-3.05701	-3.21453	Detected	Detected	Detected	Detected	Detected	Detected	Not Detected	Detected	Detected	Not Detected	Not Detected	Not Detected	Not Detected	Not Detected	Not Detected	MIMAT0005899	chr14	+	102026684
hsa-miR-1249-3p	149.151	113.727	166.648	129.539	82.7927	36.1417	23.28	38.3576	26.5449	28.3664	18.1621	17.7764	17.3634	15.538	19.0021	6.75735	6.89055	7.14499	6.94015	7.05478	4.65279	4.54833	4.64253	4.78603	5.03021	4.20097	4.39437	4.55674	4.27221	4.26365	Detected	Detected	Detected	Detected	Detected	Detected	Detected	Detected	Detected	Detected	Detected	Detected	Detected	Detected	Detected	MIMAT0005901	chr22	+	45596896
hsa-miR-1249-5p	12.1432	11.1945	14.4403	12.3592	6.87218	12.4942	8.16916	13.9358	6.4018	6.85157	6.96706	5.94083	5.49874	5.59548	6.98255	3.10599	2.98324	3.18799	3.11707	2.83103	3.34143	3.35759	3.38746	3.24782	3.36314	2.83358	2.8147	2.93421	2.82918	2.87198	Detected	Detected	Detected	Detected	Detected	Detected	Detected	Detected	Detected	Detected	Detected	Detected	Detected	Detected	Detected	MIMAT0032029
hsa-miR-1250-5p	5	5	5	5	0.1	5	0.1	5	0.1	0.1	5	5	0.1	5	5	1.33274	1.61443	0.878566	1.39309	-2.97421	0.752096	-3.14946	0.382992	-2.9554	-2.82736	2.16808	2.0347	-2.94086	2.2436	1.80097	Detected	Detected	Detected	Detected	Not Detected	Detected	Not Detected	Detected	Not Detected	Not Detected	Detected	Detected	Not Detected	Detected	Detected	MIMAT0005902	chr17	+	79107039
hsa-miR-1253	0.1	5	5	5	5	0.1	0.1	5	0.1	0.1	0.1	0.1	0.1	0.1	0.1	-3.24296	1.61443	0.878566	1.39309	2.29019	-3.30946	-3.14946	0.382992	-2.9554	-2.82736	-3.06629	-3.15333	-2.94086	-3.05701	-3.21453	Not Detected	Detected	Detected	Detected	Detected	Not Detected	Not Detected	Detected	Not Detected	Not Detected	Not Detected	Not Detected	Not Detected	Not Detected	Not Detected	MIMAT0005904
hsa-miR-1255b-5p	0.1	0.1	0.1	0.1	0.1	5	0.1	5	0.1	0.1	5	5	5	5	5	-3.24296	-3.19959	-3.26586	-3.23589	-2.97421	0.752096	-3.14946	0.382992	-2.9554	-2.82736	2.16808	2.0347	2.40212	2.2436	1.80097	Not Detected	Not Detected	Not Detected	Not Detected	Not Detected	Detected	Not Detected	Detected	Not Detected	Not Detected	Detected	Detected	Detected	Detected	Detected	MIMAT0005945	chr1	-	167967907
hsa-miR-125a-3p	16.5886	13.6048	20.2669	15.1667	10.0985	36.7505	25.2741	37.8991	16.8357	16.7272	10.6008	9.48279	9.07065	9.19236	10.6246	3.65552	3.33672	3.80142	3.48076	3.51636	4.66639	4.68877	4.61374	4.39437	4.402	3.40887	3.45631	3.65552	3.4979	3.45077	Detected	Detected	Detected	Detected	Detected	Detected	Detected	Detected	Detected	Detected	Detected	Detected	Detected	Detected	Detected	MIMAT0004602
hsa-miR-125a-5p	5	5	5	5	5	7.53732	5	8.91682	8.38712	5	5.03551	5	5	5	5	1.33274	1.61443	0.878566	1.39309	2.29019	2.75558	2.10235	2.83801	3.56825	2.49257	2.55789	2.0347	2.40212	2.2436	1.80097	Detected	Detected	Detected	Detected	Detected	Detected	Detected	Detected	Detected	Detected	Detected	Detected	Detected	Detected	Detected	MIMAT0000443
hsa-miR-125b-2-3p	5	5	5	5	5	5	5	5	5	5	0.1	0.1	0.1	0.1	5	1.33274	1.61443	0.878566	1.39309	2.29019	0.752096	2.10235	0.382992	2.43517	2.49257	-3.06629	-3.15333	-2.94086	-3.05701	1.80097	Detected	Detected	Detected	Detected	Detected	Detected	Detected	Detected	Detected	Detected	Not Detected	Not Detected	Not Detected	Not Detected	Detected	MIMAT0004603	chr21	-	17962618
hsa-miR-125b-5p	0.1	0.1	0.1	0.1	0.1	5	5	5	5	5	5	5	5	5	5	-3.24296	-3.19959	-3.26586	-3.23589	-2.97421	0.752096	2.10235	0.382992	2.43517	2.49257	2.16808	2.0347	2.40212	2.2436	1.80097	Not Detected	Not Detected	Not Detected	Not Detected	Not Detected	Detected	Detected	Detected	Detected	Detected	Detected	Detected	Detected	Detected	Detected	MIMAT0000423	chr11	+	121970500
hsa-miR-1260a	6.56995	9.12893	9.90374	9.41656	8.86531	6.08803	5	6.99203	5	5	11.5576	10.1514	7.97269	8.67666	9.87498	2.47235	2.71746	2.61168	2.71746	3.2186	2.56994	2.10235	2.63558	2.43517	2.49257	3.54094	3.57934	3.48076	3.45077	3.35759	Detected	Detected	Detected	Detected	Detected	Detected	Detected	Detected	Detected	Detected	Detected	Detected	Detected	Detected	Detected	MIMAT0005911	chr14	-	77732578
hsa-miR-1260b	5	5	5	5	5	5	5	5	5	5	7.10583	6.40216	5.26307	5.4138	6.59569	1.33274	1.61443	0.878566	1.39309	2.29019	0.752096	2.10235	0.382992	2.43517	2.49257	2.86465	2.91331	2.88647	2.79512	2.79876	Detected	Detected	Detected	Detected	Detected	Detected	Detected	Detected	Detected	Detected	Detected	Detected	Detected	Detected	Detected	MIMAT0015041
hsa-miR-1266-3p	5	5	5.04039	5	5	8.49093	5.2534	8.4482	5	5	5	5	5	5	5	1.33274	1.61443	2.3227	1.39309	2.29019	2.87198	2.83103	2.79108	2.43517	2.49257	2.16808	2.0347	2.40212	2.2436	1.80097	Detected	Detected	Detected	Detected	Detected	Detected	Detected	Detected	Detected	Detected	Detected	Detected	Detected	Detected	Detected	MIMAT0026742
hsa-miR-1266-5p	5	5	5	5	0.1	5	5	5	5	5	5	5	5	5	5	1.33274	1.61443	0.878566	1.39309	-2.97421	0.752096	2.10235	0.382992	2.43517	2.49257	2.16808	2.0347	2.40212	2.2436	1.80097	Detected	Detected	Detected	Detected	Not Detected	Detected	Detected	Detected	Detected	Detected	Detected	Detected	Detected	Detected	Detected	MIMAT0005920	chr15	+	52569348
hsa-miR-1267	6.09002	5	5.58121	5	5	5	5	5	5	5	0.1	5	5	5	5	2.42139	1.61443	2.3325	1.39309	2.29019	0.752096	2.10235	0.382992	2.43517	2.49257	-3.06629	2.0347	2.40212	2.2436	1.80097	Detected	Detected	Detected	Detected	Detected	Detected	Detected	Detected	Detected	Detected	Not Detected	Detected	Detected	Detected	Detected	MIMAT0005921
hsa-miR-1268a	638.017	640.514	723.623	642.36	640.634	1055.17	1171.8	1221.5	938.307	1233.74	2005.48	2545.93	2461.11	2220.78	2476.97	8.81814	9.58196	9.21349	9.25232	9.91451	9.21349	9.70837	9.21349	9.25232	9.66202	10.8958	11.4534	11.6797	11.4534	11.4534	Detected	Detected	Detected	Detected	Detected	Detected	Detected	Detected	Detected	Detected	Detected	Detected	Detected	Detected	Detected	MIMAT0005922	chr15	+	22513250
hsa-miR-1268b	110.928	125.017	146.098	131.813	102.155	161.692	140.653	191.603	101.732	117.317	214.682	197.62	165.952	186.885	229.433	6.35305	6.99898	6.97449	6.99898	7.28996	6.51079	6.8274	6.53945	6.35305	6.55925	8.38227	8.41177	8.26819	8.46537	8.49093	Detected	Detected	Detected	Detected	Detected	Detected	Detected	Detected	Detected	Detected	Detected	Detected	Detected	Detected	Detected	MIMAT0018925
hsa-miR-127-3p	5	6.49632	6.61509	6.17079	5	0.1	0.1	0.1	0.1	0.1	0.1	0.1	0.1	0.1	0.1	1.33274	2.45083	2.38248	2.41394	2.29019	-3.30946	-3.14946	-3.32196	-2.9554	-2.82736	-3.06629	-3.15333	-2.94086	-3.05701	-3.21453	Detected	Detected	Detected	Detected	Detected	Not Detected	Not Detected	Not Detected	Not Detected	Not Detected	Not Detected	Not Detected	Not Detected	Not Detected	Not Detected	MIMAT0000446	chr14	-	100419130
hsa-miR-127-5p	5	5	5	5	5	5	5	5	5	5	0.1	0.1	0.1	0.1	5	1.33274	1.61443	0.878566	1.39309	2.29019	0.752096	2.10235	0.382992	2.43517	2.49257	-3.06629	-3.15333	-2.94086	-3.05701	1.80097	Detected	Detected	Detected	Detected	Detected	Detected	Detected	Detected	Detected	Detected	Not Detected	Not Detected	Not Detected	Not Detected	Detected	MIMAT0004604
hsa-miR-1270	0.1	0.1	5	0.1	0.1	5	5	5.03874	5	5	5	5	5	5	5	-3.24296	-3.19959	0.878566	-3.23589	-2.97421	0.752096	2.10235	2.38972	2.43517	2.49257	2.16808	2.0347	2.40212	2.2436	1.80097	Not Detected	Not Detected	Detected	Not Detected	Not Detected	Detected	Detected	Detected	Detected	Detected	Detected	Detected	Detected	Detected	Detected	MIMAT0005924
hsa-miR-1273d	5.30538	5	5	5	5	5	5	5	5	5	5.14309	5	5	5	5	2.35291	1.61443	0.878566	1.39309	2.29019	0.752096	2.10235	0.382992	2.43517	2.49257	2.57636	2.0347	2.40212	2.2436	1.80097	Detected	Detected	Detected	Detected	Detected	Detected	Detected	Detected	Detected	Detected	Detected	Detected	Detected	Detected	Detected	MIMAT0015090
hsa-miR-1273e	5	5	5	5	5	5.08151	5	5.08007	5	5	5	5	5	5	5	1.33274	1.61443	0.878566	1.39309	2.29019	2.4417	2.10235	2.39581	2.43517	2.49257	2.16808	2.0347	2.40212	2.2436	1.80097	Detected	Detected	Detected	Detected	Detected	Detected	Detected	Detected	Detected	Detected	Detected	Detected	Detected	Detected	Detected	MIMAT0018079
hsa-miR-1273f	15.6981	11.0969	11.8557	10.3825	6.17628	18.1799	11.5795	16.3945	12.8094	10.7561	18.2422	14.4845	12.8956	15.2369	18.0891	3.57934	2.9738	2.84411	2.86465	2.73883	3.78581	3.70804	3.60134	4.08915	3.9744	4.21917	4.06288	4.11367	4.21917	4.16282	Detected	Detected	Detected	Detected	Detected	Detected	Detected	Detected	Detected	Detected	Detected	Detected	Detected	Detected	Detected	MIMAT0020601
hsa-miR-1273g-3p	22.3758	19.3539	18.6836	17.7324	13.446	31.0782	19.1879	32.3082	26.9672	22.3355	34.9465	29.7705	22.5193	24.5336	24.5783	4.10036	4.07661	3.65552	3.8145	4.10036	4.48203	4.3557	4.44417	4.83507	4.73952	5.24214	5.23065	5.05058	5.05058	4.77222	Detected	Detected	Detected	Detected	Detected	Detected	Detected	Detected	Detected	Detected	Detected	Detected	Detected	Detected	Detected	MIMAT0022742
hsa-miR-1273g-5p	5	0.1	0.1	0.1	0.1	5	5	5	5	0.1	5	5	5	5	5	1.33274	-3.19959	-3.26586	-3.23589	-2.97421	0.752096	2.10235	0.382992	2.43517	-2.82736	2.16808	2.0347	2.40212	2.2436	1.80097	Detected	Not Detected	Not Detected	Not Detected	Not Detected	Detected	Detected	Detected	Detected	Not Detected	Detected	Detected	Detected	Detected	Detected	MIMAT0020602	chr1	-	53406017
hsa-miR-1273h-3p	5	5	5	5	5	5	0.1	5	0.1	0.1	0.1	5	0.1	0.1	5	1.33274	1.61443	0.878566	1.39309	2.29019	0.752096	-3.14946	0.382992	-2.9554	-2.82736	-3.06629	2.0347	-2.94086	-3.05701	1.80097	Detected	Detected	Detected	Detected	Detected	Detected	Not Detected	Detected	Not Detected	Not Detected	Not Detected	Detected	Not Detected	Not Detected	Detected	MIMAT0030416
hsa-miR-1273h-5p	5	5	5	5	5	5	5	5	5	5	5	5	5	5	5	1.33274	1.61443	0.878566	1.39309	2.29019	0.752096	2.10235	0.382992	2.43517	2.49257	2.16808	2.0347	2.40212	2.2436	1.80097	Detected	Detected	Detected	Detected	Detected	Detected	Detected	Detected	Detected	Detected	Detected	Detected	Detected	Detected	Detected	MIMAT0030415
hsa-miR-1275	359.628	258.401	350.116	289.228	180.716	397.084	263.592	433.694	246.763	279.732	140.517	135.972	131.475	129.562	154.496	7.96258	8.11973	8.11973	8.09844	8.09844	7.79963	7.78318	7.78318	7.44826	7.78318	7.51522	7.75415	7.79963	7.84674	7.75415	Detected	Detected	Detected	Detected	Detected	Detected	Detected	Detected	Detected	Detected	Detected	Detected	Detected	Detected	Detected	MIMAT0005929
hsa-miR-128-3p	5	5	0.1	5	0.1	6.34062	5.2638	7.42275	7.11784	5	7.02296	5.1559	5	5.21937	6.05397	1.33274	1.61443	-3.26586	1.39309	-2.97421	2.60695	2.83801	2.68504	3.36314	2.49257	2.84645	2.67446	2.40212	2.7613	2.7148	Detected	Detected	Not Detected	Detected	Not Detected	Detected	Detected	Detected	Detected	Detected	Detected	Detected	Detected	Detected	Detected	MIMAT0000424	chr2	-	136423018
hsa-miR-1281	39.4484	54.6167	64.4082	58.9819	37.2425	18.2423	10.9603	20.6426	7.46603	7.66059	16.0977	13.8729	8.98962	11.5814	12.6457	4.97349	5.9087	5.7948	5.89404	5.88208	3.79473	3.65552	3.88496	3.41839	3.5223	3.98253	3.99694	3.63755	3.8221	3.67168	Detected	Detected	Detected	Detected	Detected	Detected	Detected	Detected	Detected	Detected	Detected	Detected	Detected	Detected	Detected	MIMAT0005939
hsa-miR-1285-3p	0.1	0.1	0.1	0.1	0.1	5	5	5	5	0.1	5	5	5	5	5	-3.24296	-3.19959	-3.26586	-3.23589	-2.97421	0.752096	2.10235	0.382992	2.43517	-2.82736	2.16808	2.0347	2.40212	2.2436	1.80097	Not Detected	Not Detected	Not Detected	Not Detected	Not Detected	Detected	Detected	Detected	Detected	Not Detected	Detected	Detected	Detected	Detected	Detected	MIMAT0005876	chr2	+	70480122
hsa-miR-1285-5p	12.6042	16.2523	19.1962	16.8379	11.1474	7.93873	5	7.91031	5	5	16.9267	15.6552	12.162	14.1791	18.0721	3.19418	3.72004	3.68453	3.70244	3.73279	2.79512	2.10235	2.74713	2.43517	2.49257	4.10718	4.17806	4.0244	4.09541	4.15583	Detected	Detected	Detected	Detected	Detected	Detected	Detected	Detected	Detected	Detected	Detected	Detected	Detected	Detected	Detected	MIMAT0022719
hsa-miR-129-1-3p	5	5	5.34719	5	5	5	5	5	5	5	0.1	0.1	0.1	0.1	0.1	1.33274	1.61443	2.32838	1.39309	2.29019	0.752096	2.10235	0.382992	2.43517	2.49257	-3.06629	-3.15333	-2.94086	-3.05701	-3.21453	Detected	Detected	Detected	Detected	Detected	Detected	Detected	Detected	Detected	Detected	Not Detected	Not Detected	Not Detected	Not Detected	Not Detected	MIMAT0004548	chr7	-	127847977
hsa-miR-129-2-3p	5	5	5.31749	5	5	5	0.1	5	5	5	0.1	0.1	0.1	0.1	0.1	1.33274	1.61443	2.32785	1.39309	2.29019	0.752096	-3.14946	0.382992	2.43517	2.49257	-3.06629	-3.15333	-2.94086	-3.05701	-3.21453	Detected	Detected	Detected	Detected	Detected	Detected	Not Detected	Detected	Detected	Detected	Not Detected	Not Detected	Not Detected	Not Detected	Not Detected	MIMAT0004605	chr11	-	43603004
hsa-miR-129-5p	5	6.65565	7.18283	6.23774	5	5	0.1	5	0.1	0.1	5	5	0.1	5	5	1.33274	2.46316	2.42139	2.42139	2.29019	0.752096	-3.14946	0.382992	-2.9554	-2.82736	2.16808	2.0347	-2.94086	2.2436	1.80097	Detected	Detected	Detected	Detected	Detected	Detected	Not Detected	Detected	Not Detected	Not Detected	Detected	Detected	Not Detected	Detected	Detected	MIMAT0000242	chr7	-	127635171
hsa-miR-1290	4557.86	3372.76	3681.21	3411.72	2112.89	3771.33	2974.04	3921.53	3259.65	2800.21	9390.85	8383.58	7645.19	7686.23	9021.92	11.4534	12.0109	12.0109	12.0109	12.0109	11.4534	11.1867	11.4534	11.4534	11.6797	12.9755	12.9755	12.9755	12.9755	12.9755	Detected	Detected	Detected	Detected	Detected	Detected	Detected	Detected	Detected	Detected	Detected	Detected	Detected	Detected	Detected	MIMAT0005880
hsa-miR-1291	0.1	0.1	0.1	0.1	0.1	5	5	5	5	5	0.1	0.1	0.1	0.1	0.1	-3.24296	-3.19959	-3.26586	-3.23589	-2.97421	0.752096	2.10235	0.382992	2.43517	2.49257	-3.06629	-3.15333	-2.94086	-3.05701	-3.21453	Not Detected	Not Detected	Not Detected	Not Detected	Not Detected	Detected	Detected	Detected	Detected	Detected	Not Detected	Not Detected	Not Detected	Not Detected	Not Detected	MIMAT0005881
hsa-miR-1292-3p	5	5	5	5	5	5	0.1	5	0.1	0.1	0.1	0.1	0.1	0.1	0.1	1.33274	1.61443	0.878566	1.39309	2.29019	0.752096	-3.14946	0.382992	-2.9554	-2.82736	-3.06629	-3.15333	-2.94086	-3.05701	-3.21453	Detected	Detected	Detected	Detected	Detected	Detected	Not Detected	Detected	Not Detected	Not Detected	Not Detected	Not Detected	Not Detected	Not Detected	Not Detected	MIMAT0022948
hsa-miR-1293	0.1	0.1	0.1	0.1	0.1	0.1	0.1	0.1	0.1	0.1	5	5	5	5	5	-3.24296	-3.19959	-3.26586	-3.23589	-2.97421	-3.30946	-3.14946	-3.32196	-2.9554	-2.82736	2.16808	2.0347	2.40212	2.2436	1.80097	Not Detected	Not Detected	Not Detected	Not Detected	Not Detected	Not Detected	Not Detected	Not Detected	Not Detected	Not Detected	Detected	Detected	Detected	Detected	Detected	MIMAT0005883
hsa-miR-1296-5p	7.36088	10.3785	11.3397	10.0189	7.66415	5	5	5	5	5	6.05976	5.37514	5	5	5.28272	2.53119	2.89859	2.77099	2.80762	3.00699	0.752096	2.10235	0.382992	2.43517	2.49257	2.68907	2.70969	2.40212	2.2436	2.62029	Detected	Detected	Detected	Detected	Detected	Detected	Detected	Detected	Detected	Detected	Detected	Detected	Detected	Detected	Detected	MIMAT0005794	chr10	+	65132753
hsa-miR-1299	91.3582	76.7871	120.598	86.315	56.5409	101.635	55.034	113.28	47.5271	59.0275	55.5028	56.0986	57.0982	49.1197	65.3147	6.16283	6.38466	6.75735	6.40412	6.43367	5.93924	5.75796	5.9234	5.5528	5.84898	6.0342	6.37033	6.59514	6.16283	6.35305	Detected	Detected	Detected	Detected	Detected	Detected	Detected	Detected	Detected	Detected	Detected	Detected	Detected	Detected	Detected	MIMAT0005887
hsa-miR-1301-5p	5	5	5	5	5	5	5	5	5	0.1	5	5	5	5	5	1.33274	1.61443	0.878566	1.39309	2.29019	0.752096	2.10235	0.382992	2.43517	-2.82736	2.16808	2.0347	2.40212	2.2436	1.80097	Detected	Detected	Detected	Detected	Detected	Detected	Detected	Detected	Detected	Not Detected	Detected	Detected	Detected	Detected	Detected	MIMAT0026639
hsa-miR-1303	5	5.08506	6.618	5.36449	5	5	5	5	5	5	5	5	5	5	5	1.33274	2.35291	2.38399	2.36118	2.29019	0.752096	2.10235	0.382992	2.43517	2.49257	2.16808	2.0347	2.40212	2.2436	1.80097	Detected	Detected	Detected	Detected	Detected	Detected	Detected	Detected	Detected	Detected	Detected	Detected	Detected	Detected	Detected	MIMAT0005891
hsa-miR-1304-3p	19.4002	13.7881	20.1319	17.5996	9.8498	5	5	5.02644	5	5	5	5	5	5	5	3.91429	3.37884	3.77977	3.78581	3.47302	0.752096	2.10235	2.38897	2.43517	2.49257	2.16808	2.0347	2.40212	2.2436	1.80097	Detected	Detected	Detected	Detected	Detected	Detected	Detected	Detected	Detected	Detected	Detected	Detected	Detected	Detected	Detected	MIMAT0022720
hsa-miR-1305	41.5525	31.0238	45.4087	37.0664	23.7808	64.57	41.6532	67.613	38.2997	38.4527	17.3929	16.2261	16.5474	16.06	19.1552	5.05058	4.817	5.15097	5.0768	5.01508	5.43149	5.33659	5.3651	5.25583	5.33659	4.17806	4.26365	4.49367	4.3168	4.28641	Detected	Detected	Detected	Detected	Detected	Detected	Detected	Detected	Detected	Detected	Detected	Detected	Detected	Detected	Detected	MIMAT0005893
hsa-miR-1306-3p	19.8469	31.6377	27.7181	29.1507	20.3441	37.5738	25.1998	34.3883	12.7975	13.5019	69.2341	53.9583	45.0381	63.3001	73.0235	3.94703	4.84879	4.3557	4.65704	4.74751	4.69908	4.66639	4.52093	4.07661	4.24077	6.57504	6.27525	6.05818	6.71879	6.61355	Detected	Detected	Detected	Detected	Detected	Detected	Detected	Detected	Detected	Detected	Detected	Detected	Detected	Detected	Detected	MIMAT0005950	chr22	-	20073640
hsa-miR-1307-3p	5	5	5	5	5	5	5	5	5	5	5	5	5	5	5	1.33274	1.61443	0.878566	1.39309	2.29019	0.752096	2.10235	0.382992	2.43517	2.49257	2.16808	2.0347	2.40212	2.2436	1.80097	Detected	Detected	Detected	Detected	Detected	Detected	Detected	Detected	Detected	Detected	Detected	Detected	Detected	Detected	Detected	MIMAT0005951	chr10	+	105154110
hsa-miR-1307-5p	5	0.1	5	5	0.1	5	5	5	5	5	5	5	5	5	5	1.33274	-3.19959	0.878566	1.39309	-2.97421	0.752096	2.10235	0.382992	2.43517	2.49257	2.16808	2.0347	2.40212	2.2436	1.80097	Detected	Not Detected	Detected	Detected	Not Detected	Detected	Detected	Detected	Detected	Detected	Detected	Detected	Detected	Detected	Detected	MIMAT0022727
hsa-miR-130a-3p	5	0.1	0.1	0.1	0.1	10.6558	6.26937	11.768	9.96598	6.08094	6.95858	5.68873	5	5.23043	5.8414	1.33274	-3.19959	-3.26586	-3.23589	-2.97421	3.14324	2.9878	3.18168	3.78581	3.26689	2.82918	2.75558	2.40212	2.76358	2.68907	Detected	Not Detected	Not Detected	Not Detected	Not Detected	Detected	Detected	Detected	Detected	Detected	Detected	Detected	Detected	Detected	Detected	MIMAT0000425	chr11	-	57408729
hsa-miR-130b-3p	5	5	5	5	5	19.2773	9.99689	21.5122	15.0871	10.2292	8.72818	7.13233	6.90403	6.45751	8.02784	1.33274	1.61443	0.878566	1.39309	2.29019	3.87824	3.55356	3.95346	4.24717	3.88496	3.15083	3.04654	3.255	3.05149	3.07201	Detected	Detected	Detected	Detected	Detected	Detected	Detected	Detected	Detected	Detected	Detected	Detected	Detected	Detected	Detected	MIMAT0000691	chr22	-	22007648
hsa-miR-132-3p	5	5	5	5	5	7.07182	5	8.13626	5.95356	5	5	5	5	5	5	1.33274	1.61443	0.878566	1.39309	2.29019	2.71211	2.10235	2.75871	3.16894	2.49257	2.16808	2.0347	2.40212	2.2436	1.80097	Detected	Detected	Detected	Detected	Detected	Detected	Detected	Detected	Detected	Detected	Detected	Detected	Detected	Detected	Detected	MIMAT0000426	chr17	+	1953281
hsa-miR-1321	9.55189	8.05132	9.83264	8.26036	5	18.8585	12.7264	20.0176	10.2559	10.7303	7.62254	5.93321	5.29584	6.0547	7.46571	2.74915	2.59392	2.60092	2.57636	2.29019	3.8439	3.83043	3.83043	3.80588	3.96699	2.93819	2.81101	2.89859	2.93144	2.96179	Detected	Detected	Detected	Detected	Detected	Detected	Detected	Detected	Detected	Detected	Detected	Detected	Detected	Detected	Detected	MIMAT0005952
hsa-miR-1322	9.31368	11.4471	11.969	11.1551	8.14162	7.26888	5	7.06278	5	5	15.8031	11.3746	9.51637	12.3112	15.4849	2.71211	3.01333	2.86465	2.9695	3.07604	2.73326	2.10235	2.64461	2.43517	2.49257	3.95346	3.75301	3.73279	3.89826	3.95346	Detected	Detected	Detected	Detected	Detected	Detected	Detected	Detected	Detected	Detected	Detected	Detected	Detected	Detected	Detected	MIMAT0005953
hsa-miR-1323	38.5334	30.4126	44.775	35.1057	22.9776	34.5289	22.7898	37.926	20.1964	22.2132	11.8925	11.3739	10.853	11.1427	13.1879	4.94643	4.79758	5.0876	4.94643	4.94643	4.58025	4.51361	4.62399	4.60667	4.72957	3.57934	3.74962	3.8439	3.75817	3.74962	Detected	Detected	Detected	Detected	Detected	Detected	Detected	Detected	Detected	Detected	Detected	Detected	Detected	Detected	Detected	MIMAT0005795
hsa-miR-133a-3p	12.262	9.61268	14.1967	11.4818	6.93291	5	5	5	5	5	0.1	5	5	5	5	3.11707	2.79512	3.15083	2.9915	2.84645	0.752096	2.10235	0.382992	2.43517	2.49257	-3.06629	2.0347	2.40212	2.2436	1.80097	Detected	Detected	Detected	Detected	Detected	Detected	Detected	Detected	Detected	Detected	Not Detected	Detected	Detected	Detected	Detected	MIMAT0000427	chr18	+	19405732
hsa-miR-133b	9.57468	7.11408	10.7035	8.42262	5.2221	5	5	5	5	5	0.1	0.1	0.1	0.1	0.1	2.75558	2.50603	2.69318	2.59844	2.54814	0.752096	2.10235	0.382992	2.43517	2.49257	-3.06629	-3.15333	-2.94086	-3.05701	-3.21453	Detected	Detected	Detected	Detected	Detected	Detected	Detected	Detected	Detected	Detected	Not Detected	Not Detected	Not Detected	Not Detected	Not Detected	MIMAT0000770	chr6	-	52121749
hsa-miR-134-5p	228.219	153.133	223.151	173.126	111.053	262.529	166.236	279.986	182.367	192.958	68.1958	66.8517	66.0855	60.5558	72.8229	7.44826	7.42728	7.48842	7.44826	7.48842	7.14499	7.04112	7.05478	7.05478	7.17901	6.53945	6.59514	6.85819	6.59514	6.57504	Detected	Detected	Detected	Detected	Detected	Detected	Detected	Detected	Detected	Detected	Detected	Detected	Detected	Detected	Detected	MIMAT0000447	chr14	-	101521041
hsa-miR-1343-3p	6.17754	7.24111	8.75583	6.76053	5.33106	5	5	5	5	5	5	5	5	5	5	2.43209	2.51984	2.51538	2.46316	2.56994	0.752096	2.10235	0.382992	2.43517	2.49257	2.16808	2.0347	2.40212	2.2436	1.80097	Detected	Detected	Detected	Detected	Detected	Detected	Detected	Detected	Detected	Detected	Detected	Detected	Detected	Detected	Detected	MIMAT0019776	chr11	-	34963445
hsa-miR-1343-5p	38.2003	29.1314	40.654	32.2169	17.6092	23.0142	15.4398	25.3667	13.0956	14.209	21.1279	20.8708	19.8632	18.5033	23.4158	4.91717	4.74751	4.95891	4.77222	4.5709	4.13532	4.07059	4.18877	4.10718	4.29722	4.46099	4.71555	4.82383	4.58776	4.65279	Detected	Detected	Detected	Detected	Detected	Detected	Detected	Detected	Detected	Detected	Detected	Detected	Detected	Detected	Detected	MIMAT0027038
hsa-miR-135a-3p	13.2581	9.00211	10.359	8.28376	5	7.64604	5	8.02766	5	5	5	5	5	5	5	3.3251	2.71211	2.65963	2.57831	2.29019	2.77099	2.10235	2.75558	2.43517	2.49257	2.16808	2.0347	2.40212	2.2436	1.80097	Detected	Detected	Detected	Detected	Detected	Detected	Detected	Detected	Detected	Detected	Detected	Detected	Detected	Detected	Detected	MIMAT0004595	chr3	+	52328311
hsa-miR-135b-3p	18.9305	9.42961	12.4599	9.18194	6.54688	5	0.1	5	5	5	0.1	0.1	0.1	0.1	0.1	3.88496	2.77529	2.93144	2.68252	2.80276	0.752096	-3.14946	0.382992	2.43517	2.49257	-3.06629	-3.15333	-2.94086	-3.05701	-3.21453	Detected	Detected	Detected	Detected	Detected	Detected	Not Detected	Detected	Detected	Detected	Not Detected	Not Detected	Not Detected	Not Detected	Not Detected	MIMAT0004698	chr1	+	205417505
hsa-miR-138-1-3p	7.25358	6.73532	7.58373	7.20204	5	5	5	5	5	5	5	5.15656	5	5	6.02768	2.52317	2.47069	2.44733	2.49571	2.29019	0.752096	2.10235	0.382992	2.43517	2.49257	2.16808	2.67674	2.40212	2.2436	2.71211	Detected	Detected	Detected	Detected	Detected	Detected	Detected	Detected	Detected	Detected	Detected	Detected	Detected	Detected	Detected	MIMAT0004607	chr3	-	44155776
hsa-miR-138-5p	17.7837	16.0504	15.4325	13.5888	10.8884	5	5	5.10336	5	5	7.88501	6.52985	5.20798	5	6.67458	3.77977	3.6792	3.28965	3.255	3.70244	0.752096	2.10235	2.39894	2.43517	2.49257	2.98324	2.95009	2.87859	2.2436	2.82405	Detected	Detected	Detected	Detected	Detected	Detected	Detected	Detected	Detected	Detected	Detected	Detected	Detected	Detected	Detected	MIMAT0000430	chr3	-	44155735
hsa-miR-139-3p	5	5	5	5	0.1	5	0.1	5	0.1	0.1	0.1	0.1	0.1	0.1	0.1	1.33274	1.61443	0.878566	1.39309	-2.97421	0.752096	-3.14946	0.382992	-2.9554	-2.82736	-3.06629	-3.15333	-2.94086	-3.05701	-3.21453	Detected	Detected	Detected	Detected	Not Detected	Detected	Not Detected	Detected	Not Detected	Not Detected	Not Detected	Not Detected	Not Detected	Not Detected	Not Detected	MIMAT0004552	chr11	+	72326171
hsa-miR-140-3p	5	5	5	5	0.1	16.1126	9.3932	17.2996	11.7359	10.1181	7.76821	6.01073	6.3579	5.53208	7.05494	1.33274	1.61443	0.878566	1.39309	-2.97421	3.63755	3.46529	3.63755	3.98253	3.86771	2.96577	2.85414	3.13673	2.8147	2.88647	Detected	Detected	Detected	Detected	Not Detected	Detected	Detected	Detected	Detected	Detected	Detected	Detected	Detected	Detected	Detected	MIMAT0004597
hsa-miR-140-5p	5	5	0.1	0.1	0.1	25.3957	22.4216	32.0627	38.6311	18.0765	9.51039	6.46946	5	6.28386	6.22295	1.33274	1.61443	-3.26586	-3.23589	-2.97421	4.25436	4.48812	4.41715	5.27188	4.50085	3.26689	2.93421	2.40212	2.9915	2.73883	Detected	Detected	Not Detected	Not Detected	Not Detected	Detected	Detected	Detected	Detected	Detected	Detected	Detected	Detected	Detected	Detected	MIMAT0000431	chr16	-	68524509
hsa-miR-142-3p	0.1	0.1	0.1	5	5	28.7248	24.1618	29.1959	26.6516	19.8175	39.8624	29.6503	18.9007	29.0021	31.3378	-3.24296	-3.19959	-3.26586	1.39309	2.29019	4.38664	4.60667	4.31006	4.80426	4.59593	5.3779	5.2201	4.72957	5.29404	5.16986	Not Detected	Not Detected	Not Detected	Detected	Detected	Detected	Detected	Detected	Detected	Detected	Detected	Detected	Detected	Detected	Detected	MIMAT0000434
hsa-miR-142-5p	12.5805	8.0616	8.23149	8.76822	7.12843	219.013	105.182	196.303	160.504	127.092	79.4669	69.2495	71.8241	61.2474	62.5109	3.16894	2.59844	2.48578	2.64461	2.89859	6.89055	6.46264	6.55925	6.89055	6.66534	6.75735	6.71879	6.99898	6.66534	6.28565	Detected	Detected	Detected	Detected	Detected	Detected	Detected	Detected	Detected	Detected	Detected	Detected	Detected	Detected	Detected	MIMAT0000433
hsa-miR-143-3p	0.1	0.1	0.1	0.1	0.1	5	5	5	5	5	5	5	5	5	5	-3.24296	-3.19959	-3.26586	-3.23589	-2.97421	0.752096	2.10235	0.382992	2.43517	2.49257	2.16808	2.0347	2.40212	2.2436	1.80097	Not Detected	Not Detected	Not Detected	Not Detected	Not Detected	Detected	Detected	Detected	Detected	Detected	Detected	Detected	Detected	Detected	Detected	MIMAT0000435	chr5	-	148808548
hsa-miR-143-5p	5	5	5	5	5	5	0.1	5	0.1	0.1	5	5	5	5	5	1.33274	1.61443	0.878566	1.39309	2.29019	0.752096	-3.14946	0.382992	-2.9554	-2.82736	2.16808	2.0347	2.40212	2.2436	1.80097	Detected	Detected	Detected	Detected	Detected	Detected	Not Detected	Detected	Not Detected	Not Detected	Detected	Detected	Detected	Detected	Detected	MIMAT0004599	chr5	-	148808513
hsa-miR-144-3p	5.83825	5	5	5	0.1	39.5104	18.5716	32.604	31.9656	25.9835	43.7561	35.1024	36.725	30.7881	29.9026	2.39167	1.61443	0.878566	1.39309	-2.97421	4.78603	4.27221	4.46099	5.01508	4.88513	5.5653	5.45621	5.63812	5.34927	5.11243	Detected	Detected	Detected	Detected	Not Detected	Detected	Detected	Detected	Detected	Detected	Detected	Detected	Detected	Detected	Detected	MIMAT0000436	chr17	+	27188621
hsa-miR-145-5p	5	5	5	0.1	0.1	8.8923	5.94354	9.96271	6.24059	5.4048	5	5	5	5	5	1.33274	1.61443	0.878566	-3.23589	-2.97421	2.92298	2.94544	2.94748	3.2186	3.13673	2.16808	2.0347	2.40212	2.2436	1.80097	Detected	Detected	Detected	Not Detected	Not Detected	Detected	Detected	Detected	Detected	Detected	Detected	Detected	Detected	Detected	Detected	MIMAT0000437	chr5	-	148810230
hsa-miR-1469	5	5	5	5	0.1	5	5	5	0.1	0.1	0.1	0.1	0.1	0.1	0.1	1.33274	1.61443	0.878566	1.39309	-2.97421	0.752096	2.10235	0.382992	-2.9554	-2.82736	-3.06629	-3.15333	-2.94086	-3.05701	-3.21453	Detected	Detected	Detected	Detected	Not Detected	Detected	Detected	Detected	Not Detected	Not Detected	Not Detected	Not Detected	Not Detected	Not Detected	Not Detected	MIMAT0007347
hsa-miR-146a-5p	0.1	0.1	0.1	0.1	0.1	5	5	5	5	5	5	5	5	5	5	-3.24296	-3.19959	-3.26586	-3.23589	-2.97421	0.752096	2.10235	0.382992	2.43517	2.49257	2.16808	2.0347	2.40212	2.2436	1.80097	Not Detected	Not Detected	Not Detected	Not Detected	Not Detected	Detected	Detected	Detected	Detected	Detected	Detected	Detected	Detected	Detected	Detected	MIMAT0000449	chr5	-	159912383
hsa-miR-1470	16.7492	16.8099	20.8945	18.0179	11.2945	7.40057	5.07561	8.52548	5.15523	5	5.97075	5.43956	5	5	5.70595	3.6661	3.8439	3.86139	3.84898	3.74962	2.7431	2.81101	2.79876	3.05149	2.49257	2.68252	2.71996	2.40212	2.2436	2.66784	Detected	Detected	Detected	Detected	Detected	Detected	Detected	Detected	Detected	Detected	Detected	Detected	Detected	Detected	Detected	MIMAT0007348
hsa-miR-1471	12.2922	13.2829	14.5249	12.7923	8.12486	7.88304	5	8.26223	5	5	13.3602	11.4897	9.74699	10.7855	12.8859	3.12325	3.26689	3.19418	3.18799	3.06701	2.79108	2.10235	2.77099	2.43517	2.49257	3.73279	3.77977	3.75817	3.71427	3.71427	Detected	Detected	Detected	Detected	Detected	Detected	Detected	Detected	Detected	Detected	Detected	Detected	Detected	Detected	Detected	MIMAT0007349
hsa-miR-148a-3p	68.6926	37.434	10.7184	32.3816	16.5768	285.092	251.959	345.432	339.512	170.426	188.437	143.05	97.7949	142.287	156.855	5.68899	5.20023	2.69537	4.78603	4.47614	7.2472	7.68389	7.44826	7.84674	7.01583	8.18344	7.79963	7.35847	8.04337	7.79963	Detected	Detected	Detected	Detected	Detected	Detected	Detected	Detected	Detected	Detected	Detected	Detected	Detected	Detected	Detected	MIMAT0000243	chr7	+	25989603
hsa-miR-148b-3p	6.5161	5	5	5	5	29.7836	23.8135	35.3764	31.7311	16.1338	22.5109	16.832	11.8277	15.805	18.1239	2.46316	1.61443	0.878566	1.39309	2.29019	4.44417	4.58025	4.54833	4.99352	4.37388	4.58776	4.31006	3.94113	4.28641	4.16842	Detected	Detected	Detected	Detected	Detected	Detected	Detected	Detected	Detected	Detected	Detected	Detected	Detected	Detected	Detected	MIMAT0000759	chr12	-	54731066
hsa-miR-149-3p	23.0184	19.1924	30.8372	22.6933	13.2768	14.5722	10.0418	16.0595	5.66511	6.67115	10.61	9.99887	8.56678	8.76755	11.5861	4.13532	4.04003	4.52093	4.22675	4.08315	3.5223	3.56825	3.56825	3.13673	3.33672	3.41839	3.55356	3.57934	3.45631	3.55356	Detected	Detected	Detected	Detected	Detected	Detected	Detected	Detected	Detected	Detected	Detected	Detected	Detected	Detected	Detected	MIMAT0004609	chr2	-	241395482
hsa-miR-149-5p	10.4553	8.2702	11.2282	9.36043	6.47707	5	5	5	5	5	0.1	5	5	0.1	5	2.86827	2.62522	2.75871	2.707	2.79512	0.752096	2.10235	0.382992	2.43517	2.49257	-3.06629	2.0347	2.40212	-3.05701	1.80097	Detected	Detected	Detected	Detected	Detected	Detected	Detected	Detected	Detected	Detected	Not Detected	Detected	Detected	Not Detected	Detected	MIMAT0000450	chr2	-	241395438
hsa-miR-150-3p	230.726	163.219	276.704	183.223	115.644	195.438	107.693	206.129	103.071	118.009	76.9336	72.3321	75.5127	65.6637	82.2851	7.47022	7.47022	7.75415	7.48842	7.51522	6.68931	6.48213	6.64197	6.37033	6.57504	6.66534	6.8274	7.11641	6.77407	6.8274	Detected	Detected	Detected	Detected	Detected	Detected	Detected	Detected	Detected	Detected	Detected	Detected	Detected	Detected	Detected	MIMAT0004610	chr19	+	50004113
hsa-miR-150-5p	0.1	0.1	0.1	0.1	0.1	5	5	5	5	5	5	5	5	5	5	-3.24296	-3.19959	-3.26586	-3.23589	-2.97421	0.752096	2.10235	0.382992	2.43517	2.49257	2.16808	2.0347	2.40212	2.2436	1.80097	Not Detected	Not Detected	Not Detected	Not Detected	Not Detected	Detected	Detected	Detected	Detected	Detected	Detected	Detected	Detected	Detected	Detected	MIMAT0000451	chr19	+	50004078
hsa-miR-151a-5p	0.1	0.1	0.1	0.1	0.1	5	5	5	5	0.1	5	5	0.1	5	5	-3.24296	-3.19959	-3.26586	-3.23589	-2.97421	0.752096	2.10235	0.382992	2.43517	-2.82736	2.16808	2.0347	-2.94086	2.2436	1.80097	Not Detected	Not Detected	Not Detected	Not Detected	Not Detected	Detected	Detected	Detected	Detected	Not Detected	Detected	Detected	Not Detected	Detected	Detected	MIMAT0004697	chr8	+	141742693
hsa-miR-151b	0.1	0.1	5	0.1	0.1	5	5	5.46509	5	5	5	5	5	5	5	-3.24296	-3.19959	0.878566	-3.23589	-2.97421	0.752096	2.10235	2.44041	2.43517	2.49257	2.16808	2.0347	2.40212	2.2436	1.80097	Not Detected	Not Detected	Detected	Not Detected	Not Detected	Detected	Detected	Detected	Detected	Detected	Detected	Detected	Detected	Detected	Detected	MIMAT0010214
hsa-miR-1537-3p	0.1	0.1	0.1	0.1	0.1	5	5	5	5	5	5	5	0.1	5	5	-3.24296	-3.19959	-3.26586	-3.23589	-2.97421	0.752096	2.10235	0.382992	2.43517	2.49257	2.16808	2.0347	-2.94086	2.2436	1.80097	Not Detected	Not Detected	Not Detected	Not Detected	Not Detected	Detected	Detected	Detected	Detected	Detected	Detected	Detected	Not Detected	Detected	Detected	MIMAT0007399	chr1	+	236016360
hsa-miR-1538	9.25265	12.6054	13.4869	11.4012	8.0739	6.1485	5	6.82426	5	5	12.7031	10.0231	8.09662	9.91912	11.763	2.70176	3.16407	3.03145	2.9878	3.06216	2.58037	2.10235	2.61666	2.43517	2.49257	3.68453	3.56825	3.4979	3.60134	3.59563	Detected	Detected	Detected	Detected	Detected	Detected	Detected	Detected	Detected	Detected	Detected	Detected	Detected	Detected	Detected	MIMAT0007400
hsa-miR-1539	9.20158	8.18284	10.9818	9.10821	5.57078	5	5	5	5	5	5	5	5	5	5	2.69063	2.60695	2.72674	2.67674	2.61666	0.752096	2.10235	0.382992	2.43517	2.49257	2.16808	2.0347	2.40212	2.2436	1.80097	Detected	Detected	Detected	Detected	Detected	Detected	Detected	Detected	Detected	Detected	Detected	Detected	Detected	Detected	Detected	MIMAT0007401
hsa-miR-155-5p	16.8197	13.3216	18.0538	14.7703	11.7152	15.0592	9.58114	15.8375	9.35286	7.26121	5	5	5	5	5	3.68453	3.27277	3.56825	3.42411	3.83485	3.55356	3.48076	3.55356	3.70804	3.47302	2.16808	2.0347	2.40212	2.2436	1.80097	Detected	Detected	Detected	Detected	Detected	Detected	Detected	Detected	Detected	Detected	Detected	Detected	Detected	Detected	Detected	MIMAT0000646	chr21	-	26946302
hsa-miR-1587	32.9164	43.52	43.4223	40.8746	26.7738	18.029	12.4811	18.4331	9.64571	10.3634	38.3884	31.1111	25.8218	32.0394	36.8024	4.65279	5.40443	5.05058	5.20023	5.2636	3.77977	3.80588	3.70244	3.75817	3.90705	5.32682	5.30427	5.2201	5.40443	5.3779	Detected	Detected	Detected	Detected	Detected	Detected	Detected	Detected	Detected	Detected	Detected	Detected	Detected	Detected	Detected	MIMAT0019077
hsa-miR-15a-3p	7.80993	5	5	5	5	5	0.1	5	0.1	0.1	5	5	0.1	5	5	2.57116	1.61443	0.878566	1.39309	2.29019	0.752096	-3.14946	0.382992	-2.9554	-2.82736	2.16808	2.0347	-2.94086	2.2436	1.80097	Detected	Detected	Detected	Detected	Detected	Detected	Not Detected	Detected	Not Detected	Not Detected	Detected	Detected	Not Detected	Detected	Detected	MIMAT0004488	chr13	+	50623326
hsa-miR-15a-5p	96.1651	59.846	24.6947	57.0786	35.8902	441.394	362.039	504.916	484.158	325.369	434.982	351.377	257.161	336.049	367.983	6.25432	6.05818	4.11367	5.78063	5.84898	7.87476	8.09844	7.96258	8.30856	7.92912	9.25232	9.21349	8.81814	9.21349	9.12419	Detected	Detected	Detected	Detected	Detected	Detected	Detected	Detected	Detected	Detected	Detected	Detected	Detected	Detected	Detected	MIMAT0000068	chr13	+	50623289
hsa-miR-15b-5p	246.988	149.259	39.3775	133.635	60.6609	544.352	457.419	674.182	820.172	342.9	265.942	175.556	111.889	165.639	175.846	7.55924	7.31812	4.89945	7.01583	6.53945	8.18344	8.41177	8.28462	9.12419	7.96258	8.69742	8.2203	7.48842	8.30856	8.0627	Detected	Detected	Detected	Detected	Detected	Detected	Detected	Detected	Detected	Detected	Detected	Detected	Detected	Detected	Detected	MIMAT0000417	chr3	-	160122398
hsa-miR-16-1-3p	5	5	5	5	5	5	0.1	5	0.1	0.1	5	5	5	5	5	1.33274	1.61443	0.878566	1.39309	2.29019	0.752096	-3.14946	0.382992	-2.9554	-2.82736	2.16808	2.0347	2.40212	2.2436	1.80097	Detected	Detected	Detected	Detected	Detected	Detected	Not Detected	Detected	Not Detected	Not Detected	Detected	Detected	Detected	Detected	Detected	MIMAT0004489	chr13	+	50623185
hsa-miR-16-2-3p	0.1	0.1	0.1	0.1	0.1	5	5	5	5	5	5	5	5	5	5	-3.24296	-3.19959	-3.26586	-3.23589	-2.97421	0.752096	2.10235	0.382992	2.43517	2.49257	2.16808	2.0347	2.40212	2.2436	1.80097	Not Detected	Not Detected	Not Detected	Not Detected	Not Detected	Detected	Detected	Detected	Detected	Detected	Detected	Detected	Detected	Detected	Detected	MIMAT0004518	chr3	-	160122586
hsa-miR-16-5p	748.297	455.76	115.182	414.188	243.947	1761.97	1501.48	2185.36	2290.71	1200.3	1806.81	1290.86	827.845	1248.3	1303.25	9.01834	9.01834	6.71879	8.6229	8.49093	9.8325	10.2033	10.1452	10.7566	9.61003	10.7566	10.7566	10.4841	10.7566	10.6424	Detected	Detected	Detected	Detected	Detected	Detected	Detected	Detected	Detected	Detected	Detected	Detected	Detected	Detected	Detected	MIMAT0000069	chr3	-	160122545
hsa-miR-17-5p	10.4595	7.23527	5	8.20046	5.23215	61.1426	39.562	71.2806	65.37	38.1823	34.7393	25.2636	22.0134	24.0748	26.6988	2.87198	2.51639	0.878566	2.56994	2.55124	5.3651	5.28064	5.47511	5.81442	5.32682	5.21162	5.01508	5.00411	4.99352	4.91717	Detected	Detected	Detected	Detected	Detected	Detected	Detected	Detected	Detected	Detected	Detected	Detected	Detected	Detected	Detected	MIMAT0000070	chr13	-	92002878
hsa-miR-181a-5p	9.15605	8.79176	10.5998	8.7165	5.54879	9.48965	5	10.1726	6.90437	5.15734	8.24951	6.70639	5.88758	6.13936	7.89052	2.67948	2.69318	2.68504	2.63823	2.60695	2.9878	2.10235	2.96179	3.3251	3.09758	3.05149	2.9915	3.0579	2.95888	3.03483	Detected	Detected	Detected	Detected	Detected	Detected	Detected	Detected	Detected	Detected	Detected	Detected	Detected	Detected	Detected	MIMAT0000256	chr1	+	198828218
hsa-miR-181b-5p	15.0685	17.8377	20.2617	17.5976	10.1895	8.06967	5	8.65921	5	5	12.8392	10.8439	8.26469	11.1103	13.2049	3.51636	3.94703	3.78581	3.77977	3.52801	2.80762	2.10235	2.81101	2.43517	2.49257	3.6977	3.69059	3.53274	3.75301	3.75301	Detected	Detected	Detected	Detected	Detected	Detected	Detected	Detected	Detected	Detected	Detected	Detected	Detected	Detected	Detected	MIMAT0000257	chr1	+	198828059
hsa-miR-181c-3p	5	5	5	5	5	5	5	5	5	5	5	5	5	5	5	1.33274	1.61443	0.878566	1.39309	2.29019	0.752096	2.10235	0.382992	2.43517	2.49257	2.16808	2.0347	2.40212	2.2436	1.80097	Detected	Detected	Detected	Detected	Detected	Detected	Detected	Detected	Detected	Detected	Detected	Detected	Detected	Detected	Detected	MIMAT0004559	chr19	-	13985584
hsa-miR-181c-5p	5	5	5	5	0.1	5	5	5.52939	5	5	5	5	5	5	5	1.33274	1.61443	0.878566	1.39309	-2.97421	0.752096	2.10235	2.44608	2.43517	2.49257	2.16808	2.0347	2.40212	2.2436	1.80097	Detected	Detected	Detected	Detected	Not Detected	Detected	Detected	Detected	Detected	Detected	Detected	Detected	Detected	Detected	Detected	MIMAT0000258	chr19	-	13985543
hsa-miR-181d-3p	5.19873	5	5.55858	5	5	8.0743	5.73622	9.44522	5	5	5	5	5	5	5	2.34398	1.61443	2.33211	1.39309	2.29019	2.81101	2.90338	2.88647	2.43517	2.49257	2.16808	2.0347	2.40212	2.2436	1.80097	Detected	Detected	Detected	Detected	Detected	Detected	Detected	Detected	Detected	Detected	Detected	Detected	Detected	Detected	Detected	MIMAT0026608
hsa-miR-181d-5p	10.004	11.7595	12.7863	11.3066	7.16231	6.76283	5	6.70419	5	5	11.9737	9.6843	8.22598	10.49	12.9232	2.8147	3.05149	2.9738	2.98324	2.90338	2.67948	2.10235	2.60541	2.43517	2.49257	3.6115	3.4979	3.52801	3.69059	3.73279	Detected	Detected	Detected	Detected	Detected	Detected	Detected	Detected	Detected	Detected	Detected	Detected	Detected	Detected	Detected	MIMAT0002821	chr19	-	13985731
hsa-miR-1825	28.728	37.9821	44.5088	40.5115	27.9563	12.0989	7.28741	14.3392	5	5.08169	11.5578	10.1777	5.94065	8.33965	9.48752	4.46099	5.23065	5.06409	5.15097	5.30427	3.30876	3.20614	3.44396	2.43517	3.08594	3.54791	3.59013	3.06216	3.42411	3.26689	Detected	Detected	Detected	Detected	Detected	Detected	Detected	Detected	Detected	Detected	Detected	Detected	Detected	Detected	Detected	MIMAT0006765
hsa-miR-183-3p	8.71004	7.02277	10.8665	8.2975	5.69106	20.2885	14.3212	22.0029	10.635	10.7598	5	5	5	5	5	2.64461	2.50032	2.70969	2.58037	2.65418	3.95346	3.96119	3.9744	3.83043	3.98253	2.16808	2.0347	2.40212	2.2436	1.80097	Detected	Detected	Detected	Detected	Detected	Detected	Detected	Detected	Detected	Detected	Detected	Detected	Detected	Detected	Detected	MIMAT0004560	chr7	+	129414831
hsa-miR-184	5	5	5	5	0.1	5	5	5	5	5	0.1	5	0.1	0.1	5	1.33274	1.61443	0.878566	1.39309	-2.97421	0.752096	2.10235	0.382992	2.43517	2.49257	-3.06629	2.0347	-2.94086	-3.05701	1.80097	Detected	Detected	Detected	Detected	Not Detected	Detected	Detected	Detected	Detected	Detected	Not Detected	Detected	Not Detected	Not Detected	Detected	MIMAT0000454
hsa-miR-185-3p	5	5	5	5	5	5	0.1	5	0.1	0.1	5	5	5	5	5	1.33274	1.61443	0.878566	1.39309	2.29019	0.752096	-3.14946	0.382992	-2.9554	-2.82736	2.16808	2.0347	2.40212	2.2436	1.80097	Detected	Detected	Detected	Detected	Detected	Detected	Not Detected	Detected	Not Detected	Not Detected	Detected	Detected	Detected	Detected	Detected	MIMAT0004611	chr22	-	20020717
hsa-miR-185-5p	5.91808	5	5	0.1	0.1	16.9158	9.60206	18.7338	15.2236	9.61485	5.33517	5	5	5	5	2.40017	1.61443	0.878566	-3.23589	-2.97421	3.69059	3.48958	3.72004	4.25436	3.7727	2.59573	2.0347	2.40212	2.2436	1.80097	Detected	Detected	Detected	Not Detected	Not Detected	Detected	Detected	Detected	Detected	Detected	Detected	Detected	Detected	Detected	Detected	MIMAT0000455	chr22	-	20020682
hsa-miR-186-3p	5	0.1	5	0.1	0.1	5	5	5	5	5	5	0.1	5	0.1	5	1.33274	-3.19959	0.878566	-3.23589	-2.97421	0.752096	2.10235	0.382992	2.43517	2.49257	2.16808	-3.15333	2.40212	-3.05701	1.80097	Detected	Not Detected	Detected	Not Detected	Not Detected	Detected	Detected	Detected	Detected	Detected	Detected	Not Detected	Detected	Not Detected	Detected	MIMAT0004612	chr1	+	71533388
hsa-miR-186-5p	0.1	0.1	0.1	0.1	0.1	20.9005	15.0257	23.3461	16.8255	12.2947	15.4718	12.4456	12.7454	13.116	15.1591	-3.24296	-3.19959	-3.26586	-3.23589	-2.97421	3.98253	4.0244	4.0244	4.37388	4.12047	3.91429	3.86139	4.09541	3.98253	3.91429	Not Detected	Not Detected	Not Detected	Not Detected	Not Detected	Detected	Detected	Detected	Detected	Detected	Detected	Detected	Detected	Detected	Detected	MIMAT0000456	chr1	+	71533349
hsa-miR-187-5p	5	5	5	5	0.1	5	5	5	5	5	0.1	5	5	0.1	5	1.33274	1.61443	0.878566	1.39309	-2.97421	0.752096	2.10235	0.382992	2.43517	2.49257	-3.06629	2.0347	2.40212	-3.05701	1.80097	Detected	Detected	Detected	Detected	Not Detected	Detected	Detected	Detected	Detected	Detected	Not Detected	Detected	Detected	Not Detected	Detected	MIMAT0004561	chr18	+	33484836
hsa-miR-188-5p	313.614	289.043	357.181	307.768	227.126	355.393	252.002	379.92	260.912	279.605	165.916	159.285	151.394	150.363	175.082	7.75415	8.26819	8.14475	8.14475	8.35798	7.6541	7.72364	7.6541	7.53253	7.75415	7.99154	8.09844	8.09844	8.14475	8.04337	Detected	Detected	Detected	Detected	Detected	Detected	Detected	Detected	Detected	Detected	Detected	Detected	Detected	Detected	Detected	MIMAT0000457
hsa-miR-18b-3p	8.81053	7.19795	10.327	8.62504	5	5	5	5	5	5	0.1	5	0.1	0.1	5	2.65153	2.51232	2.64891	2.61666	2.29019	0.752096	2.10235	0.382992	2.43517	2.49257	-3.06629	2.0347	-2.94086	-3.05701	1.80097	Detected	Detected	Detected	Detected	Detected	Detected	Detected	Detected	Detected	Detected	Not Detected	Detected	Not Detected	Not Detected	Detected	MIMAT0004751	chrX	+	133304140
hsa-miR-1908-3p	44.4623	47.1615	51.3918	45.912	28.2772	25.3363	18.7191	28.8081	15.6799	16.9464	33.1693	27.6841	20.2988	21.9015	27.222	5.11243	5.62702	5.34927	5.44715	5.33659	4.24717	4.28641	4.30494	4.28641	4.41715	5.16986	5.10272	4.86576	4.89356	4.95891	Detected	Detected	Detected	Detected	Detected	Detected	Detected	Detected	Detected	Detected	Detected	Detected	Detected	Detected	Detected	MIMAT0026916
hsa-miR-1909-3p	5	5	5	5	5	0.1	0.1	5	0.1	0.1	0.1	0.1	0.1	0.1	0.1	1.33274	1.61443	0.878566	1.39309	2.29019	-3.30946	-3.14946	0.382992	-2.9554	-2.82736	-3.06629	-3.15333	-2.94086	-3.05701	-3.21453	Detected	Detected	Detected	Detected	Detected	Not Detected	Not Detected	Detected	Not Detected	Not Detected	Not Detected	Not Detected	Not Detected	Not Detected	Not Detected	MIMAT0007883	chr19	+	1816227
hsa-miR-1909-5p	19.1123	27.7809	30.2898	26.3129	20.7694	11.5498	7.39641	14.888	6.38066	6.04182	21.4638	17.4537	13.8275	15.9279	19.1425	3.89826	4.67683	4.49367	4.48203	4.79758	3.23492	3.255	3.47302	3.24393	3.26165	4.49367	4.37388	4.20097	4.30494	4.27221	Detected	Detected	Detected	Detected	Detected	Detected	Detected	Detected	Detected	Detected	Detected	Detected	Detected	Detected	Detected	MIMAT0007882	chr19	+	1816193
hsa-miR-191-3p	76.626	61.9606	97.7478	78.9771	38.7882	9.00335	5	10.2464	5.35099	5.5338	5	5	5	5	5.61156	5.95902	6.08282	6.32562	6.2386	5.97558	2.93421	2.10235	2.9738	3.08199	3.18168	2.16808	2.0347	2.40212	2.2436	2.65153	Detected	Detected	Detected	Detected	Detected	Detected	Detected	Detected	Detected	Detected	Detected	Detected	Detected	Detected	Detected	MIMAT0001618	chr3	+	49058129
hsa-miR-1910-3p	5	0.1	5	5	0.1	5	5	5	0.1	0.1	5	5	5	5	5	1.33274	-3.19959	0.878566	1.39309	-2.97421	0.752096	2.10235	0.382992	-2.9554	-2.82736	2.16808	2.0347	2.40212	2.2436	1.80097	Detected	Not Detected	Detected	Detected	Not Detected	Detected	Detected	Detected	Not Detected	Not Detected	Detected	Detected	Detected	Detected	Detected	MIMAT0026917
hsa-miR-1910-5p	24.3625	26.9684	27.151	23.5365	20.525	17.473	13.0311	19.6228	12.1148	10.9454	29.0424	23.4475	19.1249	19.3588	24.8508	4.22675	4.59593	4.28641	4.31006	4.77222	3.73946	3.86771	3.78581	4.00619	3.99694	4.95891	4.91021	4.74751	4.65704	4.79758	Detected	Detected	Detected	Detected	Detected	Detected	Detected	Detected	Detected	Detected	Detected	Detected	Detected	Detected	Detected	MIMAT0007884	chr16	+	85775258
hsa-miR-1911-3p	5	5.44831	6.3811	5.63325	5	5	0.1	5	0.1	0.1	5	5	0.1	5	5	1.33274	2.38043	2.36853	2.37956	2.29019	0.752096	-3.14946	0.382992	-2.9554	-2.82736	2.16808	2.0347	-2.94086	2.2436	1.80097	Detected	Detected	Detected	Detected	Detected	Detected	Not Detected	Detected	Not Detected	Not Detected	Detected	Detected	Not Detected	Detected	Detected	MIMAT0007886	chrX	-	113997798
hsa-miR-1911-5p	5	5	5	5	0.1	0.1	0.1	5	0.1	0.1	0.1	0.1	0.1	0.1	5	1.33274	1.61443	0.878566	1.39309	-2.97421	-3.30946	-3.14946	0.382992	-2.9554	-2.82736	-3.06629	-3.15333	-2.94086	-3.05701	1.80097	Detected	Detected	Detected	Detected	Not Detected	Not Detected	Not Detected	Detected	Not Detected	Not Detected	Not Detected	Not Detected	Not Detected	Not Detected	Detected	MIMAT0007885	chrX	-	113997764
hsa-miR-1913	8.99	10.3328	10.9181	9.46505	7.45265	6.7184	5	7.87627	5	5	9.63601	8.22977	6.65191	6.96657	8.74382	2.6713	2.89214	2.7148	2.7301	2.9738	2.66784	2.10235	2.73883	2.43517	2.49257	3.30153	3.24782	3.20614	3.14324	3.1752	Detected	Detected	Detected	Detected	Detected	Detected	Detected	Detected	Detected	Detected	Detected	Detected	Detected	Detected	Detected	MIMAT0007888
hsa-miR-1914-3p	410.335	296.546	441.121	346.807	237.744	770.308	489.72	793.793	569.023	582.626	160.874	150.882	148.406	133.489	159.254	8.28462	8.35798	8.43363	8.41177	8.43363	8.60152	8.60152	8.60152	8.49093	8.6229	7.87476	7.96258	8.0627	7.96258	7.87476	Detected	Detected	Detected	Detected	Detected	Detected	Detected	Detected	Detected	Detected	Detected	Detected	Detected	Detected	Detected	MIMAT0007890	chr20	+	62572888
hsa-miR-1915-3p	82.6682	54.0572	61.0778	51.3863	31.575	197.533	133.841	219.675	165.668	144.787	60.259	52.4189	48.9492	45.8716	56.0679	6.01967	5.88208	5.65018	5.66189	5.61784	6.73715	6.75735	6.75735	6.90783	6.80443	6.2386	6.21905	6.19093	6.01967	6.0342	Detected	Detected	Detected	Detected	Detected	Detected	Detected	Detected	Detected	Detected	Detected	Detected	Detected	Detected	Detected	MIMAT0007892	chr10	+	21785556
hsa-miR-1915-5p	5	5	5	5	0.1	5	5	5	0.1	5	0.1	0.1	0.1	0.1	0.1	1.33274	1.61443	0.878566	1.39309	-2.97421	0.752096	2.10235	0.382992	-2.9554	2.49257	-3.06629	-3.15333	-2.94086	-3.05701	-3.21453	Detected	Detected	Detected	Detected	Not Detected	Detected	Detected	Detected	Not Detected	Detected	Not Detected	Not Detected	Not Detected	Not Detected	Not Detected	MIMAT0007891	chr10	+	21785523
hsa-miR-192-5p	5	5	5	5	5	6.54067	5	7.55839	6.21354	5	5.61067	5	5	5	5	1.33274	1.61443	0.878566	1.39309	2.29019	2.64461	2.10235	2.70176	3.21045	2.49257	2.62851	2.0347	2.40212	2.2436	1.80097	Detected	Detected	Detected	Detected	Detected	Detected	Detected	Detected	Detected	Detected	Detected	Detected	Detected	Detected	Detected	MIMAT0000222	chr11	+	64658652
hsa-miR-193a-5p	5.20782	5	5.48996	5	5	8.5777	5.0119	9.80487	5	5	5.21281	5	5	5	5.21479	2.34539	1.61443	2.33092	1.39309	2.29019	2.88192	2.80762	2.93421	2.43517	2.49257	2.58469	2.0347	2.40212	2.2436	2.61168	Detected	Detected	Detected	Detected	Detected	Detected	Detected	Detected	Detected	Detected	Detected	Detected	Detected	Detected	Detected	MIMAT0004614
hsa-miR-193b-5p	6.07804	5	6.58118	5	5	12.7079	7.91689	13.7278	5	5.24134	5	5	5	5	5	2.41568	1.61443	2.37956	1.39309	2.29019	3.37884	3.30153	3.37103	2.43517	3.10599	2.16808	2.0347	2.40212	2.2436	1.80097	Detected	Detected	Detected	Detected	Detected	Detected	Detected	Detected	Detected	Detected	Detected	Detected	Detected	Detected	Detected	MIMAT0004767	chr16	-	14397847
hsa-miR-194-3p	5	5	5.00697	5	5	5	5	5	5	5	5	5	5	5	5	1.33274	1.61443	2.32206	1.39309	2.29019	0.752096	2.10235	0.382992	2.43517	2.49257	2.16808	2.0347	2.40212	2.2436	1.80097	Detected	Detected	Detected	Detected	Detected	Detected	Detected	Detected	Detected	Detected	Detected	Detected	Detected	Detected	Detected	MIMAT0004671	chr11	+	64658898
hsa-miR-194-5p	0.1	0.1	0.1	0.1	0.1	5	5	5.32906	5	5	5	5	5	5	5	-3.24296	-3.19959	-3.26586	-3.23589	-2.97421	0.752096	2.10235	2.42861	2.43517	2.49257	2.16808	2.0347	2.40212	2.2436	1.80097	Not Detected	Not Detected	Not Detected	Not Detected	Not Detected	Detected	Detected	Detected	Detected	Detected	Detected	Detected	Detected	Detected	Detected	MIMAT0000460	chr1	+	220291534
hsa-miR-195-3p	20.1206	28.5316	30.0004	27.556	17.4931	10.1153	6.44064	11.1857	5	5	16.6225	12.8442	10.2508	12.357	15.6318	3.96699	4.70591	4.48203	4.56416	4.56416	3.0579	3.027	3.11707	2.43517	2.49257	4.04003	3.89826	3.80588	3.90705	3.96699	Detected	Detected	Detected	Detected	Detected	Detected	Detected	Detected	Detected	Detected	Detected	Detected	Detected	Detected	Detected	MIMAT0004615	chr17	+	6921007
hsa-miR-195-5p	5	5	0.1	5	0.1	6.51059	7.17859	8.19645	7.85417	5	6.33221	5.34359	5	6.01031	6.46734	1.33274	1.61443	-3.26586	1.39309	-2.97421	2.6393	3.18799	2.76696	3.50537	2.49257	2.7301	2.69808	2.40212	2.92696	2.76696	Detected	Detected	Not Detected	Detected	Not Detected	Detected	Detected	Detected	Detected	Detected	Detected	Detected	Detected	Detected	Detected	MIMAT0000461	chr17	+	6920968
hsa-miR-196a-5p	5	5	5	5	5	5	0.1	5	5	0.1	5	5	5	5	5	1.33274	1.61443	0.878566	1.39309	2.29019	0.752096	-3.14946	0.382992	2.43517	-2.82736	2.16808	2.0347	2.40212	2.2436	1.80097	Detected	Detected	Detected	Detected	Detected	Detected	Not Detected	Detected	Detected	Not Detected	Detected	Detected	Detected	Detected	Detected	MIMAT0000226	chr12	-	54385548
hsa-miR-196b-5p	7.27223	8.51615	9.22507	8.21522	5	5	5	5	5	5	5.5063	5	5	5	5	2.52495	2.64194	2.55274	2.57382	2.29019	0.752096	2.10235	0.382992	2.43517	2.49257	2.61435	2.0347	2.40212	2.2436	1.80097	Detected	Detected	Detected	Detected	Detected	Detected	Detected	Detected	Detected	Detected	Detected	Detected	Detected	Detected	Detected	MIMAT0001080	chr7	+	27209134
hsa-miR-197-3p	25.5577	31.1475	32.1905	31.29	20.6212	39.4537	24.2258	43.8948	31.02	23.5544	87.4176	65.3762	54.159	58.8876	69.9829	4.3168	4.82383	4.58025	4.73952	4.77875	4.77875	4.61374	4.817	4.94643	4.79758	6.90783	6.57504	6.37033	6.51079	6.51079	Detected	Detected	Detected	Detected	Detected	Detected	Detected	Detected	Detected	Detected	Detected	Detected	Detected	Detected	Detected	MIMAT0000227	chr1	-	110141568
hsa-miR-197-5p	793.484	642.343	874.963	709.408	506.687	1331.29	884.62	1414.05	991.809	1054.49	638.445	614.654	583.339	538.064	667.585	9.25232	9.66202	9.58196	9.42274	9.66202	9.42274	9.35981	9.42274	9.35981	9.50667	9.74615	9.8325	9.91451	9.8325	9.78367	Detected	Detected	Detected	Detected	Detected	Detected	Detected	Detected	Detected	Detected	Detected	Detected	Detected	Detected	Detected	MIMAT0022691
hsa-miR-1972	16.8082	20.271	23.0228	21.2387	14.4101	36.8127	21.9531	34.8236	21.045	20.0449	52.2434	46.6754	35.2593	40.9156	46.2319	3.6792	4.14946	4.04003	4.12632	4.23245	4.67683	4.4678	4.52878	4.64253	4.60667	5.88208	5.93924	5.59637	5.69958	5.63812	Detected	Detected	Detected	Detected	Detected	Detected	Detected	Detected	Detected	Detected	Detected	Detected	Detected	Detected	Detected	MIMAT0009447
hsa-miR-1976	5	5	5	5	5	5	0.1	5	0.1	0.1	5	5	0.1	5	5	1.33274	1.61443	0.878566	1.39309	2.29019	0.752096	-3.14946	0.382992	-2.9554	-2.82736	2.16808	2.0347	-2.94086	2.2436	1.80097	Detected	Detected	Detected	Detected	Detected	Detected	Not Detected	Detected	Not Detected	Not Detected	Detected	Detected	Not Detected	Detected	Detected	MIMAT0009451
hsa-miR-198	60.7818	36.8511	52.9923	42.3089	26.6162	97.7199	62.3446	105.26	67.3058	63.5479	23.6423	21.7678	20.3524	19.7577	24.0366	5.52983	5.15097	5.47511	5.25583	5.24214	5.89404	5.84898	5.88208	5.86227	5.89404	4.66639	4.78603	4.88513	4.72254	4.71555	Detected	Detected	Detected	Detected	Detected	Detected	Detected	Detected	Detected	Detected	Detected	Detected	Detected	Detected	Detected	MIMAT0000228
hsa-miR-199a-3p	5	5	0.1	5	0.1	22.8582	22.457	27.6492	31.8715	15.3985	17.0689	12.6017	7.8677	12.8135	13.5765	1.33274	1.61443	-3.26586	1.39309	-2.97421	4.12047	4.50085	4.27812	5.00411	4.33337	4.14274	3.88496	3.44396	3.94113	3.77977	Detected	Detected	Not Detected	Detected	Not Detected	Detected	Detected	Detected	Detected	Detected	Detected	Detected	Detected	Detected	Detected	MIMAT0000232
hsa-miR-199b-5p	5.46508	5	0.1	5	5	34.8395	42.2761	43.6326	53.5027	23.1586	25.9324	18.5098	9.98752	18.8226	18.9279	2.36547	1.61443	-3.26586	1.39309	2.29019	4.58776	5.3779	4.79758	5.69958	4.78603	4.82383	4.50085	3.78581	4.61374	4.24717	Detected	Detected	Not Detected	Detected	Detected	Detected	Detected	Detected	Detected	Detected	Detected	Detected	Detected	Detected	Detected	MIMAT0000263	chr9	+	130046868
hsa-miR-19a-3p	6.14151	5	0.1	5	5	144.765	93.6956	161.843	134.143	81.5542	65.0358	50.3186	41.3844	46.6583	52.9839	2.42668	1.61443	-3.26586	1.39309	2.29019	6.40412	6.38466	6.37033	6.66534	6.14899	6.38466	6.08282	5.93924	6.0342	5.89404	Detected	Detected	Not Detected	Detected	Detected	Detected	Detected	Detected	Detected	Detected	Detected	Detected	Detected	Detected	Detected	MIMAT0000073	chr13	-	92003196
hsa-miR-19b-3p	34.229	17.5179	12.0069	19.8963	15.631	297.205	154.771	331.671	246.928	170.558	134.523	100.686	97.6183	94.2498	112.761	4.72254	3.92935	2.87198	4.0554	4.39437	7.31812	6.94015	7.34347	7.47022	7.04112	7.44826	7.28996	7.34347	7.28996	7.31812	Detected	Detected	Detected	Detected	Detected	Detected	Detected	Detected	Detected	Detected	Detected	Detected	Detected	Detected	Detected	MIMAT0000074	chr13	-	92003502
hsa-miR-200a-5p	6.07785	6.52118	8.04153	6.49033	5	5	5	5	5	5	5	5	5	5	5	2.4146	2.45342	2.47647	2.44272	2.29019	0.752096	2.10235	0.382992	2.43517	2.49257	2.16808	2.0347	2.40212	2.2436	1.80097	Detected	Detected	Detected	Detected	Detected	Detected	Detected	Detected	Detected	Detected	Detected	Detected	Detected	Detected	Detected	MIMAT0001620	chr1	-	1103265
hsa-miR-200b-3p	5	0.1	0.1	0.1	0.1	5	5	5	5	5	5	0.1	0.1	0.1	5	1.33274	-3.19959	-3.26586	-3.23589	-2.97421	0.752096	2.10235	0.382992	2.43517	2.49257	2.16808	-3.15333	-2.94086	-3.05701	1.80097	Detected	Not Detected	Not Detected	Not Detected	Not Detected	Detected	Detected	Detected	Detected	Detected	Detected	Not Detected	Not Detected	Not Detected	Detected	MIMAT0000318	chr1	-	1102546
hsa-miR-200b-5p	0.1	0.1	5	5	0.1	5	5	5	0.1	0.1	5	5	5	5	5	-3.24296	-3.19959	0.878566	1.39309	-2.97421	0.752096	2.10235	0.382992	-2.9554	-2.82736	2.16808	2.0347	2.40212	2.2436	1.80097	Not Detected	Not Detected	Detected	Detected	Not Detected	Detected	Detected	Detected	Not Detected	Not Detected	Detected	Detected	Detected	Detected	Detected	MIMAT0004571	chr1	-	1102512
hsa-miR-200c-3p	5	0.1	5	5	0.1	5.34786	5	5.91201	5	5	0.1	5	5	5	5	1.33274	-3.19959	0.878566	1.39309	-2.97421	2.48721	2.10235	2.48098	2.43517	2.49257	-3.06629	2.0347	2.40212	2.2436	1.80097	Detected	Not Detected	Detected	Detected	Not Detected	Detected	Detected	Detected	Detected	Detected	Not Detected	Detected	Detected	Detected	Detected	MIMAT0000617	chr12	-	7072914
hsa-miR-200c-5p	5	5	5	5	0.1	0.1	0.1	0.1	0.1	0.1	0.1	0.1	0.1	0.1	5	1.33274	1.61443	0.878566	1.39309	-2.97421	-3.30946	-3.14946	-3.32196	-2.9554	-2.82736	-3.06629	-3.15333	-2.94086	-3.05701	1.80097	Detected	Detected	Detected	Detected	Not Detected	Not Detected	Not Detected	Not Detected	Not Detected	Not Detected	Not Detected	Not Detected	Not Detected	Not Detected	Detected	MIMAT0004657	chr12	-	7072872
hsa-miR-202-3p	5	5	5	5	5	5	5	5	5	5	5	5	5	5	5	1.33274	1.61443	0.878566	1.39309	2.29019	0.752096	2.10235	0.382992	2.43517	2.49257	2.16808	2.0347	2.40212	2.2436	1.80097	Detected	Detected	Detected	Detected	Detected	Detected	Detected	Detected	Detected	Detected	Detected	Detected	Detected	Detected	Detected	MIMAT0002811	chr10	+	135061097
hsa-miR-203a-3p	0.1	0.1	0.1	0.1	0.1	5	5	5	5	5	0.1	0.1	0.1	0.1	0.1	-3.24296	-3.19959	-3.26586	-3.23589	-2.97421	0.752096	2.10235	0.382992	2.43517	2.49257	-3.06629	-3.15333	-2.94086	-3.05701	-3.21453	Not Detected	Not Detected	Not Detected	Not Detected	Not Detected	Detected	Detected	Detected	Detected	Detected	Not Detected	Not Detected	Not Detected	Not Detected	Not Detected	MIMAT0000264	chr14	-	104583810
hsa-miR-205-3p	5	5.74335	5.0883	5	5.39698	6.79815	5	7.02081	5	5	15.5943	10.6667	9.25193	12.2833	15.3484	1.33274	2.40017	2.32361	1.39309	2.57636	2.68504	2.10235	2.64194	2.43517	2.49257	3.92117	3.63755	3.69059	3.89033	3.92935	Detected	Detected	Detected	Detected	Detected	Detected	Detected	Detected	Detected	Detected	Detected	Detected	Detected	Detected	Detected	MIMAT0009197	chr1	-	209605553
hsa-miR-205-5p	5.79168	5.28397	7.05948	5.74603	5	5.70747	5	6.5662	5	5	6.4722	5.96814	6.2261	6.12179	7.60073	2.38826	2.36779	2.4146	2.38704	2.29019	2.53468	2.10235	2.57636	2.43517	2.49257	2.74915	2.82918	3.10599	2.9541	2.97888	Detected	Detected	Detected	Detected	Detected	Detected	Detected	Detected	Detected	Detected	Detected	Detected	Detected	Detected	Detected	MIMAT0000266	chr1	-	209605518
hsa-miR-206	7.28052	10.2664	9.63643	10.1836	7.77361	11.0208	7.50217	10.402	5	5	25.9047	21.3609	17.6547	22.8925	26.2437	2.52703	2.88647	2.58469	2.83103	3.01333	3.18168	3.27277	2.9878	2.43517	2.49257	4.817	4.75304	4.60667	4.94643	4.89356	Detected	Detected	Detected	Detected	Detected	Detected	Detected	Detected	Detected	Detected	Detected	Detected	Detected	Detected	Detected	MIMAT0000462
hsa-miR-208a-5p	5.76631	5	5.60263	5	5	10.4682	7.2593	11.0761	9.5757	7.88898	0.1	5	5	5	5	2.3847	1.61443	2.33287	1.39309	2.29019	3.11232	3.20071	3.09248	3.73946	3.56825	-3.06629	2.0347	2.40212	2.2436	1.80097	Detected	Detected	Detected	Detected	Detected	Detected	Detected	Detected	Detected	Detected	Not Detected	Detected	Detected	Detected	Detected	MIMAT0026474
hsa-miR-20a-5p	75.3491	48.3881	9.51697	42.7984	24.4771	202.616	175.296	263.139	331.484	135.219	144.891	95.8499	56.4968	88.3061	86.7465	5.88208	5.71122	2.57506	5.30427	5.11243	6.75735	7.17901	6.97449	7.78318	6.73715	7.6541	7.21015	6.57504	7.14499	6.94015	Detected	Detected	Detected	Detected	Detected	Detected	Detected	Detected	Detected	Detected	Detected	Detected	Detected	Detected	Detected	MIMAT0000075	chr13	-	92003331
hsa-miR-20b-5p	7.85369	5.67261	5	5.63922	5	51.5773	52.248	64.5972	74.0422	39.0666	40.1136	30.3046	18.8364	28.6369	28.7134	2.57382	2.39581	0.878566	2.38043	2.29019	5.0768	5.65018	5.29404	6.01967	5.3779	5.40443	5.25583	4.71555	5.2636	5.06409	Detected	Detected	Detected	Detected	Detected	Detected	Detected	Detected	Detected	Detected	Detected	Detected	Detected	Detected	Detected	MIMAT0001413	chrX	+	133303866
hsa-miR-21-3p	5	5	5	5	5	5	5	5	0.1	0.1	5	5	5	5	5	1.33274	1.61443	0.878566	1.39309	2.29019	0.752096	2.10235	0.382992	-2.9554	-2.82736	2.16808	2.0347	2.40212	2.2436	1.80097	Detected	Detected	Detected	Detected	Detected	Detected	Detected	Detected	Not Detected	Not Detected	Detected	Detected	Detected	Detected	Detected	MIMAT0004494	chr17	-	57918679
hsa-miR-21-5p	244.323	150.177	60.0737	142.829	91.0661	1035.67	672.82	1211.92	1089.28	618.057	666.824	487.79	339.924	449.442	502.994	7.53253	7.34347	5.61784	7.08555	7.17901	9.17413	9.12419	9.17413	9.42274	8.75165	9.8325	9.58196	9.21349	9.61003	9.50667	Detected	Detected	Detected	Detected	Detected	Detected	Detected	Detected	Detected	Detected	Detected	Detected	Detected	Detected	Detected	MIMAT0000076	chr17	-	57918637
hsa-miR-210-3p	6.52724	6.37924	7.14814	5.93706	5	6.33699	5	6.6242	5	5	5	5	5	5	5	2.46642	2.44041	2.41878	2.40017	2.29019	2.60541	2.10235	2.58968	2.43517	2.49257	2.16808	2.0347	2.40212	2.2436	1.80097	Detected	Detected	Detected	Detected	Detected	Detected	Detected	Detected	Detected	Detected	Detected	Detected	Detected	Detected	Detected	MIMAT0000267	chr11	+	568175
hsa-miR-210-5p	5	5	5.03722	5	5	5	5	5	5	0.1	5	5	5	5	5	1.33274	1.61443	2.32264	1.39309	2.29019	0.752096	2.10235	0.382992	2.43517	-2.82736	2.16808	2.0347	2.40212	2.2436	1.80097	Detected	Detected	Detected	Detected	Detected	Detected	Detected	Detected	Detected	Not Detected	Detected	Detected	Detected	Detected	Detected	MIMAT0026475
hsa-miR-211-3p	26.7857	19.3225	27.6916	21.3867	13.6276	30.9739	20.4817	33.1171	18.8816	18.542	16.7681	15.7804	15.9779	14.5971	17.4723	4.36494	4.06288	4.34912	4.14274	4.11367	4.47614	4.41715	4.48812	4.51361	4.54142	4.07059	4.20097	4.45101	4.14274	4.09541	Detected	Detected	Detected	Detected	Detected	Detected	Detected	Detected	Detected	Detected	Detected	Detected	Detected	Detected	Detected	MIMAT0022694
hsa-miR-2110	5	5	5	5	0.1	0.1	0.1	5	0.1	0.1	0.1	0.1	0.1	0.1	5	1.33274	1.61443	0.878566	1.39309	-2.97421	-3.30946	-3.14946	0.382992	-2.9554	-2.82736	-3.06629	-3.15333	-2.94086	-3.05701	1.80097	Detected	Detected	Detected	Detected	Not Detected	Not Detected	Not Detected	Detected	Not Detected	Not Detected	Not Detected	Not Detected	Not Detected	Not Detected	Detected	MIMAT0010133
hsa-miR-2113	5	5	5.75752	5	5	5	0.1	5	0.1	0.1	5	5	5	5	5	1.33274	1.61443	2.3355	1.39309	2.29019	0.752096	-3.14946	0.382992	-2.9554	-2.82736	2.16808	2.0347	2.40212	2.2436	1.80097	Detected	Detected	Detected	Detected	Detected	Detected	Not Detected	Detected	Not Detected	Not Detected	Detected	Detected	Detected	Detected	Detected	MIMAT0009206
hsa-miR-2115-5p	0.1	0.1	0.1	0.1	0.1	5	5	5	5	5	5	5	5	5	5	-3.24296	-3.19959	-3.26586	-3.23589	-2.97421	0.752096	2.10235	0.382992	2.43517	2.49257	2.16808	2.0347	2.40212	2.2436	1.80097	Not Detected	Not Detected	Not Detected	Not Detected	Not Detected	Detected	Detected	Detected	Detected	Detected	Detected	Detected	Detected	Detected	Detected	MIMAT0011158	chr3	+	48357891
hsa-miR-2116-3p	10.2339	7.70948	11.1109	9.28723	5.63561	5	5	5	5	5	5	5	5	5	5	2.83801	2.55274	2.7431	2.69808	2.63823	0.752096	2.10235	0.382992	2.43517	2.49257	2.16808	2.0347	2.40212	2.2436	1.80097	Detected	Detected	Detected	Detected	Detected	Detected	Detected	Detected	Detected	Detected	Detected	Detected	Detected	Detected	Detected	MIMAT0011161	chr15	+	59463452
hsa-miR-2116-5p	5	5	5	5	5	7.25496	5	7.41049	5	5	5	5	5	5	5	1.33274	1.61443	0.878566	1.39309	2.29019	2.7301	2.10235	2.68252	2.43517	2.49257	2.16808	2.0347	2.40212	2.2436	1.80097	Detected	Detected	Detected	Detected	Detected	Detected	Detected	Detected	Detected	Detected	Detected	Detected	Detected	Detected	Detected	MIMAT0011160	chr15	+	59463415
hsa-miR-212-3p	14.457	15.8444	19.434	15.6772	12.5739	9.23529	5.2426	11.1322	6.07197	5	6.83247	5.94785	5	5	5.8861	3.41839	3.64597	3.72004	3.52801	3.98253	2.9695	2.82405	3.11232	3.18799	2.49257	2.80762	2.82405	2.40212	2.2436	2.70176	Detected	Detected	Detected	Detected	Detected	Detected	Detected	Detected	Detected	Detected	Detected	Detected	Detected	Detected	Detected	MIMAT0000269	chr17	+	1953655
hsa-miR-215-5p	0.1	0.1	0.1	0.1	0.1	5	5	5	5	5	5	0.1	0.1	5	5	-3.24296	-3.19959	-3.26586	-3.23589	-2.97421	0.752096	2.10235	0.382992	2.43517	2.49257	2.16808	-3.15333	-2.94086	2.2436	1.80097	Not Detected	Not Detected	Not Detected	Not Detected	Not Detected	Detected	Detected	Detected	Detected	Detected	Detected	Not Detected	Not Detected	Detected	Detected	MIMAT0000272	chr1	+	220291241
hsa-miR-216a-3p	6.50739	7.9601	9.6266	7.36091	5	0.1	0.1	0.1	0.1	0.1	0.1	0.1	0.1	0.1	0.1	2.46145	2.57831	2.58223	2.50032	2.29019	-3.30946	-3.14946	-3.32196	-2.9554	-2.82736	-3.06629	-3.15333	-2.94086	-3.05701	-3.21453	Detected	Detected	Detected	Detected	Detected	Not Detected	Not Detected	Not Detected	Not Detected	Not Detected	Not Detected	Not Detected	Not Detected	Not Detected	Not Detected	MIMAT0022844
hsa-miR-22-3p	162.504	89.1355	107.578	82.4933	57.1459	142.948	79.5263	158.765	112.01	89.1661	141.222	120.798	114.606	107.747	134.291	6.94015	6.57504	6.57504	6.33923	6.48213	6.35305	6.14899	6.35305	6.46264	6.25432	7.53253	7.51522	7.63371	7.44826	7.51522	Detected	Detected	Detected	Detected	Detected	Detected	Detected	Detected	Detected	Detected	Detected	Detected	Detected	Detected	Detected	MIMAT0000077	chr17	+	1617270
hsa-miR-221-3p	7.06259	5.85268	5.33623	5.88949	5	10.9997	9.30988	13.1807	10.5499	7.86762	13.0583	10.8419	8.33314	10.8968	12.8401	2.50953	2.40863	2.32819	2.39664	2.29019	3.1752	3.45077	3.30876	3.8221	3.55356	3.72004	3.68453	3.55356	3.72776	3.70244	Detected	Detected	Detected	Detected	Detected	Detected	Detected	Detected	Detected	Detected	Detected	Detected	Detected	Detected	Detected	MIMAT0000278	chrX	+	45605671
hsa-miR-222-3p	5	5	7.19781	5	5	8.45999	5	8.73874	5	5	5.82046	5.49078	6.17446	5	7.74098	1.33274	1.61443	2.42332	1.39309	2.29019	2.86465	2.10235	2.82405	2.43517	2.49257	2.66364	2.72674	3.09758	2.2436	3.00699	Detected	Detected	Detected	Detected	Detected	Detected	Detected	Detected	Detected	Detected	Detected	Detected	Detected	Detected	Detected	MIMAT0000279	chrX	+	45606509
hsa-miR-223-3p	645.557	380.751	67.6314	346.509	162.188	3251.79	3227.11	3896.36	4252.65	2134.24	2291.16	1444.75	827.023	1421.28	1406.75	8.86034	8.6229	5.88208	8.38227	7.96258	11.0254	11.4534	11.1867	12.0109	11.0254	11.4534	10.8958	10.4081	11.0254	10.7566	Detected	Detected	Detected	Detected	Detected	Detected	Detected	Detected	Detected	Detected	Detected	Detected	Detected	Detected	Detected	MIMAT0000280	chrX	-	65238781
hsa-miR-223-5p	5	5	0.1	5	0.1	11.6562	7.3517	13.4791	12.3063	6.13107	5.67341	5	5	5	5	1.33274	1.61443	-3.26586	1.39309	-2.97421	3.26689	3.23492	3.35759	4.04637	3.27277	2.63823	2.0347	2.40212	2.2436	1.80097	Detected	Detected	Not Detected	Detected	Not Detected	Detected	Detected	Detected	Detected	Detected	Detected	Detected	Detected	Detected	Detected	MIMAT0004570	chrX	-	65238738
hsa-miR-2276-3p	119.787	74.567	109.144	71.1283	48.105	206.013	112.643	218.85	110.99	123.106	45.6159	44.1742	46.5508	39.0228	50.1005	6.46264	6.33923	6.61355	6.11043	6.21905	6.77407	6.53945	6.73715	6.43367	6.61355	5.62702	5.84898	6.12198	5.66189	5.75796	Detected	Detected	Detected	Detected	Detected	Detected	Detected	Detected	Detected	Detected	Detected	Detected	Detected	Detected	Detected	MIMAT0011775	chr13	-	24736617
hsa-miR-2277-3p	10.526	14.1358	15.6608	14.1512	9.65769	5.10705	5	5.8886	5	5	9.90901	8.85254	6.52952	7.45721	9.50072	2.88647	3.43776	3.33672	3.30153	3.41839	2.44852	2.10235	2.47902	2.43517	2.49257	3.31667	3.36314	3.18168	3.22646	3.27277	Detected	Detected	Detected	Detected	Detected	Detected	Detected	Detected	Detected	Detected	Detected	Detected	Detected	Detected	Detected	MIMAT0011777	chr5	+	92956480
hsa-miR-2278	18.5273	23.3898	23.6727	22.706	15.8073	20.926	18.9699	18.9814	7.67943	8.19965	56.3167	48.1577	35.529	53.6966	57.508	3.84898	4.39437	4.04637	4.23245	4.40872	3.98729	4.33337	3.72776	3.46529	3.6115	6.07239	5.98803	5.606	6.35305	6.1369	Detected	Detected	Detected	Detected	Detected	Detected	Detected	Detected	Detected	Detected	Detected	Detected	Detected	Detected	Detected	MIMAT0011778
hsa-miR-2392	87.5213	73.3591	102.313	95.5122	48.2555	94.1987	72.9838	135.655	61.6889	68.0462	42.3452	38.7357	31.179	34.273	44.7051	6.12198	6.27525	6.46264	6.55925	6.2386	5.86227	6.0342	6.20452	5.7948	5.97558	5.51175	5.5528	5.49418	5.44715	5.58729	Detected	Detected	Detected	Detected	Detected	Detected	Detected	Detected	Detected	Detected	Detected	Detected	Detected	Detected	Detected	MIMAT0019043
hsa-miR-23a-3p	223.804	138.916	75.8464	130.372	66.5487	578.344	471.915	665.756	617.246	397.771	461.59	360.736	275.062	355.201	400.133	7.42728	7.14499	6.05818	6.97449	6.68931	8.2203	8.46537	8.24178	8.69742	8.11973	9.42274	9.25232	8.86034	9.28612	9.25232	Detected	Detected	Detected	Detected	Detected	Detected	Detected	Detected	Detected	Detected	Detected	Detected	Detected	Detected	Detected	MIMAT0000078	chr19	+	13947465
hsa-miR-23a-5p	5	5	5.25736	5	5	5.68862	5	5.57334	5	5	9.43776	5.96367	5	6.063	7.72296	1.33274	1.61443	2.32676	1.39309	2.29019	2.52703	2.10235	2.45233	2.43517	2.49257	3.24393	2.82579	2.40212	2.93421	2.99689	Detected	Detected	Detected	Detected	Detected	Detected	Detected	Detected	Detected	Detected	Detected	Detected	Detected	Detected	Detected	MIMAT0004496	chr19	+	13947430
hsa-miR-23b-3p	13.2039	8.69227	7.97546	9.85507	5.45666	18.4235	14.4042	21.0316	18.6195	12.8783	13.5303	11.7297	9.5012	11.4921	12.9096	3.30876	2.67948	2.47235	2.79108	2.59392	3.80142	3.9744	3.91429	4.48812	4.16842	3.76678	3.80142	3.72776	3.8145	3.72776	Detected	Detected	Detected	Detected	Detected	Detected	Detected	Detected	Detected	Detected	Detected	Detected	Detected	Detected	Detected	MIMAT0000418	chr9	-	97847552
hsa-miR-23c	9.34491	6.81699	9.66107	8.4053	5	5	5	5	5	5	0.1	5	5	0.1	5	2.71746	2.47902	2.58659	2.59573	2.29019	0.752096	2.10235	0.382992	2.43517	2.49257	-3.06629	2.0347	2.40212	-3.05701	1.80097	Detected	Detected	Detected	Detected	Detected	Detected	Detected	Detected	Detected	Detected	Not Detected	Detected	Detected	Not Detected	Detected	MIMAT0018000
hsa-miR-24-3p	24.2084	16.0616	12.831	17.8535	11.4779	111.597	76.9096	129.966	104.563	73.6658	54.0816	43.1368	40.96	41.0593	47.9235	4.20097	3.69059	2.9878	3.83043	3.80142	6.01967	6.11043	6.12198	6.40412	6.05044	5.95902	5.73919	5.89404	5.71122	5.69958	Detected	Detected	Detected	Detected	Detected	Detected	Detected	Detected	Detected	Detected	Detected	Detected	Detected	Detected	Detected	MIMAT0000080	chr9	-	97848350
hsa-miR-2467-3p	5	5	5	5	5	5	5	5	5	5	5	5	5	5	5	1.33274	1.61443	0.878566	1.39309	2.29019	0.752096	2.10235	0.382992	2.43517	2.49257	2.16808	2.0347	2.40212	2.2436	1.80097	Detected	Detected	Detected	Detected	Detected	Detected	Detected	Detected	Detected	Detected	Detected	Detected	Detected	Detected	Detected	MIMAT0019953
hsa-miR-25-3p	199.059	128.966	101.451	119.099	61.247	309.721	195.443	369.448	292.284	160.923	310.65	222.605	161.421	214.657	242.137	7.2472	7.08555	6.43367	6.8274	6.55925	7.44826	7.28996	7.63371	7.6541	6.97449	8.86034	8.6229	8.24178	8.66187	8.5688	Detected	Detected	Detected	Detected	Detected	Detected	Detected	Detected	Detected	Detected	Detected	Detected	Detected	Detected	Detected	MIMAT0000081	chr7	+	99691255
hsa-miR-26a-5p	0.1	0.1	0.1	0.1	0.1	12.8003	7.42659	14.0587	7.87333	8.13169	10.7886	9.37308	9.52443	8.79483	11.0583	-3.24296	-3.19959	-3.26586	-3.23589	-2.97421	3.39746	3.26689	3.40251	3.51636	3.60134	3.43776	3.45077	3.73946	3.46529	3.4979	Not Detected	Not Detected	Not Detected	Not Detected	Not Detected	Detected	Detected	Detected	Detected	Detected	Detected	Detected	Detected	Detected	Detected	MIMAT0000082	chr3	-	38010911
hsa-miR-26b-5p	5.5808	5	0.1	5	0.1	29.7269	31.775	38.438	51.2752	20.7064	29.6435	20.9721	12.0088	19.8843	19.6897	2.37468	1.61443	-3.26586	1.39309	-2.97421	4.43752	4.97349	4.65279	5.67683	4.65279	5.00411	4.72254	3.98253	4.73952	4.34043	Detected	Detected	Not Detected	Detected	Not Detected	Detected	Detected	Detected	Detected	Detected	Detected	Detected	Detected	Detected	Detected	MIMAT0000083	chr2	-	219267382
hsa-miR-27a-3p	28.5813	16.5557	0.1	15.043	7.30309	60.9043	64.6803	75.0336	85.7376	46.7998	55.8245	43.2029	24.6912	43.5786	42.6214	4.45101	3.78581	-3.26586	3.45077	2.93144	5.34927	5.9087	5.5528	6.1369	5.59637	6.05044	5.75796	5.14365	5.86227	5.51175	Detected	Detected	Not Detected	Detected	Detected	Detected	Detected	Detected	Detected	Detected	Detected	Detected	Detected	Detected	Detected	MIMAT0000084	chr19	+	13947324
hsa-miR-27b-3p	9.70121	6.02221	0.1	6.71798	5	17.3104	15.1865	20.6905	19.0655	10.9867	13.3534	10.8471	7.78312	10.2893	11.2894	2.78483	2.41726	-3.26586	2.46145	2.29019	3.73279	4.04003	3.89033	4.52093	4.00619	3.72776	3.6977	3.41839	3.66112	3.51636	Detected	Detected	Not Detected	Detected	Detected	Detected	Detected	Detected	Detected	Detected	Detected	Detected	Detected	Detected	Detected	MIMAT0000419	chr9	-	97847791
hsa-miR-2861	91.4235	50.2181	59.1241	44.9427	29.5507	535.036	379.009	585.866	419.361	427.744	193.146	171.785	156.788	149.063	191.508	6.17702	5.75796	5.606	5.41207	5.43149	8.09844	8.18344	8.14475	8.14475	8.2203	8.2203	8.18344	8.18344	8.09844	8.2203	Detected	Detected	Detected	Detected	Detected	Detected	Detected	Detected	Detected	Detected	Detected	Detected	Detected	Detected	Detected	MIMAT0013802
hsa-miR-296-3p	6.83797	8.71025	11.0768	9.57681	5.43137	5	5	5	5	5	5	5	0.1	5	5	2.49442	2.68252	2.73883	2.74915	2.58469	0.752096	2.10235	0.382992	2.43517	2.49257	2.16808	2.0347	-2.94086	2.2436	1.80097	Detected	Detected	Detected	Detected	Detected	Detected	Detected	Detected	Detected	Detected	Detected	Detected	Not Detected	Detected	Detected	MIMAT0004679
hsa-miR-296-5p	60.4892	45.5772	67.1776	53.81	33.4828	12.5834	8.10059	14.0869	9.01071	9.74824	6.85268	6.64136	6.52586	6.06673	6.78858	5.49418	5.5653	5.86227	5.7192	5.73919	3.3491	3.34143	3.40887	3.63755	3.79473	2.81101	2.9695	3.1752	2.93819	2.83801	Detected	Detected	Detected	Detected	Detected	Detected	Detected	Detected	Detected	Detected	Detected	Detected	Detected	Detected	Detected	MIMAT0000690	chr20	+	56826098
hsa-miR-297	33.5604	45.2868	46.6865	46.0725	27.9468	27.1341	17.6601	26.0251	10.225	10.2767	64.1283	51.0179	41.5729	52.9005	64.1585	4.68877	5.52983	5.21162	5.45621	5.29404	4.3168	4.22675	4.21917	3.80142	3.89033	6.37033	6.12198	5.95902	6.28565	6.30409	Detected	Detected	Detected	Detected	Detected	Detected	Detected	Detected	Detected	Detected	Detected	Detected	Detected	Detected	Detected	MIMAT0004450
hsa-miR-298	5	5	5	5	5	9.53481	6.29581	9.96465	5	5	5	5	5	5	5	1.33274	1.61443	0.878566	1.39309	2.29019	2.9915	2.99689	2.95009	2.43517	2.49257	2.16808	2.0347	2.40212	2.2436	1.80097	Detected	Detected	Detected	Detected	Detected	Detected	Detected	Detected	Detected	Detected	Detected	Detected	Detected	Detected	Detected	MIMAT0004901
hsa-miR-29a-3p	89.0984	64.1116	50.6347	67.3215	43.4162	380.88	239.95	435.791	402.627	221.535	184.667	135.06	104.465	123.525	137.603	6.1369	6.11043	5.32682	6.0342	6.09584	7.78318	7.58232	7.79963	8.0627	7.44826	8.14475	7.72364	7.4076	7.72364	7.55924	Detected	Detected	Detected	Detected	Detected	Detected	Detected	Detected	Detected	Detected	Detected	Detected	Detected	Detected	Detected	MIMAT0000086	chr7	+	130561568
hsa-miR-29b-1-5p	5	5	5	5	0.1	5	0.1	5	0.1	0.1	0.1	0.1	0.1	0.1	0.1	1.33274	1.61443	0.878566	1.39309	-2.97421	0.752096	-3.14946	0.382992	-2.9554	-2.82736	-3.06629	-3.15333	-2.94086	-3.05701	-3.21453	Detected	Detected	Detected	Detected	Not Detected	Detected	Not Detected	Detected	Not Detected	Not Detected	Not Detected	Not Detected	Not Detected	Not Detected	Not Detected	MIMAT0004514	chr7	+	130562250
hsa-miR-29b-3p	8.36372	5.44985	5	5.9456	5.09137	73.4493	36.2407	68.7998	68.9435	40.0772	44.6199	30.9168	26.6532	25.8802	27.4071	2.61168	2.38125	0.878566	2.40123	2.53619	5.5653	5.16986	5.40443	5.9087	5.41207	5.58729	5.29404	5.25583	5.16079	4.97349	Detected	Detected	Detected	Detected	Detected	Detected	Detected	Detected	Detected	Detected	Detected	Detected	Detected	Detected	Detected	MIMAT0000100	chr1	+	207975861
hsa-miR-29c-3p	45.0366	32.1056	24.4399	33.6518	23.9776	340.83	209.685	363.176	349.21	202.381	141.289	109.353	92.2313	98.884	109.794	5.16079	4.89945	4.09541	4.85534	5.04118	7.63371	7.44826	7.55924	7.87476	7.31812	7.55924	7.35847	7.28996	7.35847	7.28996	Detected	Detected	Detected	Detected	Detected	Detected	Detected	Detected	Detected	Detected	Detected	Detected	Detected	Detected	Detected	MIMAT0000681	chr1	+	207975271
hsa-miR-29c-5p	0.1	0.1	0.1	0.1	0.1	5	5	5	5	5	5	5	5	5	5	-3.24296	-3.19959	-3.26586	-3.23589	-2.97421	0.752096	2.10235	0.382992	2.43517	2.49257	2.16808	2.0347	2.40212	2.2436	1.80097	Not Detected	Not Detected	Not Detected	Not Detected	Not Detected	Detected	Detected	Detected	Detected	Detected	Detected	Detected	Detected	Detected	Detected	MIMAT0004673	chr1	+	207975233
hsa-miR-302c-5p	34.0722	25.1693	51.966	32.9518	19.5336	26.4742	20.0434	32.3951	10.892	13.4418	9.38288	7.45833	6.35633	6.06736	10.0216	4.71555	4.51361	5.3651	4.817	4.66639	4.27812	4.38664	4.45101	3.87824	4.22675	3.23492	3.11232	3.12887	2.94113	3.38746	Detected	Detected	Detected	Detected	Detected	Detected	Detected	Detected	Detected	Detected	Detected	Detected	Detected	Detected	Detected	MIMAT0000716	chr4	+	113569547
hsa-miR-302d-5p	5	5	5.88297	5	5	9.81623	6.52888	10.5189	5	5	5	5	5	5	5	1.33274	1.61443	2.34254	1.39309	2.29019	3.02189	3.03945	3.00143	2.43517	2.49257	2.16808	2.0347	2.40212	2.2436	1.80097	Detected	Detected	Detected	Detected	Detected	Detected	Detected	Detected	Detected	Detected	Detected	Detected	Detected	Detected	Detected	MIMAT0004685	chr4	+	113569186
hsa-miR-3064-5p	8.77215	11.0787	12.4481	11.2142	8.20562	11.3045	6.98321	10.5861	5	5	25.3956	18.8181	15.7348	21.389	25.5274	2.64891	2.9695	2.92298	2.97888	3.08594	3.21045	3.11707	3.02189	2.43517	2.49257	4.79758	4.54833	4.41715	4.85534	4.83507	Detected	Detected	Detected	Detected	Detected	Detected	Detected	Detected	Detected	Detected	Detected	Detected	Detected	Detected	Detected	MIMAT0019864
hsa-miR-3065-3p	5	0.1	0.1	0.1	0.1	5	0.1	5	0.1	0.1	0.1	5	0.1	0.1	5	1.33274	-3.19959	-3.26586	-3.23589	-2.97421	0.752096	-3.14946	0.382992	-2.9554	-2.82736	-3.06629	2.0347	-2.94086	-3.05701	1.80097	Detected	Not Detected	Not Detected	Not Detected	Not Detected	Detected	Not Detected	Detected	Not Detected	Not Detected	Not Detected	Detected	Not Detected	Not Detected	Detected	MIMAT0015378
hsa-miR-3074-3p	5	5	5	5	5	5	5	5	0.1	0.1	0.1	0.1	0.1	0.1	0.1	1.33274	1.61443	0.878566	1.39309	2.29019	0.752096	2.10235	0.382992	-2.9554	-2.82736	-3.06629	-3.15333	-2.94086	-3.05701	-3.21453	Detected	Detected	Detected	Detected	Detected	Detected	Detected	Detected	Not Detected	Not Detected	Not Detected	Not Detected	Not Detected	Not Detected	Not Detected	MIMAT0015027	chr9	+	97848366
hsa-miR-30b-3p	5	5	5	5	5	6.41465	5	5.49947	5	5	6.86689	5	5	6.1024	7.67626	1.33274	1.61443	0.878566	1.39309	2.29019	2.62851	2.10235	2.4447	2.43517	2.49257	2.8147	2.0347	2.40212	2.94748	2.9878	Detected	Detected	Detected	Detected	Detected	Detected	Detected	Detected	Detected	Detected	Detected	Detected	Detected	Detected	Detected	MIMAT0004589	chr8	+	135812838
hsa-miR-30b-5p	0.1	0.1	0.1	0.1	0.1	5	5	5	5	5	5	5	5	5	5	-3.24296	-3.19959	-3.26586	-3.23589	-2.97421	0.752096	2.10235	0.382992	2.43517	2.49257	2.16808	2.0347	2.40212	2.2436	1.80097	Not Detected	Not Detected	Not Detected	Not Detected	Not Detected	Detected	Detected	Detected	Detected	Detected	Detected	Detected	Detected	Detected	Detected	MIMAT0000420	chr8	+	135812800
hsa-miR-30c-1-3p	14.6479	11.8731	16.9059	13.1094	8.83607	16.2587	10.6954	18.0999	9.30546	9.93041	5	5	5	5	5	3.46529	3.0579	3.45631	3.20614	3.20071	3.67168	3.64597	3.68453	3.6977	3.8221	2.16808	2.0347	2.40212	2.2436	1.80097	Detected	Detected	Detected	Detected	Detected	Detected	Detected	Detected	Detected	Detected	Detected	Detected	Detected	Detected	Detected	MIMAT0004674	chr1	-	41223015
hsa-miR-30c-2-3p	51.21	35.55	54.2567	42.5602	24.3595	78.8575	50.1967	84.1878	54.2462	53.3162	5	5	5	5	5.12212	5.31274	5.05058	5.51175	5.27188	5.0768	5.69958	5.58729	5.65018	5.7192	5.7192	2.16808	2.0347	2.40212	2.2436	2.59844	Detected	Detected	Detected	Detected	Detected	Detected	Detected	Detected	Detected	Detected	Detected	Detected	Detected	Detected	Detected	MIMAT0004550	chr6	+	72086730
hsa-miR-30c-5p	0.1	0.1	0.1	0.1	0.1	7.00993	5	7.67722	5.14954	5	5	5	5	5	5	-3.24296	-3.19959	-3.26586	-3.23589	-2.97421	2.70176	2.10235	2.7148	3.03945	2.49257	2.16808	2.0347	2.40212	2.2436	1.80097	Not Detected	Not Detected	Not Detected	Not Detected	Not Detected	Detected	Detected	Detected	Detected	Detected	Detected	Detected	Detected	Detected	Detected	MIMAT0000244	chr1	-	41222977
hsa-miR-30d-5p	13.8939	11.3365	16.2616	12.4251	7.06583	8.33418	5	8.70273	5.11343	5.58829	8.82476	8.45765	8.35168	7.19652	8.99273	3.37103	2.99689	3.37103	3.13673	2.88647	2.84998	2.10235	2.8147	3.03145	3.20071	3.16894	3.29676	3.5613	3.18168	3.22646	Detected	Detected	Detected	Detected	Detected	Detected	Detected	Detected	Detected	Detected	Detected	Detected	Detected	Detected	Detected	MIMAT0000245	chr8	+	135817145
hsa-miR-30e-5p	5	5	5	5	5	10.8988	6.41062	11.3302	8.63319	7.21276	14.558	11.9938	9.95442	10.301	12.1154	1.33274	1.61443	0.878566	1.39309	2.29019	3.16894	3.00143	3.12887	3.58553	3.43776	3.84898	3.8145	3.77977	3.6661	3.62857	Detected	Detected	Detected	Detected	Detected	Detected	Detected	Detected	Detected	Detected	Detected	Detected	Detected	Detected	Detected	MIMAT0000692	chr1	-	41220049
hsa-miR-3120-5p	0.1	5	5	5	0.1	0.1	0.1	0.1	0.1	0.1	0.1	5	0.1	0.1	5	-3.24296	1.61443	0.878566	1.39309	-2.97421	-3.30946	-3.14946	-3.32196	-2.9554	-2.82736	-3.06629	2.0347	-2.94086	-3.05701	1.80097	Not Detected	Detected	Detected	Detected	Not Detected	Not Detected	Not Detected	Not Detected	Not Detected	Not Detected	Not Detected	Detected	Not Detected	Not Detected	Detected	MIMAT0019198
hsa-miR-3122	5.45065	5.58607	7.47703	6.07239	5	9.3597	6.76132	10.8791	5	5	5	5	5	5	5	2.36274	2.39167	2.4388	2.411	2.29019	2.97888	3.06701	3.05149	2.43517	2.49257	2.16808	2.0347	2.40212	2.2436	1.80097	Detected	Detected	Detected	Detected	Detected	Detected	Detected	Detected	Detected	Detected	Detected	Detected	Detected	Detected	Detected	MIMAT0014984
hsa-miR-3124-5p	5	0.1	5	5	0.1	5	5	5	5	5	0.1	0.1	0.1	0.1	5	1.33274	-3.19959	0.878566	1.39309	-2.97421	0.752096	2.10235	0.382992	2.43517	2.49257	-3.06629	-3.15333	-2.94086	-3.05701	1.80097	Detected	Not Detected	Detected	Detected	Not Detected	Detected	Detected	Detected	Detected	Detected	Not Detected	Not Detected	Not Detected	Not Detected	Detected	MIMAT0014986	chr1	-	249120589
hsa-miR-3125	6.46269	5.15355	8.48985	5.70555	5	10.5231	6.51998	11.0842	5	5	5.91824	5.58997	5	5.24923	6.64304	2.4559	2.35955	2.49442	2.3847	2.29019	3.11707	3.03483	3.09758	2.43517	2.49257	2.6713	2.7431	2.40212	2.77099	2.8147	Detected	Detected	Detected	Detected	Detected	Detected	Detected	Detected	Detected	Detected	Detected	Detected	Detected	Detected	Detected	MIMAT0014988
hsa-miR-3127-5p	15.1413	11.4645	16.5336	12.3263	8.8597	33.0579	22.9742	34.8823	11.4033	12.078	12.846	11.7831	10.9818	11.1731	13.8027	3.52801	3.01644	3.40251	3.11232	3.21045	4.54142	4.52093	4.5357	3.94113	4.10718	3.70244	3.80588	3.85415	3.76678	3.8221	Detected	Detected	Detected	Detected	Detected	Detected	Detected	Detected	Detected	Detected	Detected	Detected	Detected	Detected	Detected	MIMAT0014990	chr2	-	97464033
hsa-miR-3130-3p	5	0.1	5	5	0.1	5	5	5	5	0.1	0.1	0.1	0.1	0.1	0.1	1.33274	-3.19959	0.878566	1.39309	-2.97421	0.752096	2.10235	0.382992	2.43517	-2.82736	-3.06629	-3.15333	-2.94086	-3.05701	-3.21453	Detected	Not Detected	Detected	Detected	Not Detected	Detected	Detected	Detected	Detected	Not Detected	Not Detected	Not Detected	Not Detected	Not Detected	Not Detected	MIMAT0014994
hsa-miR-3131	61.6385	45.3094	70.5694	54.6123	34.1601	98.0851	63.5562	102.983	67.4107	67.5519	16.1015	15.1144	14.084	14.6137	17.5178	5.58729	5.5528	5.95902	5.75796	5.78063	5.9087	5.88208	5.86227	5.88208	5.93924	3.98729	4.12632	4.23245	4.14946	4.10036	Detected	Detected	Detected	Detected	Detected	Detected	Detected	Detected	Detected	Detected	Detected	Detected	Detected	Detected	Detected	MIMAT0014996
hsa-miR-3132	0.1	0.1	5	0.1	0.1	5	5	5	5	5	0.1	5	0.1	0.1	0.1	-3.24296	-3.19959	0.878566	-3.23589	-2.97421	0.752096	2.10235	0.382992	2.43517	2.49257	-3.06629	2.0347	-2.94086	-3.05701	-3.21453	Not Detected	Not Detected	Detected	Not Detected	Not Detected	Detected	Detected	Detected	Detected	Detected	Not Detected	Detected	Not Detected	Not Detected	Not Detected	MIMAT0014997
hsa-miR-3135b	28.4257	33.94	33.9329	32.9905	25.6586	52.4825	34.9607	50.5483	39.9969	33.3965	78.7519	68.9018	55.3208	65.3847	74.7811	4.43752	4.99352	4.67683	4.82383	5.16079	5.11243	5.11243	4.97349	5.30427	5.16079	6.73715	6.68931	6.46264	6.75735	6.66534	Detected	Detected	Detected	Detected	Detected	Detected	Detected	Detected	Detected	Detected	Detected	Detected	Detected	Detected	Detected	MIMAT0018985
hsa-miR-3137	26.97	18.367	26.2901	19.2008	12.9365	50.7337	32.607	54.1272	29.7306	29.8327	22.2595	19.972	19.9505	19.852	24.0882	4.37388	3.98253	4.23245	3.98253	4.01514	5.04118	5.00411	5.06409	4.91021	5.06409	4.55674	4.65704	4.83507	4.72957	4.72254	Detected	Detected	Detected	Detected	Detected	Detected	Detected	Detected	Detected	Detected	Detected	Detected	Detected	Detected	Detected	MIMAT0015005
hsa-miR-3138	127.775	92.2336	117.32	99.9757	61.6698	307.406	206.099	337.415	215.058	226.447	53.4441	49.5751	47.3509	48.3033	57.7405	6.59514	6.66534	6.73715	6.61355	6.61355	7.42728	7.4076	7.4076	7.31812	7.48842	5.93924	6.07239	6.16283	6.11043	6.14899	Detected	Detected	Detected	Detected	Detected	Detected	Detected	Detected	Detected	Detected	Detected	Detected	Detected	Detected	Detected	MIMAT0015006
hsa-miR-3141	269.965	238.748	309.102	266.129	202.796	371.68	264.402	407.592	269.189	286.374	125.309	115.262	108.608	109.688	131.916	7.6541	7.99154	7.92912	7.99154	8.26819	7.75415	7.79963	7.75415	7.55924	7.79963	7.34347	7.42728	7.44826	7.48842	7.47022	Detected	Detected	Detected	Detected	Detected	Detected	Detected	Detected	Detected	Detected	Detected	Detected	Detected	Detected	Detected	MIMAT0015010
hsa-miR-3147	19.7313	20.0001	21.8911	20.5348	13.2557	20.7114	13.9561	21.7469	10.9877	11.5046	16.3809	13.0368	11.4246	14.4644	16.5739	3.92117	4.12047	3.92117	4.07661	4.07059	3.9744	3.94113	3.96699	3.90705	4.0554	4.01514	3.92117	3.87824	4.13532	4.01514	Detected	Detected	Detected	Detected	Detected	Detected	Detected	Detected	Detected	Detected	Detected	Detected	Detected	Detected	Detected	MIMAT0015019
hsa-miR-3148	9.50361	12.7061	12.0432	11.8727	10.2944	15.4624	12.3332	14.2893	6.75993	7.23116	41.0339	33.6155	27.5814	37.5328	41.1078	2.73661	3.20071	2.87859	3.07201	3.5613	3.58553	3.78581	3.43776	3.30876	3.46529	5.49418	5.41207	5.29404	5.606	5.47511	Detected	Detected	Detected	Detected	Detected	Detected	Detected	Detected	Detected	Detected	Detected	Detected	Detected	Detected	Detected	MIMAT0015021
hsa-miR-3149	11.9114	16.9917	16.7803	16.991	11.4346	35.2863	34.0245	31.6019	12.3029	12.7592	97.5852	89.2103	71.8434	95.9132	100.906	3.06701	3.87824	3.43776	3.72776	3.78581	4.61374	5.06409	4.402	4.04003	4.15583	7.08555	7.11641	7.01583	7.31812	7.17901	Detected	Detected	Detected	Detected	Detected	Detected	Detected	Detected	Detected	Detected	Detected	Detected	Detected	Detected	Detected	MIMAT0015022
hsa-miR-3150b-5p	5.67407	5.42714	7.31798	6.57981	5	5	5	5	5	5	5	5	5	5	5	2.38176	2.37956	2.42861	2.44852	2.29019	0.752096	2.10235	0.382992	2.43517	2.49257	2.16808	2.0347	2.40212	2.2436	1.80097	Detected	Detected	Detected	Detected	Detected	Detected	Detected	Detected	Detected	Detected	Detected	Detected	Detected	Detected	Detected	MIMAT0019226
hsa-miR-3151-3p	6.65237	8.6289	9.94173	8.15005	7.18962	5.04759	5	6.07714	5	5	7.73693	6.70771	5	5.44481	6.35138	2.47647	2.66364	2.61666	2.56103	2.90776	2.43771	2.10235	2.50427	2.43517	2.49257	2.95888	2.99689	2.40212	2.80762	2.7613	Detected	Detected	Detected	Detected	Detected	Detected	Detected	Detected	Detected	Detected	Detected	Detected	Detected	Detected	Detected	MIMAT0027026
hsa-miR-3151-5p	5.19671	6.64035	7.70024	6.44439	5	5	5	5	0.1	0.1	5	5	0.1	5	5	2.34317	2.46145	2.4559	2.44041	2.29019	0.752096	2.10235	0.382992	-2.9554	-2.82736	2.16808	2.0347	-2.94086	2.2436	1.80097	Detected	Detected	Detected	Detected	Detected	Detected	Detected	Detected	Not Detected	Not Detected	Detected	Detected	Not Detected	Detected	Detected	MIMAT0015024	chr8	-	104166857
hsa-miR-3153	5	0.1	5	5	0.1	5	5	5	0.1	0.1	0.1	5	0.1	0.1	5	1.33274	-3.19959	0.878566	1.39309	-2.97421	0.752096	2.10235	0.382992	-2.9554	-2.82736	-3.06629	2.0347	-2.94086	-3.05701	1.80097	Detected	Not Detected	Detected	Detected	Not Detected	Detected	Detected	Detected	Not Detected	Not Detected	Not Detected	Detected	Not Detected	Not Detected	Detected	MIMAT0015026
hsa-miR-3154	24.3041	16.0445	22.8848	17.8771	10.8268	33.9089	22.0369	37.0842	16.0316	17.7696	16.12	14.5215	14.5389	13.5925	16.9742	4.21917	3.67168	4.0244	3.83485	3.68453	4.5709	4.47614	4.60667	4.31006	4.48203	3.99694	4.07661	4.26365	4.04637	4.04637	Detected	Detected	Detected	Detected	Detected	Detected	Detected	Detected	Detected	Detected	Detected	Detected	Detected	Detected	Detected	MIMAT0015028
hsa-miR-3155b	5	5	5.19819	5	5	5	5	5	5	0.1	5	5	5	5	5	1.33274	1.61443	2.32567	1.39309	2.29019	0.752096	2.10235	0.382992	2.43517	-2.82736	2.16808	2.0347	2.40212	2.2436	1.80097	Detected	Detected	Detected	Detected	Detected	Detected	Detected	Detected	Detected	Not Detected	Detected	Detected	Detected	Detected	Detected	MIMAT0019012
hsa-miR-3156-5p	356.738	219.619	349.018	244.373	138.478	218.641	119.499	241.551	126.165	135.275	108.328	107.387	110.51	94.0045	129.081	7.92912	7.84674	8.09844	7.87476	7.79963	6.87605	6.66534	6.90783	6.61355	6.75735	7.21015	7.31812	7.47022	7.2472	7.4076	Detected	Detected	Detected	Detected	Detected	Detected	Detected	Detected	Detected	Detected	Detected	Detected	Detected	Detected	Detected	MIMAT0015030	chr10	-	45659475
hsa-miR-3158-5p	25.497	18.7669	28.3398	22.5899	12.9893	63.2508	40.0779	70.3489	32.5207	35.6784	9.13003	8.39425	7.89355	8.32065	10.1478	4.31006	4.0244	4.402	4.21061	4.03144	5.38831	5.31274	5.41207	5.04118	5.23065	3.20071	3.27277	3.45077	3.41839	3.40251	Detected	Detected	Detected	Detected	Detected	Detected	Detected	Detected	Detected	Detected	Detected	Detected	Detected	Detected	Detected	MIMAT0019211
hsa-miR-3159	5	5	5.06557	5	5	0.1	0.1	0.1	0.1	0.1	0.1	0.1	0.1	0.1	0.1	1.33274	1.61443	2.32318	1.39309	2.29019	-3.30946	-3.14946	-3.32196	-2.9554	-2.82736	-3.06629	-3.15333	-2.94086	-3.05701	-3.21453	Detected	Detected	Detected	Detected	Detected	Not Detected	Not Detected	Not Detected	Not Detected	Not Detected	Not Detected	Not Detected	Not Detected	Not Detected	Not Detected	MIMAT0015033
hsa-miR-3160-5p	6.11801	7.77374	9.52252	8.0534	5.74723	5	5	5	0.1	0.1	0.1	5	5	5	5	2.42332	2.56436	2.57636	2.54599	2.66364	0.752096	2.10235	0.382992	-2.9554	-2.82736	-3.06629	2.0347	2.40212	2.2436	1.80097	Detected	Detected	Detected	Detected	Detected	Detected	Detected	Detected	Not Detected	Not Detected	Not Detected	Detected	Detected	Detected	Detected	MIMAT0019212
hsa-miR-3161	5	5	5	5	0.1	5.08255	5	5.26468	5	5	5	5	5	5	5	1.33274	1.61443	0.878566	1.39309	-2.97421	2.44272	2.10235	2.42026	2.43517	2.49257	2.16808	2.0347	2.40212	2.2436	1.80097	Detected	Detected	Detected	Detected	Not Detected	Detected	Detected	Detected	Detected	Detected	Detected	Detected	Detected	Detected	Detected	MIMAT0015035
hsa-miR-3162-3p	11.7165	13.0828	15.1193	13.4155	9.76343	5.3679	5	6.04231	5	5	5.14235	5	5	5	5	3.05149	3.24393	3.24393	3.24393	3.45631	2.49048	2.10235	2.5024	2.43517	2.49257	2.57506	2.0347	2.40212	2.2436	1.80097	Detected	Detected	Detected	Detected	Detected	Detected	Detected	Detected	Detected	Detected	Detected	Detected	Detected	Detected	Detected	MIMAT0019213
hsa-miR-3162-5p	479.917	369.948	505.19	411.654	279.011	698.528	474.626	748.515	590.587	561.7	216.993	206.181	207.293	191.091	225.858	8.46537	8.5688	8.60152	8.60152	8.86034	8.53863	8.49093	8.41177	8.6229	8.49093	8.41177	8.46537	8.53863	8.49093	8.46537	Detected	Detected	Detected	Detected	Detected	Detected	Detected	Detected	Detected	Detected	Detected	Detected	Detected	Detected	Detected	MIMAT0015036	chr11	+	59362581
hsa-miR-3164	6.75897	5	6.99638	5.60506	5	12.6072	8.79459	14.0029	6.43598	6.74701	0.1	0.1	0.1	0.1	0.1	2.48268	1.61443	2.40863	2.37672	2.29019	3.36314	3.40887	3.39746	3.26165	3.35759	-3.06629	-3.15333	-2.94086	-3.05701	-3.21453	Detected	Detected	Detected	Detected	Detected	Detected	Detected	Detected	Detected	Detected	Not Detected	Not Detected	Not Detected	Not Detected	Not Detected	MIMAT0015038
hsa-miR-3173-3p	5.78365	5	5.06117	5	5	7.69267	6.05538	9.47751	5	5	11.1528	9.97365	6.74163	8.11778	9.76419	2.38704	1.61443	2.3231	1.39309	2.29019	2.77529	2.9541	2.89859	2.43517	2.49257	3.48958	3.54791	3.23492	3.36314	3.33022	Detected	Detected	Detected	Detected	Detected	Detected	Detected	Detected	Detected	Detected	Detected	Detected	Detected	Detected	Detected	MIMAT0015048	chr14	+	95604319
hsa-miR-3174	5	5	5	5	5	5	5	5	5	0.1	5	5	5	5	5	1.33274	1.61443	0.878566	1.39309	2.29019	0.752096	2.10235	0.382992	2.43517	-2.82736	2.16808	2.0347	2.40212	2.2436	1.80097	Detected	Detected	Detected	Detected	Detected	Detected	Detected	Detected	Detected	Not Detected	Detected	Detected	Detected	Detected	Detected	MIMAT0015051
hsa-miR-3177-3p	5	5	5.10247	5	5	5.13331	5	5.32843	5	5	5	5	5	5	5	1.33274	1.61443	2.32388	1.39309	2.29019	2.45342	2.10235	2.42768	2.43517	2.49257	2.16808	2.0347	2.40212	2.2436	1.80097	Detected	Detected	Detected	Detected	Detected	Detected	Detected	Detected	Detected	Detected	Detected	Detected	Detected	Detected	Detected	MIMAT0015054	chr16	-	1785046
hsa-miR-3180-3p	32.7454	23.924	34.9173	26.9819	17.4026	55.3906	34.3748	57.7901	29.9657	31.3879	13.5035	12.5435	10.8996	11.269	13.768	4.62399	4.45101	4.72957	4.52878	4.55674	5.2201	5.0876	5.14365	4.91717	5.0768	3.75301	3.87824	3.84898	3.77977	3.80588	Detected	Detected	Detected	Detected	Detected	Detected	Detected	Detected	Detected	Detected	Detected	Detected	Detected	Detected	Detected	MIMAT0015058
hsa-miR-3180-5p	11.5733	9.94612	14.0747	11.7041	7.20186	5	5	5	5	5	5	5	5	5	5	3.03483	2.84645	3.14324	3.027	2.9165	0.752096	2.10235	0.382992	2.43517	2.49257	2.16808	2.0347	2.40212	2.2436	1.80097	Detected	Detected	Detected	Detected	Detected	Detected	Detected	Detected	Detected	Detected	Detected	Detected	Detected	Detected	Detected	MIMAT0015057
hsa-miR-3182	5	5	5	5	5	5	0.1	5	0.1	0.1	5	5	5	5	5	1.33274	1.61443	0.878566	1.39309	2.29019	0.752096	-3.14946	0.382992	-2.9554	-2.82736	2.16808	2.0347	2.40212	2.2436	1.80097	Detected	Detected	Detected	Detected	Detected	Detected	Not Detected	Detected	Not Detected	Not Detected	Detected	Detected	Detected	Detected	Detected	MIMAT0015062
hsa-miR-3184-3p	10.8344	11.2148	13.7177	11.6919	8.32733	5	5	5	5	5	5	5	5	5	5	2.92298	2.9915	3.06216	3.01333	3.12325	0.752096	2.10235	0.382992	2.43517	2.49257	2.16808	2.0347	2.40212	2.2436	1.80097	Detected	Detected	Detected	Detected	Detected	Detected	Detected	Detected	Detected	Detected	Detected	Detected	Detected	Detected	Detected	MIMAT0022731
hsa-miR-3185	5	5	5	5	0.1	5	0.1	5	0.1	0.1	0.1	0.1	0.1	0.1	5	1.33274	1.61443	0.878566	1.39309	-2.97421	0.752096	-3.14946	0.382992	-2.9554	-2.82736	-3.06629	-3.15333	-2.94086	-3.05701	1.80097	Detected	Detected	Detected	Detected	Not Detected	Detected	Not Detected	Detected	Not Detected	Not Detected	Not Detected	Not Detected	Not Detected	Not Detected	Detected	MIMAT0015065
hsa-miR-3187-5p	5	5	5	5	5	5	5	5	5	5	0.1	0.1	0.1	0.1	0.1	1.33274	1.61443	0.878566	1.39309	2.29019	0.752096	2.10235	0.382992	2.43517	2.49257	-3.06629	-3.15333	-2.94086	-3.05701	-3.21453	Detected	Detected	Detected	Detected	Detected	Detected	Detected	Detected	Detected	Detected	Not Detected	Not Detected	Not Detected	Not Detected	Not Detected	MIMAT0019216
hsa-miR-3188	36.7205	21.2754	27.4719	21.2715	13.9498	22.0451	15.2714	23.8001	14.7798	12.8699	12.4673	11.4118	10.2512	10.1728	12.8455	4.83507	4.21917	4.32534	4.13532	4.14946	4.04637	4.06288	4.06288	4.21917	4.16282	3.67168	3.75817	3.8145	3.62857	3.70804	Detected	Detected	Detected	Detected	Detected	Detected	Detected	Detected	Detected	Detected	Detected	Detected	Detected	Detected	Detected	MIMAT0015070
hsa-miR-3189-3p	9.24464	8.31033	10.4665	8.08758	5.5031	11.9367	8.15936	13.0065	5.34646	5.11865	7.04635	5.99308	5.20082	5.72967	7.33169	2.69808	2.62851	2.6713	2.5555	2.60257	3.30153	3.3491	3.29676	3.07604	3.09248	2.85414	2.84411	2.87198	2.84998	2.94544	Detected	Detected	Detected	Detected	Detected	Detected	Detected	Detected	Detected	Detected	Detected	Detected	Detected	Detected	Detected	MIMAT0015071	chr19	-	18497423
hsa-miR-3189-5p	5	5	5	5	0.1	5	5	5	0.1	0.1	0.1	0.1	0.1	0.1	0.1	1.33274	1.61443	0.878566	1.39309	-2.97421	0.752096	2.10235	0.382992	-2.9554	-2.82736	-3.06629	-3.15333	-2.94086	-3.05701	-3.21453	Detected	Detected	Detected	Detected	Not Detected	Detected	Detected	Detected	Not Detected	Not Detected	Not Detected	Not Detected	Not Detected	Not Detected	Not Detected	MIMAT0019217
hsa-miR-3190-5p	10.268	7.99737	11.4247	9.60561	5.62497	5	5	5	5	5	5	5	5	5	5	2.84411	2.58469	2.78483	2.75871	2.63216	0.752096	2.10235	0.382992	2.43517	2.49257	2.16808	2.0347	2.40212	2.2436	1.80097	Detected	Detected	Detected	Detected	Detected	Detected	Detected	Detected	Detected	Detected	Detected	Detected	Detected	Detected	Detected	MIMAT0015073
hsa-miR-3192-3p	0.1	5	5	5	5	5	0.1	5	0.1	0.1	5	5	5	5	5	-3.24296	1.61443	0.878566	1.39309	2.29019	0.752096	-3.14946	0.382992	-2.9554	-2.82736	2.16808	2.0347	2.40212	2.2436	1.80097	Not Detected	Detected	Detected	Detected	Detected	Detected	Not Detected	Detected	Not Detected	Not Detected	Detected	Detected	Detected	Detected	Detected	MIMAT0027027
hsa-miR-3192-5p	5	0.1	0.1	0.1	0.1	5	5	5	0.1	0.1	5	5	5	5	5	1.33274	-3.19959	-3.26586	-3.23589	-2.97421	0.752096	2.10235	0.382992	-2.9554	-2.82736	2.16808	2.0347	2.40212	2.2436	1.80097	Detected	Not Detected	Not Detected	Not Detected	Not Detected	Detected	Detected	Detected	Not Detected	Not Detected	Detected	Detected	Detected	Detected	Detected	MIMAT0015076	chr20	-	18451275
hsa-miR-3194-5p	60.312	44.1801	64.5428	50.0543	31.0249	52.2414	35.6294	54.7823	31.6776	33.5842	22.9544	21.9266	20.7947	20.2066	24.5978	5.47511	5.45621	5.81442	5.606	5.59637	5.10272	5.14365	5.0876	4.97349	5.18511	4.63309	4.79758	4.91021	4.77875	4.77875	Detected	Detected	Detected	Detected	Detected	Detected	Detected	Detected	Detected	Detected	Detected	Detected	Detected	Detected	Detected	MIMAT0015078	chr20	+	50069471
hsa-miR-3195	56.2246	38.6826	52.1413	44.5484	28.6487	114.704	80.2945	123.359	118.481	93.975	21.2632	19.4849	17.664	17.8765	22.3066	5.40443	5.24214	5.38831	5.38831	5.3651	6.05818	6.16283	6.0342	6.55925	6.35305	4.48203	4.60667	4.61374	4.50725	4.56416	Detected	Detected	Detected	Detected	Detected	Detected	Detected	Detected	Detected	Detected	Detected	Detected	Detected	Detected	Detected	MIMAT0015079
hsa-miR-3196	33.1582	25.6306	34.2093	27.7343	16.142	30.0192	20.1724	32.7028	16.4693	16.7847	14.1249	12.6535	12.376	12.2418	14.4881	4.65704	4.52878	4.68877	4.58776	4.43752	4.45101	4.39437	4.4678	4.3557	4.40872	3.8221	3.89033	4.04003	3.87824	3.86771	Detected	Detected	Detected	Detected	Detected	Detected	Detected	Detected	Detected	Detected	Detected	Detected	Detected	Detected	Detected	MIMAT0015080
hsa-miR-3197	5	5	5	5	0.1	6.69245	5	7.43471	5	5	0.1	0.1	0.1	0.1	0.1	1.33274	1.61443	0.878566	1.39309	-2.97421	2.65963	2.10235	2.69063	2.43517	2.49257	-3.06629	-3.15333	-2.94086	-3.05701	-3.21453	Detected	Detected	Detected	Detected	Not Detected	Detected	Detected	Detected	Detected	Detected	Not Detected	Not Detected	Not Detected	Not Detected	Not Detected	MIMAT0015082
hsa-miR-3198	14.1801	12.6858	15.5081	12.7514	7.48286	22.0639	14.969	24.0059	14.0435	14.333	10.8116	8.4939	6.94432	7.63284	9.85428	3.38746	3.18168	3.30876	3.1752	2.98324	4.0554	4.01514	4.08315	4.17806	4.30494	3.45077	3.30876	3.26165	3.26689	3.34143	Detected	Detected	Detected	Detected	Detected	Detected	Detected	Detected	Detected	Detected	Detected	Detected	Detected	Detected	Detected	MIMAT0015083
hsa-miR-32-3p	8.65295	12.5786	11.7574	11.772	9.84904	27.0471	29.673	23.416	9.20691	10.1555	80.6244	74.5063	55.903	81.2565	82.5876	2.63823	3.15083	2.82405	3.03483	3.46529	4.31006	4.89356	4.03144	3.68453	3.87215	6.77407	6.85819	6.51079	7.04112	6.85819	Detected	Detected	Detected	Detected	Detected	Detected	Detected	Detected	Detected	Detected	Detected	Detected	Detected	Detected	Detected	MIMAT0004505	chr9	+	111808576
hsa-miR-32-5p	0.1	0.1	0.1	0.1	0.1	5	5	5	5	5	0.1	0.1	0.1	0.1	0.1	-3.24296	-3.19959	-3.26586	-3.23589	-2.97421	0.752096	2.10235	0.382992	2.43517	2.49257	-3.06629	-3.15333	-2.94086	-3.05701	-3.21453	Not Detected	Not Detected	Not Detected	Not Detected	Not Detected	Detected	Detected	Detected	Detected	Detected	Not Detected	Not Detected	Not Detected	Not Detected	Not Detected	MIMAT0000090	chr9	+	111808535
hsa-miR-3200-5p	0.1	0.1	0.1	0.1	0.1	0.1	0.1	0.1	0.1	0.1	5	5	5	5	5	-3.24296	-3.19959	-3.26586	-3.23589	-2.97421	-3.30946	-3.14946	-3.32196	-2.9554	-2.82736	2.16808	2.0347	2.40212	2.2436	1.80097	Not Detected	Not Detected	Not Detected	Not Detected	Not Detected	Not Detected	Not Detected	Not Detected	Not Detected	Not Detected	Detected	Detected	Detected	Detected	Detected	MIMAT0017392
hsa-miR-3202	89.9158	58.897	87.6769	71.0622	43.785	131.844	85.3581	144.46	94.9346	89.5507	14.3328	14.0311	14.1474	13.3232	16.4689	6.14899	6.05044	6.20452	6.09584	6.11043	6.27525	6.28565	6.25432	6.25432	6.30409	3.8439	4.0244	4.24077	4.00619	3.99694	Detected	Detected	Detected	Detected	Detected	Detected	Detected	Detected	Detected	Detected	Detected	Detected	Detected	Detected	Detected	MIMAT0015089
hsa-miR-320a	54.4194	39.853	55.1461	42.6081	26.6597	70.7364	46.852	79.2017	44.2235	46.5751	19.4584	18.7293	17.4828	17.0771	21.1474	5.3651	5.28064	5.52983	5.28064	5.25583	5.52983	5.51883	5.606	5.45621	5.58729	4.30494	4.52093	4.58025	4.41715	4.4678	Detected	Detected	Detected	Detected	Detected	Detected	Detected	Detected	Detected	Detected	Detected	Detected	Detected	Detected	Detected	MIMAT0000510	chr8	+	22158488
hsa-miR-320b	54.632	36.497	52.4246	36.8181	22.6518	56.0534	34.757	61.2972	33.1059	32.1066	18.5758	16.7559	17.0997	15.4627	19.3512	5.38831	5.14365	5.43149	5.04118	4.91021	5.24214	5.10272	5.21162	5.10272	5.10272	4.22675	4.30494	4.5357	4.26365	4.30494	Detected	Detected	Detected	Detected	Detected	Detected	Detected	Detected	Detected	Detected	Detected	Detected	Detected	Detected	Detected	MIMAT0005792
hsa-miR-320c	194.574	120.955	164.73	126.579	72.6764	260.591	162.666	291.458	176.342	180.616	61.7337	56.0664	55.0641	53.6086	65.3586	7.14499	6.97449	7.11641	6.90783	6.87605	7.11641	6.99898	7.14499	7.01583	7.11641	6.28565	6.35305	6.40412	6.33923	6.37033	Detected	Detected	Detected	Detected	Detected	Detected	Detected	Detected	Detected	Detected	Detected	Detected	Detected	Detected	Detected	MIMAT0005793
hsa-miR-320d	69.3115	47.0778	61.9065	47.9153	27.9572	44.8071	24.4454	50.6996	32.6407	24.7349	24.5699	19.9623	19.6219	18.0719	23.0634	5.71122	5.61784	5.71122	5.5528	5.31274	4.94643	4.63309	5.00411	5.05058	4.817	4.75304	4.65279	4.79758	4.52878	4.62399	Detected	Detected	Detected	Detected	Detected	Detected	Detected	Detected	Detected	Detected	Detected	Detected	Detected	Detected	Detected	MIMAT0006764
hsa-miR-320e	116.102	74.2766	100.119	82.0423	52.6713	109.973	67.2416	121.399	73.4685	67.6369	26.9817	22.0109	21.3526	20.1866	25.6347	6.37033	6.30409	6.37033	6.30409	6.33923	5.98803	5.93924	5.98803	6.00651	5.95902	4.89356	4.817	4.94643	4.77222	4.84879	Detected	Detected	Detected	Detected	Detected	Detected	Detected	Detected	Detected	Detected	Detected	Detected	Detected	Detected	Detected	MIMAT0015072
hsa-miR-323b-5p	5.21836	5.77864	6.96829	6.17603	5	5	5	5	0.1	0.1	5	5	5	5	5	2.347	2.4046	2.40645	2.4146	2.29019	0.752096	2.10235	0.382992	-2.9554	-2.82736	2.16808	2.0347	2.40212	2.2436	1.80097	Detected	Detected	Detected	Detected	Detected	Detected	Detected	Detected	Not Detected	Not Detected	Detected	Detected	Detected	Detected	Detected	MIMAT0001630	chr14	-	101522577
hsa-miR-324-3p	17.5421	23.2607	25.6587	23.037	13.8947	13.6143	9.19918	15.6273	9.61611	8.12944	18.7139	15.1781	12.8159	15.0301	18.32	3.76678	4.38664	4.20097	4.27221	4.14274	3.45077	3.43776	3.52801	3.74962	3.59563	4.23245	4.14274	4.10718	4.18877	4.17806	Detected	Detected	Detected	Detected	Detected	Detected	Detected	Detected	Detected	Detected	Detected	Detected	Detected	Detected	Detected	MIMAT0000762	chr17	+	7067411
hsa-miR-324-5p	5.64684	5	5	5	5	6.47741	5	6.26282	5.60168	5	5	5	5	5	5	2.37837	1.61443	0.878566	1.39309	2.29019	2.63216	2.10235	2.53468	3.12325	2.49257	2.16808	2.0347	2.40212	2.2436	1.80097	Detected	Detected	Detected	Detected	Detected	Detected	Detected	Detected	Detected	Detected	Detected	Detected	Detected	Detected	Detected	MIMAT0000761
hsa-miR-325	5	5	5.10206	5	5	5	0.1	5	0.1	0.1	5	5	5	5	5	1.33274	1.61443	2.32387	1.39309	2.29019	0.752096	-3.14946	0.382992	-2.9554	-2.82736	2.16808	2.0347	2.40212	2.2436	1.80097	Detected	Detected	Detected	Detected	Detected	Detected	Not Detected	Detected	Not Detected	Not Detected	Detected	Detected	Detected	Detected	Detected	MIMAT0000771
hsa-miR-326	5	5	5	5	5	5	0.1	5	0.1	0.1	5	5	5	5	5	1.33274	1.61443	0.878566	1.39309	2.29019	0.752096	-3.14946	0.382992	-2.9554	-2.82736	2.16808	2.0347	2.40212	2.2436	1.80097	Detected	Detected	Detected	Detected	Detected	Detected	Not Detected	Detected	Not Detected	Not Detected	Detected	Detected	Detected	Detected	Detected	MIMAT0000756
hsa-miR-328-3p	6.9431	10.4641	11.2072	9.69955	7.86079	6.34746	5	7.64253	5	5	8.05835	6.67706	5	6.21643	7.13694	2.5024	2.93144	2.75196	2.77099	3.027	2.60851	2.10235	2.70969	2.43517	2.49257	3.01333	2.98324	2.40212	2.9738	2.90776	Detected	Detected	Detected	Detected	Detected	Detected	Detected	Detected	Detected	Detected	Detected	Detected	Detected	Detected	Detected	MIMAT0000752	chr16	+	67236292
hsa-miR-328-5p	60.5312	43.6419	52.0334	43.3337	28.4843	57.1268	38.0379	61.6313	44.8173	39.9632	26.2771	22.2524	20.0852	22.1748	25.8437	5.51175	5.41207	5.3779	5.34927	5.34927	5.28064	5.2201	5.23065	5.51883	5.40443	4.83507	4.86576	4.84879	4.89945	4.86576	Detected	Detected	Detected	Detected	Detected	Detected	Detected	Detected	Detected	Detected	Detected	Detected	Detected	Detected	Detected	MIMAT0026486
hsa-miR-331-3p	5	5	5	5	0.1	5	5	5	5	5	5	5	5	5	5	1.33274	1.61443	0.878566	1.39309	-2.97421	0.752096	2.10235	0.382992	2.43517	2.49257	2.16808	2.0347	2.40212	2.2436	1.80097	Detected	Detected	Detected	Detected	Not Detected	Detected	Detected	Detected	Detected	Detected	Detected	Detected	Detected	Detected	Detected	MIMAT0000760	chr12	-	94226390
hsa-miR-335-3p	5	5	5	5	5	5	5	5	5	5	5	5	5	5	5	1.33274	1.61443	0.878566	1.39309	2.29019	0.752096	2.10235	0.382992	2.43517	2.49257	2.16808	2.0347	2.40212	2.2436	1.80097	Detected	Detected	Detected	Detected	Detected	Detected	Detected	Detected	Detected	Detected	Detected	Detected	Detected	Detected	Detected	MIMAT0004703	chr7	-	130136004
hsa-miR-335-5p	0.1	0.1	0.1	0.1	0.1	6.41113	5	7.07717	5.31083	5	5	5	5	5	5	-3.24296	-3.19959	-3.26586	-3.23589	-2.97421	2.62636	2.10235	2.64694	3.06701	2.49257	2.16808	2.0347	2.40212	2.2436	1.80097	Not Detected	Not Detected	Not Detected	Not Detected	Not Detected	Detected	Detected	Detected	Detected	Detected	Detected	Detected	Detected	Detected	Detected	MIMAT0000765	chr7	-	130135972
hsa-miR-338-3p	12.5966	8.64628	5.59557	9.48928	5	41.2774	25.841	46.672	33.0457	22.9696	39.5611	31.6046	27.9458	29.114	33.918	3.1752	2.66784	2.33275	2.73883	2.29019	4.85534	4.72957	4.88513	5.0876	4.77222	5.3651	5.32682	5.32682	5.30427	5.27188	Detected	Detected	Detected	Detected	Detected	Detected	Detected	Detected	Detected	Detected	Detected	Detected	Detected	Detected	Detected	MIMAT0000763
hsa-miR-338-5p	11.3414	16.3388	17.0479	16.7479	9.01662	6.83719	5	6.63365	5	5	15.31	11.4643	9.54926	11.6944	14.8824	2.9878	3.74962	3.48958	3.68453	3.255	2.69063	2.10235	2.59573	2.43517	2.49257	3.89826	3.7727	3.74962	3.84898	3.89826	Detected	Detected	Detected	Detected	Detected	Detected	Detected	Detected	Detected	Detected	Detected	Detected	Detected	Detected	Detected	MIMAT0004701
hsa-miR-339-3p	5.92704	6.16566	6.13633	5.68964	5	5	5	5	5	5	5.11939	5	5	5	5	2.40123	2.42429	2.35803	2.38176	2.29019	0.752096	2.10235	0.382992	2.43517	2.49257	2.56994	2.0347	2.40212	2.2436	1.80097	Detected	Detected	Detected	Detected	Detected	Detected	Detected	Detected	Detected	Detected	Detected	Detected	Detected	Detected	Detected	MIMAT0004702
hsa-miR-33b-3p	18.2228	16.6012	22.036	18.8153	11.9809	6.24022	5	7.0157	5	5	6.96078	6.34317	5.21232	6.21521	7.05743	3.8145	3.79473	3.94703	3.93485	3.89033	2.59392	2.10235	2.6393	2.43517	2.49257	2.83103	2.90776	2.88192	2.9695	2.89214	Detected	Detected	Detected	Detected	Detected	Detected	Detected	Detected	Detected	Detected	Detected	Detected	Detected	Detected	Detected	MIMAT0004811	chr17	+	17717224
hsa-miR-340-5p	5	0.1	0.1	0.1	0.1	48.7735	29.0056	50.6411	40.6702	31.4042	26.3757	22.1635	21.4679	20.8095	24.9588	1.33274	-3.19959	-3.26586	-3.23589	-2.97421	5.00411	4.86576	4.99352	5.34927	5.0876	4.84879	4.85534	4.95891	4.817	4.80426	Detected	Not Detected	Not Detected	Not Detected	Not Detected	Detected	Detected	Detected	Detected	Detected	Detected	Detected	Detected	Detected	Detected	MIMAT0004692	chr5	+	179442339
hsa-miR-342-3p	7.47196	6.4378	7.46831	6.46108	5	22.2833	12.3434	24.4712	18.4684	12.0463	13.0184	8.95162	8.76989	8.65609	10.0796	2.54349	2.44733	2.43679	2.4417	2.29019	4.09541	3.79473	4.11367	4.4678	4.09541	3.71427	3.39746	3.6115	3.44396	3.39746	Detected	Detected	Detected	Detected	Detected	Detected	Detected	Detected	Detected	Detected	Detected	Detected	Detected	Detected	Detected	MIMAT0000753
hsa-miR-342-5p	5	5	5	5	0.1	5	5	5	5	5	0.1	0.1	0.1	0.1	0.1	1.33274	1.61443	0.878566	1.39309	-2.97421	0.752096	2.10235	0.382992	2.43517	2.49257	-3.06629	-3.15333	-2.94086	-3.05701	-3.21453	Detected	Detected	Detected	Detected	Not Detected	Detected	Detected	Detected	Detected	Detected	Not Detected	Not Detected	Not Detected	Not Detected	Not Detected	MIMAT0004694
hsa-miR-345-3p	40.7744	37.6577	45.477	38.62	25.1145	44.419	29.8531	48.1003	24.5404	26.9927	23.9737	21.3235	18.2769	20.0561	23.9468	5.00411	5.21162	5.16986	5.11243	5.15097	4.91717	4.89945	4.92807	4.72957	4.97349	4.69908	4.73952	4.67683	4.7614	4.70591	Detected	Detected	Detected	Detected	Detected	Detected	Detected	Detected	Detected	Detected	Detected	Detected	Detected	Detected	Detected	MIMAT0022698
hsa-miR-345-5p	5	5	5.16686	5	5	5.26914	5	5.64035	5	5	5	5	5	5	5	1.33274	1.61443	2.32509	1.39309	2.29019	2.47902	2.10235	2.46145	2.43517	2.49257	2.16808	2.0347	2.40212	2.2436	1.80097	Detected	Detected	Detected	Detected	Detected	Detected	Detected	Detected	Detected	Detected	Detected	Detected	Detected	Detected	Detected	MIMAT0000772	chr14	-	100774222
hsa-miR-346	6.31686	8.78175	9.54056	8.06714	7.3258	5	5	5	5	5	5.14718	5	5	5	5	2.44272	2.68907	2.57831	2.54814	2.93819	0.752096	2.10235	0.382992	2.43517	2.49257	2.57831	2.0347	2.40212	2.2436	1.80097	Detected	Detected	Detected	Detected	Detected	Detected	Detected	Detected	Detected	Detected	Detected	Detected	Detected	Detected	Detected	MIMAT0000773
hsa-miR-34a-5p	9.38422	12.6959	11.5377	11.8397	7.81308	5.02755	5	5.61485	5	5	6.3094	5	5	5	5.65484	2.72403	3.19418	2.79876	3.06701	3.01644	2.43398	2.10235	2.45866	2.43517	2.49257	2.72403	2.0347	2.40212	2.2436	2.65686	Detected	Detected	Detected	Detected	Detected	Detected	Detected	Detected	Detected	Detected	Detected	Detected	Detected	Detected	Detected	MIMAT0000255	chr1	+	9211769
hsa-miR-3605-5p	6.37523	5	6.26718	5.22019	5	10.2282	6.78794	11.0192	5	5	5	5	5	5	5	2.44852	1.61443	2.36434	2.35151	2.29019	3.08199	3.08594	3.08594	2.43517	2.49257	2.16808	2.0347	2.40212	2.2436	1.80097	Detected	Detected	Detected	Detected	Detected	Detected	Detected	Detected	Detected	Detected	Detected	Detected	Detected	Detected	Detected	MIMAT0017981
hsa-miR-361-3p	0.1	0.1	0.1	0.1	0.1	5	5	5	5	5	5	5	5	5	5	-3.24296	-3.19959	-3.26586	-3.23589	-2.97421	0.752096	2.10235	0.382992	2.43517	2.49257	2.16808	2.0347	2.40212	2.2436	1.80097	Not Detected	Not Detected	Not Detected	Not Detected	Not Detected	Detected	Detected	Detected	Detected	Detected	Detected	Detected	Detected	Detected	Detected	MIMAT0004682
hsa-miR-361-5p	5	5	5	5	0.1	13.7312	7.10651	15.459	10.6586	7.82051	8.38227	6.4217	6.39172	5.6187	7.66875	1.33274	1.61443	0.878566	1.39309	-2.97421	3.46529	3.16407	3.5223	3.83485	3.54791	3.07604	2.9165	3.15603	2.83103	2.98324	Detected	Detected	Detected	Detected	Not Detected	Detected	Detected	Detected	Detected	Detected	Detected	Detected	Detected	Detected	Detected	MIMAT0000703	chrX	+	85045323
hsa-miR-3610	15.1305	13.668	16.266	15.0344	8.94844	12.2651	9.48179	13.742	6.62705	7.03339	5.13494	5	5	5	5.37694	3.5223	3.36314	3.37884	3.44396	3.24393	3.33022	3.47302	3.37884	3.28965	3.39746	2.57382	2.0347	2.40212	2.2436	2.62636	Detected	Detected	Detected	Detected	Detected	Detected	Detected	Detected	Detected	Detected	Detected	Detected	Detected	Detected	Detected	MIMAT0017987
hsa-miR-3614-5p	19.7866	16.0596	21.7947	18.4722	12.0148	6.75724	5	7.20184	5	5	5	5	5	5	5	3.93485	3.68453	3.90705	3.90705	3.89826	2.67674	2.10235	2.65418	2.43517	2.49257	2.16808	2.0347	2.40212	2.2436	1.80097	Detected	Detected	Detected	Detected	Detected	Detected	Detected	Detected	Detected	Detected	Detected	Detected	Detected	Detected	Detected	MIMAT0017992
hsa-miR-3617-5p	5	5	5	5	0.1	5	5	5	5	0.1	5	5	5	5	5	1.33274	1.61443	0.878566	1.39309	-2.97421	0.752096	2.10235	0.382992	2.43517	-2.82736	2.16808	2.0347	2.40212	2.2436	1.80097	Detected	Detected	Detected	Detected	Not Detected	Detected	Detected	Detected	Detected	Not Detected	Detected	Detected	Detected	Detected	Detected	MIMAT0017997	chr20	+	44333771
hsa-miR-3619-3p	7.98465	11.6789	12.7941	10.9985	6.84083	5	5	5	5	5	6.22194	5.90184	5	5	6.35559	2.58037	3.03945	2.97888	2.93421	2.82918	0.752096	2.10235	0.382992	2.43517	2.49257	2.707	2.79512	2.40212	2.2436	2.76358	Detected	Detected	Detected	Detected	Detected	Detected	Detected	Detected	Detected	Detected	Detected	Detected	Detected	Detected	Detected	MIMAT0019219
hsa-miR-362-3p	0.1	0.1	0.1	0.1	0.1	5	5	5	5	5	0.1	0.1	0.1	0.1	0.1	-3.24296	-3.19959	-3.26586	-3.23589	-2.97421	0.752096	2.10235	0.382992	2.43517	2.49257	-3.06629	-3.15333	-2.94086	-3.05701	-3.21453	Not Detected	Not Detected	Not Detected	Not Detected	Not Detected	Detected	Detected	Detected	Detected	Detected	Not Detected	Not Detected	Not Detected	Not Detected	Not Detected	MIMAT0004683
hsa-miR-3620-3p	7.66993	9.236	10.9419	9.36013	6.25939	5.32662	5	6.1762	5	5	6.10387	5.24142	5	5	5.20599	2.55789	2.7431	2.71746	2.70551	2.75558	2.48578	2.10235	2.51538	2.43517	2.49257	2.69318	2.67948	2.40212	2.2436	2.61039	Detected	Detected	Detected	Detected	Detected	Detected	Detected	Detected	Detected	Detected	Detected	Detected	Detected	Detected	Detected	MIMAT0018001	chr1	-	228285031
hsa-miR-3620-5p	11.2005	12.4594	13.8783	13.5919	5.84883	5	5	5	5	5	5.58206	5	5	5	5.84914	2.9738	3.12325	3.11232	3.26165	2.68504	0.752096	2.10235	0.382992	2.43517	2.49257	2.62029	2.0347	2.40212	2.2436	2.69063	Detected	Detected	Detected	Detected	Detected	Detected	Detected	Detected	Detected	Detected	Detected	Detected	Detected	Detected	Detected	MIMAT0022967
hsa-miR-3621	6.68453	6.86166	9.18611	7.48549	5	5	5	5	5	5	5	5	5	5	5	2.48098	2.48721	2.54814	2.51232	2.29019	0.752096	2.10235	0.382992	2.43517	2.49257	2.16808	2.0347	2.40212	2.2436	1.80097	Detected	Detected	Detected	Detected	Detected	Detected	Detected	Detected	Detected	Detected	Detected	Detected	Detected	Detected	Detected	MIMAT0018002
hsa-miR-3622a-5p	5	5	5.92624	5	5	5	5	5	5	5	5	5	5	5	5	1.33274	1.61443	2.34539	1.39309	2.29019	0.752096	2.10235	0.382992	2.43517	2.49257	2.16808	2.0347	2.40212	2.2436	1.80097	Detected	Detected	Detected	Detected	Detected	Detected	Detected	Detected	Detected	Detected	Detected	Detected	Detected	Detected	Detected	MIMAT0018003
hsa-miR-3622b-3p	5	5.14591	6.13082	5	5	5	5	5	0.1	0.1	5	5	5	5	5	1.33274	2.35803	2.35724	1.39309	2.29019	0.752096	2.10235	0.382992	-2.9554	-2.82736	2.16808	2.0347	2.40212	2.2436	1.80097	Detected	Detected	Detected	Detected	Detected	Detected	Detected	Detected	Not Detected	Not Detected	Detected	Detected	Detected	Detected	Detected	MIMAT0018006
hsa-miR-3622b-5p	45.4866	36.3721	50.4628	41.7523	24.3715	52.7249	36.3788	58.1154	32.392	33.9856	19.7004	18.2907	15.8996	16.4474	20.1439	5.16986	5.13082	5.30427	5.24214	5.10272	5.13082	5.18511	5.16079	5.03021	5.20023	4.33337	4.47614	4.43752	4.3557	4.37388	Detected	Detected	Detected	Detected	Detected	Detected	Detected	Detected	Detected	Detected	Detected	Detected	Detected	Detected	Detected	MIMAT0018005
hsa-miR-363-3p	0.1	0.1	0.1	0.1	0.1	5	5	5	5	5	5	5	5	5	5	-3.24296	-3.19959	-3.26586	-3.23589	-2.97421	0.752096	2.10235	0.382992	2.43517	2.49257	2.16808	2.0347	2.40212	2.2436	1.80097	Not Detected	Not Detected	Not Detected	Not Detected	Not Detected	Detected	Detected	Detected	Detected	Detected	Detected	Detected	Detected	Detected	Detected	MIMAT0000707	chrX	+	133303478
hsa-miR-3646	7.00563	8.54231	9.58421	8.2008	6.28988	6.36347	5	7.72493	5	5	10.7286	8.9291	7.2831	7.9241	8.91071	2.50603	2.64694	2.58037	2.57116	2.7613	2.61168	2.10235	2.71746	2.43517	2.49257	3.42411	3.38746	3.33022	3.30876	3.2186	Detected	Detected	Detected	Detected	Detected	Detected	Detected	Detected	Detected	Detected	Detected	Detected	Detected	Detected	Detected	MIMAT0018065
hsa-miR-3648	12.7665	8.82931	10.1506	8.7062	5.5535	17.7994	11.6855	19.7871	12.1447	11.2881	9.51481	8.90891	7.23306	7.85856	9.61839	3.2186	2.69537	2.63558	2.63558	2.60851	3.74962	3.72004	3.8221	4.01514	4.04637	3.27277	3.37884	3.3251	3.29676	3.29676	Detected	Detected	Detected	Detected	Detected	Detected	Detected	Detected	Detected	Detected	Detected	Detected	Detected	Detected	Detected	MIMAT0018068
hsa-miR-3650	9.23182	11.4284	12.1707	11.1175	7.92292	7.97258	5	7.1127	5	5	15.6337	10.4814	8.74592	12.586	14.8406	2.69318	3.00699	2.89859	2.96179	3.03945	2.79876	2.10235	2.65153	2.43517	2.49257	3.92935	3.6115	3.60134	3.92935	3.88496	Detected	Detected	Detected	Detected	Detected	Detected	Detected	Detected	Detected	Detected	Detected	Detected	Detected	Detected	Detected	MIMAT0018070
hsa-miR-3652	16.7784	16.9405	18.0348	16.7062	10.4886	20.0802	13.758	20.3259	10.8907	10.4305	21.2891	16.5516	14.5397	18.2943	21.7687	3.67168	3.87215	3.5613	3.67168	3.61873	3.94113	3.93485	3.86139	3.87215	3.92117	4.48812	4.28641	4.27221	4.56416	4.5357	Detected	Detected	Detected	Detected	Detected	Detected	Detected	Detected	Detected	Detected	Detected	Detected	Detected	Detected	Detected	MIMAT0018072
hsa-miR-3655	5	5	5	5	5	5	0.1	5	0.1	0.1	5	0.1	5	0.1	5	1.33274	1.61443	0.878566	1.39309	2.29019	0.752096	-3.14946	0.382992	-2.9554	-2.82736	2.16808	-3.15333	2.40212	-3.05701	1.80097	Detected	Detected	Detected	Detected	Detected	Detected	Not Detected	Detected	Not Detected	Not Detected	Detected	Not Detected	Detected	Not Detected	Detected	MIMAT0018075
hsa-miR-3656	201.343	157.704	261.636	197.965	103.136	252.6	219.61	319.633	186.451	216.058	161.973	151.577	129.043	120.579	167.244	7.31812	7.44826	7.6541	7.55924	7.31812	7.05478	7.53253	7.28996	7.08555	7.42728	7.92912	7.99154	7.75415	7.63371	7.96258	Detected	Detected	Detected	Detected	Detected	Detected	Detected	Detected	Detected	Detected	Detected	Detected	Detected	Detected	Detected	MIMAT0018076
hsa-miR-3659	5	5	5	5	5	5	5	5.2158	5	5	5	5	5	5	5	1.33274	1.61443	0.878566	1.39309	2.29019	0.752096	2.10235	2.41726	2.43517	2.49257	2.16808	2.0347	2.40212	2.2436	1.80097	Detected	Detected	Detected	Detected	Detected	Detected	Detected	Detected	Detected	Detected	Detected	Detected	Detected	Detected	Detected	MIMAT0018080
hsa-miR-365a-3p	10.6626	7.67992	11.0184	9.48753	5.88728	13.6441	12.9181	15.1761	14.6455	8.89765	8.71802	7.16351	5.15257	6.9254	7.14169	2.90338	2.55124	2.7301	2.73326	2.69537	3.45631	3.84898	3.48958	4.21061	3.70244	3.14324	3.06216	2.86465	3.13673	2.91331	Detected	Detected	Detected	Detected	Detected	Detected	Detected	Detected	Detected	Detected	Detected	Detected	Detected	Detected	Detected	MIMAT0000710	chr16	-	14403197
hsa-miR-365a-5p	50.6889	38.9364	61.3679	44.4315	29.4677	36.0107	25.5551	40.194	16.3449	17.5861	22.4261	21.4252	20.5638	20.0262	23.9197	5.2636	5.2636	5.69958	5.3779	5.40443	4.63309	4.72254	4.69908	4.34912	4.46099	4.58025	4.77222	4.89945	4.75304	4.69908	Detected	Detected	Detected	Detected	Detected	Detected	Detected	Detected	Detected	Detected	Detected	Detected	Detected	Detected	Detected	MIMAT0009199
hsa-miR-365b-5p	5	5	5	5	0.1	5	0.1	5	0.1	0.1	0.1	0.1	0.1	0.1	0.1	1.33274	1.61443	0.878566	1.39309	-2.97421	0.752096	-3.14946	0.382992	-2.9554	-2.82736	-3.06629	-3.15333	-2.94086	-3.05701	-3.21453	Detected	Detected	Detected	Detected	Not Detected	Detected	Not Detected	Detected	Not Detected	Not Detected	Not Detected	Not Detected	Not Detected	Not Detected	Not Detected	MIMAT0022833	chr17	-	29902467
hsa-miR-3660	5	5	5	5	5	8.59346	5.89765	8.78621	5	5	0.1	5	5	5	5	1.33274	1.61443	0.878566	1.39309	2.29019	2.88647	2.93421	2.82579	2.43517	2.49257	-3.06629	2.0347	2.40212	2.2436	1.80097	Detected	Detected	Detected	Detected	Detected	Detected	Detected	Detected	Detected	Detected	Not Detected	Detected	Detected	Detected	Detected	MIMAT0018081
hsa-miR-3662	5	5	5	5	0.1	5	0.1	5	0.1	0.1	5	5	5	5	5	1.33274	1.61443	0.878566	1.39309	-2.97421	0.752096	-3.14946	0.382992	-2.9554	-2.82736	2.16808	2.0347	2.40212	2.2436	1.80097	Detected	Detected	Detected	Detected	Not Detected	Detected	Not Detected	Detected	Not Detected	Not Detected	Detected	Detected	Detected	Detected	Detected	MIMAT0018083
hsa-miR-3663-3p	70.4433	55.9483	60.7956	58.0798	31.9991	25.1364	15.8259	25.1934	18.6178	17.7404	7.64019	6.68472	5.45014	5.43905	7.05127	5.75796	5.95902	5.63812	5.83348	5.63812	4.23245	4.08915	4.16282	4.48203	4.47614	2.94113	2.9878	2.92696	2.80276	2.88192	Detected	Detected	Detected	Detected	Detected	Detected	Detected	Detected	Detected	Detected	Detected	Detected	Detected	Detected	Detected	MIMAT0018085
hsa-miR-3663-5p	6.84633	8.44632	9.86548	8.30841	5	5	5	5	5	5	5	5	5	5	5	2.49571	2.63823	2.60695	2.58223	2.29019	0.752096	2.10235	0.382992	2.43517	2.49257	2.16808	2.0347	2.40212	2.2436	1.80097	Detected	Detected	Detected	Detected	Detected	Detected	Detected	Detected	Detected	Detected	Detected	Detected	Detected	Detected	Detected	MIMAT0018084
hsa-miR-3665	77.6724	38.8197	48.2698	38.0013	22.5089	242.368	176.831	271.444	207.237	206.317	57.4743	51.134	46.8976	43.1724	54.5207	5.98803	5.25583	5.27188	5.10272	4.89945	6.99898	7.21015	7.01583	7.21015	7.38639	6.14899	6.14899	6.14899	5.84898	5.97558	Detected	Detected	Detected	Detected	Detected	Detected	Detected	Detected	Detected	Detected	Detected	Detected	Detected	Detected	Detected	MIMAT0018087
hsa-miR-3667-5p	77.5075	53.6766	75.913	62.3246	39.2509	144.035	91.7477	153.853	94.2589	98.3714	22.0223	20.0254	19.5668	19.3717	23.7422	5.97558	5.84898	6.07239	5.95902	5.98803	6.37033	6.35305	6.33923	6.2386	6.38466	4.54142	4.67683	4.77875	4.66639	4.67683	Detected	Detected	Detected	Detected	Detected	Detected	Detected	Detected	Detected	Detected	Detected	Detected	Detected	Detected	Detected	MIMAT0018089
hsa-miR-3674	5	0.1	5	5	0.1	5	0.1	5	0.1	0.1	0.1	0.1	0.1	0.1	0.1	1.33274	-3.19959	0.878566	1.39309	-2.97421	0.752096	-3.14946	0.382992	-2.9554	-2.82736	-3.06629	-3.15333	-2.94086	-3.05701	-3.21453	Detected	Not Detected	Detected	Detected	Not Detected	Detected	Not Detected	Detected	Not Detected	Not Detected	Not Detected	Not Detected	Not Detected	Not Detected	Not Detected	MIMAT0018097
hsa-miR-3675-3p	35.7619	26.9026	39.2686	33.6348	22.3488	5.58698	5	6.26156	5	5	5	5	5	5	5	4.80426	4.58776	4.86576	4.84879	4.88513	2.51767	2.10235	2.53388	2.43517	2.49257	2.16808	2.0347	2.40212	2.2436	1.80097	Detected	Detected	Detected	Detected	Detected	Detected	Detected	Detected	Detected	Detected	Detected	Detected	Detected	Detected	Detected	MIMAT0018099
hsa-miR-3677-3p	5	5	5.43323	5	5	5	5	5	5	5	0.1	0.1	0.1	0.1	0.1	1.33274	1.61443	2.32992	1.39309	2.29019	0.752096	2.10235	0.382992	2.43517	2.49257	-3.06629	-3.15333	-2.94086	-3.05701	-3.21453	Detected	Detected	Detected	Detected	Detected	Detected	Detected	Detected	Detected	Detected	Not Detected	Not Detected	Not Detected	Not Detected	Not Detected	MIMAT0018101	chr16	-	2320763
hsa-miR-3678-5p	5	5	5	5	5	0.1	0.1	0.1	0.1	0.1	0.1	0.1	0.1	0.1	5	1.33274	1.61443	0.878566	1.39309	2.29019	-3.30946	-3.14946	-3.32196	-2.9554	-2.82736	-3.06629	-3.15333	-2.94086	-3.05701	1.80097	Detected	Detected	Detected	Detected	Detected	Not Detected	Not Detected	Not Detected	Not Detected	Not Detected	Not Detected	Not Detected	Not Detected	Not Detected	Detected	MIMAT0018102
hsa-miR-3679-3p	11.4777	9.36882	13.8598	11.1766	6.31546	5	5	5	5	5	5	5	5	5	5	3.01644	2.76696	3.09758	2.9738	2.76358	0.752096	2.10235	0.382992	2.43517	2.49257	2.16808	2.0347	2.40212	2.2436	1.80097	Detected	Detected	Detected	Detected	Detected	Detected	Detected	Detected	Detected	Detected	Detected	Detected	Detected	Detected	Detected	MIMAT0018105
hsa-miR-3679-5p	584.922	401.9	556.341	450.025	277.427	687.299	458.799	755.439	499.762	513.48	170.241	157.147	153.006	145.693	177.043	8.69742	8.69742	8.81814	8.75165	8.75165	8.41177	8.43363	8.46537	8.41177	8.46537	8.0627	8.04337	8.11973	8.0627	8.09844	Detected	Detected	Detected	Detected	Detected	Detected	Detected	Detected	Detected	Detected	Detected	Detected	Detected	Detected	Detected	MIMAT0018104
hsa-miR-3680-3p	50.1911	34.092	47.8326	40.4866	25.9157	59.8731	39.0228	65.536	43.3088	42.6366	5.75171	5	5	5	6.07318	5.24214	5.00411	5.2636	5.14365	5.18511	5.33659	5.2636	5.32682	5.41207	5.51175	2.64891	2.0347	2.40212	2.2436	2.71996	Detected	Detected	Detected	Detected	Detected	Detected	Detected	Detected	Detected	Detected	Detected	Detected	Detected	Detected	Detected	MIMAT0018107	chr16	+	21517441
hsa-miR-3682-3p	21.0155	23.1121	25.0951	22.0417	15.1327	24.1625	15.5365	25.7236	9.27454	10.1057	22.95	17.3615	15.1349	19.3465	24.2727	4.03144	4.37388	4.13532	4.16842	4.34043	4.17806	4.08315	4.20097	3.69059	3.86139	4.62399	4.36494	4.32534	4.65279	4.73952	Detected	Detected	Detected	Detected	Detected	Detected	Detected	Detected	Detected	Detected	Detected	Detected	Detected	Detected	Detected	MIMAT0018110	chr2	+	54076328
hsa-miR-3689a-3p	5.05827	6.92206	7.80441	6.37433	5	5	5	5	5	0.1	5	5	5	5	5.08795	2.33815	2.48874	2.45866	2.43209	2.29019	0.752096	2.10235	0.382992	2.43517	-2.82736	2.16808	2.0347	2.40212	2.2436	2.58968	Detected	Detected	Detected	Detected	Detected	Detected	Detected	Detected	Detected	Not Detected	Detected	Detected	Detected	Detected	Detected	MIMAT0018118
hsa-miR-3689a-5p	5	5	5	5	0.1	0.1	0.1	5	0.1	0.1	0.1	0.1	0.1	0.1	5	1.33274	1.61443	0.878566	1.39309	-2.97421	-3.30946	-3.14946	0.382992	-2.9554	-2.82736	-3.06629	-3.15333	-2.94086	-3.05701	1.80097	Detected	Detected	Detected	Detected	Not Detected	Not Detected	Not Detected	Detected	Not Detected	Not Detected	Not Detected	Not Detected	Not Detected	Not Detected	Detected	MIMAT0018117	chr9	+	137742037
hsa-miR-3689b-3p	5	5.48781	6.4765	5.56624	5	5	5	5	5	5	6.64043	5	5	5.03012	6.98007	1.33274	2.38399	2.3752	2.37228	2.29019	0.752096	2.10235	0.382992	2.43517	2.49257	2.77099	2.0347	2.40212	2.72674	2.86827	Detected	Detected	Detected	Detected	Detected	Detected	Detected	Detected	Detected	Detected	Detected	Detected	Detected	Detected	Detected	MIMAT0018181	chr9	+	137742077
hsa-miR-3689f	5	5	5.38299	5	5	5	0.1	5	0.1	0.1	5	5	5	5	5	1.33274	1.61443	2.32903	1.39309	2.29019	0.752096	-3.14946	0.382992	-2.9554	-2.82736	2.16808	2.0347	2.40212	2.2436	1.80097	Detected	Detected	Detected	Detected	Detected	Detected	Not Detected	Detected	Not Detected	Not Detected	Detected	Detected	Detected	Detected	Detected	MIMAT0019010
hsa-miR-3692-5p	0.1	0.1	0.1	0.1	0.1	5	0.1	5	0.1	0.1	5	0.1	0.1	5	5	-3.24296	-3.19959	-3.26586	-3.23589	-2.97421	0.752096	-3.14946	0.382992	-2.9554	-2.82736	2.16808	-3.15333	-2.94086	2.2436	1.80097	Not Detected	Not Detected	Not Detected	Not Detected	Not Detected	Detected	Not Detected	Detected	Not Detected	Not Detected	Detected	Not Detected	Not Detected	Detected	Detected	MIMAT0018121	chr6	-	157950177
hsa-miR-370-3p	5	5	5	5	5	5	5	5	5	5	5	5	5	5	5	1.33274	1.61443	0.878566	1.39309	2.29019	0.752096	2.10235	0.382992	2.43517	2.49257	2.16808	2.0347	2.40212	2.2436	1.80097	Detected	Detected	Detected	Detected	Detected	Detected	Detected	Detected	Detected	Detected	Detected	Detected	Detected	Detected	Detected	MIMAT0000722	chr14	-	101377532
hsa-miR-3713	28.902	25.0923	34.6483	26.6143	16.9924	49.776	33.4219	53.6234	27.1088	28.2289	21.124	18.8093	17.0257	18.0942	21.9213	4.4678	4.50085	4.70591	4.50725	4.5357	5.03021	5.03021	5.05058	4.85534	5.01508	4.45101	4.52878	4.52878	4.5357	4.54142	Detected	Detected	Detected	Detected	Detected	Detected	Detected	Detected	Detected	Detected	Detected	Detected	Detected	Detected	Detected	MIMAT0018164
hsa-miR-3714	8.04274	8.7839	10.3421	9.42576	6.43881	5	5	5	5	5	5	5	5	5	5	2.58659	2.69063	2.65418	2.71996	2.78738	0.752096	2.10235	0.382992	2.43517	2.49257	2.16808	2.0347	2.40212	2.2436	1.80097	Detected	Detected	Detected	Detected	Detected	Detected	Detected	Detected	Detected	Detected	Detected	Detected	Detected	Detected	Detected	MIMAT0018165
hsa-miR-371a-5p	411.835	287.583	538.969	351.51	209.305	242.185	153.404	285.096	129.91	151.199	159.785	157.957	155.097	133.1	178.762	8.30856	8.18344	8.69742	8.43363	8.30856	6.97449	6.90783	7.08555	6.64197	6.8274	7.79963	8.0627	8.14475	7.92912	8.11973	Detected	Detected	Detected	Detected	Detected	Detected	Detected	Detected	Detected	Detected	Detected	Detected	Detected	Detected	Detected	MIMAT0004687	chr19	-	54290942
hsa-miR-371b-5p	8.05162	5	5.24743	5	5	68.4379	44.3672	72.9906	44.6649	49.4609	16.0336	15.1103	13.8948	14.2833	17.9608	2.58968	1.61443	2.32657	1.39309	2.29019	5.51175	5.47511	5.49418	5.51175	5.66189	3.9744	4.12047	4.21061	4.12047	4.14274	Detected	Detected	Detected	Detected	Detected	Detected	Detected	Detected	Detected	Detected	Detected	Detected	Detected	Detected	Detected	MIMAT0019892
hsa-miR-373-3p	5.19928	6.92447	7.97377	6.62469	5	5	5	5	0.1	0.1	5	5	5	5	5	2.34442	2.49048	2.47069	2.45342	2.29019	0.752096	2.10235	0.382992	-2.9554	-2.82736	2.16808	2.0347	2.40212	2.2436	1.80097	Detected	Detected	Detected	Detected	Detected	Detected	Detected	Detected	Not Detected	Not Detected	Detected	Detected	Detected	Detected	Detected	MIMAT0000726	chr19	-	54292008
hsa-miR-373-5p	71.4703	51.5188	78.7066	59.7115	32.4455	41.1002	28.8578	46.6103	19.6809	22.1061	24.5925	23.6654	18.9653	19.637	25.0108	5.81442	5.7948	6.11043	5.9087	5.68899	4.84879	4.84879	4.85534	4.54833	4.71555	4.7614	4.91717	4.73952	4.69908	4.817	Detected	Detected	Detected	Detected	Detected	Detected	Detected	Detected	Detected	Detected	Detected	Detected	Detected	Detected	Detected	MIMAT0000725	chr19	-	54291974
hsa-miR-378a-3p	11.5509	7.66431	10.7842	9.38401	5.56556	17.2306	11.747	18.4466	6.61748	6.92586	5	5	5	5	5	3.027	2.54814	2.70176	2.71211	2.61168	3.72776	3.73279	3.70804	3.28173	3.37103	2.16808	2.0347	2.40212	2.2436	1.80097	Detected	Detected	Detected	Detected	Detected	Detected	Detected	Detected	Detected	Detected	Detected	Detected	Detected	Detected	Detected	MIMAT0000732
hsa-miR-378a-5p	5	5	5	5	5	5	0.1	5	5	0.1	0.1	0.1	0.1	0.1	5	1.33274	1.61443	0.878566	1.39309	2.29019	0.752096	-3.14946	0.382992	2.43517	-2.82736	-3.06629	-3.15333	-2.94086	-3.05701	1.80097	Detected	Detected	Detected	Detected	Detected	Detected	Not Detected	Detected	Detected	Not Detected	Not Detected	Not Detected	Not Detected	Not Detected	Detected	MIMAT0000731	chr5	-	149092589
hsa-miR-378b	5	5	5	5	5	5.71342	5	6.19851	5	5	6.37854	5.31758	5	5.21231	6.68349	1.33274	1.61443	0.878566	1.39309	2.29019	2.53999	2.10235	2.51767	2.43517	2.49257	2.73883	2.68907	2.40212	2.75871	2.82918	Detected	Detected	Detected	Detected	Detected	Detected	Detected	Detected	Detected	Detected	Detected	Detected	Detected	Detected	Detected	MIMAT0014999
hsa-miR-378c	0.1	0.1	5	0.1	0.1	5	5	5	0.1	5	5	5	5	5	5	-3.24296	-3.19959	0.878566	-3.23589	-2.97421	0.752096	2.10235	0.382992	-2.9554	2.49257	2.16808	2.0347	2.40212	2.2436	1.80097	Not Detected	Not Detected	Detected	Not Detected	Not Detected	Detected	Detected	Detected	Not Detected	Detected	Detected	Detected	Detected	Detected	Detected	MIMAT0016847
hsa-miR-378d	0.1	0.1	0.1	0.1	0.1	5	5	5	0.1	0.1	5	5	5	5	5	-3.24296	-3.19959	-3.26586	-3.23589	-2.97421	0.752096	2.10235	0.382992	-2.9554	-2.82736	2.16808	2.0347	2.40212	2.2436	1.80097	Not Detected	Not Detected	Not Detected	Not Detected	Not Detected	Detected	Detected	Detected	Not Detected	Not Detected	Detected	Detected	Detected	Detected	Detected	MIMAT0018926
hsa-miR-378e	12.6039	8.12042	11.0572	8.62496	5.82479	5	5	5	5	5	16.4934	15.2407	15.8829	14.1846	17.9618	3.18799	2.60257	2.73661	2.61435	2.67948	0.752096	2.10235	0.382992	2.43517	2.49257	4.0244	4.14946	4.42438	4.10036	4.14946	Detected	Detected	Detected	Detected	Detected	Detected	Detected	Detected	Detected	Detected	Detected	Detected	Detected	Detected	Detected	MIMAT0018927
hsa-miR-378f	5	0.1	5	5	0.1	5	5	5	5	0.1	5	5	5	5	5	1.33274	-3.19959	0.878566	1.39309	-2.97421	0.752096	2.10235	0.382992	2.43517	-2.82736	2.16808	2.0347	2.40212	2.2436	1.80097	Detected	Not Detected	Detected	Detected	Not Detected	Detected	Detected	Detected	Detected	Not Detected	Detected	Detected	Detected	Detected	Detected	MIMAT0018932
hsa-miR-378g	0.1	0.1	0.1	0.1	0.1	5	5	5	0.1	0.1	5	5	5	5	5	-3.24296	-3.19959	-3.26586	-3.23589	-2.97421	0.752096	2.10235	0.382992	-2.9554	-2.82736	2.16808	2.0347	2.40212	2.2436	1.80097	Not Detected	Not Detected	Not Detected	Not Detected	Not Detected	Detected	Detected	Detected	Not Detected	Not Detected	Detected	Detected	Detected	Detected	Detected	MIMAT0018937
hsa-miR-378i	7.7971	5	6.55462	5.33194	5	10.6701	6.99483	11.9791	5.22588	5	5	5	5	5	5	2.56768	1.61443	2.37837	2.36035	2.29019	3.15083	3.12325	3.20614	3.06216	2.49257	2.16808	2.0347	2.40212	2.2436	1.80097	Detected	Detected	Detected	Detected	Detected	Detected	Detected	Detected	Detected	Detected	Detected	Detected	Detected	Detected	Detected	MIMAT0019074
hsa-miR-378j	51.2873	22.2054	25.3595	20.9052	13.8051	15.3249	11.0764	17.0289	7.21215	5.44476	36.3017	32.4976	29.2184	28.2192	36.3425	5.32682	4.29722	4.16282	4.10036	4.12632	3.57934	3.6661	3.61873	3.37884	3.15603	5.30427	5.38831	5.38831	5.25583	5.34927	Detected	Detected	Detected	Detected	Detected	Detected	Detected	Detected	Detected	Detected	Detected	Detected	Detected	Detected	Detected	MIMAT0024612
hsa-miR-382-5p	6.32735	9.28686	9.83516	8.88002	5.31022	6.13061	5	5.40495	5	5	8.41884	5.90803	5	6.86833	9.09321	2.4447	2.74713	2.60257	2.65686	2.56436	2.57636	2.10235	2.43679	2.43517	2.49257	3.09248	2.79876	2.40212	3.12887	3.23492	Detected	Detected	Detected	Detected	Detected	Detected	Detected	Detected	Detected	Detected	Detected	Detected	Detected	Detected	Detected	MIMAT0000737	chr14	-	101520660
hsa-miR-383-5p	5	5	5	5	0.1	5	5	5	0.1	0.1	5	5	5	5	5	1.33274	1.61443	0.878566	1.39309	-2.97421	0.752096	2.10235	0.382992	-2.9554	-2.82736	2.16808	2.0347	2.40212	2.2436	1.80097	Detected	Detected	Detected	Detected	Not Detected	Detected	Detected	Detected	Not Detected	Not Detected	Detected	Detected	Detected	Detected	Detected	MIMAT0000738	chr8	+	14710974
hsa-miR-3907	6.77593	12.3465	11.8162	10.9953	8.90728	8.34571	6.18057	8.84695	5	5	16.8921	14.5653	11.689	16.4153	19.1517	2.48578	3.10599	2.83801	2.93144	3.22646	2.85414	2.96577	2.83103	2.43517	2.49257	4.10036	4.08315	3.92935	4.34912	4.27812	Detected	Detected	Detected	Detected	Detected	Detected	Detected	Detected	Detected	Detected	Detected	Detected	Detected	Detected	Detected	MIMAT0018179
hsa-miR-3911	152.9	106.39	155.898	124.628	74.7181	175.901	115.261	189.625	99.3462	107.65	48.7874	46.6701	43.6888	43.0105	52.2188	6.85819	6.80443	7.05478	6.87605	6.94015	6.55925	6.57504	6.51079	6.30409	6.51079	5.75796	5.9234	6.0342	5.81442	5.84898	Detected	Detected	Detected	Detected	Detected	Detected	Detected	Detected	Detected	Detected	Detected	Detected	Detected	Detected	Detected	MIMAT0018185
hsa-miR-3915	0.1	0.1	0.1	0.1	0.1	5	5	5	5	5	0.1	0.1	0.1	0.1	0.1	-3.24296	-3.19959	-3.26586	-3.23589	-2.97421	0.752096	2.10235	0.382992	2.43517	2.49257	-3.06629	-3.15333	-2.94086	-3.05701	-3.21453	Not Detected	Not Detected	Not Detected	Not Detected	Not Detected	Detected	Detected	Detected	Detected	Detected	Not Detected	Not Detected	Not Detected	Not Detected	Not Detected	MIMAT0018189
hsa-miR-3917	24.1559	23.5069	27.7221	24.0282	15.4805	13.9977	8.90588	14.5131	7.00797	7.10732	20.5311	17.9789	15.7256	16.7608	21.0715	4.18877	4.42438	4.36494	4.34912	4.38664	3.48958	3.41839	3.45631	3.3491	3.41839	4.38664	4.46099	4.40872	4.36494	4.45101	Detected	Detected	Detected	Detected	Detected	Detected	Detected	Detected	Detected	Detected	Detected	Detected	Detected	Detected	Detected	MIMAT0018191
hsa-miR-3922-5p	0.1	5	5	0.1	5	5	5	5	0.1	0.1	5	5	5	5	5	-3.24296	1.61443	0.878566	-3.23589	2.29019	0.752096	2.10235	0.382992	-2.9554	-2.82736	2.16808	2.0347	2.40212	2.2436	1.80097	Not Detected	Detected	Detected	Not Detected	Detected	Detected	Detected	Detected	Not Detected	Not Detected	Detected	Detected	Detected	Detected	Detected	MIMAT0019227
hsa-miR-3923	5	5	5	5	5	5	5	5	5	5	5	5	5	5	5	1.33274	1.61443	0.878566	1.39309	2.29019	0.752096	2.10235	0.382992	2.43517	2.49257	2.16808	2.0347	2.40212	2.2436	1.80097	Detected	Detected	Detected	Detected	Detected	Detected	Detected	Detected	Detected	Detected	Detected	Detected	Detected	Detected	Detected	MIMAT0018198
hsa-miR-3926	6.99105	5	7.16342	5.2143	5	6.94659	5	6.95623	5	5	5.93486	5.38123	5.43874	5	6.08244	2.50427	1.61443	2.42026	2.35039	2.29019	2.69808	2.10235	2.62851	2.43517	2.49257	2.67446	2.71211	2.92298	2.2436	2.72674	Detected	Detected	Detected	Detected	Detected	Detected	Detected	Detected	Detected	Detected	Detected	Detected	Detected	Detected	Detected	MIMAT0018201
hsa-miR-3928-5p	12.384	14.993	16.6234	14.1793	11.3287	6.6894	5	7.87534	5	5	8.45326	7.41435	5.56225	6.50007	7.40481	3.14324	3.54094	3.41839	3.31667	3.75301	2.65686	2.10235	2.73661	2.43517	2.49257	3.09758	3.09758	2.96179	3.0579	2.9541	Detected	Detected	Detected	Detected	Detected	Detected	Detected	Detected	Detected	Detected	Detected	Detected	Detected	Detected	Detected	MIMAT0027037
hsa-miR-3934-3p	5	5	5	5	0.1	5	0.1	5	0.1	0.1	5	5	5	5	5	1.33274	1.61443	0.878566	1.39309	-2.97421	0.752096	-3.14946	0.382992	-2.9554	-2.82736	2.16808	2.0347	2.40212	2.2436	1.80097	Detected	Detected	Detected	Detected	Not Detected	Detected	Not Detected	Detected	Not Detected	Not Detected	Detected	Detected	Detected	Detected	Detected	MIMAT0022975
hsa-miR-3934-5p	5	5	5	5	0.1	5	5	5	5	5	5	5	5	5	5	1.33274	1.61443	0.878566	1.39309	-2.97421	0.752096	2.10235	0.382992	2.43517	2.49257	2.16808	2.0347	2.40212	2.2436	1.80097	Detected	Detected	Detected	Detected	Not Detected	Detected	Detected	Detected	Detected	Detected	Detected	Detected	Detected	Detected	Detected	MIMAT0018349	chr6	-	33665937
hsa-miR-3935	6.08841	6.31668	7.49719	5.44067	5	5	5	5.39725	5	5	6.36055	5.34643	5	5	5.09966	2.42026	2.43398	2.44041	2.36597	2.29019	0.752096	2.10235	2.43209	2.43517	2.49257	2.73661	2.70176	2.40212	2.2436	2.59392	Detected	Detected	Detected	Detected	Detected	Detected	Detected	Detected	Detected	Detected	Detected	Detected	Detected	Detected	Detected	MIMAT0018350
hsa-miR-3937	521.177	351.128	520.867	395.935	260.618	316.229	198.347	334.094	227.884	233.396	202.568	197.779	218.236	180.791	216.979	8.53863	8.53863	8.6229	8.5688	8.60152	7.51522	7.35847	7.38639	7.38639	7.53253	8.28462	8.43363	8.66187	8.41177	8.38227	Detected	Detected	Detected	Detected	Detected	Detected	Detected	Detected	Detected	Detected	Detected	Detected	Detected	Detected	Detected	MIMAT0018352
hsa-miR-3940-3p	0.1	0.1	0.1	0.1	0.1	5	0.1	5	0.1	0.1	5	5	5	5	5	-3.24296	-3.19959	-3.26586	-3.23589	-2.97421	0.752096	-3.14946	0.382992	-2.9554	-2.82736	2.16808	2.0347	2.40212	2.2436	1.80097	Not Detected	Not Detected	Not Detected	Not Detected	Not Detected	Detected	Not Detected	Detected	Not Detected	Not Detected	Detected	Detected	Detected	Detected	Detected	MIMAT0018356	chr19	+	6416498
hsa-miR-3940-5p	41.6749	31.735	38.9665	30.5974	18.5039	39.2349	24.7194	41.3856	25.8371	24.9586	17.0411	15.0084	13.3683	14.2571	17.5647	5.0768	4.85534	4.85534	4.70591	4.62399	4.7614	4.64253	4.7614	4.7614	4.85534	4.13532	4.11367	4.17806	4.10718	4.10718	Detected	Detected	Detected	Detected	Detected	Detected	Detected	Detected	Detected	Detected	Detected	Detected	Detected	Detected	Detected	MIMAT0019229
hsa-miR-3944-3p	5	5	5	5	5	5	0.1	5	0.1	0.1	0.1	5	0.1	5	0.1	1.33274	1.61443	0.878566	1.39309	2.29019	0.752096	-3.14946	0.382992	-2.9554	-2.82736	-3.06629	2.0347	-2.94086	2.2436	-3.21453	Detected	Detected	Detected	Detected	Detected	Detected	Not Detected	Detected	Not Detected	Not Detected	Not Detected	Detected	Not Detected	Detected	Not Detected	MIMAT0018360	chr10	+	135185144
hsa-miR-3945	62.9411	43.3213	61.1154	50.409	31.9649	66.3369	42.7255	73.6891	45.1231	46.826	14.8703	14.2965	13.9587	13.5855	16.7507	5.61784	5.38831	5.66189	5.61784	5.62702	5.45621	5.40443	5.51175	5.52983	5.606	3.87824	4.04003	4.21917	4.04003	4.0244	Detected	Detected	Detected	Detected	Detected	Detected	Detected	Detected	Detected	Detected	Detected	Detected	Detected	Detected	Detected	MIMAT0018361
hsa-miR-3960	958.273	752.222	908.426	772.613	493.356	721.427	511.393	767.763	583.924	571.693	359.158	339.634	339.856	314.304	375.809	9.78367	9.91451	9.78367	9.74615	9.50667	8.5688	8.66187	8.49093	8.60152	8.5688	9.12419	9.17413	9.17413	9.12419	9.17413	Detected	Detected	Detected	Detected	Detected	Detected	Detected	Detected	Detected	Detected	Detected	Detected	Detected	Detected	Detected	MIMAT0019337
hsa-miR-3972	5	5	5	5	5	5	5	5	5	0.1	5	5	5	5	5	1.33274	1.61443	0.878566	1.39309	2.29019	0.752096	2.10235	0.382992	2.43517	-2.82736	2.16808	2.0347	2.40212	2.2436	1.80097	Detected	Detected	Detected	Detected	Detected	Detected	Detected	Detected	Detected	Not Detected	Detected	Detected	Detected	Detected	Detected	MIMAT0019357
hsa-miR-3976	376.529	195.604	266.807	203.397	120.993	117.945	72.0985	125.49	95.1474	73.3358	58.0369	52.8078	50.2308	44.4811	58.0389	8.0627	7.68389	7.68389	7.63371	7.55924	6.1369	5.98803	6.05818	6.27525	6.01967	6.16283	6.2386	6.2386	5.89404	6.17702	Detected	Detected	Detected	Detected	Detected	Detected	Detected	Detected	Detected	Detected	Detected	Detected	Detected	Detected	Detected	MIMAT0019361
hsa-miR-3978	5	5	5	5	0.1	0.1	0.1	5	0.1	0.1	5	5	0.1	0.1	5	1.33274	1.61443	0.878566	1.39309	-2.97421	-3.30946	-3.14946	0.382992	-2.9554	-2.82736	2.16808	2.0347	-2.94086	-3.05701	1.80097	Detected	Detected	Detected	Detected	Not Detected	Not Detected	Not Detected	Detected	Not Detected	Not Detected	Detected	Detected	Not Detected	Not Detected	Detected	MIMAT0019363
hsa-miR-409-3p	5	5	5	5	0.1	5	0.1	0.1	0.1	0.1	0.1	0.1	0.1	0.1	0.1	1.33274	1.61443	0.878566	1.39309	-2.97421	0.752096	-3.14946	-3.32196	-2.9554	-2.82736	-3.06629	-3.15333	-2.94086	-3.05701	-3.21453	Detected	Detected	Detected	Detected	Not Detected	Detected	Not Detected	Not Detected	Not Detected	Not Detected	Not Detected	Not Detected	Not Detected	Not Detected	Not Detected	MIMAT0001639	chr14	-	100601443
hsa-miR-410-5p	5	5	5	5	0.1	5	0.1	5	0.1	0.1	5	0.1	0.1	5	5	1.33274	1.61443	0.878566	1.39309	-2.97421	0.752096	-3.14946	0.382992	-2.9554	-2.82736	2.16808	-3.15333	-2.94086	2.2436	1.80097	Detected	Detected	Detected	Detected	Not Detected	Detected	Not Detected	Detected	Not Detected	Not Detected	Detected	Not Detected	Not Detected	Detected	Detected	MIMAT0026558
hsa-miR-422a	27.8399	16.6795	24.435	19.3853	11.7473	28.9952	19.559	31.8633	13.7809	14.1862	5	5	5	5	5	4.40872	3.8221	4.08915	4.00619	3.8439	4.40872	4.37388	4.40872	4.14946	4.28641	2.16808	2.0347	2.40212	2.2436	1.80097	Detected	Detected	Detected	Detected	Detected	Detected	Detected	Detected	Detected	Detected	Detected	Detected	Detected	Detected	Detected	MIMAT0001339
hsa-miR-423-3p	11.3636	9.76697	12.4639	10.3964	6.14336	5	5	5.16878	5	5	5	5	5	5	5	2.99689	2.83103	2.93421	2.87198	2.7301	0.752096	2.10235	2.411	2.43517	2.49257	2.16808	2.0347	2.40212	2.2436	1.80097	Detected	Detected	Detected	Detected	Detected	Detected	Detected	Detected	Detected	Detected	Detected	Detected	Detected	Detected	Detected	MIMAT0001340
hsa-miR-423-5p	5	0.1	5	0.1	0.1	10.6722	7.17111	11.2886	6.878	5.68382	5	5	5	5	5	1.33274	-3.19959	0.878566	-3.23589	-2.97421	3.15603	3.18168	3.12325	3.31667	3.20614	2.16808	2.0347	2.40212	2.2436	1.80097	Detected	Not Detected	Detected	Not Detected	Not Detected	Detected	Detected	Detected	Detected	Detected	Detected	Detected	Detected	Detected	Detected	MIMAT0004748
hsa-miR-424-5p	28.2777	15.2775	5	15.0546	7.41193	141.449	126.148	162.018	172.965	85.1798	105.934	79.331	50.9512	78.2851	81.6569	4.42438	3.57934	0.878566	3.45631	2.96179	6.33923	6.73715	6.38466	6.99898	6.20452	7.17901	6.97449	6.28565	6.97449	6.80443	Detected	Detected	Detected	Detected	Detected	Detected	Detected	Detected	Detected	Detected	Detected	Detected	Detected	Detected	Detected	MIMAT0001341	chrX	+	133680675
hsa-miR-425-3p	28.461	23.6993	30.4354	27.1483	15.6903	9.17416	6.24675	10.0131	6.18598	6.20106	6.77845	5.92165	5	5.14828	6.17046	4.44417	4.43752	4.50725	4.5357	4.402	2.9541	2.9738	2.9541	3.20614	3.30153	2.79876	2.80762	2.40212	2.7431	2.73326	Detected	Detected	Detected	Detected	Detected	Detected	Detected	Detected	Detected	Detected	Detected	Detected	Detected	Detected	Detected	MIMAT0001343	chr3	+	49057656
hsa-miR-425-5p	23.6718	16.8864	13.1657	16.4124	9.53939	114.947	60.5718	131.147	95.2339	63.464	68.7151	48.9735	41.9455	47.051	53.6207	4.16842	3.85415	3.00699	3.63755	3.3491	6.07239	5.83348	6.14899	6.28565	5.88208	6.55925	6.0342	5.98803	6.07239	5.9234	Detected	Detected	Detected	Detected	Detected	Detected	Detected	Detected	Detected	Detected	Detected	Detected	Detected	Detected	Detected	MIMAT0003393	chr3	+	49057616
hsa-miR-4251	5	0.1	5	5	5	11.555	8.03416	12.4144	5	5.3248	0.1	5	0.1	5	5	1.33274	-3.19959	0.878566	1.39309	2.29019	3.24393	3.3251	3.255	2.43517	3.12887	-3.06629	2.0347	-2.94086	2.2436	1.80097	Detected	Not Detected	Detected	Detected	Detected	Detected	Detected	Detected	Detected	Detected	Not Detected	Detected	Not Detected	Detected	Detected	MIMAT0016883
hsa-miR-4253	273.136	213.986	315.05	238.17	179.151	156.665	100.083	162.047	116.842	119.371	56.7378	53.9948	55.7612	50.7938	59.4666	7.68389	7.79963	7.99154	7.79963	8.0627	6.46264	6.43367	6.40412	6.53945	6.59514	6.09584	6.28565	6.48213	6.21905	6.20452	Detected	Detected	Detected	Detected	Detected	Detected	Detected	Detected	Detected	Detected	Detected	Detected	Detected	Detected	Detected	MIMAT0016882
hsa-miR-4257	60.5722	45.1125	66.0349	47.6634	29.9799	46.277	27.6624	48.5991	23.4266	26.2229	25.7367	22.6886	22.0753	21.1301	26.4726	5.51883	5.51883	5.84898	5.52983	5.47511	4.97349	4.817	4.95891	4.69908	4.89945	4.80426	4.88513	5.01508	4.84879	4.91021	Detected	Detected	Detected	Detected	Detected	Detected	Detected	Detected	Detected	Detected	Detected	Detected	Detected	Detected	Detected	MIMAT0016878
hsa-miR-4258	5.34898	6.04732	5.71387	5.44976	5	5	5	5	5	5	5	5	5	5	5	2.35499	2.41878	2.33476	2.3698	2.29019	0.752096	2.10235	0.382992	2.43517	2.49257	2.16808	2.0347	2.40212	2.2436	1.80097	Detected	Detected	Detected	Detected	Detected	Detected	Detected	Detected	Detected	Detected	Detected	Detected	Detected	Detected	Detected	MIMAT0016879
hsa-miR-4259	10.3275	10.094	11.7904	9.88969	6.44114	6.60831	5	6.93489	5	5	6.49327	5	5	5	6.07118	2.85414	2.86827	2.82579	2.79512	2.79108	2.64891	2.10235	2.62636	2.43517	2.49257	2.75196	2.0347	2.40212	2.2436	2.71746	Detected	Detected	Detected	Detected	Detected	Detected	Detected	Detected	Detected	Detected	Detected	Detected	Detected	Detected	Detected	MIMAT0016880
hsa-miR-4260	5	5	5	5	0.1	5	5	5	0.1	0.1	5	5	5	5	5	1.33274	1.61443	0.878566	1.39309	-2.97421	0.752096	2.10235	0.382992	-2.9554	-2.82736	2.16808	2.0347	2.40212	2.2436	1.80097	Detected	Detected	Detected	Detected	Not Detected	Detected	Detected	Detected	Not Detected	Not Detected	Detected	Detected	Detected	Detected	Detected	MIMAT0016881
hsa-miR-4261	48.4954	26.877	36.3805	27.4503	19.8006	17.1781	10.4904	17.8532	6.30556	5.58174	37.0401	34.3017	33.5205	29.4158	37.4878	5.18511	4.58025	4.75304	4.55674	4.68877	3.72004	3.61873	3.6661	3.22646	3.19418	5.31274	5.43149	5.52983	5.31274	5.41207	Detected	Detected	Detected	Detected	Detected	Detected	Detected	Detected	Detected	Detected	Detected	Detected	Detected	Detected	Detected	MIMAT0016890
hsa-miR-4263	5	5	5	5	5	5	0.1	5	0.1	0.1	0.1	0.1	0.1	0.1	0.1	1.33274	1.61443	0.878566	1.39309	2.29019	0.752096	-3.14946	0.382992	-2.9554	-2.82736	-3.06629	-3.15333	-2.94086	-3.05701	-3.21453	Detected	Detected	Detected	Detected	Detected	Detected	Not Detected	Detected	Not Detected	Not Detected	Not Detected	Not Detected	Not Detected	Not Detected	Not Detected	MIMAT0016898
hsa-miR-4265	5.42821	6.96938	7.94475	6.8624	5	5	5	5	0.1	0.1	5	5	5	5	5	2.35955	2.49442	2.46846	2.46846	2.29019	0.752096	2.10235	0.382992	-2.9554	-2.82736	2.16808	2.0347	2.40212	2.2436	1.80097	Detected	Detected	Detected	Detected	Detected	Detected	Detected	Detected	Not Detected	Not Detected	Detected	Detected	Detected	Detected	Detected	MIMAT0016891
hsa-miR-4266	7.49497	5.38602	8.91448	6.19738	5	10.2135	6.83803	10.5833	5	5	5	5	5	5	5	2.54599	2.37619	2.52317	2.41568	2.29019	3.07201	3.09248	3.01333	2.43517	2.49257	2.16808	2.0347	2.40212	2.2436	1.80097	Detected	Detected	Detected	Detected	Detected	Detected	Detected	Detected	Detected	Detected	Detected	Detected	Detected	Detected	Detected	MIMAT0016892
hsa-miR-4269	8.41817	9.95557	10.8503	9.57889	7.58278	5.08894	5	6.00624	5	5	6.90879	6.01006	5	5.35161	6.58436	2.61435	2.84998	2.707	2.75196	2.9915	2.4447	2.10235	2.49442	2.43517	2.49257	2.82579	2.84998	2.40212	2.78738	2.78483	Detected	Detected	Detected	Detected	Detected	Detected	Detected	Detected	Detected	Detected	Detected	Detected	Detected	Detected	Detected	MIMAT0016897
hsa-miR-4270	2833.09	1968.74	2894.45	2289.39	1476.07	2162.98	1506.12	2310.98	1478.32	1689.07	826.829	804.017	795.969	757.258	901.111	11.0254	11.0254	11.1867	11.1867	11.1867	10.2734	10.2734	10.2734	9.91451	10.2734	10.2033	10.2033	10.2734	10.2734	10.2734	Detected	Detected	Detected	Detected	Detected	Detected	Detected	Detected	Detected	Detected	Detected	Detected	Detected	Detected	Detected	MIMAT0016900
hsa-miR-4271	154.051	104.967	151.229	115.122	70.7319	108.971	70.6576	119.182	72.7394	72.2644	61.4884	56.9059	58.3397	53.2652	65.5299	6.87605	6.77407	6.99898	6.75735	6.8274	5.97558	5.95902	5.95902	5.97558	6.00651	6.27525	6.38466	6.64197	6.30409	6.38466	Detected	Detected	Detected	Detected	Detected	Detected	Detected	Detected	Detected	Detected	Detected	Detected	Detected	Detected	Detected	MIMAT0016901
hsa-miR-4274	25.6834	19.7905	27.5408	22.2274	14.0494	10.0539	6.75904	10.9805	6.5602	7.41129	6.28904	5.99296	5.17968	5.15657	6.23649	4.32534	4.10036	4.33337	4.17806	4.18877	3.04654	3.06216	3.07604	3.27277	3.4979	2.71746	2.83801	2.86827	2.74713	2.7431	Detected	Detected	Detected	Detected	Detected	Detected	Detected	Detected	Detected	Detected	Detected	Detected	Detected	Detected	Detected	MIMAT0016906
hsa-miR-4279	5.14573	6.08048	6.83984	5.44297	5.05645	5	5	5	0.1	0.1	5	5	0.1	0.1	5	2.34082	2.42139	2.40017	2.36779	2.53388	0.752096	2.10235	0.382992	-2.9554	-2.82736	2.16808	2.0347	-2.94086	-3.05701	1.80097	Detected	Detected	Detected	Detected	Detected	Detected	Detected	Detected	Not Detected	Not Detected	Detected	Detected	Not Detected	Not Detected	Detected	MIMAT0016909
hsa-miR-4280	0.1	0.1	5	0.1	0.1	5	0.1	5	0.1	0.1	5	5	5	5	5	-3.24296	-3.19959	0.878566	-3.23589	-2.97421	0.752096	-3.14946	0.382992	-2.9554	-2.82736	2.16808	2.0347	2.40212	2.2436	1.80097	Not Detected	Not Detected	Detected	Not Detected	Not Detected	Detected	Not Detected	Detected	Not Detected	Not Detected	Detected	Detected	Detected	Detected	Detected	MIMAT0016911
hsa-miR-4281	9888.22	8051.58	10281.8	8666.52	6027.48	8583.53	6413.39	9316.29	7149.45	7952.42	3153	3100.96	3289.56	2935.27	3458.52	13.6809	12.9755	13.6809	13.6809	13.6809	12.9755	12.6546	12.9755	12.9755	13.6809	11.6797	11.6797	12.0109	11.6797	11.6797	Detected	Detected	Detected	Detected	Detected	Detected	Detected	Detected	Detected	Detected	Detected	Detected	Detected	Detected	Detected	MIMAT0016907
hsa-miR-4283	6.42608	5	6.29894	5	5	5	5	5	0.1	0.1	5	5	0.1	5	5	2.45083	1.61443	2.36597	1.39309	2.29019	0.752096	2.10235	0.382992	-2.9554	-2.82736	2.16808	2.0347	-2.94086	2.2436	1.80097	Detected	Detected	Detected	Detected	Detected	Detected	Detected	Detected	Not Detected	Not Detected	Detected	Detected	Not Detected	Detected	Detected	MIMAT0016914
hsa-miR-4284	5	5	5.04542	5	5	5	5	5	5	5	0.1	5	0.1	5	5	1.33274	1.61443	2.3228	1.39309	2.29019	0.752096	2.10235	0.382992	2.43517	2.49257	-3.06629	2.0347	-2.94086	2.2436	1.80097	Detected	Detected	Detected	Detected	Detected	Detected	Detected	Detected	Detected	Detected	Not Detected	Detected	Not Detected	Detected	Detected	MIMAT0016915
hsa-miR-4286	5	5	5	5	5	5	5	5	5	5	5	5	5	5	5	1.33274	1.61443	0.878566	1.39309	2.29019	0.752096	2.10235	0.382992	2.43517	2.49257	2.16808	2.0347	2.40212	2.2436	1.80097	Detected	Detected	Detected	Detected	Detected	Detected	Detected	Detected	Detected	Detected	Detected	Detected	Detected	Detected	Detected	MIMAT0016916
hsa-miR-4289	5.50391	5	5.96906	5	5	5	0.1	5	0.1	0.1	5	5.02127	5	5	5.76119	2.36779	1.61443	2.34821	1.39309	2.29019	0.752096	-3.14946	0.382992	-2.9554	-2.82736	2.16808	2.65686	2.40212	2.2436	2.6713	Detected	Detected	Detected	Detected	Detected	Detected	Not Detected	Detected	Not Detected	Not Detected	Detected	Detected	Detected	Detected	Detected	MIMAT0016920
hsa-miR-4290	7.09533	10.5654	11.5606	10.3376	9.40573	5	5	5	0.1	5	5	5	5	5	5	2.51369	2.93819	2.81101	2.84645	3.33022	0.752096	2.10235	0.382992	-2.9554	2.49257	2.16808	2.0347	2.40212	2.2436	1.80097	Detected	Detected	Detected	Detected	Detected	Detected	Detected	Detected	Not Detected	Detected	Detected	Detected	Detected	Detected	Detected	MIMAT0016921
hsa-miR-4291	0.1	0.1	0.1	0.1	0.1	5	5	5	5	5	5	5	5	0.1	5	-3.24296	-3.19959	-3.26586	-3.23589	-2.97421	0.752096	2.10235	0.382992	2.43517	2.49257	2.16808	2.0347	2.40212	-3.05701	1.80097	Not Detected	Not Detected	Not Detected	Not Detected	Not Detected	Detected	Detected	Detected	Detected	Detected	Detected	Detected	Detected	Not Detected	Detected	MIMAT0016922
hsa-miR-4294	25.4966	16.474	22.0458	16.7213	11.3824	8.73901	5.4128	8.94485	5	5	21.4805	19.167	21.8641	17.7847	22.4135	4.30494	3.7727	3.95346	3.6792	3.7727	2.89859	2.86465	2.84411	2.43517	2.49257	4.50085	4.58776	4.97349	4.50085	4.5709	Detected	Detected	Detected	Detected	Detected	Detected	Detected	Detected	Detected	Detected	Detected	Detected	Detected	Detected	Detected	MIMAT0016849
hsa-miR-4296	7.87902	8.94211	10.5578	8.4592	5.83511	8.13614	5	8.84583	5	5	7.46535	5.9871	5.48936	5.43797	6.95449	2.57506	2.70551	2.68252	2.60092	2.68252	2.83103	2.10235	2.82918	2.43517	2.49257	2.91331	2.83103	2.93144	2.79876	2.86465	Detected	Detected	Detected	Detected	Detected	Detected	Detected	Detected	Detected	Detected	Detected	Detected	Detected	Detected	Detected	MIMAT0016845
hsa-miR-4297	5	5	5.33268	5	5	5	0.1	5	0.1	0.1	5	5	5	5	5	1.33274	1.61443	2.32812	1.39309	2.29019	0.752096	-3.14946	0.382992	-2.9554	-2.82736	2.16808	2.0347	2.40212	2.2436	1.80097	Detected	Detected	Detected	Detected	Detected	Detected	Not Detected	Detected	Not Detected	Not Detected	Detected	Detected	Detected	Detected	Detected	MIMAT0016846
hsa-miR-4298	194.781	168.765	233.148	198.014	128.847	214.728	152.877	235.395	145.026	160.906	89.7073	82.2472	73.8568	78.4744	92.8864	7.17901	7.51522	7.53253	7.58232	7.6541	6.80443	6.87605	6.87605	6.75735	6.94015	6.97449	7.05478	7.05478	6.99898	7.08555	Detected	Detected	Detected	Detected	Detected	Detected	Detected	Detected	Detected	Detected	Detected	Detected	Detected	Detected	Detected	MIMAT0016852
hsa-miR-4299	28.0382	19.5781	28.0336	22.7341	15.2704	53.7724	34.2232	55.9753	26.7551	26.3272	13.8469	12.4489	11.9361	11.5837	14.1041	4.41715	4.08315	4.38664	4.24717	4.3557	5.14365	5.0768	5.10272	4.817	4.91717	3.79473	3.86771	3.96699	3.83043	3.8439	Detected	Detected	Detected	Detected	Detected	Detected	Detected	Detected	Detected	Detected	Detected	Detected	Detected	Detected	Detected	MIMAT0016851
hsa-miR-4304	6.14256	6.23941	6.60049	6.24117	5	5.17482	5	5.55392	5	5	6.6967	6.08964	5.41859	5.59089	6.68894	2.42768	2.4303	2.38043	2.42245	2.29019	2.46145	2.10235	2.44852	2.43517	2.49257	2.78483	2.87198	2.9165	2.82579	2.83103	Detected	Detected	Detected	Detected	Detected	Detected	Detected	Detected	Detected	Detected	Detected	Detected	Detected	Detected	Detected	MIMAT0016854
hsa-miR-4306	84.1565	47.0764	63.3257	51.4983	30.7476	121.362	74.5563	132.583	91.1236	74.1528	45.0475	35.0943	33.3209	32.3632	39.7613	6.05818	5.606	5.73919	5.67683	5.5653	6.14899	6.05818	6.19093	6.20452	6.05818	5.59637	5.44715	5.51175	5.41207	5.43149	Detected	Detected	Detected	Detected	Detected	Detected	Detected	Detected	Detected	Detected	Detected	Detected	Detected	Detected	Detected	MIMAT0016858
hsa-miR-431-3p	5	5	5	5	0.1	5	0.1	5	0.1	0.1	5	5	5	5	5	1.33274	1.61443	0.878566	1.39309	-2.97421	0.752096	-3.14946	0.382992	-2.9554	-2.82736	2.16808	2.0347	2.40212	2.2436	1.80097	Detected	Detected	Detected	Detected	Not Detected	Detected	Not Detected	Detected	Not Detected	Not Detected	Detected	Detected	Detected	Detected	Detected	MIMAT0004757	chr14	-	101347412
hsa-miR-4310	24.4852	21.6649	32.9774	26.2413	11.781	5	5	5	5	5	5	5	5	5	5	4.23245	4.25436	4.60667	4.4678	3.84898	0.752096	2.10235	0.382992	2.43517	2.49257	2.16808	2.0347	2.40212	2.2436	1.80097	Detected	Detected	Detected	Detected	Detected	Detected	Detected	Detected	Detected	Detected	Detected	Detected	Detected	Detected	Detected	MIMAT0016862
hsa-miR-4311	5.28408	7.08361	7.5959	6.43451	5	5	5	5	5	5	10.5603	7.7436	6.59703	8.04032	9.44995	2.35151	2.5024	2.44852	2.43771	2.29019	0.752096	2.10235	0.382992	2.43517	2.49257	3.39746	3.16407	3.19418	3.34143	3.26165	Detected	Detected	Detected	Detected	Detected	Detected	Detected	Detected	Detected	Detected	Detected	Detected	Detected	Detected	Detected	MIMAT0016863
hsa-miR-4312	8.33072	7.29216	9.38865	8.0249	5.46083	5	5	5	5	5	5	5	5	5	5	2.60851	2.52317	2.56103	2.54242	2.59573	0.752096	2.10235	0.382992	2.43517	2.49257	2.16808	2.0347	2.40212	2.2436	1.80097	Detected	Detected	Detected	Detected	Detected	Detected	Detected	Detected	Detected	Detected	Detected	Detected	Detected	Detected	Detected	MIMAT0016864
hsa-miR-4313	10.9613	8.65531	12.1848	10.3642	5.88281	5.07841	5	5.32325	5	5	5	5	5	5	5	2.93819	2.67446	2.90338	2.85414	2.69318	2.44041	2.10235	2.42583	2.43517	2.49257	2.16808	2.0347	2.40212	2.2436	1.80097	Detected	Detected	Detected	Detected	Detected	Detected	Detected	Detected	Detected	Detected	Detected	Detected	Detected	Detected	Detected	MIMAT0016865
hsa-miR-4314	5	5	5	5	5	6.12683	5	6.75969	5	5	5	5	5	5	5	1.33274	1.61443	0.878566	1.39309	2.29019	2.57506	2.10235	2.61168	2.43517	2.49257	2.16808	2.0347	2.40212	2.2436	1.80097	Detected	Detected	Detected	Detected	Detected	Detected	Detected	Detected	Detected	Detected	Detected	Detected	Detected	Detected	Detected	MIMAT0016868
hsa-miR-4315	0.1	0.1	0.1	0.1	0.1	5	0.1	5	0.1	0.1	5	5	0.1	0.1	5	-3.24296	-3.19959	-3.26586	-3.23589	-2.97421	0.752096	-3.14946	0.382992	-2.9554	-2.82736	2.16808	2.0347	-2.94086	-3.05701	1.80097	Not Detected	Not Detected	Not Detected	Not Detected	Not Detected	Detected	Not Detected	Detected	Not Detected	Not Detected	Detected	Detected	Not Detected	Not Detected	Detected	MIMAT0016866
hsa-miR-4317	12.5529	8.65237	8.65133	8.99583	5.25269	11.5915	8.96148	12.6641	9.18378	7.19577	9.9757	8.58246	7.17956	8.27493	10.21	3.15603	2.6713	2.51067	2.65963	2.5555	3.24782	3.42411	3.27277	3.6792	3.42411	3.33672	3.34143	3.30876	3.39746	3.40887	Detected	Detected	Detected	Detected	Detected	Detected	Detected	Detected	Detected	Detected	Detected	Detected	Detected	Detected	Detected	MIMAT0016872
hsa-miR-432-5p	8.5896	9.20313	11.022	9.11852	5.81809	5.8734	5	5.76534	5	5	7.74694	6.21699	5.63615	6.44127	8.13167	2.62522	2.73326	2.73326	2.67948	2.67674	2.55124	2.10235	2.47069	2.43517	2.49257	2.96179	2.89214	2.9915	3.04654	3.09758	Detected	Detected	Detected	Detected	Detected	Detected	Detected	Detected	Detected	Detected	Detected	Detected	Detected	Detected	Detected	MIMAT0002814	chr14	-	101350839
hsa-miR-4321	5	5.00046	5.95948	5.43416	5	5	5	5	5	5	0.1	5	0.1	5	5	1.33274	2.34599	2.347	2.36547	2.29019	0.752096	2.10235	0.382992	2.43517	2.49257	-3.06629	2.0347	-2.94086	2.2436	1.80097	Detected	Detected	Detected	Detected	Detected	Detected	Detected	Detected	Detected	Detected	Not Detected	Detected	Not Detected	Detected	Detected	MIMAT0016874
hsa-miR-4322	33.4089	25.8644	37.4897	27.6483	16.8597	13.3419	8.57512	14.2605	6.41237	6.19459	16.1944	15.3968	14.8203	13.5613	17.1626	4.67683	4.54142	4.78603	4.58025	4.50085	3.42411	3.39746	3.42411	3.255	3.29676	4.00619	4.16282	4.29722	4.03144	4.07059	Detected	Detected	Detected	Detected	Detected	Detected	Detected	Detected	Detected	Detected	Detected	Detected	Detected	Detected	Detected	MIMAT0016873
hsa-miR-4323	9.27387	9.47407	11.6542	9.79898	7.35378	5	5	5.70187	5	5	6.3182	5.65436	5	5.23352	5.8044	2.70551	2.78483	2.8203	2.78483	2.95009	0.752096	2.10235	2.46642	2.43517	2.49257	2.72674	2.75196	2.40212	2.76696	2.68252	Detected	Detected	Detected	Detected	Detected	Detected	Detected	Detected	Detected	Detected	Detected	Detected	Detected	Detected	Detected	MIMAT0016875
hsa-miR-4326	0.1	5	5	0.1	5	5	5	5	5	0.1	5	5	5	0.1	5	-3.24296	1.61443	0.878566	-3.23589	2.29019	0.752096	2.10235	0.382992	2.43517	-2.82736	2.16808	2.0347	2.40212	-3.05701	1.80097	Not Detected	Detected	Detected	Not Detected	Detected	Detected	Detected	Detected	Detected	Not Detected	Detected	Detected	Detected	Not Detected	Detected	MIMAT0016888
hsa-miR-4327	781.531	428.296	739.488	434.359	277.875	771.197	375.535	812.429	396.024	465.929	196.051	183.133	198.92	149.836	202.98	9.12419	8.75165	9.25232	8.69742	8.81814	8.6229	8.14475	8.6229	8.04337	8.30856	8.24178	8.28462	8.49093	8.11973	8.30856	Detected	Detected	Detected	Detected	Detected	Detected	Detected	Detected	Detected	Detected	Detected	Detected	Detected	Detected	Detected	MIMAT0016889
hsa-miR-433-3p	5	5	5	5	5	0.1	0.1	0.1	0.1	0.1	5	5	0.1	0.1	5	1.33274	1.61443	0.878566	1.39309	2.29019	-3.30946	-3.14946	-3.32196	-2.9554	-2.82736	2.16808	2.0347	-2.94086	-3.05701	1.80097	Detected	Detected	Detected	Detected	Detected	Not Detected	Not Detected	Not Detected	Not Detected	Not Detected	Detected	Detected	Not Detected	Not Detected	Detected	MIMAT0001627	chr14	-	101348295
hsa-miR-4417	76.2207	54.7325	80.8581	63.2671	37.5452	82.6576	53.5562	86.863	53.7829	57.1892	26.9827	25.933	24.985	24.6203	28.6353	5.9087	5.9234	6.12198	5.97558	5.89404	5.75796	5.71122	5.68899	5.71122	5.7948	4.89945	5.05058	5.16079	5.0768	5.04118	Detected	Detected	Detected	Detected	Detected	Detected	Detected	Detected	Detected	Detected	Detected	Detected	Detected	Detected	Detected	MIMAT0018929
hsa-miR-4419a	150.21	104.232	158.028	118.908	74.4337	140.213	89.6035	151.293	85.6644	92.6126	43.7466	40.9042	41.2412	38.0616	46.1697	6.77407	6.75735	7.08555	6.80443	6.89055	6.32562	6.33923	6.32562	6.12198	6.33923	5.5528	5.63812	5.9234	5.61784	5.62702	Detected	Detected	Detected	Detected	Detected	Detected	Detected	Detected	Detected	Detected	Detected	Detected	Detected	Detected	Detected	MIMAT0018931
hsa-miR-4419b	5	5	5	5	5	8.77021	6.50504	9.60284	5	5	5	5	5	5	5	1.33274	1.61443	0.878566	1.39309	2.29019	2.90338	3.03145	2.91331	2.43517	2.49257	2.16808	2.0347	2.40212	2.2436	1.80097	Detected	Detected	Detected	Detected	Detected	Detected	Detected	Detected	Detected	Detected	Detected	Detected	Detected	Detected	Detected	MIMAT0019034
hsa-miR-4421	5	0.1	5	5	0.1	6.18897	5	6.56341	5	5	5	5	5	5	5	1.33274	-3.19959	0.878566	1.39309	-2.97421	2.58469	2.10235	2.57382	2.43517	2.49257	2.16808	2.0347	2.40212	2.2436	1.80097	Detected	Not Detected	Detected	Detected	Not Detected	Detected	Detected	Detected	Detected	Detected	Detected	Detected	Detected	Detected	Detected	MIMAT0018934
hsa-miR-4428	5	5	5	5	5	5.84623	5	6.00814	5	5	5	5	5	5	5	1.33274	1.61443	0.878566	1.39309	2.29019	2.54985	2.10235	2.49571	2.43517	2.49257	2.16808	2.0347	2.40212	2.2436	1.80097	Detected	Detected	Detected	Detected	Detected	Detected	Detected	Detected	Detected	Detected	Detected	Detected	Detected	Detected	Detected	MIMAT0018943
hsa-miR-4429	5.75198	5	6.39213	5	5	5.6979	5	6.14786	5	5	5	5	5	5	5	2.38399	1.61443	2.3698	1.39309	2.29019	2.53388	2.10235	2.50953	2.43517	2.49257	2.16808	2.0347	2.40212	2.2436	1.80097	Detected	Detected	Detected	Detected	Detected	Detected	Detected	Detected	Detected	Detected	Detected	Detected	Detected	Detected	Detected	MIMAT0018944
hsa-miR-4430	12.6297	10.0437	12.8153	10.3676	5.98528	21.2456	14.482	23.2103	10.784	10.5907	12.5704	10.2889	8.79011	10.3379	12.3952	3.20071	2.8595	2.98324	2.8595	2.70969	4.00619	3.98253	4.01514	3.85415	3.95346	3.6792	3.59563	3.61873	3.67168	3.64597	Detected	Detected	Detected	Detected	Detected	Detected	Detected	Detected	Detected	Detected	Detected	Detected	Detected	Detected	Detected	MIMAT0018945
hsa-miR-4433a-3p	151.84	112.35	210.898	157.354	68.4726	104.688	85.5601	138.251	66.112	75.3463	66.1323	64.2619	52.7286	50.9856	72.8929	6.80443	6.85819	7.4076	7.28996	6.75735	5.95902	6.30409	6.2386	5.83348	6.07239	6.43367	6.51079	6.32562	6.25432	6.59514	Detected	Detected	Detected	Detected	Detected	Detected	Detected	Detected	Detected	Detected	Detected	Detected	Detected	Detected	Detected	MIMAT0018949	chr2	-	64567950
hsa-miR-4433a-5p	37.6814	31.4274	45.2707	37.1235	24.3677	8.78287	5.79136	9.42898	5.78497	6.18839	6.20749	6.11097	5.03232	5.16764	6.57009	4.86576	4.83507	5.13082	5.0876	5.0876	2.90776	2.91331	2.88192	3.14324	3.28965	2.70176	2.87859	2.84411	2.74915	2.77756	Detected	Detected	Detected	Detected	Detected	Detected	Detected	Detected	Detected	Detected	Detected	Detected	Detected	Detected	Detected	MIMAT0020956	chr2	-	64567913
hsa-miR-4433b-3p	44.9379	31.7396	54.3448	40.3354	19.9598	32.2861	24.3749	40.8294	19.4491	21.9862	17.2378	16.5354	14.0587	13.7539	18.4017	5.13082	4.86576	5.51883	5.13082	4.70591	4.50725	4.62399	4.72254	4.5357	4.70591	4.15583	4.27812	4.22675	4.07059	4.20097	Detected	Detected	Detected	Detected	Detected	Detected	Detected	Detected	Detected	Detected	Detected	Detected	Detected	Detected	Detected	MIMAT0030414
hsa-miR-4436b-3p	5	0.1	0.1	0.1	0.1	5	5	5	5	5	0.1	0.1	0.1	0.1	0.1	1.33274	-3.19959	-3.26586	-3.23589	-2.97421	0.752096	2.10235	0.382992	2.43517	2.49257	-3.06629	-3.15333	-2.94086	-3.05701	-3.21453	Detected	Not Detected	Not Detected	Not Detected	Not Detected	Detected	Detected	Detected	Detected	Detected	Not Detected	Not Detected	Not Detected	Not Detected	Not Detected	MIMAT0019941
hsa-miR-4436b-5p	30.5907	42.4085	47.2666	41.6348	29.5234	21.9521	14.2397	25.7325	11.3029	11.1941	38.4925	32.1369	22.2664	27.2536	32.3781	4.54142	5.3779	5.24214	5.23065	5.41207	4.04003	3.95346	4.21061	3.93485	4.0244	5.33659	5.3779	5.04118	5.23065	5.2201	Detected	Detected	Detected	Detected	Detected	Detected	Detected	Detected	Detected	Detected	Detected	Detected	Detected	Detected	Detected	MIMAT0019940
hsa-miR-4440	18.3854	32.3339	29.7198	31.1425	24.2462	22.4478	20.6014	23.4377	13.7818	15.7816	63.1347	55.3531	44.5075	59.0771	65.0278	3.8221	4.91021	4.46099	4.72957	5.06409	4.10036	4.42438	4.04003	4.15583	4.3557	6.33923	6.32562	6.05044	6.55925	6.33923	Detected	Detected	Detected	Detected	Detected	Detected	Detected	Detected	Detected	Detected	Detected	Detected	Detected	Detected	Detected	MIMAT0018958
hsa-miR-4441	29.8761	21.1258	29.4837	24.0667	14.0315	40.2183	27.1228	43.8899	22.8233	23.7136	10.2307	9.51092	8.62794	9.2208	11.3906	4.51361	4.21061	4.45101	4.36494	4.17806	4.817	4.77875	4.80426	4.68877	4.80426	3.36314	3.46529	3.59013	3.51636	3.5223	Detected	Detected	Detected	Detected	Detected	Detected	Detected	Detected	Detected	Detected	Detected	Detected	Detected	Detected	Detected	MIMAT0018959
hsa-miR-4442	819.756	639.623	898.62	735.658	496.541	1571.16	1024.17	1650.13	1206.65	1247.71	316.197	302.234	310.207	273.091	319.902	9.35981	9.50667	9.70837	9.58196	9.61003	9.70837	9.50667	9.66202	9.61003	9.70837	8.90111	8.96594	9.07414	8.90111	8.86034	Detected	Detected	Detected	Detected	Detected	Detected	Detected	Detected	Detected	Detected	Detected	Detected	Detected	Detected	Detected	MIMAT0018960
hsa-miR-4443	49.4309	35.4872	42.71	35.5172	21.845	78.324	49.1967	90.3618	61.6399	54.0793	21.9939	19.5686	17.7259	18.2807	22.7351	5.2201	5.04118	5.03021	5.00411	4.85534	5.67683	5.5653	5.73919	5.78063	5.73919	4.5357	4.61374	4.63309	4.55674	4.59593	Detected	Detected	Detected	Detected	Detected	Detected	Detected	Detected	Detected	Detected	Detected	Detected	Detected	Detected	Detected	MIMAT0018961
hsa-miR-4444	5	5	5.1972	5	5	8.23691	5.46409	9.35374	5	5	0.1	5	5	5	5	1.33274	1.61443	2.32565	1.39309	2.29019	2.83801	2.86827	2.86827	2.43517	2.49257	-3.06629	2.0347	2.40212	2.2436	1.80097	Detected	Detected	Detected	Detected	Detected	Detected	Detected	Detected	Detected	Detected	Not Detected	Detected	Detected	Detected	Detected	MIMAT0018962
hsa-miR-4447	92.5362	74.4611	106.881	80.961	54.0685	68.2416	44.1949	70.4435	33.384	37.3232	43.1853	41.5617	39.105	39.8919	45.2408	6.19093	6.32562	6.53945	6.28565	6.38466	5.49418	5.45621	5.44715	5.11243	5.29404	5.51883	5.66189	5.7948	5.67683	5.606	Detected	Detected	Detected	Detected	Detected	Detected	Detected	Detected	Detected	Detected	Detected	Detected	Detected	Detected	Detected	MIMAT0018966
hsa-miR-4449	0.1	0.1	0.1	0.1	0.1	5	5	5	5	5	0.1	0.1	0.1	0.1	0.1	-3.24296	-3.19959	-3.26586	-3.23589	-2.97421	0.752096	2.10235	0.382992	2.43517	2.49257	-3.06629	-3.15333	-2.94086	-3.05701	-3.21453	Not Detected	Not Detected	Not Detected	Not Detected	Not Detected	Detected	Detected	Detected	Detected	Detected	Not Detected	Not Detected	Not Detected	Not Detected	Not Detected	MIMAT0018968
hsa-miR-4450	5	5	5	5	0.1	6.40304	5	6.72508	5	5	5	5	5	5	5	1.33274	1.61443	0.878566	1.39309	-2.97421	2.62029	2.10235	2.60695	2.43517	2.49257	2.16808	2.0347	2.40212	2.2436	1.80097	Detected	Detected	Detected	Detected	Not Detected	Detected	Detected	Detected	Detected	Detected	Detected	Detected	Detected	Detected	Detected	MIMAT0018971
hsa-miR-4451	5	5	5	0.1	0.1	5	5	5	0.1	0.1	5	5	5	5	5	1.33274	1.61443	0.878566	-3.23589	-2.97421	0.752096	2.10235	0.382992	-2.9554	-2.82736	2.16808	2.0347	2.40212	2.2436	1.80097	Detected	Detected	Detected	Not Detected	Not Detected	Detected	Detected	Detected	Not Detected	Not Detected	Detected	Detected	Detected	Detected	Detected	MIMAT0018973
hsa-miR-4455	34.7391	48.3744	45.3235	46.6811	33.5689	76.0239	84.8317	68.413	38.4973	42.0731	234.246	215.864	161.331	228.846	234.616	4.7614	5.69958	5.14365	5.47511	5.75796	5.62702	6.25432	5.3779	5.2636	5.47511	8.53863	8.53863	8.2203	8.75165	8.53863	Detected	Detected	Detected	Detected	Detected	Detected	Detected	Detected	Detected	Detected	Detected	Detected	Detected	Detected	Detected	MIMAT0018977
hsa-miR-4456	5	5	5	5	0.1	0.1	0.1	0.1	0.1	0.1	0.1	5	0.1	0.1	0.1	1.33274	1.61443	0.878566	1.39309	-2.97421	-3.30946	-3.14946	-3.32196	-2.9554	-2.82736	-3.06629	2.0347	-2.94086	-3.05701	-3.21453	Detected	Detected	Detected	Detected	Not Detected	Not Detected	Not Detected	Not Detected	Not Detected	Not Detected	Not Detected	Detected	Not Detected	Not Detected	Not Detected	MIMAT0018978
hsa-miR-4458	5	5	5	5	5	5	5	5	5	0.1	5	5	5	5	5	1.33274	1.61443	0.878566	1.39309	2.29019	0.752096	2.10235	0.382992	2.43517	-2.82736	2.16808	2.0347	2.40212	2.2436	1.80097	Detected	Detected	Detected	Detected	Detected	Detected	Detected	Detected	Detected	Not Detected	Detected	Detected	Detected	Detected	Detected	MIMAT0018980
hsa-miR-4459	855.099	630.636	652.55	570.756	455.863	822.218	484.497	916.306	681.782	563.998	444.971	375.238	351.01	348.378	420.916	9.50667	9.35981	9.07414	9.12419	9.42274	8.75165	8.5688	8.75165	8.90111	8.53863	9.35981	9.35981	9.35981	9.25232	9.28612	Detected	Detected	Detected	Detected	Detected	Detected	Detected	Detected	Detected	Detected	Detected	Detected	Detected	Detected	Detected	MIMAT0018981
hsa-miR-4460	5	5	5	5	5	5	0.1	5	0.1	0.1	5	5	5	5	5	1.33274	1.61443	0.878566	1.39309	2.29019	0.752096	-3.14946	0.382992	-2.9554	-2.82736	2.16808	2.0347	2.40212	2.2436	1.80097	Detected	Detected	Detected	Detected	Detected	Detected	Not Detected	Detected	Not Detected	Not Detected	Detected	Detected	Detected	Detected	Detected	MIMAT0018982
hsa-miR-4461	0.1	0.1	5	0.1	0.1	5	5	5	5	5	0.1	0.1	0.1	0.1	0.1	-3.24296	-3.19959	0.878566	-3.23589	-2.97421	0.752096	2.10235	0.382992	2.43517	2.49257	-3.06629	-3.15333	-2.94086	-3.05701	-3.21453	Not Detected	Not Detected	Detected	Not Detected	Not Detected	Detected	Detected	Detected	Detected	Detected	Not Detected	Not Detected	Not Detected	Not Detected	Not Detected	MIMAT0018983
hsa-miR-4462	13.5083	20.5991	19.931	18.2589	13.8191	7.59816	5	7.47042	5	5	11.8838	9.04542	7.3837	10.2228	12.7568	3.34143	4.17806	3.75301	3.87824	4.13532	2.76696	2.10235	2.69318	2.43517	2.49257	3.56825	3.41839	3.36314	3.63755	3.68453	Detected	Detected	Detected	Detected	Detected	Detected	Detected	Detected	Detected	Detected	Detected	Detected	Detected	Detected	Detected	MIMAT0018986
hsa-miR-4463	70.1603	51.8226	69.3084	57.6553	28.9492	35.154	24.8748	39.8806	22.4933	24.7876	26.6297	24.6613	23.0047	22.4012	28.1646	5.73919	5.81442	5.93924	5.81442	5.38831	4.59593	4.65279	4.68877	4.67683	4.83507	4.86576	4.99352	5.06409	4.91021	5.03021	Detected	Detected	Detected	Detected	Detected	Detected	Detected	Detected	Detected	Detected	Detected	Detected	Detected	Detected	Detected	MIMAT0018987
hsa-miR-4465	41.4278	28.9981	41.3313	30.9128	20.4154	45.309	27.8689	46.9847	21.8674	22.4364	18.9481	18.5366	17.8894	16.7697	20.5247	5.04118	4.72254	4.99352	4.72254	4.7614	4.95891	4.82383	4.89945	4.65279	4.74751	4.24717	4.50725	4.65279	4.37388	4.40872	Detected	Detected	Detected	Detected	Detected	Detected	Detected	Detected	Detected	Detected	Detected	Detected	Detected	Detected	Detected	MIMAT0018992
hsa-miR-4466	148.216	83.5711	101.144	80.8663	53.1302	315.024	221.724	342.982	332.026	257.459	56.4572	49.0452	45.435	41.2914	52.0995	6.73715	6.46264	6.40412	6.27525	6.37033	7.48842	7.55924	7.42728	7.79963	7.63371	6.08282	6.05044	6.08282	5.75796	5.83348	Detected	Detected	Detected	Detected	Detected	Detected	Detected	Detected	Detected	Detected	Detected	Detected	Detected	Detected	Detected	MIMAT0018993
hsa-miR-4472	76.3577	57.6603	81.0863	68.4636	46.0034	79.9124	54.511	90.3602	50.273	54.7836	31.2912	28.6059	27.1407	26.6804	32.9857	5.93924	6.00651	6.1369	6.05044	6.1369	5.73919	5.7192	5.7192	5.65018	5.75796	5.0876	5.16986	5.28064	5.20023	5.24214	Detected	Detected	Detected	Detected	Detected	Detected	Detected	Detected	Detected	Detected	Detected	Detected	Detected	Detected	Detected	MIMAT0018999
hsa-miR-4476	18.572	13.5412	18.5986	15.7105	9.67793	23.5454	16.1038	26.6872	13.6753	13.6619	7.7951	7.71378	6.59169	7.09867	8.90572	3.85415	3.3251	3.63755	3.54094	3.43776	4.14946	4.12632	4.27221	4.14274	4.24717	2.9738	3.14324	3.18799	3.1752	3.20614	Detected	Detected	Detected	Detected	Detected	Detected	Detected	Detected	Detected	Detected	Detected	Detected	Detected	Detected	Detected	MIMAT0019003
hsa-miR-4478	26.0479	24.9984	30.5053	25.3281	17.1078	26.9459	17.2819	27.88	13.3551	13.6718	16.9335	14.4936	12.75	14.122	17.0923	4.33337	4.48812	4.51361	4.402	4.54142	4.30494	4.21061	4.28641	4.12632	4.25436	4.11367	4.07059	4.10036	4.08915	4.0554	Detected	Detected	Detected	Detected	Detected	Detected	Detected	Detected	Detected	Detected	Detected	Detected	Detected	Detected	Detected	MIMAT0019006
hsa-miR-4481	15.9302	23.4075	20.803	20.6945	16.3091	26.5013	17.1159	24.2835	7.94885	8.79329	47.5901	36.3521	28.4346	42.8842	49.2486	3.61873	4.402	3.83485	4.08315	4.45101	4.28641	4.18877	4.10718	3.52801	3.69059	5.71122	5.47511	5.3651	5.7948	5.73919	Detected	Detected	Detected	Detected	Detected	Detected	Detected	Detected	Detected	Detected	Detected	Detected	Detected	Detected	Detected	MIMAT0019015
hsa-miR-4482-3p	9.18202	9.65396	19.3798	11.0946	6.996	6.12078	5	6.52984	5	5	11.1595	10.9728	11.8747	10.1421	13.6189	2.68504	2.80762	3.71427	2.95888	2.86465	2.57382	2.10235	2.57116	2.43517	2.49257	3.4979	3.71427	3.94703	3.61873	3.78581	Detected	Detected	Detected	Detected	Detected	Detected	Detected	Detected	Detected	Detected	Detected	Detected	Detected	Detected	Detected	MIMAT0020958
hsa-miR-4483	5.93895	8.73523	9.18568	8.22352	5	5.36854	5	5.12112	5	5	7.56899	5.75323	5	5.79646	8.05578	2.40366	2.68504	2.54599	2.57506	2.29019	2.49257	2.10235	2.40123	2.43517	2.49257	2.93421	2.77099	2.40212	2.87859	3.08199	Detected	Detected	Detected	Detected	Detected	Detected	Detected	Detected	Detected	Detected	Detected	Detected	Detected	Detected	Detected	MIMAT0019017
hsa-miR-4484	49.1948	35.9856	50.9814	40.947	26.262	76.8201	51.2616	83.4214	42.2952	40.9149	14.7853	13.7477	12.6765	12.9039	15.1914	5.21162	5.0876	5.33659	5.21162	5.2201	5.65018	5.62702	5.63812	5.38831	5.45621	3.86771	3.98729	4.07661	3.95346	3.92117	Detected	Detected	Detected	Detected	Detected	Detected	Detected	Detected	Detected	Detected	Detected	Detected	Detected	Detected	Detected	MIMAT0019018
hsa-miR-4485-5p	8.21017	7.75201	8.59042	7.68476	5.66604	5	5	5	5	5	8.05983	7.17616	5.61396	6.43702	7.40304	2.59844	2.56103	2.50427	2.52703	2.64694	0.752096	2.10235	0.382992	2.43517	2.49257	3.01644	3.06701	2.9878	3.03483	2.95009	Detected	Detected	Detected	Detected	Detected	Detected	Detected	Detected	Detected	Detected	Detected	Detected	Detected	Detected	Detected	MIMAT0032116
hsa-miR-4486	12.7941	14.1299	16.9696	12.2683	10.2519	29.4034	18.8208	32.2441	16.7119	18.1457	13.9406	12.2187	11.305	11.9972	14.7402	3.22646	3.42411	3.46529	3.10599	3.55356	4.42438	4.30494	4.43752	4.36494	4.51361	3.80142	3.83485	3.87215	3.86139	3.87824	Detected	Detected	Detected	Detected	Detected	Detected	Detected	Detected	Detected	Detected	Detected	Detected	Detected	Detected	Detected	MIMAT0019020
hsa-miR-4487	5	5	5	5	0.1	5	5	5.42591	5	5	0.1	5	5	5	5	1.33274	1.61443	0.878566	1.39309	-2.97421	0.752096	2.10235	2.43771	2.43517	2.49257	-3.06629	2.0347	2.40212	2.2436	1.80097	Detected	Detected	Detected	Detected	Not Detected	Detected	Detected	Detected	Detected	Detected	Not Detected	Detected	Detected	Detected	Detected	MIMAT0019021
hsa-miR-4489	5	0.1	5	0.1	0.1	5	0.1	5	0.1	0.1	0.1	0.1	0.1	0.1	5	1.33274	-3.19959	0.878566	-3.23589	-2.97421	0.752096	-3.14946	0.382992	-2.9554	-2.82736	-3.06629	-3.15333	-2.94086	-3.05701	1.80097	Detected	Not Detected	Detected	Not Detected	Not Detected	Detected	Not Detected	Detected	Not Detected	Not Detected	Not Detected	Not Detected	Not Detected	Not Detected	Detected	MIMAT0019023
hsa-miR-4493	6.43262	7.4086	9.19027	6.90435	5	0.1	0.1	5	0.1	0.1	5	0.1	0.1	0.1	5	2.45233	2.53388	2.54985	2.47069	2.29019	-3.30946	-3.14946	0.382992	-2.9554	-2.82736	2.16808	-3.15333	-2.94086	-3.05701	1.80097	Detected	Detected	Detected	Detected	Detected	Not Detected	Not Detected	Detected	Not Detected	Not Detected	Detected	Not Detected	Not Detected	Not Detected	Detected	MIMAT0019028
hsa-miR-4494	5.78209	5.25577	5.22459	5.13304	5	5	5	5	0.1	0.1	6.2908	5.94772	5.39312	5.33641	6.84128	2.38617	2.36434	2.32615	2.34442	2.29019	0.752096	2.10235	0.382992	-2.9554	-2.82736	2.71996	2.8203	2.91331	2.78483	2.84998	Detected	Detected	Detected	Detected	Detected	Detected	Detected	Detected	Not Detected	Not Detected	Detected	Detected	Detected	Detected	Detected	MIMAT0019029
hsa-miR-4495	5	5	5	0.1	5	5	5	5	0.1	0.1	5	5	5	5	5	1.33274	1.61443	0.878566	-3.23589	2.29019	0.752096	2.10235	0.382992	-2.9554	-2.82736	2.16808	2.0347	2.40212	2.2436	1.80097	Detected	Detected	Detected	Not Detected	Detected	Detected	Detected	Detected	Not Detected	Not Detected	Detected	Detected	Detected	Detected	Detected	MIMAT0019030
hsa-miR-4496	134.049	91.9414	133.155	107.648	67.5016	110.507	72.7483	118.237	68.0032	73.3712	40.4969	39.4514	39.2273	38.3866	44.6387	6.61355	6.64197	6.8274	6.64197	6.71879	6.00651	6.01967	5.93924	5.89404	6.0342	5.43149	5.58729	5.81442	5.63812	5.5653	Detected	Detected	Detected	Detected	Detected	Detected	Detected	Detected	Detected	Detected	Detected	Detected	Detected	Detected	Detected	MIMAT0019031
hsa-miR-4497	6.2174	6.36146	7.54489	6.56667	5	5	5	5	5	5	5	5	5	5	5	2.43771	2.43771	2.44608	2.44608	2.29019	0.752096	2.10235	0.382992	2.43517	2.49257	2.16808	2.0347	2.40212	2.2436	1.80097	Detected	Detected	Detected	Detected	Detected	Detected	Detected	Detected	Detected	Detected	Detected	Detected	Detected	Detected	Detected	MIMAT0019032
hsa-miR-4498	5	5	5	5	0.1	5.25465	5	5.36303	5	5	5	5	0.1	5	5	1.33274	1.61443	0.878566	1.39309	-2.97421	2.47235	2.10235	2.4303	2.43517	2.49257	2.16808	2.0347	-2.94086	2.2436	1.80097	Detected	Detected	Detected	Detected	Not Detected	Detected	Detected	Detected	Detected	Detected	Detected	Detected	Not Detected	Detected	Detected	MIMAT0019033
hsa-miR-4499	466.351	316.66	474.712	372.653	227.384	685.606	435.168	748.928	494.143	508.485	127.71	120.945	124.949	113.417	138.057	8.41177	8.43363	8.53863	8.49093	8.38227	8.35798	8.35798	8.43363	8.35798	8.43363	7.35847	7.53253	7.72364	7.53253	7.58232	Detected	Detected	Detected	Detected	Detected	Detected	Detected	Detected	Detected	Detected	Detected	Detected	Detected	Detected	Detected	MIMAT0019035
hsa-miR-449a	6.81719	5	0.1	0.1	0.1	5	5	5	5	5	5	5	5	5	5	2.49257	1.61443	-3.26586	-3.23589	-2.97421	0.752096	2.10235	0.382992	2.43517	2.49257	2.16808	2.0347	2.40212	2.2436	1.80097	Detected	Detected	Not Detected	Not Detected	Not Detected	Detected	Detected	Detected	Detected	Detected	Detected	Detected	Detected	Detected	Detected	MIMAT0001541	chr5	+	54502153
hsa-miR-4502	13.8304	15.4852	15.5044	16.0615	10.7673	26.4447	18.9624	22.771	8.32822	7.88236	59.0327	42.7721	33.8238	48.7468	56.2815	3.36314	3.59013	3.30153	3.59563	3.6661	4.27221	4.32534	4.00619	3.5613	3.5613	6.20452	5.71122	5.5528	6.14899	6.05044	Detected	Detected	Detected	Detected	Detected	Detected	Detected	Detected	Detected	Detected	Detected	Detected	Detected	Detected	Detected	MIMAT0019038
hsa-miR-4505	26.6951	20.2827	24.3048	23.2777	13.9853	20.0418	13.5469	21.6552	13.9996	12.3283	16.8455	13.876	12.1426	13.5208	16.3736	4.34912	4.15583	4.08315	4.29722	4.15583	3.93485	3.91429	3.96119	4.16842	4.12632	4.08915	4.00619	4.01514	4.0244	3.98729	Detected	Detected	Detected	Detected	Detected	Detected	Detected	Detected	Detected	Detected	Detected	Detected	Detected	Detected	Detected	MIMAT0019041
hsa-miR-4506	5	5	5	5	0.1	5	5	5	0.1	0.1	5	5	5	5	5	1.33274	1.61443	0.878566	1.39309	-2.97421	0.752096	2.10235	0.382992	-2.9554	-2.82736	2.16808	2.0347	2.40212	2.2436	1.80097	Detected	Detected	Detected	Detected	Not Detected	Detected	Detected	Detected	Not Detected	Not Detected	Detected	Detected	Detected	Detected	Detected	MIMAT0019042
hsa-miR-4507	41.4087	53.0884	52.3493	53.95	37.6203	28.6008	20.3644	30.4881	19.8049	18.8605	63.9705	54.1736	45.0999	54.8721	61.9282	5.03021	5.83348	5.41207	5.73919	5.9087	4.37388	4.402	4.36494	4.55674	4.55674	6.35305	6.30409	6.07239	6.40412	6.27525	Detected	Detected	Detected	Detected	Detected	Detected	Detected	Detected	Detected	Detected	Detected	Detected	Detected	Detected	Detected	MIMAT0019044
hsa-miR-4510	5	5	5	5	5	6.92775	5	5.94075	5	5	5.58954	5	5	5	5.85541	1.33274	1.61443	0.878566	1.39309	2.29019	2.69537	2.10235	2.48444	2.43517	2.49257	2.62636	2.0347	2.40212	2.2436	2.69318	Detected	Detected	Detected	Detected	Detected	Detected	Detected	Detected	Detected	Detected	Detected	Detected	Detected	Detected	Detected	MIMAT0019047
hsa-miR-4512	5	5	5	0.1	0.1	5	0.1	5	0.1	0.1	0.1	0.1	0.1	0.1	0.1	1.33274	1.61443	0.878566	-3.23589	-2.97421	0.752096	-3.14946	0.382992	-2.9554	-2.82736	-3.06629	-3.15333	-2.94086	-3.05701	-3.21453	Detected	Detected	Detected	Not Detected	Not Detected	Detected	Not Detected	Detected	Not Detected	Not Detected	Not Detected	Not Detected	Not Detected	Not Detected	Not Detected	MIMAT0019049
hsa-miR-4513	21.1352	16.3895	24.4842	18.8196	12.2378	38.8795	24.9053	41.1557	20.9888	21.073	9.91628	9.07297	8.86467	8.08141	10.5858	4.04637	3.75817	4.10036	3.94113	3.93485	4.74751	4.65704	4.75304	4.63309	4.66639	3.3251	3.42411	3.62857	3.35759	3.44396	Detected	Detected	Detected	Detected	Detected	Detected	Detected	Detected	Detected	Detected	Detected	Detected	Detected	Detected	Detected	MIMAT0019050
hsa-miR-4514	15.3961	11.1718	18.3054	12.6357	8.56326	23.6906	15.8901	25.1457	9.3662	10.0503	9.2908	8.99424	8.67459	8.18399	11.0006	3.54791	2.97888	3.59013	3.16894	3.15083	4.15583	4.10036	4.14946	3.71427	3.84898	3.2186	3.40887	3.59563	3.37884	3.48958	Detected	Detected	Detected	Detected	Detected	Detected	Detected	Detected	Detected	Detected	Detected	Detected	Detected	Detected	Detected	MIMAT0019051
hsa-miR-4515	15.8117	16.6421	19.6283	17.782	11.5492	9.2127	5.89397	10.7425	5.15385	5.28296	7.55337	7.28205	5.03393	6.23183	6.93456	3.59013	3.80588	3.72776	3.8221	3.8145	2.96577	2.93144	3.03145	3.04654	3.11707	2.93144	3.08199	2.84645	2.97888	2.8595	Detected	Detected	Detected	Detected	Detected	Detected	Detected	Detected	Detected	Detected	Detected	Detected	Detected	Detected	Detected	MIMAT0019052
hsa-miR-4516	2469.76	1045.13	1083.3	912.345	589.196	2054.72	1454.69	2249.88	1906.41	1558.5	816.684	666.728	613.062	545.512	708.094	10.8958	10.2033	10.1452	10.0195	9.74615	10.2033	10.0195	10.2033	10.4081	10.2033	10.1452	9.91451	10.0195	9.91451	9.91451	Detected	Detected	Detected	Detected	Detected	Detected	Detected	Detected	Detected	Detected	Detected	Detected	Detected	Detected	Detected	MIMAT0019053
hsa-miR-4519	5	5	5	5	0.1	0.1	0.1	5	0.1	0.1	0.1	5	0.1	5	5	1.33274	1.61443	0.878566	1.39309	-2.97421	-3.30946	-3.14946	0.382992	-2.9554	-2.82736	-3.06629	2.0347	-2.94086	2.2436	1.80097	Detected	Detected	Detected	Detected	Not Detected	Not Detected	Not Detected	Detected	Not Detected	Not Detected	Not Detected	Detected	Not Detected	Detected	Detected	MIMAT0019056
hsa-miR-451a	469.892	164.311	42.1688	143.067	81.9107	1397.74	1164.81	1625.18	1792.94	973.895	4984.66	3669.42	2383.52	3464.6	3571.7	8.43363	7.48842	5.01508	7.11641	7.01583	9.50667	9.66202	9.58196	10.1452	9.35981	12.0109	12.0109	11.4534	12.0109	12.0109	Detected	Detected	Detected	Detected	Detected	Detected	Detected	Detected	Detected	Detected	Detected	Detected	Detected	Detected	Detected	MIMAT0001631	chr17	+	27188424
hsa-miR-4526	5.79485	9.37632	9.43272	9.36563	5.64362	5	5	5	5	0.1	5	5	5	5	5	2.38972	2.77099	2.56994	2.70969	2.64194	0.752096	2.10235	0.382992	2.43517	-2.82736	2.16808	2.0347	2.40212	2.2436	1.80097	Detected	Detected	Detected	Detected	Detected	Detected	Detected	Detected	Detected	Not Detected	Detected	Detected	Detected	Detected	Detected	MIMAT0019065
hsa-miR-4529-3p	6.0068	7.15643	7.2846	6.27147	5	5	5	5.00714	5	5	5	5	5	5	5	2.40863	2.50953	2.42768	2.42429	2.29019	0.752096	2.10235	2.38704	2.43517	2.49257	2.16808	2.0347	2.40212	2.2436	1.80097	Detected	Detected	Detected	Detected	Detected	Detected	Detected	Detected	Detected	Detected	Detected	Detected	Detected	Detected	Detected	MIMAT0019068
hsa-miR-4530	32.576	23.4526	32.1732	23.1811	14.4035	56.8063	37.524	61.8703	39.3563	33.5147	19.6152	17.3402	16.3323	16.1578	20.1902	4.61374	4.41715	4.5709	4.27812	4.22675	5.25583	5.20023	5.24214	5.29404	5.16986	4.3168	4.3557	4.48203	4.33337	4.38664	Detected	Detected	Detected	Detected	Detected	Detected	Detected	Detected	Detected	Detected	Detected	Detected	Detected	Detected	Detected	MIMAT0019069
hsa-miR-4531	87.1989	57.6304	87.2249	72.4206	49.0531	114.091	72.0808	122.177	79.0181	78.0587	7.15696	6.74699	6.49646	6.35875	8.12775	6.11043	5.98803	6.19093	6.1369	6.25432	6.05044	5.97558	6.00651	6.05818	6.12198	2.87198	3.00699	3.16894	3.00699	3.09248	Detected	Detected	Detected	Detected	Detected	Detected	Detected	Detected	Detected	Detected	Detected	Detected	Detected	Detected	Detected	MIMAT0019070
hsa-miR-4532	21.9683	12.6104	13.8687	12.635	8.4269	55.4127	33.6184	55.998	47.6675	36.8869	9.10351	7.13501	7.28531	6.40327	7.97926	4.07661	3.16894	3.10599	3.16407	3.14324	5.23065	5.04118	5.11243	5.5653	5.2636	3.18799	3.05149	3.33672	3.02189	3.06216	Detected	Detected	Detected	Detected	Detected	Detected	Detected	Detected	Detected	Detected	Detected	Detected	Detected	Detected	Detected	MIMAT0019071
hsa-miR-4534	538.904	378.322	534.174	430.702	266.763	862.047	584.365	928.049	637.782	686.986	209.794	196.141	194.776	184.621	224.353	8.60152	8.60152	8.66187	8.66187	8.66187	8.81814	8.81814	8.81814	8.75165	8.96594	8.35798	8.38227	8.46537	8.43363	8.43363	Detected	Detected	Detected	Detected	Detected	Detected	Detected	Detected	Detected	Detected	Detected	Detected	Detected	Detected	Detected	MIMAT0019073
hsa-miR-4535	8.89414	12.8075	12.5307	11.8395	8.31354	5.30686	5	5.94529	5	5	8.13064	6.61201	5.55275	6.73854	7.70158	2.65963	3.2186	2.94748	3.06216	3.11232	2.48444	2.10235	2.48578	2.43517	2.49257	3.03483	2.96577	2.95009	3.09248	2.9915	Detected	Detected	Detected	Detected	Detected	Detected	Detected	Detected	Detected	Detected	Detected	Detected	Detected	Detected	Detected	MIMAT0019075
hsa-miR-4538	30.1967	36.0524	40.3331	35.4322	20.2373	11.3542	5.39817	12.3331	5.02422	5	19.0479	14.3552	12.4745	14.7395	17.8245	4.52878	5.10272	4.94643	4.97349	4.72254	3.2186	2.8595	3.24393	3.02189	2.49257	4.26365	4.0554	4.0554	4.16842	4.11367	Detected	Detected	Detected	Detected	Detected	Detected	Detected	Detected	Detected	Detected	Detected	Detected	Detected	Detected	Detected	MIMAT0019081
hsa-miR-4539	14.9017	18.2431	19.986	18.9923	9.13234	6.32755	5	6.41781	5	5	13.9496	11.4363	9.31489	11.3831	13.7871	3.48076	3.96119	3.76678	3.96119	3.27277	2.60092	2.10235	2.5555	2.43517	2.49257	3.80588	3.76678	3.6977	3.80142	3.8145	Detected	Detected	Detected	Detected	Detected	Detected	Detected	Detected	Detected	Detected	Detected	Detected	Detected	Detected	Detected	MIMAT0019082
hsa-miR-4632-5p	40.9224	37.112	46.5443	37.0087	26.1824	39.8132	23.3006	44.6325	18.5761	22.4543	27.4746	27.0792	24.8549	24.5031	32.0513	5.01508	5.16986	5.18511	5.05058	5.20023	4.79758	4.55674	4.83507	4.47614	4.75304	4.92807	5.06409	5.15097	5.04118	5.21162	Detected	Detected	Detected	Detected	Detected	Detected	Detected	Detected	Detected	Detected	Detected	Detected	Detected	Detected	Detected	MIMAT0022977
hsa-miR-4634	72.55	35.3459	38.1792	32.7556	19.2822	115.816	75.8971	124.858	88.3805	89.4366	65.332	65.3012	56.2532	56.1594	68.3588	5.83348	5.03021	4.817	4.79758	4.65704	6.09584	6.08282	6.05044	6.17702	6.27525	6.40412	6.55925	6.55925	6.48213	6.43367	Detected	Detected	Detected	Detected	Detected	Detected	Detected	Detected	Detected	Detected	Detected	Detected	Detected	Detected	Detected	MIMAT0019691
hsa-miR-4635	0.1	0.1	0.1	0.1	0.1	5	5	5	0.1	0.1	5	5	5	5	5	-3.24296	-3.19959	-3.26586	-3.23589	-2.97421	0.752096	2.10235	0.382992	-2.9554	-2.82736	2.16808	2.0347	2.40212	2.2436	1.80097	Not Detected	Not Detected	Not Detected	Not Detected	Not Detected	Detected	Detected	Detected	Not Detected	Not Detected	Detected	Detected	Detected	Detected	Detected	MIMAT0019692
hsa-miR-4638-3p	5.51175	6.3875	6.47633	6.34311	5	5	5	5	0.1	0.1	0.1	5	0.1	0.1	0.1	2.36853	2.4417	2.37468	2.42768	2.29019	0.752096	2.10235	0.382992	-2.9554	-2.82736	-3.06629	2.0347	-2.94086	-3.05701	-3.21453	Detected	Detected	Detected	Detected	Detected	Detected	Detected	Detected	Not Detected	Not Detected	Not Detected	Detected	Not Detected	Not Detected	Not Detected	MIMAT0019696
hsa-miR-4640-3p	5	5	5	5	5	5	5	5	0.1	0.1	5	5	5	5	5	1.33274	1.61443	0.878566	1.39309	2.29019	0.752096	2.10235	0.382992	-2.9554	-2.82736	2.16808	2.0347	2.40212	2.2436	1.80097	Detected	Detected	Detected	Detected	Detected	Detected	Detected	Detected	Not Detected	Not Detected	Detected	Detected	Detected	Detected	Detected	MIMAT0019700
hsa-miR-4640-5p	16.1429	15.875	18.4999	16.2091	9.27609	6.02735	5	6.3591	5	5	11.1853	9.56924	8.26509	9.27805	11.5976	3.63755	3.65552	3.62857	3.61873	3.30153	2.56436	2.10235	2.54814	2.43517	2.49257	3.50537	3.48076	3.54094	3.52801	3.5613	Detected	Detected	Detected	Detected	Detected	Detected	Detected	Detected	Detected	Detected	Detected	Detected	Detected	Detected	Detected	MIMAT0019699
hsa-miR-4641	12.9893	5	5	5	5	0.1	0.1	0.1	0.1	0.1	0.1	0.1	0.1	0.1	0.1	3.26165	1.61443	0.878566	1.39309	2.29019	-3.30946	-3.14946	-3.32196	-2.9554	-2.82736	-3.06629	-3.15333	-2.94086	-3.05701	-3.21453	Detected	Detected	Detected	Detected	Detected	Not Detected	Not Detected	Not Detected	Not Detected	Not Detected	Not Detected	Not Detected	Not Detected	Not Detected	Not Detected	MIMAT0019701
hsa-miR-4642	8.28715	7.57696	9.89276	8.06744	5	5	5	5	5	5	5	5	5	5	5	2.60541	2.54349	2.61039	2.54985	2.29019	0.752096	2.10235	0.382992	2.43517	2.49257	2.16808	2.0347	2.40212	2.2436	1.80097	Detected	Detected	Detected	Detected	Detected	Detected	Detected	Detected	Detected	Detected	Detected	Detected	Detected	Detected	Detected	MIMAT0019702
hsa-miR-4644	0.1	0.1	0.1	0.1	0.1	5	5	5.17908	5	5	5	5	0.1	5	5	-3.24296	-3.19959	-3.26586	-3.23589	-2.97421	0.752096	2.10235	2.41234	2.43517	2.49257	2.16808	2.0347	-2.94086	2.2436	1.80097	Not Detected	Not Detected	Not Detected	Not Detected	Not Detected	Detected	Detected	Detected	Detected	Detected	Detected	Detected	Not Detected	Detected	Detected	MIMAT0019704
hsa-miR-4646-3p	7.06878	9.17718	10.3866	9.32972	6.73738	5	5	5	5	5	5	5	5	5	5	2.51067	2.72674	2.66364	2.70176	2.81101	0.752096	2.10235	0.382992	2.43517	2.49257	2.16808	2.0347	2.40212	2.2436	1.80097	Detected	Detected	Detected	Detected	Detected	Detected	Detected	Detected	Detected	Detected	Detected	Detected	Detected	Detected	Detected	MIMAT0019708
hsa-miR-4646-5p	54.4943	41.2133	64.2551	47.6063	33.0593	54.5407	33.0311	56.6367	26.4835	26.8274	40.5133	37.9508	40.6149	34.5046	44.6355	5.3779	5.33659	5.78063	5.51883	5.7192	5.15097	5.01508	5.13082	4.77875	4.95891	5.44715	5.52983	5.88208	5.45621	5.5528	Detected	Detected	Detected	Detected	Detected	Detected	Detected	Detected	Detected	Detected	Detected	Detected	Detected	Detected	Detected	MIMAT0019707
hsa-miR-4647	6.04432	7.10363	7.92239	7.16566	5	5	5	5	5	5	7.0211	5.86513	5	5.46644	6.58319	2.411	2.50427	2.46642	2.49257	2.29019	0.752096	2.10235	0.382992	2.43517	2.49257	2.84411	2.78738	2.40212	2.81101	2.78013	Detected	Detected	Detected	Detected	Detected	Detected	Detected	Detected	Detected	Detected	Detected	Detected	Detected	Detected	Detected	MIMAT0019709
hsa-miR-4648	17.7774	12.9553	17.9659	13.9368	9.32751	33.5257	21.7856	35.6968	16.1411	15.7212	10.3741	10.176	9.45511	9.19999	10.9014	3.7727	3.23492	3.54791	3.29676	3.31667	4.56416	4.46099	4.56416	4.32534	4.34912	3.37884	3.58553	3.72004	3.50537	3.47302	Detected	Detected	Detected	Detected	Detected	Detected	Detected	Detected	Detected	Detected	Detected	Detected	Detected	Detected	Detected	MIMAT0019710
hsa-miR-4649-3p	14.976	16.5304	19.9382	16.6344	12.6175	8.11973	5	9.60434	5	5	8.0562	7.08392	5.55741	6.28353	6.84044	3.50537	3.77977	3.75817	3.6661	3.98729	2.82405	2.10235	2.9165	2.43517	2.49257	3.00699	3.03483	2.9541	2.9878	2.84645	Detected	Detected	Detected	Detected	Detected	Detected	Detected	Detected	Detected	Detected	Detected	Detected	Detected	Detected	Detected	MIMAT0019712
hsa-miR-4651	23.3165	16.0003	18.3883	15.7479	9.58836	11.8903	8.63907	13.2624	7.62523	7.01217	11.9714	10.6516	9.32772	10.4084	11.7051	4.16282	3.6661	3.61873	3.54791	3.35759	3.29676	3.40251	3.33022	3.45077	3.37884	3.59563	3.62857	3.70244	3.68453	3.57934	Detected	Detected	Detected	Detected	Detected	Detected	Detected	Detected	Detected	Detected	Detected	Detected	Detected	Detected	Detected	MIMAT0019715
hsa-miR-4652-3p	6.2284	5.09033	6.49904	5.72674	5	5	5	5	5	5	0.1	5	0.1	0.1	5	2.4388	2.35499	2.37619	2.3858	2.29019	0.752096	2.10235	0.382992	2.43517	2.49257	-3.06629	2.0347	-2.94086	-3.05701	1.80097	Detected	Detected	Detected	Detected	Detected	Detected	Detected	Detected	Detected	Detected	Not Detected	Detected	Not Detected	Not Detected	Detected	MIMAT0019717
hsa-miR-4653-3p	5	5	5	5	5	5	5	5	0.1	0.1	5	5	0.1	0.1	5	1.33274	1.61443	0.878566	1.39309	2.29019	0.752096	2.10235	0.382992	-2.9554	-2.82736	2.16808	2.0347	-2.94086	-3.05701	1.80097	Detected	Detected	Detected	Detected	Detected	Detected	Detected	Detected	Not Detected	Not Detected	Detected	Detected	Not Detected	Not Detected	Detected	MIMAT0019719
hsa-miR-4654	0.1	0.1	5	0.1	0.1	5	0.1	5	0.1	0.1	0.1	5	0.1	0.1	5	-3.24296	-3.19959	0.878566	-3.23589	-2.97421	0.752096	-3.14946	0.382992	-2.9554	-2.82736	-3.06629	2.0347	-2.94086	-3.05701	1.80097	Not Detected	Not Detected	Detected	Not Detected	Not Detected	Detected	Not Detected	Detected	Not Detected	Not Detected	Not Detected	Detected	Not Detected	Not Detected	Detected	MIMAT0019720
hsa-miR-4655-3p	36.2651	24.7354	26.6828	25.0285	12.4102	17.8139	11.7948	19.4773	14.3598	12.7474	5.72506	6.01473	5	5	5.9199	4.82383	4.47614	4.25436	4.38664	3.95346	3.75301	3.73946	3.76678	4.20097	4.14946	2.64461	2.8595	2.40212	2.2436	2.707	Detected	Detected	Detected	Detected	Detected	Detected	Detected	Detected	Detected	Detected	Detected	Detected	Detected	Detected	Detected	MIMAT0019722
hsa-miR-4655-5p	18.6454	16.2394	20.7151	16.833	9.34128	22.1148	14.2113	24.0993	9.8219	11.1968	8.74	7.81893	6.70081	7.56636	8.68421	3.86139	3.71427	3.8221	3.6977	3.3251	4.08915	3.94703	4.10036	3.7727	4.03144	3.15603	3.18168	3.2186	3.24393	3.16407	Detected	Detected	Detected	Detected	Detected	Detected	Detected	Detected	Detected	Detected	Detected	Detected	Detected	Detected	Detected	MIMAT0019721
hsa-miR-4656	34.6367	26.0649	39.5188	30.0591	19.9077	65.6527	42.1942	68.6456	37.0726	37.8409	14.9527	13.4294	12.4202	12.5564	14.8597	4.73952	4.54833	4.91717	4.67683	4.69908	5.44715	5.3651	5.38831	5.21162	5.31274	3.88496	3.95346	4.04637	3.92117	3.89033	Detected	Detected	Detected	Detected	Detected	Detected	Detected	Detected	Detected	Detected	Detected	Detected	Detected	Detected	Detected	MIMAT0019723
hsa-miR-4660	5	5	5	5	0.1	7.24016	5	7.89439	5	5	5	5	5	5	5	1.33274	1.61443	0.878566	1.39309	-2.97421	2.72403	2.10235	2.7431	2.43517	2.49257	2.16808	2.0347	2.40212	2.2436	1.80097	Detected	Detected	Detected	Detected	Not Detected	Detected	Detected	Detected	Detected	Detected	Detected	Detected	Detected	Detected	Detected	MIMAT0019728
hsa-miR-4664-3p	17.379	17.0442	20.671	17.7307	12.1624	6.79756	5	7.76031	5	5	6.19254	5.53816	5	5	6.2467	3.73946	3.89033	3.8145	3.80588	3.91429	2.68252	2.10235	2.72674	2.43517	2.49257	2.69808	2.73326	2.40212	2.2436	2.74713	Detected	Detected	Detected	Detected	Detected	Detected	Detected	Detected	Detected	Detected	Detected	Detected	Detected	Detected	Detected	MIMAT0019738
hsa-miR-4665-3p	68.1184	57.1444	75.7794	64.6134	40.0741	21.8524	15.9963	24.099	15.6736	16.9893	15.7227	14.799	11.9379	13.0825	15.4454	5.67683	5.97558	6.05044	6.00651	6.00651	4.03144	4.10718	4.09541	4.27221	4.42438	3.94113	4.10036	3.9744	3.9744	3.94113	Detected	Detected	Detected	Detected	Detected	Detected	Detected	Detected	Detected	Detected	Detected	Detected	Detected	Detected	Detected	MIMAT0019740
hsa-miR-4665-5p	5	0.1	5	5	0.1	5	5	5	0.1	0.1	0.1	0.1	0.1	0.1	0.1	1.33274	-3.19959	0.878566	1.39309	-2.97421	0.752096	2.10235	0.382992	-2.9554	-2.82736	-3.06629	-3.15333	-2.94086	-3.05701	-3.21453	Detected	Not Detected	Detected	Detected	Not Detected	Detected	Detected	Detected	Not Detected	Not Detected	Not Detected	Not Detected	Not Detected	Not Detected	Not Detected	MIMAT0019739
hsa-miR-4666b	9.17823	6.84447	9.80347	8.35167	5.49191	5	5	5	5	5	0.1	0.1	0.1	0.1	0.1	2.68252	2.48444	2.59573	2.58659	2.60092	0.752096	2.10235	0.382992	2.43517	2.49257	-3.06629	-3.15333	-2.94086	-3.05701	-3.21453	Detected	Detected	Detected	Detected	Detected	Detected	Detected	Detected	Detected	Detected	Not Detected	Not Detected	Not Detected	Not Detected	Not Detected	MIMAT0022485
hsa-miR-4667-3p	11.3516	10.4406	12.6419	11.0865	7.61491	5	5	5.95157	5	5	8.55973	8.14622	5.55194	6.97902	8.26433	2.9915	2.9165	2.96179	2.9541	2.99689	0.752096	2.10235	2.48874	2.43517	2.49257	3.12325	3.23492	2.94748	3.15083	3.11232	Detected	Detected	Detected	Detected	Detected	Detected	Detected	Detected	Detected	Detected	Detected	Detected	Detected	Detected	Detected	MIMAT0019744
hsa-miR-4667-5p	18.1073	13.657	21.6795	15.8266	9.05619	22.082	12.8456	22.2539	9.06216	9.63535	5.78972	5.55492	5.55812	5.09615	6.49951	3.80142	3.35759	3.89033	3.55356	3.26689	4.07661	3.8439	3.99694	3.66112	3.78581	2.65963	2.73661	2.95888	2.73326	2.77099	Detected	Detected	Detected	Detected	Detected	Detected	Detected	Detected	Detected	Detected	Detected	Detected	Detected	Detected	Detected	MIMAT0019743
hsa-miR-4669	376.25	305.394	407.76	342.908	248.206	607.891	419.177	664.04	448.24	466.249	177.974	170.523	171.424	158.712	189.212	8.04337	8.38227	8.26819	8.35798	8.53863	8.26819	8.28462	8.2203	8.2203	8.35798	8.09844	8.14475	8.30856	8.24178	8.18344	Detected	Detected	Detected	Detected	Detected	Detected	Detected	Detected	Detected	Detected	Detected	Detected	Detected	Detected	Detected	MIMAT0019749
hsa-miR-4672	5	5	5	5	5	5	5	5.21769	5	5	5.69738	5	5	5	5.57365	1.33274	1.61443	0.878566	1.39309	2.29019	0.752096	2.10235	2.41793	2.43517	2.49257	2.64194	2.0347	2.40212	2.2436	2.64194	Detected	Detected	Detected	Detected	Detected	Detected	Detected	Detected	Detected	Detected	Detected	Detected	Detected	Detected	Detected	MIMAT0019754
hsa-miR-4673	5	5	5	5	5	5	5	5	5	5	5	5	5	5	5	1.33274	1.61443	0.878566	1.39309	2.29019	0.752096	2.10235	0.382992	2.43517	2.49257	2.16808	2.0347	2.40212	2.2436	1.80097	Detected	Detected	Detected	Detected	Detected	Detected	Detected	Detected	Detected	Detected	Detected	Detected	Detected	Detected	Detected	MIMAT0019755
hsa-miR-4676-5p	5	5	5.25239	5	5	5	5	5	5	5	5.77548	5	5	5	5.78979	1.33274	1.61443	2.32666	1.39309	2.29019	0.752096	2.10235	0.382992	2.43517	2.49257	2.65153	2.0347	2.40212	2.2436	2.67948	Detected	Detected	Detected	Detected	Detected	Detected	Detected	Detected	Detected	Detected	Detected	Detected	Detected	Detected	Detected	MIMAT0019758
hsa-miR-4682	5	5	5	5	5	5	0.1	5	0.1	0.1	5	5	5	5	5	1.33274	1.61443	0.878566	1.39309	2.29019	0.752096	-3.14946	0.382992	-2.9554	-2.82736	2.16808	2.0347	2.40212	2.2436	1.80097	Detected	Detected	Detected	Detected	Detected	Detected	Not Detected	Detected	Not Detected	Not Detected	Detected	Detected	Detected	Detected	Detected	MIMAT0019767
hsa-miR-4684-3p	5	5	5	5	0.1	5	0.1	5	0.1	0.1	0.1	0.1	0.1	0.1	5	1.33274	1.61443	0.878566	1.39309	-2.97421	0.752096	-3.14946	0.382992	-2.9554	-2.82736	-3.06629	-3.15333	-2.94086	-3.05701	1.80097	Detected	Detected	Detected	Detected	Not Detected	Detected	Not Detected	Detected	Not Detected	Not Detected	Not Detected	Not Detected	Not Detected	Not Detected	Detected	MIMAT0019770
hsa-miR-4685-5p	18.7536	14.4708	26.7705	17.7188	11.3366	16.9614	10.2664	18.1452	6.94749	7.70012	19.2326	17.9515	19.5738	17.2476	21.5572	3.87824	3.46529	4.26365	3.79473	3.75817	3.70244	3.59563	3.69059	3.34143	3.53274	4.28641	4.45101	4.78603	4.43752	4.50725	Detected	Detected	Detected	Detected	Detected	Detected	Detected	Detected	Detected	Detected	Detected	Detected	Detected	Detected	Detected	MIMAT0019771
hsa-miR-4687-3p	1614.09	1191.69	1647.9	1278.26	767.085	1002.35	684.285	1135.88	724.388	780.208	301.202	288.523	278.213	260.163	329.139	10.2734	10.4081	10.6424	10.4081	10.1452	9.01834	9.17413	9.12419	8.96594	9.12419	8.75165	8.81814	8.90111	8.86034	8.90111	Detected	Detected	Detected	Detected	Detected	Detected	Detected	Detected	Detected	Detected	Detected	Detected	Detected	Detected	Detected	MIMAT0019775
hsa-miR-4687-5p	5	5	5	5	0.1	5	5	5	0.1	0.1	0.1	0.1	0.1	0.1	0.1	1.33274	1.61443	0.878566	1.39309	-2.97421	0.752096	2.10235	0.382992	-2.9554	-2.82736	-3.06629	-3.15333	-2.94086	-3.05701	-3.21453	Detected	Detected	Detected	Detected	Not Detected	Detected	Detected	Detected	Not Detected	Not Detected	Not Detected	Not Detected	Not Detected	Not Detected	Not Detected	MIMAT0019774
hsa-miR-4688	18.7171	17.0618	22.7015	18.3539	8.79775	7.33543	5	8.16183	5	5	8.15706	7.39872	6.36752	6.59623	8.69865	3.86771	3.89826	3.99694	3.89033	3.19418	2.73883	2.10235	2.7613	2.43517	2.49257	3.03945	3.09248	3.14324	3.07201	3.16894	Detected	Detected	Detected	Detected	Detected	Detected	Detected	Detected	Detected	Detected	Detected	Detected	Detected	Detected	Detected	MIMAT0019777
hsa-miR-4689	160.376	126.214	210.609	151.083	81.4598	87.6065	56.279	98.1913	48.9268	57.5995	51.0701	51.3644	45.9049	44.5234	56.5736	6.90783	7.01583	7.38639	7.17901	6.97449	5.81442	5.78063	5.83348	5.59637	5.81442	5.81442	6.17702	6.09584	5.9087	6.07239	Detected	Detected	Detected	Detected	Detected	Detected	Detected	Detected	Detected	Detected	Detected	Detected	Detected	Detected	Detected	MIMAT0019778
hsa-miR-4690-5p	19.7943	27.1952	26.5207	25.9219	17.2844	11.1697	6.78336	11.9038	6.48837	5.73566	24.1861	19.0556	16.2932	19.6551	23.1513	3.94113	4.61374	4.24717	4.45101	4.54833	3.19418	3.08199	3.20071	3.26689	3.2186	4.72254	4.58025	4.47614	4.70591	4.63309	Detected	Detected	Detected	Detected	Detected	Detected	Detected	Detected	Detected	Detected	Detected	Detected	Detected	Detected	Detected	MIMAT0019779
hsa-miR-4692	15.3056	13.436	13.2616	14.2312	6.90188	8.12487	6.24967	9.01168	6.1622	5	30.4131	27.8402	18.6361	23.0967	30.1768	3.54094	3.30876	3.01644	3.33022	2.83358	2.82918	2.97888	2.84998	3.20071	2.49257	5.05058	5.11243	4.70591	4.97349	5.13082	Detected	Detected	Detected	Detected	Detected	Detected	Detected	Detected	Detected	Detected	Detected	Detected	Detected	Detected	Detected	MIMAT0019783
hsa-miR-4695-3p	10.7405	14.1057	15.9594	14.3246	10.1949	5	5	6.07839	5	5	7.2694	6.48796	5	5.67114	6.59267	2.91331	3.41839	3.36314	3.3491	3.53274	0.752096	2.10235	2.50603	2.43517	2.49257	2.88192	2.94113	2.40212	2.83801	2.79512	Detected	Detected	Detected	Detected	Detected	Detected	Detected	Detected	Detected	Detected	Detected	Detected	Detected	Detected	Detected	MIMAT0019789
hsa-miR-4695-5p	44.3619	26.3098	29.3693	25.4297	15.8353	19.2368	12.7291	20.8674	10.9444	10.0096	15.6857	14.164	13.3251	12.8195	16.2024	5.10272	4.55674	4.44417	4.41715	4.41715	3.86771	3.83485	3.89826	3.89826	3.83485	3.93485	4.03144	4.16842	3.94703	3.98253	Detected	Detected	Detected	Detected	Detected	Detected	Detected	Detected	Detected	Detected	Detected	Detected	Detected	Detected	Detected	MIMAT0019788
hsa-miR-4697-3p	8.60525	6.73361	10.2688	8.47183	5.19112	5	5	5	5	5	0.1	5	0.1	0.1	0.1	2.62636	2.46846	2.64461	2.60257	2.54599	0.752096	2.10235	0.382992	2.43517	2.49257	-3.06629	2.0347	-2.94086	-3.05701	-3.21453	Detected	Detected	Detected	Detected	Detected	Detected	Detected	Detected	Detected	Detected	Not Detected	Detected	Not Detected	Not Detected	Not Detected	MIMAT0019792
hsa-miR-4698	27.4651	20.1241	26.2726	22.7584	13.991	18.8603	12.6912	20.2685	8.57981	8.72518	6.97454	6.55708	5.75619	5.86688	7.22328	4.402	4.13532	4.22675	4.25436	4.16282	3.84898	3.8221	3.84898	3.57934	3.6792	2.83801	2.95888	3.027	2.90776	2.93144	Detected	Detected	Detected	Detected	Detected	Detected	Detected	Detected	Detected	Detected	Detected	Detected	Detected	Detected	Detected	MIMAT0019793
hsa-miR-4699-3p	5	5	6.09873	5.21001	5	5	0.1	5	0.1	0.1	0.1	0.1	0.1	0.1	0.1	1.33274	1.61443	2.35291	2.34978	2.29019	0.752096	-3.14946	0.382992	-2.9554	-2.82736	-3.06629	-3.15333	-2.94086	-3.05701	-3.21453	Detected	Detected	Detected	Detected	Detected	Detected	Not Detected	Detected	Not Detected	Not Detected	Not Detected	Not Detected	Not Detected	Not Detected	Not Detected	MIMAT0019795
hsa-miR-4700-3p	5.95265	5.68003	7.60368	6.22171	5	5	5	5	5	5	5	5	5	5	5	2.4046	2.39664	2.45083	2.41878	2.29019	0.752096	2.10235	0.382992	2.43517	2.49257	2.16808	2.0347	2.40212	2.2436	1.80097	Detected	Detected	Detected	Detected	Detected	Detected	Detected	Detected	Detected	Detected	Detected	Detected	Detected	Detected	Detected	MIMAT0019797
hsa-miR-4700-5p	5	5	5	5	5	5	5	5	0.1	0.1	5	5	5	5	5	1.33274	1.61443	0.878566	1.39309	2.29019	0.752096	2.10235	0.382992	-2.9554	-2.82736	2.16808	2.0347	2.40212	2.2436	1.80097	Detected	Detected	Detected	Detected	Detected	Detected	Detected	Detected	Not Detected	Not Detected	Detected	Detected	Detected	Detected	Detected	MIMAT0019796
hsa-miR-4701-3p	25.3276	34.841	31.7544	32.2665	23.168	43.4624	38.435	38.7956	16.84	17.9311	129.643	108.924	87.8881	119.421	132.386	4.26365	5.01508	4.54833	4.77875	4.95891	4.88513	5.24214	4.66639	4.402	4.48812	7.42728	7.34347	7.21015	7.55924	7.48842	Detected	Detected	Detected	Detected	Detected	Detected	Detected	Detected	Detected	Detected	Detected	Detected	Detected	Detected	Detected	MIMAT0019799
hsa-miR-4701-5p	7.50234	5.99077	8.79009	7.04612	5	5	5	5	5	5	0.1	5	0.1	0.1	0.1	2.54814	2.41568	2.51767	2.48098	2.29019	0.752096	2.10235	0.382992	2.43517	2.49257	-3.06629	2.0347	-2.94086	-3.05701	-3.21453	Detected	Detected	Detected	Detected	Detected	Detected	Detected	Detected	Detected	Detected	Not Detected	Detected	Not Detected	Not Detected	Not Detected	MIMAT0019798
hsa-miR-4703-3p	0.1	0.1	0.1	0.1	0.1	5	0.1	5	0.1	0.1	9.94961	5.78735	5.69504	5.86466	7.45831	-3.24296	-3.19959	-3.26586	-3.23589	-2.97421	0.752096	-3.14946	0.382992	-2.9554	-2.82736	3.33022	2.77756	3.01333	2.90338	2.95888	Not Detected	Not Detected	Not Detected	Not Detected	Not Detected	Detected	Not Detected	Detected	Not Detected	Not Detected	Detected	Detected	Detected	Detected	Detected	MIMAT0019802
hsa-miR-4704-5p	5	5	5	5	5	5	5	5	0.1	0.1	5.12565	5	5	5	5	1.33274	1.61443	0.878566	1.39309	2.29019	0.752096	2.10235	0.382992	-2.9554	-2.82736	2.57116	2.0347	2.40212	2.2436	1.80097	Detected	Detected	Detected	Detected	Detected	Detected	Detected	Detected	Not Detected	Not Detected	Detected	Detected	Detected	Detected	Detected	MIMAT0019803
hsa-miR-4706	5	7.00699	7.67978	6.37942	5	5	0.1	5	0.1	0.1	5	5	5	5	5	1.33274	2.49571	2.45342	2.43398	2.29019	0.752096	-3.14946	0.382992	-2.9554	-2.82736	2.16808	2.0347	2.40212	2.2436	1.80097	Detected	Detected	Detected	Detected	Detected	Detected	Not Detected	Detected	Not Detected	Not Detected	Detected	Detected	Detected	Detected	Detected	MIMAT0019806
hsa-miR-4707-5p	10.4538	11.5513	14.023	11.797	7.05133	7.29149	5.29658	8.43787	5	5	8.10516	7.14431	5.57047	6.78109	8.33595	2.86465	3.03483	3.13673	3.03945	2.87859	2.73661	2.84645	2.78738	2.43517	2.49257	3.027	3.0579	2.9695	3.11232	3.12887	Detected	Detected	Detected	Detected	Detected	Detected	Detected	Detected	Detected	Detected	Detected	Detected	Detected	Detected	Detected	MIMAT0019807
hsa-miR-4709-3p	5	5.60053	7.51007	6.69086	5	5	5	5	0.1	0.1	5	5	5	5	5	1.33274	2.39304	2.4417	2.4559	2.29019	0.752096	2.10235	0.382992	-2.9554	-2.82736	2.16808	2.0347	2.40212	2.2436	1.80097	Detected	Detected	Detected	Detected	Detected	Detected	Detected	Detected	Not Detected	Not Detected	Detected	Detected	Detected	Detected	Detected	MIMAT0019812
hsa-miR-4710	20.1924	23.0661	25.2488	22.5956	14.4663	13.9542	8.27435	14.0876	6.04985	5.78099	20.9499	16.213	13.7465	16.9347	19.9245	3.9744	4.36494	4.14274	4.21917	4.24077	3.48076	3.37884	3.41839	3.18168	3.22646	4.43752	4.25436	4.18877	4.40872	4.3557	Detected	Detected	Detected	Detected	Detected	Detected	Detected	Detected	Detected	Detected	Detected	Detected	Detected	Detected	Detected	MIMAT0019815
hsa-miR-4711-3p	5	5	5.41473	5	5	0.1	0.1	0.1	0.1	0.1	0.1	0.1	0.1	0.1	0.1	1.33274	1.61443	2.32959	1.39309	2.29019	-3.30946	-3.14946	-3.32196	-2.9554	-2.82736	-3.06629	-3.15333	-2.94086	-3.05701	-3.21453	Detected	Detected	Detected	Detected	Detected	Not Detected	Not Detected	Not Detected	Not Detected	Not Detected	Not Detected	Not Detected	Not Detected	Not Detected	Not Detected	MIMAT0019817
hsa-miR-4713-3p	27.3137	20.2028	37.9355	23.725	14.9118	43.7131	25.3002	46.9769	17.3906	18.6618	16.9563	16.9949	17.9106	15.0877	20.2547	4.38664	4.14274	4.80426	4.3168	4.31006	4.89356	4.69908	4.89356	4.41715	4.54833	4.12047	4.34043	4.65704	4.20097	4.39437	Detected	Detected	Detected	Detected	Detected	Detected	Detected	Detected	Detected	Detected	Detected	Detected	Detected	Detected	Detected	MIMAT0019821
hsa-miR-4713-5p	5	5	5	5	5	5	0.1	5	0.1	0.1	5	5	5	5	5	1.33274	1.61443	0.878566	1.39309	2.29019	0.752096	-3.14946	0.382992	-2.9554	-2.82736	2.16808	2.0347	2.40212	2.2436	1.80097	Detected	Detected	Detected	Detected	Detected	Detected	Not Detected	Detected	Not Detected	Not Detected	Detected	Detected	Detected	Detected	Detected	MIMAT0019820
hsa-miR-4714-3p	5	5	5	5	0.1	5	0.1	5	0.1	0.1	5	5	5	5	5	1.33274	1.61443	0.878566	1.39309	-2.97421	0.752096	-3.14946	0.382992	-2.9554	-2.82736	2.16808	2.0347	2.40212	2.2436	1.80097	Detected	Detected	Detected	Detected	Not Detected	Detected	Not Detected	Detected	Not Detected	Not Detected	Detected	Detected	Detected	Detected	Detected	MIMAT0019823
hsa-miR-4714-5p	6.46715	5	7.25855	5.84751	5	5	5	5	5	5	0.1	0.1	0.1	0.1	0.1	2.45866	1.61443	2.42668	2.39167	2.29019	0.752096	2.10235	0.382992	2.43517	2.49257	-3.06629	-3.15333	-2.94086	-3.05701	-3.21453	Detected	Detected	Detected	Detected	Detected	Detected	Detected	Detected	Detected	Detected	Not Detected	Not Detected	Not Detected	Not Detected	Not Detected	MIMAT0019822
hsa-miR-4716-3p	10.9842	6.71045	11.2643	7.59133	5.05736	28.9624	21.5644	28.6733	17.4956	17.7365	5.95242	5.33379	5.59757	5	6.56605	2.94113	2.46703	2.76358	2.51984	2.53468	4.402	4.45101	4.29722	4.42438	4.4678	2.67948	2.69318	2.98324	2.2436	2.77529	Detected	Detected	Detected	Detected	Detected	Detected	Detected	Detected	Detected	Detected	Detected	Detected	Detected	Detected	Detected	MIMAT0019827
hsa-miR-4716-5p	23.2034	20.9685	27.0775	23.8275	15.0979	6.48199	5	7.30934	5	5	5	5	5	5	5	4.15583	4.20097	4.27812	4.33337	4.33337	2.63558	2.10235	2.66784	2.43517	2.49257	2.16808	2.0347	2.40212	2.2436	1.80097	Detected	Detected	Detected	Detected	Detected	Detected	Detected	Detected	Detected	Detected	Detected	Detected	Detected	Detected	Detected	MIMAT0019826
hsa-miR-4717-3p	11.943	14.8861	17.5281	15.9154	8.05484	5	5	5	5	5	7.42715	5.74204	5	5.75207	7.72759	3.07201	3.52801	3.53274	3.56825	3.05149	0.752096	2.10235	0.382992	2.43517	2.49257	2.90776	2.7613	2.40212	2.8595	3.00143	Detected	Detected	Detected	Detected	Detected	Detected	Detected	Detected	Detected	Detected	Detected	Detected	Detected	Detected	Detected	MIMAT0019830
hsa-miR-4721	21.8487	27.6832	27.2078	26.5277	17.9336	23.846	15.2371	23.9521	12.871	11.9064	29.892	23.208	19.392	25.6731	31.4816	4.07059	4.64253	4.29722	4.49367	4.59593	4.16842	4.04637	4.07661	4.09541	4.08315	5.01508	4.89945	4.7614	5.14365	5.18511	Detected	Detected	Detected	Detected	Detected	Detected	Detected	Detected	Detected	Detected	Detected	Detected	Detected	Detected	Detected	MIMAT0019835
hsa-miR-4722-3p	27.4332	25.8618	38.1847	28.9227	14.7246	5	5	5	5	5	5	5	5	5	5	4.39437	4.5357	4.82383	4.64253	4.28641	0.752096	2.10235	0.382992	2.43517	2.49257	2.16808	2.0347	2.40212	2.2436	1.80097	Detected	Detected	Detected	Detected	Detected	Detected	Detected	Detected	Detected	Detected	Detected	Detected	Detected	Detected	Detected	MIMAT0019837
hsa-miR-4722-5p	5	5	5	5	0.1	0.1	0.1	5	0.1	0.1	5	5	5	5	5	1.33274	1.61443	0.878566	1.39309	-2.97421	-3.30946	-3.14946	0.382992	-2.9554	-2.82736	2.16808	2.0347	2.40212	2.2436	1.80097	Detected	Detected	Detected	Detected	Not Detected	Not Detected	Not Detected	Detected	Not Detected	Not Detected	Detected	Detected	Detected	Detected	Detected	MIMAT0019836
hsa-miR-4723-3p	5.88195	5.2959	6.83203	5.92425	5	5	5	5	5	5	5	5	5	5	5	2.39664	2.36853	2.39894	2.39894	2.29019	0.752096	2.10235	0.382992	2.43517	2.49257	2.16808	2.0347	2.40212	2.2436	1.80097	Detected	Detected	Detected	Detected	Detected	Detected	Detected	Detected	Detected	Detected	Detected	Detected	Detected	Detected	Detected	MIMAT0019839
hsa-miR-4725-3p	9.74697	10.1782	10.9656	9.8182	5.97348	5	5	5	5	5	7.69841	7.09951	5.67507	6.65559	7.97556	2.78738	2.87859	2.71996	2.78738	2.707	0.752096	2.10235	0.382992	2.43517	2.49257	2.95009	3.03945	3.00699	3.08594	3.0579	Detected	Detected	Detected	Detected	Detected	Detected	Detected	Detected	Detected	Detected	Detected	Detected	Detected	Detected	Detected	MIMAT0019844
hsa-miR-4725-5p	6.52984	6.43018	8.64587	7.13898	5	5	5	5	5	5	5.21731	5	5	5	5	2.46846	2.44608	2.50953	2.49048	2.29019	0.752096	2.10235	0.382992	2.43517	2.49257	2.58659	2.0347	2.40212	2.2436	1.80097	Detected	Detected	Detected	Detected	Detected	Detected	Detected	Detected	Detected	Detected	Detected	Detected	Detected	Detected	Detected	MIMAT0019843
hsa-miR-4726-3p	5	5	5	5	5	5	0.1	5	0.1	0.1	5	5	0.1	0.1	0.1	1.33274	1.61443	0.878566	1.39309	2.29019	0.752096	-3.14946	0.382992	-2.9554	-2.82736	2.16808	2.0347	-2.94086	-3.05701	-3.21453	Detected	Detected	Detected	Detected	Detected	Detected	Not Detected	Detected	Not Detected	Not Detected	Detected	Detected	Not Detected	Not Detected	Not Detected	MIMAT0019846
hsa-miR-4726-5p	9.82384	12.6867	13.9409	12.3906	9.59025	10.803	7.41742	11.382	5	5	20.9444	15.1719	12.6474	16.4047	19.6469	2.79108	3.18799	3.12887	3.12325	3.37103	3.16407	3.26165	3.15083	2.43517	2.49257	4.42438	4.13532	4.07059	4.34043	4.33337	Detected	Detected	Detected	Detected	Detected	Detected	Detected	Detected	Detected	Detected	Detected	Detected	Detected	Detected	Detected	MIMAT0019845
hsa-miR-4728-3p	11.4939	13.3717	15.6297	13.4665	10.7612	9.02636	6.27234	10.2174	5.5467	5.85223	10.5988	9.94716	6.88345	7.58226	9.25068	3.02189	3.28173	3.33022	3.24782	3.66112	2.93819	2.9915	2.96577	3.11707	3.23492	3.40251	3.54094	3.24782	3.24782	3.255	Detected	Detected	Detected	Detected	Detected	Detected	Detected	Detected	Detected	Detected	Detected	Detected	Detected	Detected	Detected	MIMAT0019850
hsa-miR-4728-5p	5	0.1	5	5	5	5	5	5.30023	5	5	5	5	5	5	5	1.33274	-3.19959	0.878566	1.39309	2.29019	0.752096	2.10235	2.42245	2.43517	2.49257	2.16808	2.0347	2.40212	2.2436	1.80097	Detected	Not Detected	Detected	Detected	Detected	Detected	Detected	Detected	Detected	Detected	Detected	Detected	Detected	Detected	Detected	MIMAT0019849
hsa-miR-4731-3p	28.9829	22.8049	31.6578	26.8316	16.8152	6.09151	5	6.3942	5	5	5	5	5	5	5	4.47614	4.34043	4.54142	4.51361	4.48203	2.57116	2.10235	2.54985	2.43517	2.49257	2.16808	2.0347	2.40212	2.2436	1.80097	Detected	Detected	Detected	Detected	Detected	Detected	Detected	Detected	Detected	Detected	Detected	Detected	Detected	Detected	Detected	MIMAT0019854
hsa-miR-4732-3p	5	5	5	5	5	5	0.1	5	0.1	0.1	5	5	5	5	5	1.33274	1.61443	0.878566	1.39309	2.29019	0.752096	-3.14946	0.382992	-2.9554	-2.82736	2.16808	2.0347	2.40212	2.2436	1.80097	Detected	Detected	Detected	Detected	Detected	Detected	Not Detected	Detected	Not Detected	Not Detected	Detected	Detected	Detected	Detected	Detected	MIMAT0019856
hsa-miR-4732-5p	830.208	451.15	624.021	474.877	259.965	191.94	115.067	205.524	150.046	129.247	159.285	146.492	146.342	120.598	159.759	9.42274	8.90111	8.96594	8.90111	8.5688	6.64197	6.55925	6.61355	6.8274	6.68931	7.78318	7.87476	7.99154	7.6541	7.92912	Detected	Detected	Detected	Detected	Detected	Detected	Detected	Detected	Detected	Detected	Detected	Detected	Detected	Detected	Detected	MIMAT0019855
hsa-miR-4733-5p	6.79621	8.22342	9.03655	8.06943	5.42428	5	5	5	5	5	5	5	5	5	5	2.48874	2.61435	2.53119	2.55124	2.58223	0.752096	2.10235	0.382992	2.43517	2.49257	2.16808	2.0347	2.40212	2.2436	1.80097	Detected	Detected	Detected	Detected	Detected	Detected	Detected	Detected	Detected	Detected	Detected	Detected	Detected	Detected	Detected	MIMAT0019857
hsa-miR-4734	5.39853	5	5	5	5	5	5	5	5	5	5	5	0.1	5	5	2.35724	1.61443	0.878566	1.39309	2.29019	0.752096	2.10235	0.382992	2.43517	2.49257	2.16808	2.0347	-2.94086	2.2436	1.80097	Detected	Detected	Detected	Detected	Detected	Detected	Detected	Detected	Detected	Detected	Detected	Detected	Not Detected	Detected	Detected	MIMAT0019859
hsa-miR-4736	5	5	5	5	5	0.1	0.1	0.1	0.1	0.1	5	5	0.1	5	5	1.33274	1.61443	0.878566	1.39309	2.29019	-3.30946	-3.14946	-3.32196	-2.9554	-2.82736	2.16808	2.0347	-2.94086	2.2436	1.80097	Detected	Detected	Detected	Detected	Detected	Not Detected	Not Detected	Not Detected	Not Detected	Not Detected	Detected	Detected	Not Detected	Detected	Detected	MIMAT0019862
hsa-miR-4737	5	5.03138	5.63935	5.30034	5	10.406	6.26538	10.6976	7.13538	6.71401	9.14732	7.91927	7.86448	7.28949	9.16792	1.33274	2.347	2.3335	2.35499	2.29019	3.10599	2.98324	3.027	3.37103	3.3491	3.20614	3.20614	3.43776	3.20071	3.24782	Detected	Detected	Detected	Detected	Detected	Detected	Detected	Detected	Detected	Detected	Detected	Detected	Detected	Detected	Detected	MIMAT0019863
hsa-miR-4738-3p	17.5138	11.5106	15.5847	11.9086	8.71979	20.5398	13.1029	21.2608	10.9308	10.2223	7.25638	6.00989	5.87414	5.71121	7.25291	3.75301	3.02189	3.31667	3.07604	3.16894	3.96119	3.87215	3.94703	3.89033	3.87824	2.87859	2.84645	3.04654	2.84411	2.93421	Detected	Detected	Detected	Detected	Detected	Detected	Detected	Detected	Detected	Detected	Detected	Detected	Detected	Detected	Detected	MIMAT0019867
hsa-miR-4739	193.926	142.517	211.226	168.588	87.1315	190.217	125.515	211.569	114.853	134.752	51.7564	51.9032	46.774	46.6708	56.375	7.11641	7.21015	7.42728	7.4076	7.14499	6.61355	6.71879	6.68931	6.51079	6.71879	5.86227	6.19093	6.1369	6.05044	6.05818	Detected	Detected	Detected	Detected	Detected	Detected	Detected	Detected	Detected	Detected	Detected	Detected	Detected	Detected	Detected	MIMAT0019868
hsa-miR-4740-3p	10.0116	12.11	14.7721	12.6317	8.67781	5	5	5.30169	5	5	5	5	5	5	5	2.8203	3.07201	3.20614	3.15603	3.15603	0.752096	2.10235	2.42429	2.43517	2.49257	2.16808	2.0347	2.40212	2.2436	1.80097	Detected	Detected	Detected	Detected	Detected	Detected	Detected	Detected	Detected	Detected	Detected	Detected	Detected	Detected	Detected	MIMAT0019870
hsa-miR-4740-5p	7.72431	6.14517	8.33324	6.59635	5	11.3015	7.32208	12.2324	5	5	5	5	5	5	5	2.56436	2.42332	2.49048	2.45083	2.29019	3.20614	3.2186	3.23492	2.43517	2.49257	2.16808	2.0347	2.40212	2.2436	1.80097	Detected	Detected	Detected	Detected	Detected	Detected	Detected	Detected	Detected	Detected	Detected	Detected	Detected	Detected	Detected	MIMAT0019869
hsa-miR-4741	136.487	99.5636	139.29	114.007	70.0091	488.814	329.103	515.257	330.46	371.461	87.0999	78.3768	77.6158	78.7397	92.0807	6.64197	6.71879	6.94015	6.73715	6.80443	7.99154	7.96258	7.99154	7.75415	8.04337	6.87605	6.90783	7.14499	7.01583	7.05478	Detected	Detected	Detected	Detected	Detected	Detected	Detected	Detected	Detected	Detected	Detected	Detected	Detected	Detected	Detected	MIMAT0019871
hsa-miR-4743-5p	9.54637	7.30558	9.73068	7.40826	5	14.3986	9.67658	15.3033	5.8513	5.96561	7.11497	5.5735	5.14428	5.76723	7.3021	2.74713	2.52495	2.58968	2.50603	2.29019	3.51636	3.4979	3.4979	3.15603	3.24782	2.86827	2.73883	2.8595	2.86827	2.94113	Detected	Detected	Detected	Detected	Detected	Detected	Detected	Detected	Detected	Detected	Detected	Detected	Detected	Detected	Detected	MIMAT0019874	chr18	-	46196982
hsa-miR-4745-5p	5	5	5	5	5	5.91931	5	6.51389	5	5	5	5	0.1	0.1	5	1.33274	1.61443	0.878566	1.39309	2.29019	2.55789	2.10235	2.56768	2.43517	2.49257	2.16808	2.0347	-2.94086	-3.05701	1.80097	Detected	Detected	Detected	Detected	Detected	Detected	Detected	Detected	Detected	Detected	Detected	Detected	Not Detected	Not Detected	Detected	MIMAT0019878
hsa-miR-4746-3p	6.12749	5	5	5	5	5	5	5	5	5	0.1	0.1	0.1	0.1	5	2.42583	1.61443	0.878566	1.39309	2.29019	0.752096	2.10235	0.382992	2.43517	2.49257	-3.06629	-3.15333	-2.94086	-3.05701	1.80097	Detected	Detected	Detected	Detected	Detected	Detected	Detected	Detected	Detected	Detected	Not Detected	Not Detected	Not Detected	Not Detected	Detected	MIMAT0019881
hsa-miR-4747-5p	5	5	5	5	5	5	5	5	0.1	0.1	0.1	0.1	0.1	0.1	0.1	1.33274	1.61443	0.878566	1.39309	2.29019	0.752096	2.10235	0.382992	-2.9554	-2.82736	-3.06629	-3.15333	-2.94086	-3.05701	-3.21453	Detected	Detected	Detected	Detected	Detected	Detected	Detected	Detected	Not Detected	Not Detected	Not Detected	Not Detected	Not Detected	Not Detected	Not Detected	MIMAT0019882
hsa-miR-4748	171.792	118.064	176.093	138.288	81.6852	117.455	78.861	128.685	79.4896	85.3104	34.9572	33.3265	30.7937	30.8676	36.9459	6.97449	6.90783	7.2472	7.04112	6.99898	6.12198	6.1369	6.09584	6.08282	6.21905	5.25583	5.40443	5.45621	5.3651	5.40443	Detected	Detected	Detected	Detected	Detected	Detected	Detected	Detected	Detected	Detected	Detected	Detected	Detected	Detected	Detected	MIMAT0019884
hsa-miR-4749-3p	32.2487	27.7726	38.7949	31.9133	20.7627	8.5278	5.92115	9.5686	5.81077	5.99842	9.56206	8.89438	6.97269	7.90282	8.77529	4.60667	4.66639	4.84879	4.75304	4.78603	2.87859	2.93819	2.90776	3.15083	3.255	3.28965	3.37103	3.27277	3.30153	3.18799	Detected	Detected	Detected	Detected	Detected	Detected	Detected	Detected	Detected	Detected	Detected	Detected	Detected	Detected	Detected	MIMAT0019886
hsa-miR-4749-5p	5.43713	6.40903	6.50241	5.99228	5	5	5	5	5	5	6.11638	5.70006	5	5.32182	6.20987	2.36035	2.4447	2.37672	2.40366	2.29019	0.752096	2.10235	0.382992	2.43517	2.49257	2.69537	2.75871	2.40212	2.78013	2.73661	Detected	Detected	Detected	Detected	Detected	Detected	Detected	Detected	Detected	Detected	Detected	Detected	Detected	Detected	Detected	MIMAT0019885
hsa-miR-4750-3p	8.7244	7.65275	10.1908	8.54256	5.32128	5	5	5	5	5	5	5	5	5	5	2.64694	2.54599	2.6393	2.61168	2.56768	0.752096	2.10235	0.382992	2.43517	2.49257	2.16808	2.0347	2.40212	2.2436	1.80097	Detected	Detected	Detected	Detected	Detected	Detected	Detected	Detected	Detected	Detected	Detected	Detected	Detected	Detected	Detected	MIMAT0022979
hsa-miR-4750-5p	9.14418	12.5932	12.2627	11.6933	8.13394	12.8814	7.32137	11.7377	5	5	22.0446	15.6832	12.7006	18.9679	22.7208	2.67674	3.15603	2.91331	3.01644	3.07201	3.40251	3.21045	3.1752	2.43517	2.49257	4.54833	4.18877	4.08915	4.62399	4.58776	Detected	Detected	Detected	Detected	Detected	Detected	Detected	Detected	Detected	Detected	Detected	Detected	Detected	Detected	Detected	MIMAT0019887	chr19	-	50391442
hsa-miR-4753-5p	0.1	0.1	0.1	0.1	0.1	7.24903	5	7.92957	5	5	0.1	5	5	5	5	-3.24296	-3.19959	-3.26586	-3.23589	-2.97421	2.72674	2.10235	2.74915	2.43517	2.49257	-3.06629	2.0347	2.40212	2.2436	1.80097	Not Detected	Not Detected	Not Detected	Not Detected	Not Detected	Detected	Detected	Detected	Detected	Detected	Not Detected	Detected	Detected	Detected	Detected	MIMAT0019890
hsa-miR-4754	0.1	0.1	0.1	0.1	0.1	5	5	5	5	5	5	5	5	5	5	-3.24296	-3.19959	-3.26586	-3.23589	-2.97421	0.752096	2.10235	0.382992	2.43517	2.49257	2.16808	2.0347	2.40212	2.2436	1.80097	Not Detected	Not Detected	Not Detected	Not Detected	Not Detected	Detected	Detected	Detected	Detected	Detected	Detected	Detected	Detected	Detected	Detected	MIMAT0019894
hsa-miR-4755-3p	7.64071	5.18461	8.1912	7.09822	5	21.1067	15.2713	23.5063	10.6928	10.5818	5	5	5	5	5	2.5555	2.36035	2.48444	2.48721	2.29019	3.99694	4.0554	4.04637	3.8439	3.94703	2.16808	2.0347	2.40212	2.2436	1.80097	Detected	Detected	Detected	Detected	Detected	Detected	Detected	Detected	Detected	Detected	Detected	Detected	Detected	Detected	Detected	MIMAT0019896
hsa-miR-4758-3p	9.8331	9.44031	9.42196	9.57124	5.81321	5.87804	5	6.56406	5	5	5.04393	5	5	5	5	2.79512	2.78013	2.56768	2.74713	2.67446	2.55274	2.10235	2.57506	2.43517	2.49257	2.56103	2.0347	2.40212	2.2436	1.80097	Detected	Detected	Detected	Detected	Detected	Detected	Detected	Detected	Detected	Detected	Detected	Detected	Detected	Detected	Detected	MIMAT0019904
hsa-miR-4758-5p	25.4482	23.7574	30.331	24.0314	14.3224	12.2412	7.76222	13.0401	5.98734	6.58842	16.7547	14.7175	12.2048	13.6997	17.9354	4.28641	4.44417	4.50085	4.3557	4.21061	3.3251	3.28965	3.30153	3.1752	3.33022	4.06288	4.09541	4.03144	4.06288	4.12632	Detected	Detected	Detected	Detected	Detected	Detected	Detected	Detected	Detected	Detected	Detected	Detected	Detected	Detected	Detected	MIMAT0019903
hsa-miR-4761-5p	5	5	5	5	5	5	5	5	5	5	0.1	0.1	0.1	0.1	5	1.33274	1.61443	0.878566	1.39309	2.29019	0.752096	2.10235	0.382992	2.43517	2.49257	-3.06629	-3.15333	-2.94086	-3.05701	1.80097	Detected	Detected	Detected	Detected	Detected	Detected	Detected	Detected	Detected	Detected	Not Detected	Not Detected	Not Detected	Not Detected	Detected	MIMAT0019908
hsa-miR-4762-3p	5	5	5	5	0.1	5	0.1	5	0.1	0.1	5	5	5	5	5	1.33274	1.61443	0.878566	1.39309	-2.97421	0.752096	-3.14946	0.382992	-2.9554	-2.82736	2.16808	2.0347	2.40212	2.2436	1.80097	Detected	Detected	Detected	Detected	Not Detected	Detected	Not Detected	Detected	Not Detected	Not Detected	Detected	Detected	Detected	Detected	Detected	MIMAT0019911
hsa-miR-4763-3p	188.377	152.251	173.076	152.353	91.5821	124.186	84.6187	132.447	93.7735	89.4715	87.5505	80.626	75.4487	73.3986	89.3019	7.05478	7.4076	7.17901	7.21015	7.2472	6.21905	6.2386	6.17702	6.21905	6.28565	6.94015	7.01583	7.08555	6.85819	7.01583	Detected	Detected	Detected	Detected	Detected	Detected	Detected	Detected	Detected	Detected	Detected	Detected	Detected	Detected	Detected	MIMAT0019913
hsa-miR-4763-5p	5	5.26243	5.64219	5.09343	5	5	5	5	5	5	5.47251	5.15177	5	5	5	1.33274	2.36547	2.33355	2.34317	2.29019	0.752096	2.10235	0.382992	2.43517	2.49257	2.61168	2.6713	2.40212	2.2436	1.80097	Detected	Detected	Detected	Detected	Detected	Detected	Detected	Detected	Detected	Detected	Detected	Detected	Detected	Detected	Detected	MIMAT0019912
hsa-miR-4767	206.319	221.81	258.953	217.617	139.152	84.2597	60.3504	93.9341	50.2004	52.9134	96.7137	80.5923	66.9674	64.9908	82.7897	7.35847	7.87476	7.63371	7.72364	7.84674	5.7948	5.81442	5.75796	5.63812	5.69958	7.05478	6.99898	6.87605	6.73715	6.87605	Detected	Detected	Detected	Detected	Detected	Detected	Detected	Detected	Detected	Detected	Detected	Detected	Detected	Detected	Detected	MIMAT0019919
hsa-miR-4769-3p	29.2897	27.2495	34.6939	30.2543	21.4648	11.1438	7.37561	12.1149	5.33563	6.20916	5.42914	5.39523	5	5	5.19845	4.49367	4.62399	4.71555	4.68877	4.83507	3.18799	3.24393	3.2186	3.07201	3.30876	2.60541	2.7148	2.40212	2.2436	2.60851	Detected	Detected	Detected	Detected	Detected	Detected	Detected	Detected	Detected	Detected	Detected	Detected	Detected	Detected	Detected	MIMAT0019923
hsa-miR-4769-5p	21.5692	14.5818	20.2633	18.0569	9.86731	37.6308	25.4304	41.0385	22.0007	22.1985	6.53088	6.54303	6.08257	6.53147	7.48205	4.06288	3.48076	3.79473	3.86139	3.48076	4.71555	4.71555	4.74751	4.66639	4.72254	2.7613	2.9541	3.08594	3.06216	2.96577	Detected	Detected	Detected	Detected	Detected	Detected	Detected	Detected	Detected	Detected	Detected	Detected	Detected	Detected	Detected	MIMAT0019922
hsa-miR-4773	5	5	5	5	0.1	9.58439	6.41528	10.2442	5	5	0.1	0.1	0.1	0.1	5	1.33274	1.61443	0.878566	1.39309	-2.97421	3.00143	3.00699	2.9695	2.43517	2.49257	-3.06629	-3.15333	-2.94086	-3.05701	1.80097	Detected	Detected	Detected	Detected	Not Detected	Detected	Detected	Detected	Detected	Detected	Not Detected	Not Detected	Not Detected	Not Detected	Detected	MIMAT0019928
hsa-miR-4776-5p	50.6908	19.3293	20.8833	17.5453	15.2903	15.8107	9.76247	16.3633	12.2193	8.40947	19.3051	16.9804	15.1824	13.3814	17.1449	5.27188	4.07059	3.85415	3.7727	4.36494	3.61873	3.51636	3.59013	4.03144	3.64597	4.29722	4.33337	4.33337	4.01514	4.06288	Detected	Detected	Detected	Detected	Detected	Detected	Detected	Detected	Detected	Detected	Detected	Detected	Detected	Detected	Detected	MIMAT0019932
hsa-miR-4778-5p	31.8978	19.8651	27.7919	23.773	14.8496	157.966	98.3434	164.755	114.007	107.582	17.1904	15.4143	15.5941	14.6485	17.9366	4.58776	4.10718	4.37388	4.32534	4.29722	6.48213	6.40412	6.43367	6.48213	6.48213	4.14946	4.16842	4.38664	4.15583	4.13532	Detected	Detected	Detected	Detected	Detected	Detected	Detected	Detected	Detected	Detected	Detected	Detected	Detected	Detected	Detected	MIMAT0019936
hsa-miR-4783-3p	5	5	5	0.1	0.1	5	5	5	5	0.1	0.1	0.1	0.1	0.1	0.1	1.33274	1.61443	0.878566	-3.23589	-2.97421	0.752096	2.10235	0.382992	2.43517	-2.82736	-3.06629	-3.15333	-2.94086	-3.05701	-3.21453	Detected	Detected	Detected	Not Detected	Not Detected	Detected	Detected	Detected	Detected	Not Detected	Not Detected	Not Detected	Not Detected	Not Detected	Not Detected	MIMAT0019947
hsa-miR-4784	5	5	5	5	5	5	5	5	5	0.1	5	5	5	5	5	1.33274	1.61443	0.878566	1.39309	2.29019	0.752096	2.10235	0.382992	2.43517	-2.82736	2.16808	2.0347	2.40212	2.2436	1.80097	Detected	Detected	Detected	Detected	Detected	Detected	Detected	Detected	Detected	Not Detected	Detected	Detected	Detected	Detected	Detected	MIMAT0019948
hsa-miR-4785	38.007	46.4231	48.8267	43.3498	30.7159	16.9961	13.2024	19.7084	11.7392	11.7428	26.7857	23.0039	19.1963	18.7088	22.8891	4.89945	5.58729	5.28064	5.3651	5.5528	3.70804	3.88496	3.80588	3.98729	4.07059	4.88513	4.89356	4.75304	4.60667	4.61374	Detected	Detected	Detected	Detected	Detected	Detected	Detected	Detected	Detected	Detected	Detected	Detected	Detected	Detected	Detected	MIMAT0019949
hsa-miR-4786-3p	7.37796	9.32321	10.1741	8.71887	5.16586	5	5	5	0.1	0.1	5	5	5	5	5	2.53468	2.75558	2.63823	2.6393	2.54242	0.752096	2.10235	0.382992	-2.9554	-2.82736	2.16808	2.0347	2.40212	2.2436	1.80097	Detected	Detected	Detected	Detected	Detected	Detected	Detected	Detected	Not Detected	Not Detected	Detected	Detected	Detected	Detected	Detected	MIMAT0019955
hsa-miR-4787-3p	44.9659	44.9183	52.5172	44.8803	30.4835	22.0783	14.5539	25.3162	13.0733	13.7538	20.748	17.9437	12.6834	15.3474	18.6778	5.14365	5.51175	5.44715	5.40443	5.51883	4.07059	3.99694	4.17806	4.10036	4.26365	4.41715	4.44417	4.08315	4.24077	4.22675	Detected	Detected	Detected	Detected	Detected	Detected	Detected	Detected	Detected	Detected	Detected	Detected	Detected	Detected	Detected	MIMAT0019957
hsa-miR-4787-5p	25.1868	14.7185	18.9663	15.5309	10.4872	127.708	85.1196	151.02	86.7029	99.8495	19.7226	18.3695	17.4348	17.5032	22.1168	4.25436	3.4979	3.66112	3.50537	3.6115	6.2386	6.27525	6.30409	6.16283	6.40412	4.34043	4.48812	4.56416	4.4678	4.54833	Detected	Detected	Detected	Detected	Detected	Detected	Detected	Detected	Detected	Detected	Detected	Detected	Detected	Detected	Detected	MIMAT0019956
hsa-miR-4788	924.649	620.231	904.994	712.276	496.508	1693.1	1065.3	1752.6	1233.72	1253.61	360.322	336.567	341.206	301.107	358.934	9.74615	9.28612	9.74615	9.50667	9.58196	9.78367	9.58196	9.74615	9.66202	9.74615	9.17413	9.07414	9.28612	9.01834	9.01834	Detected	Detected	Detected	Detected	Detected	Detected	Detected	Detected	Detected	Detected	Detected	Detected	Detected	Detected	Detected	MIMAT0019958
hsa-miR-4792	5.97411	5	5	5	5	5	5	5	5	5	0.1	0.1	0.1	0.1	0.1	2.40645	1.61443	0.878566	1.39309	2.29019	0.752096	2.10235	0.382992	2.43517	2.49257	-3.06629	-3.15333	-2.94086	-3.05701	-3.21453	Detected	Detected	Detected	Detected	Detected	Detected	Detected	Detected	Detected	Detected	Not Detected	Not Detected	Not Detected	Not Detected	Not Detected	MIMAT0019964
hsa-miR-4793-3p	12.8442	21.382	20.0016	19.3754	16.8729	18.6152	18.5961	19.2805	11.2782	12.6242	57.1561	51.0915	40.2802	53.3272	55.7966	3.23492	4.22675	3.7727	3.99694	4.50725	3.83043	4.27812	3.75301	3.92935	4.14274	6.11621	6.1369	5.84898	6.32562	6.01967	Detected	Detected	Detected	Detected	Detected	Detected	Detected	Detected	Detected	Detected	Detected	Detected	Detected	Detected	Detected	MIMAT0019966
hsa-miR-4793-5p	117.733	84.8812	121.259	84.1475	54.7418	304.757	168.406	332.958	158.673	183.293	45.6934	44.2992	46.3313	41.0618	53.9508	6.40412	6.48213	6.77407	6.37033	6.40412	7.38639	7.08555	7.35847	6.85819	7.14499	5.63812	5.88208	6.11043	5.7192	5.93924	Detected	Detected	Detected	Detected	Detected	Detected	Detected	Detected	Detected	Detected	Detected	Detected	Detected	Detected	Detected	MIMAT0019965
hsa-miR-4800-3p	5	5	5	5	5	5	5	5	5	5	5	5	5	5	5	1.33274	1.61443	0.878566	1.39309	2.29019	0.752096	2.10235	0.382992	2.43517	2.49257	2.16808	2.0347	2.40212	2.2436	1.80097	Detected	Detected	Detected	Detected	Detected	Detected	Detected	Detected	Detected	Detected	Detected	Detected	Detected	Detected	Detected	MIMAT0019979
hsa-miR-4800-5p	330.401	208.269	292.022	240.385	132.563	307.173	196.994	327.5	215.484	210.955	52.3824	46.899	41.7775	45.3698	53.2675	7.84674	7.75415	7.84674	7.84674	7.72364	7.4076	7.34347	7.31812	7.34347	7.4076	5.89404	5.95902	5.97558	5.97558	5.9087	Detected	Detected	Detected	Detected	Detected	Detected	Detected	Detected	Detected	Detected	Detected	Detected	Detected	Detected	Detected	MIMAT0019978
hsa-miR-483-3p	8.6321	13.1606	13.8201	12.405	13.0074	5.26856	5	6.63104	5	5	5	5	5	5	5	2.62851	3.255	3.08594	3.12887	4.04003	2.47647	2.10235	2.59392	2.43517	2.49257	2.16808	2.0347	2.40212	2.2436	1.80097	Detected	Detected	Detected	Detected	Detected	Detected	Detected	Detected	Detected	Detected	Detected	Detected	Detected	Detected	Detected	MIMAT0002173
hsa-miR-483-5p	529.551	307.653	408.325	341.358	193.456	1329.66	846.401	1400.68	970.372	987.479	137.688	127.845	130.773	125.504	148.722	8.5688	8.41177	8.28462	8.30856	8.14475	9.35981	9.28612	9.35981	9.28612	9.42274	7.47022	7.58232	7.78318	7.78318	7.6541	Detected	Detected	Detected	Detected	Detected	Detected	Detected	Detected	Detected	Detected	Detected	Detected	Detected	Detected	Detected	MIMAT0004761
hsa-miR-484	5.79461	5.08116	7.04716	5.32906	5	5	5	5	5	5	5	5	5	5	5	2.38897	2.35039	2.41394	2.35803	2.29019	0.752096	2.10235	0.382992	2.43517	2.49257	2.16808	2.0347	2.40212	2.2436	1.80097	Detected	Detected	Detected	Detected	Detected	Detected	Detected	Detected	Detected	Detected	Detected	Detected	Detected	Detected	Detected	MIMAT0002174
hsa-miR-485-3p	0.1	5	5	5	5	5	0.1	5	0.1	0.1	5	5	5	5	5	-3.24296	1.61443	0.878566	1.39309	2.29019	0.752096	-3.14946	0.382992	-2.9554	-2.82736	2.16808	2.0347	2.40212	2.2436	1.80097	Not Detected	Detected	Detected	Detected	Detected	Detected	Not Detected	Detected	Not Detected	Not Detected	Detected	Detected	Detected	Detected	Detected	MIMAT0002176
hsa-miR-486-5p	32.9096	29.9699	33.8327	8.39141	5.28757	9.33169	5	10.118	5.64438	5.42881	35.9468	29.1797	29.5417	24.9168	32.826	4.64253	4.77222	4.65704	2.59392	2.56103	2.9738	2.10235	2.95888	3.12887	3.15083	5.29404	5.20023	5.43149	5.11243	5.23065	Detected	Detected	Detected	Detected	Detected	Detected	Detected	Detected	Detected	Detected	Detected	Detected	Detected	Detected	Detected	MIMAT0002177	chr8	-	41637128
hsa-miR-487a-5p	5	5	5	5	5	5	0.1	5	0.1	0.1	5	5	5	5	5	1.33274	1.61443	0.878566	1.39309	2.29019	0.752096	-3.14946	0.382992	-2.9554	-2.82736	2.16808	2.0347	2.40212	2.2436	1.80097	Detected	Detected	Detected	Detected	Detected	Detected	Not Detected	Detected	Not Detected	Not Detected	Detected	Detected	Detected	Detected	Detected	MIMAT0026559
hsa-miR-487b-5p	5	5	5	5	5	5	0.1	5	0.1	0.1	0.1	0.1	0.1	0.1	5	1.33274	1.61443	0.878566	1.39309	2.29019	0.752096	-3.14946	0.382992	-2.9554	-2.82736	-3.06629	-3.15333	-2.94086	-3.05701	1.80097	Detected	Detected	Detected	Detected	Detected	Detected	Not Detected	Detected	Not Detected	Not Detected	Not Detected	Not Detected	Not Detected	Not Detected	Detected	MIMAT0026614
hsa-miR-490-3p	5	5	5	5	5	6.32986	5	6.62395	5	5	5	5	5	5	5	1.33274	1.61443	0.878566	1.39309	2.29019	2.60257	2.10235	2.58659	2.43517	2.49257	2.16808	2.0347	2.40212	2.2436	1.80097	Detected	Detected	Detected	Detected	Detected	Detected	Detected	Detected	Detected	Detected	Detected	Detected	Detected	Detected	Detected	MIMAT0002806	chr7	-	136238535
hsa-miR-490-5p	5.25397	6.18559	7.10386	6.03341	5	5	5	5	5	5	5	5	5	5	5	2.34978	2.42668	2.41726	2.40645	2.29019	0.752096	2.10235	0.382992	2.43517	2.49257	2.16808	2.0347	2.40212	2.2436	1.80097	Detected	Detected	Detected	Detected	Detected	Detected	Detected	Detected	Detected	Detected	Detected	Detected	Detected	Detected	Detected	MIMAT0004764
hsa-miR-493-3p	7.16072	8.18221	9.1615	8.50496	5.66093	5	5	5	5	5	5	5	5	5	5	2.51767	2.60541	2.53999	2.60541	2.64461	0.752096	2.10235	0.382992	2.43517	2.49257	2.16808	2.0347	2.40212	2.2436	1.80097	Detected	Detected	Detected	Detected	Detected	Detected	Detected	Detected	Detected	Detected	Detected	Detected	Detected	Detected	Detected	MIMAT0003161	chr14	-	101335461
hsa-miR-494-3p	0.1	0.1	0.1	5	0.1	6.24549	5	6.2864	5	5	5	5	5	5	5	-3.24296	-3.19959	-3.26586	1.39309	-2.97421	2.59573	2.10235	2.53999	2.43517	2.49257	2.16808	2.0347	2.40212	2.2436	1.80097	Not Detected	Not Detected	Not Detected	Detected	Not Detected	Detected	Detected	Detected	Detected	Detected	Detected	Detected	Detected	Detected	Detected	MIMAT0002816	chr14	-	101496026
hsa-miR-498	61.1837	44.8974	65.774	51.295	32.761	39.301	26.0688	41.933	19.9064	22.6325	22.7381	22.0095	21.334	20.4139	24.4805	5.5653	5.49418	5.83348	5.65018	5.71122	4.77222	4.74751	4.77222	4.5709	4.7614	4.60667	4.80426	4.92807	4.80426	4.75304	Detected	Detected	Detected	Detected	Detected	Detected	Detected	Detected	Detected	Detected	Detected	Detected	Detected	Detected	Detected	MIMAT0002824
hsa-miR-5001-5p	6.086	5	5.44995	5	5	52.0823	36.0514	59.7451	34.1087	38.5384	11.4491	10.0159	8.58273	8.83526	11.4679	2.41878	1.61443	2.33022	1.39309	2.29019	5.0876	5.16079	5.20023	5.13082	5.34927	3.52801	3.5613	3.58553	3.48076	3.54094	Detected	Detected	Detected	Detected	Detected	Detected	Detected	Detected	Detected	Detected	Detected	Detected	Detected	Detected	Detected	MIMAT0021021
hsa-miR-5002-3p	0.1	0.1	0.1	0.1	0.1	0.1	0.1	5	0.1	0.1	5	5	5	0.1	5	-3.24296	-3.19959	-3.26586	-3.23589	-2.97421	-3.30946	-3.14946	0.382992	-2.9554	-2.82736	2.16808	2.0347	2.40212	-3.05701	1.80097	Not Detected	Not Detected	Not Detected	Not Detected	Not Detected	Not Detected	Not Detected	Detected	Not Detected	Not Detected	Detected	Detected	Detected	Not Detected	Detected	MIMAT0021024
hsa-miR-5003-3p	34.6925	22.0393	29.8435	23.2011	14.5717	8.80513	5.86212	9.16677	5	5	9.5306	8.95877	7.69443	7.97089	9.77957	4.74751	4.27812	4.47614	4.28641	4.27221	2.9165	2.92298	2.8595	2.43517	2.49257	3.28173	3.40251	3.40887	3.3251	3.33672	Detected	Detected	Detected	Detected	Detected	Detected	Detected	Detected	Detected	Detected	Detected	Detected	Detected	Detected	Detected	MIMAT0021026
hsa-miR-5003-5p	17.3229	9.66798	15.2614	10.4892	6.96343	6.19827	5	6.49006	5	5	5	5	5	5	5	3.72004	2.8147	3.26165	2.87859	2.85414	2.58659	2.10235	2.56103	2.43517	2.49257	2.16808	2.0347	2.40212	2.2436	1.80097	Detected	Detected	Detected	Detected	Detected	Detected	Detected	Detected	Detected	Detected	Detected	Detected	Detected	Detected	Detected	MIMAT0021025
hsa-miR-5006-5p	25.4887	20.7773	24.7976	21.5135	12.9566	26.1711	17.509	26.6486	15.3528	15.2203	21.1707	17.8988	16.4272	18.3491	21.706	4.29722	4.18877	4.12632	4.15583	4.0244	4.26365	4.21917	4.26365	4.26365	4.32534	4.4678	4.41715	4.48812	4.5709	4.52878	Detected	Detected	Detected	Detected	Detected	Detected	Detected	Detected	Detected	Detected	Detected	Detected	Detected	Detected	Detected	MIMAT0021033
hsa-miR-5007-5p	5	5	5	5	5	5	5	5	0.1	0.1	5	0.1	0.1	5	5	1.33274	1.61443	0.878566	1.39309	2.29019	0.752096	2.10235	0.382992	-2.9554	-2.82736	2.16808	-3.15333	-2.94086	2.2436	1.80097	Detected	Detected	Detected	Detected	Detected	Detected	Detected	Detected	Not Detected	Not Detected	Detected	Not Detected	Not Detected	Detected	Detected	MIMAT0021035
hsa-miR-5008-3p	5.66527	5	5	5.44761	5	5	5	5	5	5	5	5	5	5	5.58687	2.38125	1.61443	0.878566	2.36853	2.29019	0.752096	2.10235	0.382992	2.43517	2.49257	2.16808	2.0347	2.40212	2.2436	2.64461	Detected	Detected	Detected	Detected	Detected	Detected	Detected	Detected	Detected	Detected	Detected	Detected	Detected	Detected	Detected	MIMAT0021040
hsa-miR-5008-5p	7.99236	7.88352	9.16223	7.87407	5	6.82688	5	7.08562	5	5	8.09824	6.97456	6.38427	6.64996	8.08422	2.58223	2.57116	2.54242	2.53388	2.29019	2.68907	2.10235	2.64891	2.43517	2.49257	3.02189	3.027	3.15083	3.08199	3.08594	Detected	Detected	Detected	Detected	Detected	Detected	Detected	Detected	Detected	Detected	Detected	Detected	Detected	Detected	Detected	MIMAT0021039
hsa-miR-500a-3p	5	0.1	0.1	0.1	0.1	5	5	5	5	5	5	5	5	5	5	1.33274	-3.19959	-3.26586	-3.23589	-2.97421	0.752096	2.10235	0.382992	2.43517	2.49257	2.16808	2.0347	2.40212	2.2436	1.80097	Detected	Not Detected	Not Detected	Not Detected	Not Detected	Detected	Detected	Detected	Detected	Detected	Detected	Detected	Detected	Detected	Detected	MIMAT0002871	chrX	-	49659834
hsa-miR-500b-5p	0.1	0.1	0.1	0.1	0.1	5	5	5	5	5	0.1	5	0.1	0.1	5	-3.24296	-3.19959	-3.26586	-3.23589	-2.97421	0.752096	2.10235	0.382992	2.43517	2.49257	-3.06629	2.0347	-2.94086	-3.05701	1.80097	Not Detected	Not Detected	Not Detected	Not Detected	Not Detected	Detected	Detected	Detected	Detected	Detected	Not Detected	Detected	Not Detected	Not Detected	Detected	MIMAT0016925	chrX	-	49775293
hsa-miR-501-3p	5	0.1	0.1	0.1	0.1	5	5	5	5	5	0.1	0.1	0.1	0.1	0.1	1.33274	-3.19959	-3.26586	-3.23589	-2.97421	0.752096	2.10235	0.382992	2.43517	2.49257	-3.06629	-3.15333	-2.94086	-3.05701	-3.21453	Detected	Not Detected	Not Detected	Not Detected	Not Detected	Detected	Detected	Detected	Detected	Detected	Not Detected	Not Detected	Not Detected	Not Detected	Not Detected	MIMAT0004774
hsa-miR-501-5p	5	0.1	5	5	0.1	5	0.1	5	0.1	0.1	0.1	0.1	0.1	0.1	0.1	1.33274	-3.19959	0.878566	1.39309	-2.97421	0.752096	-3.14946	0.382992	-2.9554	-2.82736	-3.06629	-3.15333	-2.94086	-3.05701	-3.21453	Detected	Not Detected	Detected	Detected	Not Detected	Detected	Not Detected	Detected	Not Detected	Not Detected	Not Detected	Not Detected	Not Detected	Not Detected	Not Detected	MIMAT0002872	chrX	-	49661088
hsa-miR-5010-3p	7.58292	6.40313	7.91707	7.19001	5	5	5	5	5	5	5	5	5	5	5	2.55274	2.44272	2.46316	2.49442	2.29019	0.752096	2.10235	0.382992	2.43517	2.49257	2.16808	2.0347	2.40212	2.2436	1.80097	Detected	Detected	Detected	Detected	Detected	Detected	Detected	Detected	Detected	Detected	Detected	Detected	Detected	Detected	Detected	MIMAT0021044
hsa-miR-504-3p	9.41193	8.35007	10.9787	9.01383	5.03833	5	5	5	5	5	5.68591	5	5	5.20835	5.78669	2.72674	2.63216	2.72403	2.66784	2.52703	0.752096	2.10235	0.382992	2.43517	2.49257	2.6393	2.0347	2.40212	2.75558	2.67674	Detected	Detected	Detected	Detected	Detected	Detected	Detected	Detected	Detected	Detected	Detected	Detected	Detected	Detected	Detected	MIMAT0026612
hsa-miR-505-3p	5	5	0.1	5	0.1	8.47635	6.70042	9.95602	9.42299	5.07396	6.28369	5	5	5	5.35669	1.33274	1.61443	-3.26586	1.39309	-2.97421	2.86827	3.0579	2.94544	3.72776	3.08199	2.7148	2.0347	2.40212	2.2436	2.62522	Detected	Detected	Not Detected	Detected	Not Detected	Detected	Detected	Detected	Detected	Detected	Detected	Detected	Detected	Detected	Detected	MIMAT0002876	chrX	+	139006378
hsa-miR-508-5p	5	0.1	5	5	0.1	5	0.1	5	0.1	0.1	0.1	0.1	0.1	0.1	0.1	1.33274	-3.19959	0.878566	1.39309	-2.97421	0.752096	-3.14946	0.382992	-2.9554	-2.82736	-3.06629	-3.15333	-2.94086	-3.05701	-3.21453	Detected	Not Detected	Detected	Detected	Not Detected	Detected	Not Detected	Detected	Not Detected	Not Detected	Not Detected	Not Detected	Not Detected	Not Detected	Not Detected	MIMAT0004778
hsa-miR-5087	5	6.94149	7.51509	6.86026	5	0.1	0.1	0.1	0.1	0.1	0.1	0.1	0.1	0.1	0.1	1.33274	2.49257	2.44272	2.46703	2.29019	-3.30946	-3.14946	-3.32196	-2.9554	-2.82736	-3.06629	-3.15333	-2.94086	-3.05701	-3.21453	Detected	Detected	Detected	Detected	Detected	Not Detected	Not Detected	Not Detected	Not Detected	Not Detected	Not Detected	Not Detected	Not Detected	Not Detected	Not Detected	MIMAT0021079
hsa-miR-5088-5p	29.9582	27.4905	33.8127	29.6146	23.5568	59.2409	46.8498	62.7693	32.9221	34.5252	40.7146	31.7989	28.0185	35.0606	40.3366	4.52093	4.63309	4.65279	4.66639	4.99352	5.32682	5.51175	5.27188	5.0768	5.2201	5.45621	5.33659	5.33659	5.47511	5.44715	Detected	Detected	Detected	Detected	Detected	Detected	Detected	Detected	Detected	Detected	Detected	Detected	Detected	Detected	Detected	MIMAT0021080
hsa-miR-509-3p	5	5	5.20674	5	5	5	0.1	5	0.1	0.1	5	5	0.1	5	5	1.33274	1.61443	2.32582	1.39309	2.29019	0.752096	-3.14946	0.382992	-2.9554	-2.82736	2.16808	2.0347	-2.94086	2.2436	1.80097	Detected	Detected	Detected	Detected	Detected	Detected	Not Detected	Detected	Not Detected	Not Detected	Detected	Detected	Not Detected	Detected	Detected	MIMAT0002881
hsa-miR-5090	11.0346	13.4042	13.835	12.2331	7.31899	6.72546	5	6.62067	5	5	10.4746	7.89676	6.96469	8.30276	10.2437	2.95009	3.30153	3.09248	3.09758	2.93421	2.67446	2.10235	2.58469	2.43517	2.49257	3.38746	3.20071	3.26689	3.40887	3.41839	Detected	Detected	Detected	Detected	Detected	Detected	Detected	Detected	Detected	Detected	Detected	Detected	Detected	Detected	Detected	MIMAT0021082
hsa-miR-5092	5	5	5	5	5	0.1	0.1	0.1	0.1	0.1	0.1	0.1	0.1	0.1	0.1	1.33274	1.61443	0.878566	1.39309	2.29019	-3.30946	-3.14946	-3.32196	-2.9554	-2.82736	-3.06629	-3.15333	-2.94086	-3.05701	-3.21453	Detected	Detected	Detected	Detected	Detected	Not Detected	Not Detected	Not Detected	Not Detected	Not Detected	Not Detected	Not Detected	Not Detected	Not Detected	Not Detected	MIMAT0021084
hsa-miR-5093	7.41846	10.4606	10.5317	10.5203	7.10956	5.48948	5	5.58961	5	5	9.44122	7.84374	5.88567	8.48963	10.2795	2.53999	2.92298	2.67674	2.88192	2.89214	2.50603	2.10235	2.45342	2.43517	2.49257	3.24782	3.18799	3.05149	3.43776	3.42411	Detected	Detected	Detected	Detected	Detected	Detected	Detected	Detected	Detected	Detected	Detected	Detected	Detected	Detected	Detected	MIMAT0021085
hsa-miR-5095	5	5	5.26084	5	5	5	5	5	5	5	5	5	5	5	5	1.33274	1.61443	2.32682	1.39309	2.29019	0.752096	2.10235	0.382992	2.43517	2.49257	2.16808	2.0347	2.40212	2.2436	1.80097	Detected	Detected	Detected	Detected	Detected	Detected	Detected	Detected	Detected	Detected	Detected	Detected	Detected	Detected	Detected	MIMAT0020600
hsa-miR-5096	16.8606	14.0198	18.1375	15.1077	9.15203	19.8047	11.0082	18.0481	12.8029	9.76835	21.9909	18.8143	15.2698	18.4127	23.9174	3.69059	3.39746	3.57934	3.47302	3.28965	3.90705	3.66112	3.6792	4.08315	3.80588	4.52878	4.54142	4.3557	4.58025	4.68877	Detected	Detected	Detected	Detected	Detected	Detected	Detected	Detected	Detected	Detected	Detected	Detected	Detected	Detected	Detected	MIMAT0020603
hsa-miR-510-5p	5	0.1	5	0.1	0.1	5	5	5	0.1	0.1	0.1	0.1	0.1	0.1	0.1	1.33274	-3.19959	0.878566	-3.23589	-2.97421	0.752096	2.10235	0.382992	-2.9554	-2.82736	-3.06629	-3.15333	-2.94086	-3.05701	-3.21453	Detected	Not Detected	Detected	Not Detected	Not Detected	Detected	Detected	Detected	Not Detected	Not Detected	Not Detected	Not Detected	Not Detected	Not Detected	Not Detected	MIMAT0002882	chrX	+	146353883
hsa-miR-5100	11.4478	12.2393	12.0953	11.6037	7.90273	24.9034	15.8265	24.6403	16.2536	16.2064	12.7632	11.2111	10.113	11.0727	13.3848	3.00699	3.08594	2.88647	3.00143	3.03483	4.22675	4.09541	4.12632	4.34043	4.38664	3.69059	3.73279	3.79473	3.74962	3.76678	Detected	Detected	Detected	Detected	Detected	Detected	Detected	Detected	Detected	Detected	Detected	Detected	Detected	Detected	Detected	MIMAT0022259
hsa-miR-512-3p	11.1059	14.4855	15.1253	13.4027	7.05956	5	5	5	0.1	0.1	5	5	5	5	5	2.95888	3.47302	3.24782	3.23492	2.88192	0.752096	2.10235	0.382992	-2.9554	-2.82736	2.16808	2.0347	2.40212	2.2436	1.80097	Detected	Detected	Detected	Detected	Detected	Detected	Detected	Detected	Not Detected	Not Detected	Detected	Detected	Detected	Detected	Detected	MIMAT0002823
hsa-miR-513a-3p	24.7028	15.9038	24.7047	18.5378	13.2648	44.416	28.8764	47.5811	26.8091	26.764	5	5	5	5	5	4.24077	3.66112	4.12047	3.92117	4.07661	4.91021	4.85534	4.91021	4.82383	4.94643	2.16808	2.0347	2.40212	2.2436	1.80097	Detected	Detected	Detected	Detected	Detected	Detected	Detected	Detected	Detected	Detected	Detected	Detected	Detected	Detected	Detected	MIMAT0004777
hsa-miR-513a-5p	10.8706	8.83136	11.9036	10.1898	5.62693	18.5862	12.5468	20.0872	7.65144	8.59561	8.10565	7.02114	6.0971	6.74932	8.28789	2.93144	2.69808	2.85414	2.83358	2.63558	3.8145	3.8145	3.83485	3.45631	3.67168	3.03145	3.03145	3.09248	3.09758	3.11707	Detected	Detected	Detected	Detected	Detected	Detected	Detected	Detected	Detected	Detected	Detected	Detected	Detected	Detected	Detected	MIMAT0002877
hsa-miR-513b-3p	5	5	5	5	5	7.86685	5.2628	8.48211	5	5	0.1	0.1	0.1	0.1	5	1.33274	1.61443	0.878566	1.39309	2.29019	2.78483	2.83358	2.79512	2.43517	2.49257	-3.06629	-3.15333	-2.94086	-3.05701	1.80097	Detected	Detected	Detected	Detected	Detected	Detected	Detected	Detected	Detected	Detected	Not Detected	Not Detected	Not Detected	Not Detected	Detected	MIMAT0026749
hsa-miR-513b-5p	0.1	0.1	0.1	0.1	0.1	5	5	5	5	5	0.1	0.1	0.1	0.1	0.1	-3.24296	-3.19959	-3.26586	-3.23589	-2.97421	0.752096	2.10235	0.382992	2.43517	2.49257	-3.06629	-3.15333	-2.94086	-3.05701	-3.21453	Not Detected	Not Detected	Not Detected	Not Detected	Not Detected	Detected	Detected	Detected	Detected	Detected	Not Detected	Not Detected	Not Detected	Not Detected	Not Detected	MIMAT0005788	chrX	+	146280596
hsa-miR-513c-5p	0.1	0.1	0.1	0.1	0.1	5	5	5	5	5	0.1	0.1	0.1	0.1	5	-3.24296	-3.19959	-3.26586	-3.23589	-2.97421	0.752096	2.10235	0.382992	2.43517	2.49257	-3.06629	-3.15333	-2.94086	-3.05701	1.80097	Not Detected	Not Detected	Not Detected	Not Detected	Not Detected	Detected	Detected	Detected	Detected	Detected	Not Detected	Not Detected	Not Detected	Not Detected	Detected	MIMAT0005789	chrX	+	146271256
hsa-miR-514b-3p	0.1	5	5	5	0.1	5	0.1	5	0.1	0.1	0.1	0.1	0.1	0.1	5	-3.24296	1.61443	0.878566	1.39309	-2.97421	0.752096	-3.14946	0.382992	-2.9554	-2.82736	-3.06629	-3.15333	-2.94086	-3.05701	1.80097	Not Detected	Detected	Detected	Detected	Not Detected	Detected	Not Detected	Detected	Not Detected	Not Detected	Not Detected	Not Detected	Not Detected	Not Detected	Detected	MIMAT0015088
hsa-miR-514b-5p	198.082	137.783	203.345	159.047	106.835	248.938	159.786	266.265	169.186	171.56	51.4778	49.2782	49.5488	45.041	54.0181	7.21015	7.11641	7.31812	7.31812	7.35847	7.01583	6.97449	6.99898	6.94015	7.05478	5.84898	6.05818	6.20452	5.93924	5.95902	Detected	Detected	Detected	Detected	Detected	Detected	Detected	Detected	Detected	Detected	Detected	Detected	Detected	Detected	Detected	MIMAT0015087
hsa-miR-516a-3p	5	5	5	5	5	5	5	5.12857	5	5	5	5	5	5	5	1.33274	1.61443	0.878566	1.39309	2.29019	0.752096	2.10235	2.40366	2.43517	2.49257	2.16808	2.0347	2.40212	2.2436	1.80097	Detected	Detected	Detected	Detected	Detected	Detected	Detected	Detected	Detected	Detected	Detected	Detected	Detected	Detected	Detected	MIMAT0006778	chr19	-	54228751
hsa-miR-516a-5p	5	0.1	0.1	0.1	0.1	11.611	7.96712	12.9261	6.6563	6.67204	0.1	0.1	0.1	0.1	0.1	1.33274	-3.19959	-3.26586	-3.23589	-2.97421	3.26165	3.31667	3.28965	3.30153	3.34143	-3.06629	-3.15333	-2.94086	-3.05701	-3.21453	Detected	Not Detected	Not Detected	Not Detected	Not Detected	Detected	Detected	Detected	Detected	Detected	Not Detected	Not Detected	Not Detected	Not Detected	Not Detected	MIMAT0004770
hsa-miR-516b-5p	0.1	0.1	0.1	0.1	0.1	5	5	5.3973	5	5	0.1	0.1	0.1	0.1	0.1	-3.24296	-3.19959	-3.26586	-3.23589	-2.97421	0.752096	2.10235	2.43398	2.43517	2.49257	-3.06629	-3.15333	-2.94086	-3.05701	-3.21453	Not Detected	Not Detected	Not Detected	Not Detected	Not Detected	Detected	Detected	Detected	Detected	Detected	Not Detected	Not Detected	Not Detected	Not Detected	Not Detected	MIMAT0002859	chr19	-	54228714
hsa-miR-5187-5p	0.1	0.1	5	0.1	0.1	5	5	5	0.1	0.1	5	5	5	5	5	-3.24296	-3.19959	0.878566	-3.23589	-2.97421	0.752096	2.10235	0.382992	-2.9554	-2.82736	2.16808	2.0347	2.40212	2.2436	1.80097	Not Detected	Not Detected	Detected	Not Detected	Not Detected	Detected	Detected	Detected	Not Detected	Not Detected	Detected	Detected	Detected	Detected	Detected	MIMAT0021117
hsa-miR-5189-5p	8.24374	9.77917	10.479	9.45015	5.90296	13.5969	8.32351	13.1993	5	5	19.6719	14.3045	11.5208	15.9261	19.2284	2.60092	2.83358	2.67446	2.72403	2.69808	3.44396	3.38746	3.31667	2.43517	2.49257	4.32534	4.04637	3.89826	4.29722	4.29722	Detected	Detected	Detected	Detected	Detected	Detected	Detected	Detected	Detected	Detected	Detected	Detected	Detected	Detected	Detected	MIMAT0021120	chr16	-	88535362
hsa-miR-518a-5p	11.0688	9.23599	13.2454	10.2769	7.33887	24.7765	16.204	26.1031	9.4743	9.30585	7.66253	6.71107	5.63829	6.11745	7.86547	2.9541	2.73883	3.01333	2.83801	2.94113	4.21917	4.13532	4.23245	3.73279	3.75301	2.94544	3.00143	2.99689	2.95009	3.03145	Detected	Detected	Detected	Detected	Detected	Detected	Detected	Detected	Detected	Detected	Detected	Detected	Detected	Detected	Detected	MIMAT0005457
hsa-miR-518b	5	5	5.3363	5	5	5	0.1	5	0.1	0.1	0.1	0.1	0.1	0.1	0.1	1.33274	1.61443	2.32819	1.39309	2.29019	0.752096	-3.14946	0.382992	-2.9554	-2.82736	-3.06629	-3.15333	-2.94086	-3.05701	-3.21453	Detected	Detected	Detected	Detected	Detected	Detected	Not Detected	Detected	Not Detected	Not Detected	Not Detected	Not Detected	Not Detected	Not Detected	Not Detected	MIMAT0002844
hsa-miR-518c-5p	5.61151	5	7.99094	6.32231	5	15.1127	10.5363	16.3909	7.01097	7.48861	5	5	5	5	5	2.37619	1.61443	2.47376	2.42668	2.29019	3.5613	3.62857	3.59563	3.35759	3.50537	2.16808	2.0347	2.40212	2.2436	1.80097	Detected	Detected	Detected	Detected	Detected	Detected	Detected	Detected	Detected	Detected	Detected	Detected	Detected	Detected	Detected	MIMAT0002847	chr19	-	54212019
hsa-miR-518e-5p	5	5	5.76828	5	5	14.7855	10.1615	16.7624	6.92422	7.70426	5	5	5	5	5	1.33274	1.61443	2.33568	1.39309	2.29019	3.54094	3.59013	3.6115	3.33022	3.54094	2.16808	2.0347	2.40212	2.2436	1.80097	Detected	Detected	Detected	Detected	Detected	Detected	Detected	Detected	Detected	Detected	Detected	Detected	Detected	Detected	Detected	MIMAT0005450	chr19	-	54201657
hsa-miR-518f-5p	5	0.1	5	5	0.1	5	5	5	0.1	0.1	0.1	0.1	0.1	0.1	5	1.33274	-3.19959	0.878566	1.39309	-2.97421	0.752096	2.10235	0.382992	-2.9554	-2.82736	-3.06629	-3.15333	-2.94086	-3.05701	1.80097	Detected	Not Detected	Detected	Detected	Not Detected	Detected	Detected	Detected	Not Detected	Not Detected	Not Detected	Not Detected	Not Detected	Not Detected	Detected	MIMAT0002841	chr19	-	54203290
hsa-miR-5190	5	5	5	5	5	5	5	5	5	5	5.31463	5	5	5	5.21777	1.33274	1.61443	0.878566	1.39309	2.29019	0.752096	2.10235	0.382992	2.43517	2.49257	2.59392	2.0347	2.40212	2.2436	2.61435	Detected	Detected	Detected	Detected	Detected	Detected	Detected	Detected	Detected	Detected	Detected	Detected	Detected	Detected	Detected	MIMAT0021121
hsa-miR-5192	5	5.0825	5.86194	5.1246	5	5	5	5	0.1	0.1	5	5	5	5	5	1.33274	2.35151	2.34117	2.34398	2.29019	0.752096	2.10235	0.382992	-2.9554	-2.82736	2.16808	2.0347	2.40212	2.2436	1.80097	Detected	Detected	Detected	Detected	Detected	Detected	Detected	Detected	Not Detected	Not Detected	Detected	Detected	Detected	Detected	Detected	MIMAT0021123
hsa-miR-5194	12.3695	14.7666	17.0338	15.2338	10.2448	24.6648	16.9984	26.2502	8.87597	9.10956	27.0156	21.2415	17.8231	22.6356	26.7605	3.13673	3.51636	3.48076	3.48958	3.54791	4.20097	4.17806	4.24077	3.6115	3.73279	4.91021	4.72957	4.64253	4.92807	4.92807	Detected	Detected	Detected	Detected	Detected	Detected	Detected	Detected	Detected	Detected	Detected	Detected	Detected	Detected	Detected	MIMAT0021125
hsa-miR-5195-3p	482.043	327.347	504.447	389.878	234.181	318.555	206.334	345.721	198.252	224.002	122.562	120.658	114.946	108.745	130.597	8.49093	8.49093	8.5688	8.53863	8.41177	7.53253	7.42728	7.47022	7.17901	7.47022	7.31812	7.48842	7.6541	7.47022	7.44826	Detected	Detected	Detected	Detected	Detected	Detected	Detected	Detected	Detected	Detected	Detected	Detected	Detected	Detected	Detected	MIMAT0021127
hsa-miR-5195-5p	5	5	5	5	5	7.86847	5	7.74765	5	5	8.26324	5.74893	5	6.43639	8.02005	1.33274	1.61443	0.878566	1.39309	2.29019	2.78738	2.10235	2.71996	2.43517	2.49257	3.0579	2.76358	2.40212	3.03145	3.06701	Detected	Detected	Detected	Detected	Detected	Detected	Detected	Detected	Detected	Detected	Detected	Detected	Detected	Detected	Detected	MIMAT0021126
hsa-miR-5196-3p	5	5.0764	6.19875	5.6298	5	5	5	5	5	5	0.1	0.1	0.1	5	5	1.33274	2.34821	2.35955	2.37925	2.29019	0.752096	2.10235	0.382992	2.43517	2.49257	-3.06629	-3.15333	-2.94086	2.2436	1.80097	Detected	Detected	Detected	Detected	Detected	Detected	Detected	Detected	Detected	Detected	Not Detected	Not Detected	Not Detected	Detected	Detected	MIMAT0021129
hsa-miR-5196-5p	20.3446	16.4712	21.0377	17.1699	10.4559	15.8047	11.3217	17.1221	8.76063	8.83782	12.0138	10.7574	9.43861	10.6746	12.827	3.99694	3.76678	3.87215	3.75301	3.60134	3.6115	3.68453	3.62857	3.60134	3.6977	3.62857	3.67168	3.71427	3.70804	3.6977	Detected	Detected	Detected	Detected	Detected	Detected	Detected	Detected	Detected	Detected	Detected	Detected	Detected	Detected	Detected	MIMAT0021128
hsa-miR-519e-5p	22.3609	15.1783	22.6587	17.2474	11.9193	51.046	31.5652	54.758	25.4684	25.3101	11.4717	10.3291	10.4358	10.4006	12.2505	4.09541	3.55356	3.98729	3.75817	3.87824	5.05058	4.95891	5.0768	4.75304	4.86576	3.53274	3.60134	3.8221	3.6792	3.63755	Detected	Detected	Detected	Detected	Detected	Detected	Detected	Detected	Detected	Detected	Detected	Detected	Detected	Detected	Detected	MIMAT0002828	chr19	-	54183213
hsa-miR-520a-5p	0.1	0.1	0.1	0.1	0.1	5	5	5	5	5	0.1	0.1	0.1	0.1	0.1	-3.24296	-3.19959	-3.26586	-3.23589	-2.97421	0.752096	2.10235	0.382992	2.43517	2.49257	-3.06629	-3.15333	-2.94086	-3.05701	-3.21453	Not Detected	Not Detected	Not Detected	Not Detected	Not Detected	Detected	Detected	Detected	Detected	Detected	Not Detected	Not Detected	Not Detected	Not Detected	Not Detected	MIMAT0002833	chr19	-	58885964
hsa-miR-520b	14.8378	10.86	15.4263	11.6456	7.86975	19.03	13.1335	19.7041	8.98372	8.96551	6.56643	6.4429	5.33884	5.57928	6.70398	3.47302	2.95888	3.28173	3.00699	3.03145	3.85415	3.87824	3.80142	3.62857	3.70804	2.76358	2.92696	2.90776	2.8203	2.83358	Detected	Detected	Detected	Detected	Detected	Detected	Detected	Detected	Detected	Detected	Detected	Detected	Detected	Detected	Detected	MIMAT0002843
hsa-miR-520c-3p	5	0.1	5	0.1	0.1	5	5	5	5	5	0.1	0.1	0.1	0.1	0.1	1.33274	-3.19959	0.878566	-3.23589	-2.97421	0.752096	2.10235	0.382992	2.43517	2.49257	-3.06629	-3.15333	-2.94086	-3.05701	-3.21453	Detected	Not Detected	Detected	Not Detected	Not Detected	Detected	Detected	Detected	Detected	Detected	Not Detected	Not Detected	Not Detected	Not Detected	Not Detected	MIMAT0002846
hsa-miR-520d-3p	5	5	5.39746	5	5	5	5	5	0.1	0.1	5	5	5	5	5	1.33274	1.61443	2.32929	1.39309	2.29019	0.752096	2.10235	0.382992	-2.9554	-2.82736	2.16808	2.0347	2.40212	2.2436	1.80097	Detected	Detected	Detected	Detected	Detected	Detected	Detected	Detected	Not Detected	Not Detected	Detected	Detected	Detected	Detected	Detected	MIMAT0002856
hsa-miR-520e	8.68	6.74149	9.38927	7.54695	5	8.17643	5.80503	8.37141	5	5	5	5	5	5	5	2.6393	2.47235	2.56436	2.51538	2.29019	2.83358	2.9165	2.78483	2.43517	2.49257	2.16808	2.0347	2.40212	2.2436	1.80097	Detected	Detected	Detected	Detected	Detected	Detected	Detected	Detected	Detected	Detected	Detected	Detected	Detected	Detected	Detected	MIMAT0002825
hsa-miR-525-5p	5.20839	5	7.2174	5	5	9.90837	6.21341	10.7709	5	5	5	5	5	5	5	2.34599	1.61443	2.42429	1.39309	2.29019	3.03483	2.9695	3.03945	2.43517	2.49257	2.16808	2.0347	2.40212	2.2436	1.80097	Detected	Detected	Detected	Detected	Detected	Detected	Detected	Detected	Detected	Detected	Detected	Detected	Detected	Detected	Detected	MIMAT0002838	chr19	-	58892616
hsa-miR-526b-5p	10.618	8.27499	14.4044	10.8452	5.98642	37.8913	23.9111	40.5661	20.1716	20.3157	7.2918	6.87163	6.60829	6.4057	7.89499	2.89859	2.62636	3.1752	2.90338	2.71211	4.72254	4.59593	4.71555	4.58776	4.63309	2.89214	3.01644	3.20071	3.027	3.03945	Detected	Detected	Detected	Detected	Detected	Detected	Detected	Detected	Detected	Detected	Detected	Detected	Detected	Detected	Detected	MIMAT0002835	chr19	-	54197666
hsa-miR-532-5p	5	0.1	5	0.1	0.1	5.42079	5	6.24057	5	5	5	5	5	5	5	1.33274	-3.19959	0.878566	-3.23589	-2.97421	2.50032	2.10235	2.53119	2.43517	2.49257	2.16808	2.0347	2.40212	2.2436	1.80097	Detected	Not Detected	Detected	Not Detected	Not Detected	Detected	Detected	Detected	Detected	Detected	Detected	Detected	Detected	Detected	Detected	MIMAT0002888	chrX	-	49654519
hsa-miR-539-5p	5	5	5	5	5	5	5	5	5	5	5.3896	5	5	5	5.53519	1.33274	1.61443	0.878566	1.39309	2.29019	0.752096	2.10235	0.382992	2.43517	2.49257	2.60257	2.0347	2.40212	2.2436	2.63823	Detected	Detected	Detected	Detected	Detected	Detected	Detected	Detected	Detected	Detected	Detected	Detected	Detected	Detected	Detected	MIMAT0003163	chr14	-	101513667
hsa-miR-541-5p	5	5	5	5	5	0.1	0.1	0.1	0.1	0.1	0.1	0.1	0.1	0.1	5	1.33274	1.61443	0.878566	1.39309	2.29019	-3.30946	-3.14946	-3.32196	-2.9554	-2.82736	-3.06629	-3.15333	-2.94086	-3.05701	1.80097	Detected	Detected	Detected	Detected	Detected	Not Detected	Not Detected	Not Detected	Not Detected	Not Detected	Not Detected	Not Detected	Not Detected	Not Detected	Detected	MIMAT0004919	chr14	-	101530850
hsa-miR-542-3p	0.1	0.1	0.1	0.1	0.1	7.72176	5	8.64213	7.22151	5	5	5	5	5	5	-3.24296	-3.19959	-3.26586	-3.23589	-2.97421	2.77756	2.10235	2.80276	3.38746	2.49257	2.16808	2.0347	2.40212	2.2436	1.80097	Not Detected	Not Detected	Not Detected	Not Detected	Not Detected	Detected	Detected	Detected	Detected	Detected	Detected	Detected	Detected	Detected	Detected	MIMAT0003389
hsa-miR-542-5p	5	0.1	0.1	0.1	0.1	5	5	5	5	5	0.1	0.1	0.1	0.1	0.1	1.33274	-3.19959	-3.26586	-3.23589	-2.97421	0.752096	2.10235	0.382992	2.43517	2.49257	-3.06629	-3.15333	-2.94086	-3.05701	-3.21453	Detected	Not Detected	Not Detected	Not Detected	Not Detected	Detected	Detected	Detected	Detected	Detected	Not Detected	Not Detected	Not Detected	Not Detected	Not Detected	MIMAT0003340
hsa-miR-545-3p	5	5	5	5	5	5	0.1	5	5	0.1	5	5	5	5	5	1.33274	1.61443	0.878566	1.39309	2.29019	0.752096	-3.14946	0.382992	2.43517	-2.82736	2.16808	2.0347	2.40212	2.2436	1.80097	Detected	Detected	Detected	Detected	Detected	Detected	Not Detected	Detected	Detected	Not Detected	Detected	Detected	Detected	Detected	Detected	MIMAT0003165	chrX	+	73507022
hsa-miR-548aa	0.1	0.1	0.1	0.1	0.1	5	0.1	5	0.1	0.1	5	5	5	5	5	-3.24296	-3.19959	-3.26586	-3.23589	-2.97421	0.752096	-3.14946	0.382992	-2.9554	-2.82736	2.16808	2.0347	2.40212	2.2436	1.80097	Not Detected	Not Detected	Not Detected	Not Detected	Not Detected	Detected	Not Detected	Detected	Not Detected	Not Detected	Detected	Detected	Detected	Detected	Detected	MIMAT0018447
hsa-miR-548ad-5p	5.39002	8.0609	9.78383	8.65831	5.56423	7.52457	5	7.43294	5	5	17.3193	13.3166	12.4774	11.7821	14.5589	2.35627	2.59573	2.59392	2.62636	2.61039	2.75196	2.10235	2.68907	2.43517	2.49257	4.16842	3.93485	4.06288	3.85415	3.87215	Detected	Detected	Detected	Detected	Detected	Detected	Detected	Detected	Detected	Detected	Detected	Detected	Detected	Detected	Detected	MIMAT0032114
hsa-miR-548ai	9.23683	6.21371	9.49037	8.02577	5.0515	5	5	5	5	5	0.1	5	5	5	5	2.69537	2.42861	2.57382	2.54349	2.53119	0.752096	2.10235	0.382992	2.43517	2.49257	-3.06629	2.0347	2.40212	2.2436	1.80097	Detected	Detected	Detected	Detected	Detected	Detected	Detected	Detected	Detected	Detected	Not Detected	Detected	Detected	Detected	Detected	MIMAT0018989
hsa-miR-548aj-5p	5	5.34221	6.36067	5.80735	5	5.70903	5	5.85035	5	5	15.7811	12.44	11.5361	10.12	12.5736	1.33274	2.37228	2.36779	2.38897	2.29019	2.53619	2.10235	2.47647	2.43517	2.49257	3.94703	3.85415	3.90705	3.6115	3.6661	Detected	Detected	Detected	Detected	Detected	Detected	Detected	Detected	Detected	Detected	Detected	Detected	Detected	Detected	Detected	MIMAT0022739
hsa-miR-548am-5p	20.204	28.5309	31.3805	26.8498	20.2296	19.6432	9.68787	20.2121	7.94208	5.46892	39.2788	29.269	27.0736	26.6784	31.5894	3.98253	4.69908	4.5357	4.52093	4.71555	3.89826	3.50537	3.8439	3.5223	3.16894	5.34927	5.21162	5.27188	5.18511	5.20023	Detected	Detected	Detected	Detected	Detected	Detected	Detected	Detected	Detected	Detected	Detected	Detected	Detected	Detected	Detected	MIMAT0022740
hsa-miR-548an	0.1	5	5	5	5	0.1	0.1	5	0.1	0.1	0.1	5	0.1	5	5	-3.24296	1.61443	0.878566	1.39309	2.29019	-3.30946	-3.14946	0.382992	-2.9554	-2.82736	-3.06629	2.0347	-2.94086	2.2436	1.80097	Not Detected	Detected	Detected	Detected	Detected	Not Detected	Not Detected	Detected	Not Detected	Not Detected	Not Detected	Detected	Not Detected	Detected	Detected	MIMAT0019079
hsa-miR-548aq-5p	5	5	5	5	5	5	5	5	0.1	0.1	5	5	5	5	5	1.33274	1.61443	0.878566	1.39309	2.29019	0.752096	2.10235	0.382992	-2.9554	-2.82736	2.16808	2.0347	2.40212	2.2436	1.80097	Detected	Detected	Detected	Detected	Detected	Detected	Detected	Detected	Not Detected	Not Detected	Detected	Detected	Detected	Detected	Detected	MIMAT0022263
hsa-miR-548ar-5p	5	5.50683	5.85925	5.31023	5	5	5	5	0.1	0.1	11.3664	9.22076	8.18547	8.04932	8.87619	1.33274	2.3847	2.34082	2.35627	2.29019	0.752096	2.10235	0.382992	-2.9554	-2.82736	3.5223	3.44396	3.50537	3.3491	3.20071	Detected	Detected	Detected	Detected	Detected	Detected	Detected	Detected	Not Detected	Not Detected	Detected	Detected	Detected	Detected	Detected	MIMAT0022265
hsa-miR-548au-5p	5	6.12775	6.40079	5.70391	5	5	5	5	5	5	8.3259	6.65668	5.94358	5.91863	6.89975	1.33274	2.42245	2.37228	2.38399	2.29019	0.752096	2.10235	0.382992	2.43517	2.49257	3.06701	2.9738	3.06701	2.9165	2.85414	Detected	Detected	Detected	Detected	Detected	Detected	Detected	Detected	Detected	Detected	Detected	Detected	Detected	Detected	Detected	MIMAT0022291
hsa-miR-548ay-5p	6.15318	9.33819	11.8762	10.3942	6.14933	6.13489	5	5.79479	5	5	13.4958	10.7706	9.5665	9.75683	11.4445	2.42861	2.7613	2.84645	2.86827	2.73661	2.57831	2.10235	2.47376	2.43517	2.49257	3.74962	3.6792	3.75301	3.57934	3.53274	Detected	Detected	Detected	Detected	Detected	Detected	Detected	Detected	Detected	Detected	Detected	Detected	Detected	Detected	Detected	MIMAT0025452
hsa-miR-548az-5p	5	5	5.2308	5	5	5	0.1	5	0.1	0.1	5	5	5	5	5	1.33274	1.61443	2.32627	1.39309	2.29019	0.752096	-3.14946	0.382992	-2.9554	-2.82736	2.16808	2.0347	2.40212	2.2436	1.80097	Detected	Detected	Detected	Detected	Detected	Detected	Not Detected	Detected	Not Detected	Not Detected	Detected	Detected	Detected	Detected	Detected	MIMAT0025456
hsa-miR-548b-5p	8.63275	10.0807	11.275	10.1497	5.48968	5	5	5	5	5	5.43481	5	5	5	5.11439	2.63216	2.86465	2.76696	2.82405	2.59844	0.752096	2.10235	0.382992	2.43517	2.49257	2.60695	2.0347	2.40212	2.2436	2.59573	Detected	Detected	Detected	Detected	Detected	Detected	Detected	Detected	Detected	Detected	Detected	Detected	Detected	Detected	Detected	MIMAT0004798
hsa-miR-548bb-5p	5	5	5	5	5	0.1	0.1	5	0.1	0.1	0.1	0.1	0.1	0.1	0.1	1.33274	1.61443	0.878566	1.39309	2.29019	-3.30946	-3.14946	0.382992	-2.9554	-2.82736	-3.06629	-3.15333	-2.94086	-3.05701	-3.21453	Detected	Detected	Detected	Detected	Detected	Not Detected	Not Detected	Detected	Not Detected	Not Detected	Not Detected	Not Detected	Not Detected	Not Detected	Not Detected	MIMAT0035703
hsa-miR-548d-5p	13.2891	18.3398	21.7546	18.5262	12.5194	11.6698	5.29258	11.9937	5	5	24.7491	20.0075	17.7242	17.7269	20.7256	3.33022	3.9744	3.89826	3.91429	3.96119	3.27277	2.84411	3.21045	2.43517	2.49257	4.77875	4.66639	4.62399	4.48812	4.43752	Detected	Detected	Detected	Detected	Detected	Detected	Detected	Detected	Detected	Detected	Detected	Detected	Detected	Detected	Detected	MIMAT0004812
hsa-miR-548e-5p	5	5.1919	5.09762	5	5	5	5	5	0.1	0.1	5	5	5	5	5	1.33274	2.36118	2.32379	1.39309	2.29019	0.752096	2.10235	0.382992	-2.9554	-2.82736	2.16808	2.0347	2.40212	2.2436	1.80097	Detected	Detected	Detected	Detected	Detected	Detected	Detected	Detected	Not Detected	Not Detected	Detected	Detected	Detected	Detected	Detected	MIMAT0026736
hsa-miR-548h-3p	0.1	0.1	0.1	0.1	0.1	5	0.1	5	0.1	0.1	5	5	5	5	5	-3.24296	-3.19959	-3.26586	-3.23589	-2.97421	0.752096	-3.14946	0.382992	-2.9554	-2.82736	2.16808	2.0347	2.40212	2.2436	1.80097	Not Detected	Not Detected	Not Detected	Not Detected	Not Detected	Detected	Not Detected	Detected	Not Detected	Not Detected	Detected	Detected	Detected	Detected	Detected	MIMAT0022723
hsa-miR-548q	5	0.1	5	0.1	0.1	16.2146	10.2679	17.3421	11.1999	10.7292	5	5	5	5	5	1.33274	-3.19959	0.878566	-3.23589	-2.97421	3.65552	3.60134	3.64597	3.92117	3.96119	2.16808	2.0347	2.40212	2.2436	1.80097	Detected	Not Detected	Detected	Not Detected	Not Detected	Detected	Detected	Detected	Detected	Detected	Detected	Detected	Detected	Detected	Detected	MIMAT0011163
hsa-miR-548w	5	5	5	5	5	5	5	5	0.1	0.1	5	5	0.1	5	5	1.33274	1.61443	0.878566	1.39309	2.29019	0.752096	2.10235	0.382992	-2.9554	-2.82736	2.16808	2.0347	-2.94086	2.2436	1.80097	Detected	Detected	Detected	Detected	Detected	Detected	Detected	Detected	Not Detected	Not Detected	Detected	Detected	Not Detected	Detected	Detected	MIMAT0015060
hsa-miR-550a-3-5p	20.5771	14.0751	19.2755	15.6832	9.03267	40.2301	26.5216	42.8849	18.82	19.4656	5.66262	5.1222	5	5.08321	6.07439	4.0244	3.40887	3.6977	3.53274	3.26165	4.82383	4.75304	4.78603	4.50085	4.58776	2.63216	2.66784	2.40212	2.7301	2.72403	Detected	Detected	Detected	Detected	Detected	Detected	Detected	Detected	Detected	Detected	Detected	Detected	Detected	Detected	Detected	MIMAT0020925
hsa-miR-550a-5p	22.2152	16.2367	21.9515	18.2442	11.0131	17.9092	11.9368	19.1592	8.14013	8.51008	5	5	5	5	5	4.08915	3.70804	3.94113	3.87215	3.71427	3.75817	3.74962	3.73279	3.55356	3.66112	2.16808	2.0347	2.40212	2.2436	1.80097	Detected	Detected	Detected	Detected	Detected	Detected	Detected	Detected	Detected	Detected	Detected	Detected	Detected	Detected	Detected	MIMAT0004800	chr7	-	30329439
hsa-miR-550b-2-5p	5	5	5	5	5	9.79507	6.84917	10.5438	5	5	5	5	0.1	5	5	1.33274	1.61443	0.878566	1.39309	2.29019	3.01644	3.09758	3.00699	2.43517	2.49257	2.16808	2.0347	-2.94086	2.2436	1.80097	Detected	Detected	Detected	Detected	Detected	Detected	Detected	Detected	Detected	Detected	Detected	Detected	Not Detected	Detected	Detected	MIMAT0022737
hsa-miR-551b-5p	5	5	5	5	0.1	5	5	5	5	5	5	5	0.1	5	5	1.33274	1.61443	0.878566	1.39309	-2.97421	0.752096	2.10235	0.382992	2.43517	2.49257	2.16808	2.0347	-2.94086	2.2436	1.80097	Detected	Detected	Detected	Detected	Not Detected	Detected	Detected	Detected	Detected	Detected	Detected	Detected	Not Detected	Detected	Detected	MIMAT0004794	chr3	-	168269673
hsa-miR-557	69.4198	54.2491	74.7317	60.4015	32.4086	32.4947	22.3483	36.3017	15.6746	17.9735	30.0017	27.267	23.9791	25.2034	31.0518	5.7192	5.89404	6.01967	5.9234	5.67683	4.51361	4.48203	4.59593	4.27812	4.49367	5.03021	5.0768	5.11243	5.13082	5.16079	Detected	Detected	Detected	Detected	Detected	Detected	Detected	Detected	Detected	Detected	Detected	Detected	Detected	Detected	Detected	MIMAT0003221
hsa-miR-5571-3p	5	5	5.8504	5	5	6.50913	5	6.76247	5	5	5	5	0.1	5	5	1.33274	1.61443	2.33815	1.39309	2.29019	2.63823	2.10235	2.61435	2.43517	2.49257	2.16808	2.0347	-2.94086	2.2436	1.80097	Detected	Detected	Detected	Detected	Detected	Detected	Detected	Detected	Detected	Detected	Detected	Detected	Not Detected	Detected	Detected	MIMAT0022258
hsa-miR-5571-5p	17.3646	15.5964	20.8545	18.0112	11.5466	6.21184	5	6.73952	5	5	5	5	5	5	5	3.73279	3.60134	3.84898	3.8439	3.80588	2.58968	2.10235	2.61039	2.43517	2.49257	2.16808	2.0347	2.40212	2.2436	1.80097	Detected	Detected	Detected	Detected	Detected	Detected	Detected	Detected	Detected	Detected	Detected	Detected	Detected	Detected	Detected	MIMAT0022257
hsa-miR-5572	7.51247	7.89267	11.3598	8.83722	5.35954	8.12434	5.53302	8.65705	5	5	5	5	5	5	5	2.54985	2.57506	2.77756	2.65418	2.57116	2.82579	2.87859	2.80762	2.43517	2.49257	2.16808	2.0347	2.40212	2.2436	1.80097	Detected	Detected	Detected	Detected	Detected	Detected	Detected	Detected	Detected	Detected	Detected	Detected	Detected	Detected	Detected	MIMAT0022260
hsa-miR-5580-3p	5	5	5	5	5	5	5	5	5	5	5	5	5	5	5	1.33274	1.61443	0.878566	1.39309	2.29019	0.752096	2.10235	0.382992	2.43517	2.49257	2.16808	2.0347	2.40212	2.2436	1.80097	Detected	Detected	Detected	Detected	Detected	Detected	Detected	Detected	Detected	Detected	Detected	Detected	Detected	Detected	Detected	MIMAT0022274
hsa-miR-5581-5p	5	0.1	5	5	0.1	10.1443	7.11254	10.3015	5	5	5	5	5	5	5	1.33274	-3.19959	0.878566	1.39309	-2.97421	3.06701	3.16894	2.98324	2.43517	2.49257	2.16808	2.0347	2.40212	2.2436	1.80097	Detected	Not Detected	Detected	Detected	Not Detected	Detected	Detected	Detected	Detected	Detected	Detected	Detected	Detected	Detected	Detected	MIMAT0022275
hsa-miR-5585-3p	80.4616	36.0945	35.5068	30.7985	23.9893	51.5453	30.8546	51.476	49.9682	34.4647	34.8201	28.6871	23.6611	24.8117	27.7776	6.00651	5.11243	4.73952	4.71555	5.05058	5.06409	4.92807	5.01508	5.61784	5.21162	5.2201	5.18511	5.10272	5.0876	5.00411	Detected	Detected	Detected	Detected	Detected	Detected	Detected	Detected	Detected	Detected	Detected	Detected	Detected	Detected	Detected	MIMAT0022286
hsa-miR-5587-3p	5	5	5	5	5	5	0.1	5	0.1	0.1	5	5	5	5	5	1.33274	1.61443	0.878566	1.39309	2.29019	0.752096	-3.14946	0.382992	-2.9554	-2.82736	2.16808	2.0347	2.40212	2.2436	1.80097	Detected	Detected	Detected	Detected	Detected	Detected	Not Detected	Detected	Not Detected	Not Detected	Detected	Detected	Detected	Detected	Detected	MIMAT0022290
hsa-miR-5587-5p	9.29929	8.58266	10.7816	8.67544	5	5	5	5	5	5	0.1	0.1	0.1	0.1	0.1	2.70969	2.65418	2.69808	2.63216	2.29019	0.752096	2.10235	0.382992	2.43517	2.49257	-3.06629	-3.15333	-2.94086	-3.05701	-3.21453	Detected	Detected	Detected	Detected	Detected	Detected	Detected	Detected	Detected	Detected	Not Detected	Not Detected	Not Detected	Not Detected	Not Detected	MIMAT0022289
hsa-miR-5591-3p	0.1	0.1	0.1	0.1	0.1	5	0.1	5	0.1	0.1	5	5	5	5	5	-3.24296	-3.19959	-3.26586	-3.23589	-2.97421	0.752096	-3.14946	0.382992	-2.9554	-2.82736	2.16808	2.0347	2.40212	2.2436	1.80097	Not Detected	Not Detected	Not Detected	Not Detected	Not Detected	Detected	Not Detected	Detected	Not Detected	Not Detected	Detected	Detected	Detected	Detected	Detected	MIMAT0022302
hsa-miR-563	9.87996	6.77399	10.3419	9.03987	5.17589	5	5	5	5	5	0.1	0.1	0.1	0.1	0.1	2.79876	2.47376	2.65153	2.6713	2.54349	0.752096	2.10235	0.382992	2.43517	2.49257	-3.06629	-3.15333	-2.94086	-3.05701	-3.21453	Detected	Detected	Detected	Detected	Detected	Detected	Detected	Detected	Detected	Detected	Not Detected	Not Detected	Not Detected	Not Detected	Not Detected	MIMAT0003227
hsa-miR-564	5	5	5	5	5	5	5	5	5	0.1	5	5	5	5	5	1.33274	1.61443	0.878566	1.39309	2.29019	0.752096	2.10235	0.382992	2.43517	-2.82736	2.16808	2.0347	2.40212	2.2436	1.80097	Detected	Detected	Detected	Detected	Detected	Detected	Detected	Detected	Detected	Not Detected	Detected	Detected	Detected	Detected	Detected	MIMAT0003228
hsa-miR-566	5	5	5	5	5	5	5	5	5	5	5	5	5	5	5	1.33274	1.61443	0.878566	1.39309	2.29019	0.752096	2.10235	0.382992	2.43517	2.49257	2.16808	2.0347	2.40212	2.2436	1.80097	Detected	Detected	Detected	Detected	Detected	Detected	Detected	Detected	Detected	Detected	Detected	Detected	Detected	Detected	Detected	MIMAT0003230
hsa-miR-567	5	5	5	5	5	5	0.1	5	0.1	0.1	5	5	5	5	5	1.33274	1.61443	0.878566	1.39309	2.29019	0.752096	-3.14946	0.382992	-2.9554	-2.82736	2.16808	2.0347	2.40212	2.2436	1.80097	Detected	Detected	Detected	Detected	Detected	Detected	Not Detected	Detected	Not Detected	Not Detected	Detected	Detected	Detected	Detected	Detected	MIMAT0003231
hsa-miR-5685	5	5	5	5	0.1	5	0.1	5	0.1	0.1	0.1	0.1	0.1	0.1	0.1	1.33274	1.61443	0.878566	1.39309	-2.97421	0.752096	-3.14946	0.382992	-2.9554	-2.82736	-3.06629	-3.15333	-2.94086	-3.05701	-3.21453	Detected	Detected	Detected	Detected	Not Detected	Detected	Not Detected	Detected	Not Detected	Not Detected	Not Detected	Not Detected	Not Detected	Not Detected	Not Detected	MIMAT0022475
hsa-miR-5692a	6.0794	9.18418	9.99757	8.63937	5	0.1	0.1	5	0.1	0.1	5	5	0.1	5	5	2.41793	2.7301	2.62029	2.62522	2.29019	-3.30946	-3.14946	0.382992	-2.9554	-2.82736	2.16808	2.0347	-2.94086	2.2436	1.80097	Detected	Detected	Detected	Detected	Detected	Not Detected	Not Detected	Detected	Not Detected	Not Detected	Detected	Detected	Not Detected	Detected	Detected	MIMAT0022484
hsa-miR-5696	5	0.1	5	5	0.1	5	0.1	5	0.1	0.1	0.1	0.1	0.1	0.1	0.1	1.33274	-3.19959	0.878566	1.39309	-2.97421	0.752096	-3.14946	0.382992	-2.9554	-2.82736	-3.06629	-3.15333	-2.94086	-3.05701	-3.21453	Detected	Not Detected	Detected	Detected	Not Detected	Detected	Not Detected	Detected	Not Detected	Not Detected	Not Detected	Not Detected	Not Detected	Not Detected	Not Detected	MIMAT0022489
hsa-miR-5698	6.26099	8.5289	9.11905	7.99988	5.22856	5	5	5	5	5	7.02402	5.45499	5	5.84047	6.58903	2.44041	2.64461	2.53388	2.53999	2.54985	0.752096	2.10235	0.382992	2.43517	2.49257	2.84998	2.72403	2.40212	2.89214	2.78738	Detected	Detected	Detected	Detected	Detected	Detected	Detected	Detected	Detected	Detected	Detected	Detected	Detected	Detected	Detected	MIMAT0022491
hsa-miR-5699-5p	5	0.1	5	5	0.1	6.70372	5	7.35112	5	5	0.1	0.1	0.1	0.1	0.1	1.33274	-3.19959	0.878566	1.39309	-2.97421	2.66364	2.10235	2.67674	2.43517	2.49257	-3.06629	-3.15333	-2.94086	-3.05701	-3.21453	Detected	Not Detected	Detected	Detected	Not Detected	Detected	Detected	Detected	Detected	Detected	Not Detected	Not Detected	Not Detected	Not Detected	Not Detected	MIMAT0027103
hsa-miR-5703	50.6467	40.1531	56.1587	42.7701	31.49	112.702	77.4346	120.217	79.4606	77.5173	35.6832	31.9628	31.0547	31.3794	36.938	5.25583	5.30427	5.5528	5.29404	5.606	6.0342	6.12198	5.97558	6.07239	6.09584	5.28064	5.3651	5.47511	5.38831	5.38831	Detected	Detected	Detected	Detected	Detected	Detected	Detected	Detected	Detected	Detected	Detected	Detected	Detected	Detected	Detected	MIMAT0022496
hsa-miR-5708	14.4605	12.2224	14.7559	12.1139	8.35178	15.9961	12.1602	19.547	10.7863	10.5528	6.66738	5.91258	5	5.39625	6.68339	3.42411	3.08199	3.20071	3.08199	3.12887	3.62857	3.7727	3.77977	3.86139	3.93485	2.77529	2.80276	2.40212	2.79108	2.82579	Detected	Detected	Detected	Detected	Detected	Detected	Detected	Detected	Detected	Detected	Detected	Detected	Detected	Detected	Detected	MIMAT0022502
hsa-miR-572	11.465	5	5	5	5	77.9254	52.61	90.2389	49.3067	59.5821	20.5402	17.8471	15.2611	15.549	20.6772	3.01333	1.61443	0.878566	1.39309	2.29019	5.66189	5.68899	5.71122	5.606	5.86227	4.39437	4.40872	4.34912	4.27812	4.42438	Detected	Detected	Detected	Detected	Detected	Detected	Detected	Detected	Detected	Detected	Detected	Detected	Detected	Detected	Detected	MIMAT0003237
hsa-miR-5739	682.513	454.86	666.282	502.474	339.687	1031.41	656.688	1058.11	871.818	807.314	251.767	236.791	249.875	220.695	258.119	8.90111	8.96594	9.12419	8.96594	9.01834	9.07414	9.07414	8.96594	9.21349	9.17413	8.6229	8.69742	8.75165	8.69742	8.69742	Detected	Detected	Detected	Detected	Detected	Detected	Detected	Detected	Detected	Detected	Detected	Detected	Detected	Detected	Detected	MIMAT0023116
hsa-miR-574-3p	5	5	5.14147	5	5	5	5	5	5	5	5.5378	5.02233	5	5	5	1.33274	1.61443	2.32461	1.39309	2.29019	0.752096	2.10235	0.382992	2.43517	2.49257	2.61666	2.65963	2.40212	2.2436	1.80097	Detected	Detected	Detected	Detected	Detected	Detected	Detected	Detected	Detected	Detected	Detected	Detected	Detected	Detected	Detected	MIMAT0003239
hsa-miR-574-5p	86.9473	119.893	109.44	113.678	86.005	252.363	249.978	225.884	171.894	173.529	744.935	677.808	537.021	707.736	740.042	6.09584	6.94015	6.64197	6.71879	7.11641	7.04112	7.6541	6.77407	6.97449	7.08555	9.91451	10.0195	9.70837	10.1452	10.0195	Detected	Detected	Detected	Detected	Detected	Detected	Detected	Detected	Detected	Detected	Detected	Detected	Detected	Detected	Detected	MIMAT0004795
hsa-miR-575	9.34179	7.24062	9.31261	7.63858	5	14.6303	9.85145	15.7534	7.81234	7.22224	9.46332	8.19162	7.9677	7.99556	9.66521	2.7148	2.51767	2.55789	2.52317	2.29019	3.52801	3.53274	3.54094	3.48958	3.45077	3.255	3.24393	3.47302	3.33022	3.31667	Detected	Detected	Detected	Detected	Detected	Detected	Detected	Detected	Detected	Detected	Detected	Detected	Detected	Detected	Detected	MIMAT0003240
hsa-miR-5787	760.66	594.716	840.752	681.879	435.791	1908.55	1299.45	2004.12	1307.69	1441.49	614.442	567.379	546.888	537.334	625.87	9.07414	9.21349	9.50667	9.35981	9.28612	10.0195	9.8325	9.8325	9.70837	9.91451	9.70837	9.70837	9.74615	9.78367	9.74615	Detected	Detected	Detected	Detected	Detected	Detected	Detected	Detected	Detected	Detected	Detected	Detected	Detected	Detected	Detected	MIMAT0023252
hsa-miR-582-3p	5	0.1	5	0.1	0.1	5	5	5	5	5	0.1	0.1	0.1	0.1	0.1	1.33274	-3.19959	0.878566	-3.23589	-2.97421	0.752096	2.10235	0.382992	2.43517	2.49257	-3.06629	-3.15333	-2.94086	-3.05701	-3.21453	Detected	Not Detected	Detected	Not Detected	Not Detected	Detected	Detected	Detected	Detected	Detected	Not Detected	Not Detected	Not Detected	Not Detected	Not Detected	MIMAT0004797
hsa-miR-582-5p	5	0.1	0.1	0.1	0.1	15.7102	18.4479	20.5424	29.3786	10.1023	8.54874	5.37106	5	5.64708	5.15733	1.33274	-3.19959	-3.26586	-3.23589	-2.97421	3.59563	4.26365	3.87824	4.89356	3.85415	3.11707	2.707	2.40212	2.83358	2.60541	Detected	Not Detected	Not Detected	Not Detected	Not Detected	Detected	Detected	Detected	Detected	Detected	Detected	Detected	Detected	Detected	Detected	MIMAT0003247	chr5	+	59035226
hsa-miR-583	76.2347	53.7703	76.2931	64.2759	42.4013	96.9006	64.5724	106.667	66.8017	65.7238	13.7765	13.6757	13.0371	12.2554	15.7482	5.9234	5.86227	6.08282	5.98803	6.08282	5.88208	5.89404	5.89404	5.84898	5.9234	3.78581	3.9744	4.14274	3.88496	3.9744	Detected	Detected	Detected	Detected	Detected	Detected	Detected	Detected	Detected	Detected	Detected	Detected	Detected	Detected	Detected	MIMAT0003248
hsa-miR-584-5p	6.52909	7.9694	8.13624	7.4224	5	5	5	5	5	5	8.01389	6.51825	5.73343	6.18874	7.48632	2.46703	2.58223	2.48098	2.50792	2.29019	0.752096	2.10235	0.382992	2.43517	2.49257	3.00143	2.94544	3.02189	2.96577	2.9695	Detected	Detected	Detected	Detected	Detected	Detected	Detected	Detected	Detected	Detected	Detected	Detected	Detected	Detected	Detected	MIMAT0003249	chr5	+	148441912
hsa-miR-590-5p	5	5	0.1	5	5	26.9268	18.3657	29.5582	35.0692	15.5061	19.4762	12.8808	7.45412	11.4632	10.6669	1.33274	1.61443	-3.26586	1.39309	2.29019	4.29722	4.24717	4.33337	5.15097	4.34043	4.31006	3.90705	3.37884	3.80588	3.45631	Detected	Detected	Not Detected	Detected	Detected	Detected	Detected	Detected	Detected	Detected	Detected	Detected	Detected	Detected	Detected	MIMAT0003258	chr7	-	73243480
hsa-miR-593-3p	5	5	5	5	5	0.1	0.1	5	0.1	0.1	5	0.1	0.1	0.1	5	1.33274	1.61443	0.878566	1.39309	2.29019	-3.30946	-3.14946	0.382992	-2.9554	-2.82736	2.16808	-3.15333	-2.94086	-3.05701	1.80097	Detected	Detected	Detected	Detected	Detected	Not Detected	Not Detected	Detected	Not Detected	Not Detected	Detected	Not Detected	Not Detected	Not Detected	Detected	MIMAT0004802	chr7	-	127721994
hsa-miR-595	19.9937	29.0489	28.0596	27.7995	19.2601	33.0665	27.0974	30.2722	13.1629	13.815	92.2238	78.7305	64.3506	85.0914	94.5546	3.96119	4.72957	4.39437	4.59593	4.65279	4.54833	4.77222	4.34912	4.11367	4.27221	7.01583	6.94015	6.80443	7.08555	7.11641	Detected	Detected	Detected	Detected	Detected	Detected	Detected	Detected	Detected	Detected	Detected	Detected	Detected	Detected	Detected	MIMAT0003263
hsa-miR-598-5p	5.05994	6.36362	6.67503	6.06488	5	5	5	5	5	5	5.74537	5	5	5	5.54828	2.33879	2.4388	2.38826	2.40863	2.29019	0.752096	2.10235	0.382992	2.43517	2.49257	2.64694	2.0347	2.40212	2.2436	2.6393	Detected	Detected	Detected	Detected	Detected	Detected	Detected	Detected	Detected	Detected	Detected	Detected	Detected	Detected	Detected	MIMAT0026620
hsa-miR-601	391.521	288.361	408.649	330.024	238.629	281.497	174.113	291.296	211.3	203.12	66.4924	63.1708	64.8714	58.9532	69.9052	8.11973	8.24178	8.30856	8.2203	8.46537	7.21015	7.11641	7.11641	7.28996	7.35847	6.46264	6.48213	6.8274	6.53945	6.48213	Detected	Detected	Detected	Detected	Detected	Detected	Detected	Detected	Detected	Detected	Detected	Detected	Detected	Detected	Detected	MIMAT0003269
hsa-miR-602	17.8152	15.1314	19.6776	17.0435	10.8574	5.58899	5	6.22194	5	5	5	5	5	5	5	3.78581	3.54791	3.73946	3.73279	3.69059	2.51984	2.10235	2.51984	2.43517	2.49257	2.16808	2.0347	2.40212	2.2436	1.80097	Detected	Detected	Detected	Detected	Detected	Detected	Detected	Detected	Detected	Detected	Detected	Detected	Detected	Detected	Detected	MIMAT0003270
hsa-miR-605-5p	0.1	5	5	5	5	5	0.1	5	0.1	0.1	5	5	5	5	5	-3.24296	1.61443	0.878566	1.39309	2.29019	0.752096	-3.14946	0.382992	-2.9554	-2.82736	2.16808	2.0347	2.40212	2.2436	1.80097	Not Detected	Detected	Detected	Detected	Detected	Detected	Not Detected	Detected	Not Detected	Not Detected	Detected	Detected	Detected	Detected	Detected	MIMAT0003273	chr10	-	53059355
hsa-miR-6068	23.7184	9.73816	11.4326	7.55575	5.2434	181.408	119.429	207.029	123.898	136.332	47.3366	43.2164	38.2389	37.0785	48.7582	4.17806	2.82918	2.78738	2.51639	2.55274	6.57504	6.64197	6.66534	6.57504	6.77407	5.69958	5.78063	5.73919	5.59637	5.7192	Detected	Detected	Detected	Detected	Detected	Detected	Detected	Detected	Detected	Detected	Detected	Detected	Detected	Detected	Detected	MIMAT0023693
hsa-miR-6069	75.3601	61.8883	86.4282	74.5874	41.4482	17.9858	11.1866	19.3239	11.4753	12.9199	10.0081	10.5477	9.15751	9.16478	10.7639	5.89404	6.07239	6.17702	6.17702	6.05818	3.7727	3.6792	3.75817	3.95346	4.17806	3.34143	3.61873	3.67168	3.48958	3.46529	Detected	Detected	Detected	Detected	Detected	Detected	Detected	Detected	Detected	Detected	Detected	Detected	Detected	Detected	Detected	MIMAT0023694
hsa-miR-6073	177.863	69.5061	31.0755	58.272	30.6415	76.2391	66.4871	85.8722	73.0426	42.217	103.13	87.4069	60.865	75.0317	91.6238	6.99898	6.19093	4.52878	5.84898	5.52983	5.63812	5.9234	5.67683	5.98803	5.49418	7.11641	7.08555	6.68931	6.90783	7.04112	Detected	Detected	Detected	Detected	Detected	Detected	Detected	Detected	Detected	Detected	Detected	Detected	Detected	Detected	Detected	MIMAT0023698
hsa-miR-6074	5.19272	5.7014	7.18618	6.25186	5	5	5	5	0.1	0.1	5	5	0.1	5	5	2.34254	2.39894	2.42245	2.42332	2.29019	0.752096	2.10235	0.382992	-2.9554	-2.82736	2.16808	2.0347	-2.94086	2.2436	1.80097	Detected	Detected	Detected	Detected	Detected	Detected	Detected	Detected	Not Detected	Not Detected	Detected	Detected	Not Detected	Detected	Detected	MIMAT0023699
hsa-miR-6075	0.1	0.1	0.1	0.1	0.1	5	5	5	5	5	5	5	0.1	0.1	5	-3.24296	-3.19959	-3.26586	-3.23589	-2.97421	0.752096	2.10235	0.382992	2.43517	2.49257	2.16808	2.0347	-2.94086	-3.05701	1.80097	Not Detected	Not Detected	Not Detected	Not Detected	Not Detected	Detected	Detected	Detected	Detected	Detected	Detected	Detected	Not Detected	Not Detected	Detected	MIMAT0023700
hsa-miR-6076	58.7889	48.575	62.0078	52.4211	32.6057	91.4441	62.3754	101.228	60.4886	64.1518	32.5994	30.8517	28.9551	28.7976	35.442	5.44715	5.7192	5.7192	5.68899	5.69958	5.83348	5.86227	5.84898	5.75796	5.9087	5.15097	5.28064	5.3779	5.27188	5.31274	Detected	Detected	Detected	Detected	Detected	Detected	Detected	Detected	Detected	Detected	Detected	Detected	Detected	Detected	Detected	MIMAT0023701
hsa-miR-6083	18.4598	20.4142	22.7746	19.7424	10.7792	7.04183	5	7.61486	5	5	11.8768	9.6573	7.96444	9.49887	11.6791	3.83043	4.16282	4.00619	4.0244	3.67168	2.707	2.10235	2.70551	2.43517	2.49257	3.5613	3.48958	3.45631	3.5613	3.56825	Detected	Detected	Detected	Detected	Detected	Detected	Detected	Detected	Detected	Detected	Detected	Detected	Detected	Detected	Detected	MIMAT0023708
hsa-miR-6085	397.604	292.253	431.649	333.503	207.359	538.333	355.111	574.78	391.006	406.618	168.132	163.833	168.221	152.45	180.734	8.2203	8.30856	8.38227	8.24178	8.28462	8.14475	8.0627	8.11973	7.96258	8.18344	8.04337	8.11973	8.28462	8.18344	8.14475	Detected	Detected	Detected	Detected	Detected	Detected	Detected	Detected	Detected	Detected	Detected	Detected	Detected	Detected	Detected	MIMAT0023710
hsa-miR-6086	50.7577	37.4307	53.8837	42.9152	26.192	68.7478	47.0829	74.9515	43.5779	44.8047	20.0814	18.6553	17.2537	17.3632	21.0021	5.28064	5.18511	5.49418	5.32682	5.21162	5.51883	5.52983	5.52983	5.43149	5.5653	4.3557	4.51361	4.54142	4.44417	4.44417	Detected	Detected	Detected	Detected	Detected	Detected	Detected	Detected	Detected	Detected	Detected	Detected	Detected	Detected	Detected	MIMAT0023711
hsa-miR-6087	1314.63	879.93	1394.53	1075.44	608.632	1056.88	761.805	1259.11	811.93	831.495	436.283	426.858	395.471	365.872	474.643	10.0195	10.0195	10.2033	10.1452	9.78367	9.25232	9.25232	9.28612	9.07414	9.21349	9.28612	9.42274	9.50667	9.42274	9.42274	Detected	Detected	Detected	Detected	Detected	Detected	Detected	Detected	Detected	Detected	Detected	Detected	Detected	Detected	Detected	MIMAT0023712
hsa-miR-6088	1926.95	1443.06	2167.12	1638.53	933.77	1058.59	757.43	1246.06	742.728	847.912	614.278	611.315	567.186	521.818	680.632	10.4081	10.6424	10.8958	10.6424	10.4841	9.28612	9.21349	9.25232	9.01834	9.25232	9.66202	9.78367	9.78367	9.70837	9.8325	Detected	Detected	Detected	Detected	Detected	Detected	Detected	Detected	Detected	Detected	Detected	Detected	Detected	Detected	Detected	MIMAT0023713
hsa-miR-6089	1427.62	669.869	723.142	563.031	418.733	3145.61	2388.62	3394.2	3146.78	2756.72	1011.05	840.669	760.761	689.426	877.97	10.1452	9.74615	9.17413	9.07414	9.21349	10.8958	11.0254	10.8958	11.1867	11.4534	10.2734	10.2734	10.1452	10.0195	10.2033	Detected	Detected	Detected	Detected	Detected	Detected	Detected	Detected	Detected	Detected	Detected	Detected	Detected	Detected	Detected	MIMAT0023714
hsa-miR-6090	2090.92	1333.39	1428.93	1279.71	817.814	2491.98	1620.73	2617.62	2372.08	1830.76	663.226	512.836	478.226	411.049	533.674	10.6424	10.4841	10.4081	10.4841	10.4081	10.4841	10.4841	10.4841	10.8958	10.4841	9.78367	9.61003	9.58196	9.50667	9.61003	Detected	Detected	Detected	Detected	Detected	Detected	Detected	Detected	Detected	Detected	Detected	Detected	Detected	Detected	Detected	MIMAT0023715
hsa-miR-610	11.5811	15.2534	15.7048	14.6103	9.30761	9.07924	5	8.88608	5	5	14.5735	11.1661	9.34903	11.2225	13.9908	3.03945	3.56825	3.34143	3.38746	3.30876	2.94748	2.10235	2.83358	2.43517	2.49257	3.85415	3.72776	3.70804	3.7727	3.83043	Detected	Detected	Detected	Detected	Detected	Detected	Detected	Detected	Detected	Detected	Detected	Detected	Detected	Detected	Detected	MIMAT0003278
hsa-miR-6124	1950.88	1464.62	2115.71	1686.67	1087.58	1860.38	1314.07	2066.24	1364.75	1471.71	550.248	524.204	530.629	483.619	581.74	10.4841	10.7566	10.7566	10.7566	10.7566	9.91451	9.91451	9.91451	9.78367	10.0195	9.58196	9.66202	9.66202	9.66202	9.66202	Detected	Detected	Detected	Detected	Detected	Detected	Detected	Detected	Detected	Detected	Detected	Detected	Detected	Detected	Detected	MIMAT0024597
hsa-miR-6125	95.2037	47.6865	57.0561	41.2323	29.5955	695.383	508.329	786.675	578.131	591.249	160.38	142.046	132.957	120.899	157.378	6.2386	5.66189	5.5653	5.2201	5.44715	8.49093	8.6229	8.53863	8.53863	8.66187	7.84674	7.78318	7.87476	7.68389	7.84674	Detected	Detected	Detected	Detected	Detected	Detected	Detected	Detected	Detected	Detected	Detected	Detected	Detected	Detected	Detected	MIMAT0024598
hsa-miR-6126	24.2311	11.5442	14.2047	12.232	7.4184	22.512	16.0008	23.851	16.9222	17.2887	12.9473	12.4886	11.5426	10.64	13.7106	4.21061	3.03145	3.15603	3.09248	2.96577	4.11367	4.11367	4.07059	4.40872	4.44417	3.70804	3.87215	3.91429	3.70244	3.80142	Detected	Detected	Detected	Detected	Detected	Detected	Detected	Detected	Detected	Detected	Detected	Detected	Detected	Detected	Detected	MIMAT0024599
hsa-miR-6127	882.973	718.972	877.956	774.402	639.317	1652.5	1217.66	1788.2	1351.35	1433.53	499.233	480.475	482.972	440.852	518.933	9.58196	9.8325	9.66202	9.78367	9.8325	9.74615	9.74615	9.78367	9.74615	9.8325	9.50667	9.50667	9.61003	9.58196	9.58196	Detected	Detected	Detected	Detected	Detected	Detected	Detected	Detected	Detected	Detected	Detected	Detected	Detected	Detected	Detected	MIMAT0024610
hsa-miR-6129	5	5	5.53945	5	5	5	5	5.06257	5	5	5	0.1	0.1	5	5	1.33274	1.61443	2.33178	1.39309	2.29019	0.752096	2.10235	2.39304	2.43517	2.49257	2.16808	-3.15333	-2.94086	2.2436	1.80097	Detected	Detected	Detected	Detected	Detected	Detected	Detected	Detected	Detected	Detected	Detected	Not Detected	Not Detected	Detected	Detected	MIMAT0024613
hsa-miR-613	5	5	5	5	0.1	5	0.1	0.1	0.1	0.1	0.1	0.1	0.1	0.1	0.1	1.33274	1.61443	0.878566	1.39309	-2.97421	0.752096	-3.14946	-3.32196	-2.9554	-2.82736	-3.06629	-3.15333	-2.94086	-3.05701	-3.21453	Detected	Detected	Detected	Detected	Not Detected	Detected	Not Detected	Not Detected	Not Detected	Not Detected	Not Detected	Not Detected	Not Detected	Not Detected	Not Detected	MIMAT0003281
hsa-miR-6130	5.25616	9.32707	7.86681	7.57669	9.45145	11.5294	7.72428	11.8845	5	5	22.7383	16.1491	13.1978	17.9127	21.4197	2.35039	2.75871	2.46145	2.51767	3.33672	3.22646	3.28173	3.19418	2.43517	2.49257	4.61374	4.24717	4.15583	4.51361	4.49367	Detected	Detected	Detected	Detected	Detected	Detected	Detected	Detected	Detected	Detected	Detected	Detected	Detected	Detected	Detected	MIMAT0024614
hsa-miR-6131	18.5096	17.2119	21.9174	18.2398	11.475	30.5663	21.5255	32.8408	10.5238	10.5226	15.1564	13.1873	12.0869	12.6122	15.0738	3.83485	3.91429	3.93485	3.86771	3.79473	4.4678	4.44417	4.48203	3.8145	3.92935	3.89033	3.92935	3.99694	3.93485	3.90705	Detected	Detected	Detected	Detected	Detected	Detected	Detected	Detected	Detected	Detected	Detected	Detected	Detected	Detected	Detected	MIMAT0024615
hsa-miR-6132	5	5	5	5	5	5	5	5	5	5	5	5	5	5	5	1.33274	1.61443	0.878566	1.39309	2.29019	0.752096	2.10235	0.382992	2.43517	2.49257	2.16808	2.0347	2.40212	2.2436	1.80097	Detected	Detected	Detected	Detected	Detected	Detected	Detected	Detected	Detected	Detected	Detected	Detected	Detected	Detected	Detected	MIMAT0024616
hsa-miR-6133	58.0957	47.3446	64.0883	53.4161	34.4711	44.7643	30.4311	47.9538	26.1611	28.8993	24.7452	22.0378	20.4468	20.8138	26.3049	5.43149	5.65018	5.75796	5.71122	5.7948	4.92807	4.91717	4.91717	4.77222	5.04118	4.77222	4.83507	4.89356	4.82383	4.89945	Detected	Detected	Detected	Detected	Detected	Detected	Detected	Detected	Detected	Detected	Detected	Detected	Detected	Detected	Detected	MIMAT0024617
hsa-miR-6134	5	5	5	5	5	5	5	5	5	5	5	5	5	5	5.6769	1.33274	1.61443	0.878566	1.39309	2.29019	0.752096	2.10235	0.382992	2.43517	2.49257	2.16808	2.0347	2.40212	2.2436	2.65963	Detected	Detected	Detected	Detected	Detected	Detected	Detected	Detected	Detected	Detected	Detected	Detected	Detected	Detected	Detected	MIMAT0024618
hsa-miR-615-3p	5	5.41909	5.82706	5.04555	5	5	5	5	5	0.1	5	5	5	5	5	1.33274	2.37925	2.33665	2.34082	2.29019	0.752096	2.10235	0.382992	2.43517	-2.82736	2.16808	2.0347	2.40212	2.2436	1.80097	Detected	Detected	Detected	Detected	Detected	Detected	Detected	Detected	Detected	Not Detected	Detected	Detected	Detected	Detected	Detected	MIMAT0003283
hsa-miR-616-3p	5	5	5	5	0.1	5	5	5	5	5	5	5	5	5	5	1.33274	1.61443	0.878566	1.39309	-2.97421	0.752096	2.10235	0.382992	2.43517	2.49257	2.16808	2.0347	2.40212	2.2436	1.80097	Detected	Detected	Detected	Detected	Not Detected	Detected	Detected	Detected	Detected	Detected	Detected	Detected	Detected	Detected	Detected	MIMAT0004805	chr12	+	57913022
hsa-miR-6165	891.169	672.079	875.279	747.103	544.41	1436.66	1007.68	1540.75	1177.65	1189.05	340.463	326.157	340.204	309.127	363.298	9.61003	9.78367	9.61003	9.70837	9.70837	9.58196	9.42274	9.50667	9.58196	9.58196	8.96594	9.01834	9.25232	9.07414	9.07414	Detected	Detected	Detected	Detected	Detected	Detected	Detected	Detected	Detected	Detected	Detected	Detected	Detected	Detected	Detected	MIMAT0024782
hsa-miR-617	5.65395	5	6.25309	5	5	5	5	5.22594	5	5	5	5	5	5	5	2.37925	1.61443	2.36274	1.39309	2.29019	0.752096	2.10235	2.41878	2.43517	2.49257	2.16808	2.0347	2.40212	2.2436	1.80097	Detected	Detected	Detected	Detected	Detected	Detected	Detected	Detected	Detected	Detected	Detected	Detected	Detected	Detected	Detected	MIMAT0003286
hsa-miR-619-5p	9.8914	10.8702	12.2039	11.0213	8.31433	15.5929	10.1272	15.4393	11.1805	9.96932	32.2459	28.4793	25.4501	24.8191	27.1584	2.80276	2.96179	2.90776	2.93819	3.11707	3.59013	3.58553	3.51636	3.91429	3.83043	5.11243	5.16079	5.21162	5.10272	4.94643	Detected	Detected	Detected	Detected	Detected	Detected	Detected	Detected	Detected	Detected	Detected	Detected	Detected	Detected	Detected	MIMAT0026622
hsa-miR-622	8.93493	9.89145	11.7953	10.3581	5.66689	9.08572	5.93116	9.40844	5	5	10.9422	8.51026	7.36133	8.80131	10.5099	2.66364	2.84411	2.83358	2.84998	2.64891	2.95009	2.94113	2.87198	2.43517	2.49257	3.46529	3.31667	3.35759	3.47302	3.43776	Detected	Detected	Detected	Detected	Detected	Detected	Detected	Detected	Detected	Detected	Detected	Detected	Detected	Detected	Detected	MIMAT0003291
hsa-miR-623	17.5094	18.5105	21.4412	18.3464	10.966	10.2984	6.42556	10.7819	5	5.0493	16.5864	13.5118	11.3003	13.6737	16.8616	3.74962	3.98729	3.88496	3.88496	3.70804	3.09248	3.02189	3.04654	2.43517	3.07604	4.03144	3.96119	3.86771	4.0554	4.04003	Detected	Detected	Detected	Detected	Detected	Detected	Detected	Detected	Detected	Detected	Detected	Detected	Detected	Detected	Detected	MIMAT0003292
hsa-miR-625-3p	23.0131	16.9161	24.0266	21.0761	13.2385	5	5	5	5	5	5	5	5	5	5	4.12632	3.86139	4.07059	4.10718	4.06288	0.752096	2.10235	0.382992	2.43517	2.49257	2.16808	2.0347	2.40212	2.2436	1.80097	Detected	Detected	Detected	Detected	Detected	Detected	Detected	Detected	Detected	Detected	Detected	Detected	Detected	Detected	Detected	MIMAT0004808	chr14	-	65937875
hsa-miR-625-5p	5	0.1	5	5	0.1	5.53205	5.24565	6.17284	5	5	0.1	0.1	0.1	0.1	0.1	1.33274	-3.19959	0.878566	1.39309	-2.97421	2.51067	2.82579	2.51369	2.43517	2.49257	-3.06629	-3.15333	-2.94086	-3.05701	-3.21453	Detected	Not Detected	Detected	Detected	Not Detected	Detected	Detected	Detected	Detected	Detected	Not Detected	Not Detected	Not Detected	Not Detected	Not Detected	MIMAT0003294	chr14	-	65937837
hsa-miR-627-5p	5	0.1	0.1	0.1	0.1	7.54836	5	8.1827	5	5	5	5	5	5	5	1.33274	-3.19959	-3.26586	-3.23589	-2.97421	2.75871	2.10235	2.76358	2.43517	2.49257	2.16808	2.0347	2.40212	2.2436	1.80097	Detected	Not Detected	Not Detected	Not Detected	Not Detected	Detected	Detected	Detected	Detected	Detected	Detected	Detected	Detected	Detected	Detected	MIMAT0003296	chr15	+	42491804
hsa-miR-628-3p	0.1	0.1	0.1	0.1	0.1	5	5	5	5	5	0.1	0.1	0.1	0.1	0.1	-3.24296	-3.19959	-3.26586	-3.23589	-2.97421	0.752096	2.10235	0.382992	2.43517	2.49257	-3.06629	-3.15333	-2.94086	-3.05701	-3.21453	Not Detected	Not Detected	Not Detected	Not Detected	Not Detected	Detected	Detected	Detected	Detected	Detected	Not Detected	Not Detected	Not Detected	Not Detected	Not Detected	MIMAT0003297
hsa-miR-629-3p	7.38771	5.7523	6.67381	5.80391	5	6.6893	5	7.24743	5.40555	5	6.24793	5	5	5	5	2.53619	2.40123	2.38704	2.38826	2.29019	2.65418	2.10235	2.66364	3.09758	2.49257	2.71211	2.0347	2.40212	2.2436	1.80097	Detected	Detected	Detected	Detected	Detected	Detected	Detected	Detected	Detected	Detected	Detected	Detected	Detected	Detected	Detected	MIMAT0003298	chr15	+	68158846
hsa-miR-629-5p	5	0.1	5	5	0.1	5.17918	5	5.32705	5	5	5	0.1	0.1	5	5	1.33274	-3.19959	0.878566	1.39309	-2.97421	2.46316	2.10235	2.42668	2.43517	2.49257	2.16808	-3.15333	-2.94086	2.2436	1.80097	Detected	Not Detected	Detected	Detected	Not Detected	Detected	Detected	Detected	Detected	Detected	Detected	Not Detected	Not Detected	Detected	Detected	MIMAT0004810	chr15	+	70371752
hsa-miR-630	41.6374	32.6427	45.2312	37.0371	25.0682	122.22	82.4993	131.423	85.0116	85.0278	32.5882	31.158	29.3643	29.8199	34.981	5.06409	4.92807	5.11243	5.06409	5.13082	6.17702	6.20452	6.16283	6.11043	6.17702	5.14365	5.31274	5.40443	5.33659	5.30427	Detected	Detected	Detected	Detected	Detected	Detected	Detected	Detected	Detected	Detected	Detected	Detected	Detected	Detected	Detected	MIMAT0003299
hsa-miR-631	5	6.63951	6.76817	6.3545	5.4186	5.13212	5	6.2266	5	5	8.29396	7.45323	6.31743	6.39267	7.52717	1.33274	2.45866	2.39664	2.42861	2.58037	2.45083	2.10235	2.52495	2.43517	2.49257	3.06216	3.10599	3.11707	3.01644	2.9738	Detected	Detected	Detected	Detected	Detected	Detected	Detected	Detected	Detected	Detected	Detected	Detected	Detected	Detected	Detected	MIMAT0003300
hsa-miR-632	5	5	5	5	0.1	5	0.1	5	0.1	0.1	5	5	0.1	5	5	1.33274	1.61443	0.878566	1.39309	-2.97421	0.752096	-3.14946	0.382992	-2.9554	-2.82736	2.16808	2.0347	-2.94086	2.2436	1.80097	Detected	Detected	Detected	Detected	Not Detected	Detected	Not Detected	Detected	Not Detected	Not Detected	Detected	Detected	Not Detected	Detected	Detected	MIMAT0003302
hsa-miR-634	6.21166	5	7.01785	5.99527	5	5	5	5	5	5	5	5	5	5	5	2.43679	1.61443	2.411	2.4046	2.29019	0.752096	2.10235	0.382992	2.43517	2.49257	2.16808	2.0347	2.40212	2.2436	1.80097	Detected	Detected	Detected	Detected	Detected	Detected	Detected	Detected	Detected	Detected	Detected	Detected	Detected	Detected	Detected	MIMAT0003304
hsa-miR-636	15.8334	15.3371	18.2375	16.0991	9.63213	9.56536	6.42481	10.9854	5.49878	5.56954	9.61607	8.40787	6.3523	6.81004	8.22579	3.60134	3.58553	3.58553	3.6115	3.40251	2.99689	3.01644	3.08199	3.11232	3.18799	3.29676	3.28173	3.12325	3.12325	3.10599	Detected	Detected	Detected	Detected	Detected	Detected	Detected	Detected	Detected	Detected	Detected	Detected	Detected	Detected	Detected	MIMAT0003306
hsa-miR-637	5	5	5.63128	5	5	5	5	5	0.1	0.1	0.1	0.1	0.1	0.1	5	1.33274	1.61443	2.33336	1.39309	2.29019	0.752096	2.10235	0.382992	-2.9554	-2.82736	-3.06629	-3.15333	-2.94086	-3.05701	1.80097	Detected	Detected	Detected	Detected	Detected	Detected	Detected	Detected	Not Detected	Not Detected	Not Detected	Not Detected	Not Detected	Not Detected	Detected	MIMAT0003307
hsa-miR-638	138.426	58.0299	67.7452	47.5011	32.3272	689.326	484.35	790.951	530.202	579.436	263.122	239.424	210.818	200.403	262.938	6.68931	6.0342	5.89404	5.51175	5.66189	8.46537	8.53863	8.5688	8.43363	8.60152	8.66187	8.75165	8.5688	8.53863	8.75165	Detected	Detected	Detected	Detected	Detected	Detected	Detected	Detected	Detected	Detected	Detected	Detected	Detected	Detected	Detected	MIMAT0003308
hsa-miR-640	5	6.35873	7.12351	6.22779	5	5	5	5	5	5	5	5	5	5	5	1.33274	2.43679	2.41793	2.42026	2.29019	0.752096	2.10235	0.382992	2.43517	2.49257	2.16808	2.0347	2.40212	2.2436	1.80097	Detected	Detected	Detected	Detected	Detected	Detected	Detected	Detected	Detected	Detected	Detected	Detected	Detected	Detected	Detected	MIMAT0003310
hsa-miR-642a-3p	745.1	463.436	642.542	529.868	329.345	3616.36	2363.37	3857.79	2428.85	2666.39	398.316	369.705	363.149	363.319	435.565	8.96594	9.07414	9.01834	9.01834	8.96594	11.1867	10.8958	11.0254	11.0254	11.1867	9.21349	9.28612	9.42274	9.35981	9.35981	Detected	Detected	Detected	Detected	Detected	Detected	Detected	Detected	Detected	Detected	Detected	Detected	Detected	Detected	Detected	MIMAT0020924
hsa-miR-642b-3p	371.938	269.542	395.114	318.428	186.818	689.176	438.547	737.585	419.32	472.102	128.28	123.228	114.466	112.511	136.108	7.99154	8.14475	8.24178	8.18344	8.11973	8.43363	8.38227	8.38227	8.11973	8.38227	7.4076	7.55924	7.58232	7.51522	7.53253	Detected	Detected	Detected	Detected	Detected	Detected	Detected	Detected	Detected	Detected	Detected	Detected	Detected	Detected	Detected	MIMAT0018444	chr19	+	46178257
hsa-miR-645	5	5	5	5	0.1	0.1	0.1	0.1	5	0.1	0.1	0.1	0.1	0.1	0.1	1.33274	1.61443	0.878566	1.39309	-2.97421	-3.30946	-3.14946	-3.32196	2.43517	-2.82736	-3.06629	-3.15333	-2.94086	-3.05701	-3.21453	Detected	Detected	Detected	Detected	Not Detected	Not Detected	Not Detected	Not Detected	Detected	Not Detected	Not Detected	Not Detected	Not Detected	Not Detected	Not Detected	MIMAT0003315
hsa-miR-648	5.4408	5.0804	6.20315	5	5	5	5	5	0.1	0.1	5	5	5	5	5	2.36118	2.34978	2.36118	1.39309	2.29019	0.752096	2.10235	0.382992	-2.9554	-2.82736	2.16808	2.0347	2.40212	2.2436	1.80097	Detected	Detected	Detected	Detected	Detected	Detected	Detected	Detected	Not Detected	Not Detected	Detected	Detected	Detected	Detected	Detected	MIMAT0003318
hsa-miR-650	0.1	5	5	5	5	5	5	5	0.1	0.1	5	5	5	5	5	-3.24296	1.61443	0.878566	1.39309	2.29019	0.752096	2.10235	0.382992	-2.9554	-2.82736	2.16808	2.0347	2.40212	2.2436	1.80097	Not Detected	Detected	Detected	Detected	Detected	Detected	Detected	Detected	Not Detected	Not Detected	Detected	Detected	Detected	Detected	Detected	MIMAT0003320
hsa-miR-6500-3p	5	5	5.58349	5	5	5	5	5	5	5	5	5	5	5	5	1.33274	1.61443	2.33254	1.39309	2.29019	0.752096	2.10235	0.382992	2.43517	2.49257	2.16808	2.0347	2.40212	2.2436	1.80097	Detected	Detected	Detected	Detected	Detected	Detected	Detected	Detected	Detected	Detected	Detected	Detected	Detected	Detected	Detected	MIMAT0025455
hsa-miR-6500-5p	10.5259	7.88367	8.43733	7.81853	5	5	5	5	5	5	5	5	5	5	5	2.88192	2.57382	2.49257	2.53119	2.29019	0.752096	2.10235	0.382992	2.43517	2.49257	2.16808	2.0347	2.40212	2.2436	1.80097	Detected	Detected	Detected	Detected	Detected	Detected	Detected	Detected	Detected	Detected	Detected	Detected	Detected	Detected	Detected	MIMAT0025454
hsa-miR-6501-5p	5	5.37531	6.60283	5.18397	5	0.1	0.1	0.1	0.1	0.1	5	5	5	0.1	5	1.33274	2.37468	2.38125	2.347	2.29019	-3.30946	-3.14946	-3.32196	-2.9554	-2.82736	2.16808	2.0347	2.40212	-3.05701	1.80097	Detected	Detected	Detected	Detected	Detected	Not Detected	Not Detected	Not Detected	Not Detected	Not Detected	Detected	Detected	Detected	Not Detected	Detected	MIMAT0025458
hsa-miR-6503-3p	5	5.5319	7.08241	5.82699	5	5	5	5	0.1	0.1	0.1	5	0.1	0.1	5	1.33274	2.3858	2.41568	2.38972	2.29019	0.752096	2.10235	0.382992	-2.9554	-2.82736	-3.06629	2.0347	-2.94086	-3.05701	1.80097	Detected	Detected	Detected	Detected	Detected	Detected	Detected	Detected	Not Detected	Not Detected	Not Detected	Detected	Not Detected	Not Detected	Detected	MIMAT0025463
hsa-miR-6503-5p	5	5	5	5	0.1	5	0.1	5	0.1	0.1	0.1	0.1	0.1	0.1	0.1	1.33274	1.61443	0.878566	1.39309	-2.97421	0.752096	-3.14946	0.382992	-2.9554	-2.82736	-3.06629	-3.15333	-2.94086	-3.05701	-3.21453	Detected	Detected	Detected	Detected	Not Detected	Detected	Not Detected	Detected	Not Detected	Not Detected	Not Detected	Not Detected	Not Detected	Not Detected	Not Detected	MIMAT0025462
hsa-miR-6507-3p	8.03845	6.03715	8.50601	6.57916	5	5	0.1	5	0.1	5	0.1	0.1	0.1	0.1	0.1	2.58469	2.41793	2.4975	2.44733	2.29019	0.752096	-3.14946	0.382992	-2.9554	2.49257	-3.06629	-3.15333	-2.94086	-3.05701	-3.21453	Detected	Detected	Detected	Detected	Detected	Detected	Not Detected	Detected	Not Detected	Detected	Not Detected	Not Detected	Not Detected	Not Detected	Not Detected	MIMAT0025471
hsa-miR-6507-5p	39.4358	28.8103	45.0715	34.0041	20.3499	35.9039	23.2606	39.5555	18.1067	19.3111	12.3813	12.3552	11.5449	11.3519	13.3926	4.95891	4.71555	5.10272	4.88513	4.75304	4.62399	4.54142	4.67683	4.45101	4.5709	3.6661	3.8439	3.92117	3.78581	3.7727	Detected	Detected	Detected	Detected	Detected	Detected	Detected	Detected	Detected	Detected	Detected	Detected	Detected	Detected	Detected	MIMAT0025470
hsa-miR-6508-5p	9.1026	7.42912	10.0792	8.3275	5	5	5	5.16029	5	5	5	5	5	5	5	2.67446	2.53619	2.63216	2.58469	2.29019	0.752096	2.10235	2.40863	2.43517	2.49257	2.16808	2.0347	2.40212	2.2436	1.80097	Detected	Detected	Detected	Detected	Detected	Detected	Detected	Detected	Detected	Detected	Detected	Detected	Detected	Detected	Detected	MIMAT0025472
hsa-miR-6509-5p	8.46277	7.74626	10.2223	8.18125	5.74615	8.27581	5	9.41145	5	5	16.7033	16.0358	15.386	14.0557	18.5652	2.62029	2.55789	2.64194	2.56768	2.65963	2.84645	2.10235	2.87859	2.43517	2.49257	4.0554	4.22675	4.36494	4.08315	4.21917	Detected	Detected	Detected	Detected	Detected	Detected	Detected	Detected	Detected	Detected	Detected	Detected	Detected	Detected	Detected	MIMAT0025474
hsa-miR-6510-3p	0.1	5	5	5	5	0.1	0.1	5	0.1	0.1	0.1	5	0.1	0.1	0.1	-3.24296	1.61443	0.878566	1.39309	2.29019	-3.30946	-3.14946	0.382992	-2.9554	-2.82736	-3.06629	2.0347	-2.94086	-3.05701	-3.21453	Not Detected	Detected	Detected	Detected	Detected	Not Detected	Not Detected	Detected	Not Detected	Not Detected	Not Detected	Detected	Not Detected	Not Detected	Not Detected	MIMAT0025477
hsa-miR-6510-5p	125.219	80.0689	102.736	90.1322	52.0795	368.188	252.151	401.16	273.147	275.387	59.8667	55.6336	50.8944	54.9487	64.7822	6.51079	6.43367	6.48213	6.48213	6.32562	7.72364	7.75415	7.72364	7.58232	7.72364	6.21905	6.33923	6.27525	6.43367	6.32562	Detected	Detected	Detected	Detected	Detected	Detected	Detected	Detected	Detected	Detected	Detected	Detected	Detected	Detected	Detected	MIMAT0025476
hsa-miR-6511a-3p	10.5966	15.2297	16.8302	15.0825	11.9383	6.86837	5	7.66879	5	5	13.5183	11.1336	8.20959	10.2443	11.53	2.89214	3.5613	3.44396	3.46529	3.88496	2.69318	2.10235	2.71211	2.43517	2.49257	3.75817	3.72004	3.5223	3.64597	3.54791	Detected	Detected	Detected	Detected	Detected	Detected	Detected	Detected	Detected	Detected	Detected	Detected	Detected	Detected	Detected	MIMAT0025479
hsa-miR-6511a-5p	6.80114	6.07457	7.38084	6.21571	5	5	5	5	5	5	5	5	5	5	5	2.49048	2.42026	2.43398	2.41793	2.29019	0.752096	2.10235	0.382992	2.43517	2.49257	2.16808	2.0347	2.40212	2.2436	1.80097	Detected	Detected	Detected	Detected	Detected	Detected	Detected	Detected	Detected	Detected	Detected	Detected	Detected	Detected	Detected	MIMAT0025478
hsa-miR-6511b-3p	9.27919	8.21729	11.3517	9.6605	6.97896	5	5	5	5	5	5	5	5	5	5	2.707	2.61168	2.77529	2.7613	2.8595	0.752096	2.10235	0.382992	2.43517	2.49257	2.16808	2.0347	2.40212	2.2436	1.80097	Detected	Detected	Detected	Detected	Detected	Detected	Detected	Detected	Detected	Detected	Detected	Detected	Detected	Detected	Detected	MIMAT0025848
hsa-miR-6511b-5p	14.515	15.4921	26.4452	17.1638	10.7965	10.65	6.11205	11.6488	5	5	19.0908	18.8526	19.6813	16.7938	21.3025	3.44396	3.59563	4.24077	3.74962	3.6792	3.13673	2.95888	3.16407	2.43517	2.49257	4.27221	4.56416	4.80426	4.39437	4.47614	Detected	Detected	Detected	Detected	Detected	Detected	Detected	Detected	Detected	Detected	Detected	Detected	Detected	Detected	Detected	MIMAT0025847
hsa-miR-6512-5p	5	5	5.18838	5	5	5	5	5	5	5	0.1	0.1	0.1	0.1	5	1.33274	1.61443	2.32549	1.39309	2.29019	0.752096	2.10235	0.382992	2.43517	2.49257	-3.06629	-3.15333	-2.94086	-3.05701	1.80097	Detected	Detected	Detected	Detected	Detected	Detected	Detected	Detected	Detected	Detected	Not Detected	Not Detected	Not Detected	Not Detected	Detected	MIMAT0025480
hsa-miR-6514-3p	5	5	5	5	5	5	0.1	5	0.1	0.1	0.1	5	0.1	0.1	0.1	1.33274	1.61443	0.878566	1.39309	2.29019	0.752096	-3.14946	0.382992	-2.9554	-2.82736	-3.06629	2.0347	-2.94086	-3.05701	-3.21453	Detected	Detected	Detected	Detected	Detected	Detected	Not Detected	Detected	Not Detected	Not Detected	Not Detected	Detected	Not Detected	Not Detected	Not Detected	MIMAT0025485
hsa-miR-6515-3p	69.2289	51.111	73.178	61.6698	38.5352	12.4761	8.04824	13.3419	9.41269	9.62809	6.51084	6.46561	6.06078	5.92056	6.67339	5.69958	5.78063	6.00651	5.93924	5.95902	3.33672	3.33022	3.34143	3.72004	3.77977	2.75558	2.93144	3.08199	2.92298	2.8203	Detected	Detected	Detected	Detected	Detected	Detected	Detected	Detected	Detected	Detected	Detected	Detected	Detected	Detected	Detected	MIMAT0025487
hsa-miR-6515-5p	5	5	6.68452	5.05198	5	5	5	5	5	0.1	5	5	5	5	5	1.33274	1.61443	2.38972	2.34117	2.29019	0.752096	2.10235	0.382992	2.43517	-2.82736	2.16808	2.0347	2.40212	2.2436	1.80097	Detected	Detected	Detected	Detected	Detected	Detected	Detected	Detected	Detected	Not Detected	Detected	Detected	Detected	Detected	Detected	MIMAT0025486
hsa-miR-6516-5p	0.1	5	5	5	0.1	5	0.1	5	0.1	0.1	5	5	5	5	5	-3.24296	1.61443	0.878566	1.39309	-2.97421	0.752096	-3.14946	0.382992	-2.9554	-2.82736	2.16808	2.0347	2.40212	2.2436	1.80097	Not Detected	Detected	Detected	Detected	Not Detected	Detected	Not Detected	Detected	Not Detected	Not Detected	Detected	Detected	Detected	Detected	Detected	MIMAT0030417
hsa-miR-652-3p	5	5	5	5	0.1	13.502	9.2208	15.9393	11.4387	8.97206	8.40639	7.34834	5.80152	6.78442	7.7448	1.33274	1.61443	0.878566	1.39309	-2.97421	3.43776	3.44396	3.5613	3.94703	3.71427	3.08594	3.08594	3.03945	3.11707	3.01333	Detected	Detected	Detected	Detected	Not Detected	Detected	Detected	Detected	Detected	Detected	Detected	Detected	Detected	Detected	Detected	MIMAT0003322	chrX	-	109298624
hsa-miR-652-5p	38.2353	27.6833	39.3584	32.0698	19.0829	63.4555	41.7038	70.8755	37.2277	40.2669	10.8051	9.87324	9.78977	9.44386	11.8177	4.92807	4.65279	4.89356	4.7614	4.64253	5.41207	5.34927	5.45621	5.2201	5.44715	3.44396	3.53274	3.7727	3.54094	3.60134	Detected	Detected	Detected	Detected	Detected	Detected	Detected	Detected	Detected	Detected	Detected	Detected	Detected	Detected	Detected	MIMAT0022709
hsa-miR-654-5p	5	5	5	5	5	5	5	5	0.1	0.1	5	5	5	5	5	1.33274	1.61443	0.878566	1.39309	2.29019	0.752096	2.10235	0.382992	-2.9554	-2.82736	2.16808	2.0347	2.40212	2.2436	1.80097	Detected	Detected	Detected	Detected	Detected	Detected	Detected	Detected	Not Detected	Not Detected	Detected	Detected	Detected	Detected	Detected	MIMAT0003330	chr14	-	100576328
hsa-miR-656-5p	9.46068	10.8053	12.5036	11.1258	5.15888	5	5	5	5	5	5.78843	5	5	5	5	2.7301	2.9541	2.94113	2.96577	2.53999	0.752096	2.10235	0.382992	2.43517	2.49257	2.65686	2.0347	2.40212	2.2436	1.80097	Detected	Detected	Detected	Detected	Detected	Detected	Detected	Detected	Detected	Detected	Detected	Detected	Detected	Detected	Detected	MIMAT0026627
hsa-miR-658	5	5	5	5	0.1	5	5	5	5	5	0.1	0.1	0.1	0.1	5	1.33274	1.61443	0.878566	1.39309	-2.97421	0.752096	2.10235	0.382992	2.43517	2.49257	-3.06629	-3.15333	-2.94086	-3.05701	1.80097	Detected	Detected	Detected	Detected	Not Detected	Detected	Detected	Detected	Detected	Detected	Not Detected	Not Detected	Not Detected	Not Detected	Detected	MIMAT0003336
hsa-miR-659-3p	83.8192	62.4633	91.8116	74.5	41.4089	56.8705	39.6003	62.5096	32.7174	37.0465	22.2646	21.6414	19.8219	19.6147	24.229	6.0342	6.09584	6.2386	6.16283	6.05044	5.2636	5.29404	5.2636	5.06409	5.28064	4.56416	4.77875	4.817	4.68877	4.72957	Detected	Detected	Detected	Detected	Detected	Detected	Detected	Detected	Detected	Detected	Detected	Detected	Detected	Detected	Detected	MIMAT0003337	chr22	+	38243766
hsa-miR-660-3p	10.7479	14.0619	15.5874	13.8661	8.25195	9.58534	5.215	9.01415	5	5	19.792	13.5346	11.9077	15.4495	19.9273	2.9165	3.40251	3.3251	3.28173	3.09758	3.00699	2.8203	2.85414	2.43517	2.49257	4.34912	3.96699	3.96119	4.25436	4.36494	Detected	Detected	Detected	Detected	Detected	Detected	Detected	Detected	Detected	Detected	Detected	Detected	Detected	Detected	Detected	MIMAT0022711
hsa-miR-660-5p	6.76886	5	5	5	5	17.9298	10.5745	21.1253	15.9999	9.74919	15.4114	11.5046	8.18862	11.0206	12.8908	2.48444	1.61443	0.878566	1.39309	2.29019	3.76678	3.63755	3.92935	4.30494	3.80142	3.90705	3.78581	3.51636	3.73946	3.72004	Detected	Detected	Detected	Detected	Detected	Detected	Detected	Detected	Detected	Detected	Detected	Detected	Detected	Detected	Detected	MIMAT0003338	chrX	-	49777868
hsa-miR-662	5	5	5	5	5	5	5	5	0.1	5	5	5	5	5	5	1.33274	1.61443	0.878566	1.39309	2.29019	0.752096	2.10235	0.382992	-2.9554	2.49257	2.16808	2.0347	2.40212	2.2436	1.80097	Detected	Detected	Detected	Detected	Detected	Detected	Detected	Detected	Not Detected	Detected	Detected	Detected	Detected	Detected	Detected	MIMAT0003325
hsa-miR-663a	5	5	5	5	0.1	5	5	5	5	5	0.1	0.1	0.1	0.1	0.1	1.33274	1.61443	0.878566	1.39309	-2.97421	0.752096	2.10235	0.382992	2.43517	2.49257	-3.06629	-3.15333	-2.94086	-3.05701	-3.21453	Detected	Detected	Detected	Detected	Not Detected	Detected	Detected	Detected	Detected	Detected	Not Detected	Not Detected	Not Detected	Not Detected	Not Detected	MIMAT0003326	chr20	+	26188857
hsa-miR-664a-3p	9.4936	8.10874	10.3196	9.23781	5.45386	5	5	5	5	5	5	5	5	5	5	2.73326	2.60092	2.64694	2.68907	2.58659	0.752096	2.10235	0.382992	2.43517	2.49257	2.16808	2.0347	2.40212	2.2436	1.80097	Detected	Detected	Detected	Detected	Detected	Detected	Detected	Detected	Detected	Detected	Detected	Detected	Detected	Detected	Detected	MIMAT0005949	chr1	+	220373950
hsa-miR-664b-3p	5	5	5	5	5	5	5	5	5	5	5	5	5	5	5	1.33274	1.61443	0.878566	1.39309	2.29019	0.752096	2.10235	0.382992	2.43517	2.49257	2.16808	2.0347	2.40212	2.2436	1.80097	Detected	Detected	Detected	Detected	Detected	Detected	Detected	Detected	Detected	Detected	Detected	Detected	Detected	Detected	Detected	MIMAT0022272	chrX	-	153996918
hsa-miR-665	8.95759	9.05887	12.566	10.1745	5.57387	6.55147	5	6.85072	5	5	5	5	5	5	5	2.66784	2.7148	2.95009	2.82918	2.62029	2.64694	2.10235	2.62029	2.43517	2.49257	2.16808	2.0347	2.40212	2.2436	1.80097	Detected	Detected	Detected	Detected	Detected	Detected	Detected	Detected	Detected	Detected	Detected	Detected	Detected	Detected	Detected	MIMAT0004952
hsa-miR-668-3p	5	5	5	5	5	5	0.1	5	0.1	0.1	5	5	5	5	5	1.33274	1.61443	0.878566	1.39309	2.29019	0.752096	-3.14946	0.382992	-2.9554	-2.82736	2.16808	2.0347	2.40212	2.2436	1.80097	Detected	Detected	Detected	Detected	Detected	Detected	Not Detected	Detected	Not Detected	Not Detected	Detected	Detected	Detected	Detected	Detected	MIMAT0003881	chr14	-	101521644
hsa-miR-668-5p	5	5	5	5	5	0.1	0.1	0.1	0.1	0.1	0.1	0.1	0.1	0.1	0.1	1.33274	1.61443	0.878566	1.39309	2.29019	-3.30946	-3.14946	-3.32196	-2.9554	-2.82736	-3.06629	-3.15333	-2.94086	-3.05701	-3.21453	Detected	Detected	Detected	Detected	Detected	Not Detected	Not Detected	Not Detected	Not Detected	Not Detected	Not Detected	Not Detected	Not Detected	Not Detected	Not Detected	MIMAT0026636
hsa-miR-670-5p	12.6392	18.7734	19.0441	18.9758	11.3442	22.0663	15.472	19.6824	7.7201	7.64473	55.8898	43.7948	35.8817	48.001	55.5905	3.20614	4.03144	3.67168	3.95346	3.76678	4.06288	4.07661	3.79473	3.47302	3.51636	6.05818	5.81442	5.62702	6.09584	6.00651	Detected	Detected	Detected	Detected	Detected	Detected	Detected	Detected	Detected	Detected	Detected	Detected	Detected	Detected	Detected	MIMAT0010357	chr11	-	43581229
hsa-miR-671-3p	6.07814	6.44709	8.30533	6.97545	5	5	5	5	5	5	5	5	0.1	0.1	0.1	2.41726	2.44852	2.48874	2.47902	2.29019	0.752096	2.10235	0.382992	2.43517	2.49257	2.16808	2.0347	-2.94086	-3.05701	-3.21453	Detected	Detected	Detected	Detected	Detected	Detected	Detected	Detected	Detected	Detected	Detected	Detected	Not Detected	Not Detected	Not Detected	MIMAT0004819
hsa-miR-671-5p	32.8623	25.1536	32.1203	26.1177	16.0604	28.0873	18.7246	30.3389	18.3929	19.2825	20.1944	17.9301	17.5028	17.5949	21.7036	4.63309	4.50725	4.56416	4.46099	4.42438	4.34912	4.29722	4.3557	4.46099	4.56416	4.36494	4.43752	4.58776	4.47614	4.52093	Detected	Detected	Detected	Detected	Detected	Detected	Detected	Detected	Detected	Detected	Detected	Detected	Detected	Detected	Detected	MIMAT0003880
hsa-miR-6715a-3p	5	5.9498	6.72165	5.69709	5	5	0.1	5	0.1	0.1	5	5	0.1	5	5	1.33274	2.41394	2.39304	2.38248	2.29019	0.752096	-3.14946	0.382992	-2.9554	-2.82736	2.16808	2.0347	-2.94086	2.2436	1.80097	Detected	Detected	Detected	Detected	Detected	Detected	Not Detected	Detected	Not Detected	Not Detected	Detected	Detected	Not Detected	Detected	Detected	MIMAT0025841
hsa-miR-6715b-3p	5.87436	6.85975	8.58347	7.10785	5	5	5	5	0.1	0.1	5	5	5	5	5	2.39581	2.48578	2.5024	2.48874	2.29019	0.752096	2.10235	0.382992	-2.9554	-2.82736	2.16808	2.0347	2.40212	2.2436	1.80097	Detected	Detected	Detected	Detected	Detected	Detected	Detected	Detected	Not Detected	Not Detected	Detected	Detected	Detected	Detected	Detected	MIMAT0025843
hsa-miR-6716-3p	0.1	5	5	5	5	0.1	0.1	5	0.1	0.1	0.1	5	0.1	0.1	5	-3.24296	1.61443	0.878566	1.39309	2.29019	-3.30946	-3.14946	0.382992	-2.9554	-2.82736	-3.06629	2.0347	-2.94086	-3.05701	1.80097	Not Detected	Detected	Detected	Detected	Detected	Not Detected	Not Detected	Detected	Not Detected	Not Detected	Not Detected	Detected	Not Detected	Not Detected	Detected	MIMAT0025845
hsa-miR-6716-5p	18.732	12.6754	21.8433	16.5248	8.79564	15.7498	12.148	18.6167	7.81505	8.26784	5	5	5	5	5	3.87215	3.1752	3.91429	3.66112	3.18799	3.60134	3.76678	3.71427	3.4979	3.62857	2.16808	2.0347	2.40212	2.2436	1.80097	Detected	Detected	Detected	Detected	Detected	Detected	Detected	Detected	Detected	Detected	Detected	Detected	Detected	Detected	Detected	MIMAT0025844
hsa-miR-6717-5p	5	5	5	5	5	5	5	5	5	5	5	5	5	5	5	1.33274	1.61443	0.878566	1.39309	2.29019	0.752096	2.10235	0.382992	2.43517	2.49257	2.16808	2.0347	2.40212	2.2436	1.80097	Detected	Detected	Detected	Detected	Detected	Detected	Detected	Detected	Detected	Detected	Detected	Detected	Detected	Detected	Detected	MIMAT0025846
hsa-miR-6718-5p	5	5	5	5	0.1	5	5	5	0.1	0.1	0.1	5	0.1	5	5	1.33274	1.61443	0.878566	1.39309	-2.97421	0.752096	2.10235	0.382992	-2.9554	-2.82736	-3.06629	2.0347	-2.94086	2.2436	1.80097	Detected	Detected	Detected	Detected	Not Detected	Detected	Detected	Detected	Not Detected	Not Detected	Not Detected	Detected	Not Detected	Detected	Detected	MIMAT0025849
hsa-miR-6719-3p	0.1	5	5	5	5	5	0.1	5	0.1	0.1	5	5	5	5	5	-3.24296	1.61443	0.878566	1.39309	2.29019	0.752096	-3.14946	0.382992	-2.9554	-2.82736	2.16808	2.0347	2.40212	2.2436	1.80097	Not Detected	Detected	Detected	Detected	Detected	Detected	Not Detected	Detected	Not Detected	Not Detected	Detected	Detected	Detected	Detected	Detected	MIMAT0025850
hsa-miR-6722-3p	30.6786	19.7611	25.2802	20.8643	11.8943	18.6881	12.9183	21.0117	10.919	13.1049	15.9235	14.9221	12.9175	13.0568	16.5258	4.54833	4.09541	4.15583	4.09541	3.87215	3.83485	3.85415	3.90705	3.88496	4.21061	3.96699	4.10718	4.12047	3.96699	4.00619	Detected	Detected	Detected	Detected	Detected	Detected	Detected	Detected	Detected	Detected	Detected	Detected	Detected	Detected	Detected	MIMAT0025854
hsa-miR-6722-5p	0.1	0.1	0.1	0.1	0.1	5	5	5	5	5	0.1	0.1	0.1	0.1	0.1	-3.24296	-3.19959	-3.26586	-3.23589	-2.97421	0.752096	2.10235	0.382992	2.43517	2.49257	-3.06629	-3.15333	-2.94086	-3.05701	-3.21453	Not Detected	Not Detected	Not Detected	Not Detected	Not Detected	Detected	Detected	Detected	Detected	Detected	Not Detected	Not Detected	Not Detected	Not Detected	Not Detected	MIMAT0025853
hsa-miR-6723-5p	35.0812	22.8062	28.519	22.5454	14.4672	23.7388	16.4552	25.2562	14.8014	13.496	13.4332	12.1597	11.4897	11.3782	14.0439	4.77222	4.34912	4.41715	4.20097	4.24717	4.16282	4.14274	4.16842	4.22675	4.23245	3.73946	3.83043	3.89033	3.79473	3.83485	Detected	Detected	Detected	Detected	Detected	Detected	Detected	Detected	Detected	Detected	Detected	Detected	Detected	Detected	Detected	MIMAT0025855
hsa-miR-6724-5p	84.0701	72.2984	94.5814	73.6843	46.6682	55.0231	38.8076	59.1414	35.1954	39.2652	58.1316	53.3657	52.0779	48.5055	60.692	6.05044	6.2386	6.27525	6.14899	6.14899	5.18511	5.25583	5.16986	5.16079	5.38831	6.17702	6.25432	6.30409	6.1369	6.2386	Detected	Detected	Detected	Detected	Detected	Detected	Detected	Detected	Detected	Detected	Detected	Detected	Detected	Detected	Detected	MIMAT0025856
hsa-miR-6726-5p	10.3086	10.7742	13.3914	10.8814	6.82204	5.91566	5	6.40644	5	5	5	5	5	5	5	2.84998	2.95009	3.02189	2.90776	2.82405	2.5555	2.10235	2.55274	2.43517	2.49257	2.16808	2.0347	2.40212	2.2436	1.80097	Detected	Detected	Detected	Detected	Detected	Detected	Detected	Detected	Detected	Detected	Detected	Detected	Detected	Detected	Detected	MIMAT0027353
hsa-miR-6727-3p	5	5	5	5	5	5	5	5	0.1	0.1	5	5	0.1	5	5	1.33274	1.61443	0.878566	1.39309	2.29019	0.752096	2.10235	0.382992	-2.9554	-2.82736	2.16808	2.0347	-2.94086	2.2436	1.80097	Detected	Detected	Detected	Detected	Detected	Detected	Detected	Detected	Not Detected	Not Detected	Detected	Detected	Not Detected	Detected	Detected	MIMAT0027356
hsa-miR-6727-5p	117.976	74.6802	77.5673	69.3184	40.8887	33.4982	23.1263	34.3759	21.9152	20.0997	11.9723	10.7369	9.1925	9.30946	11.7491	6.43367	6.35305	6.09584	6.05818	6.0342	4.55674	4.5357	4.51361	4.65704	4.61374	3.60134	3.66112	3.68453	3.53274	3.59013	Detected	Detected	Detected	Detected	Detected	Detected	Detected	Detected	Detected	Detected	Detected	Detected	Detected	Detected	Detected	MIMAT0027355
hsa-miR-6728-3p	6.12237	7.54407	9.16918	7.45466	5.27243	5	5	5	5	5	5	5	5	5	5	2.42429	2.54242	2.54349	2.51067	2.55789	0.752096	2.10235	0.382992	2.43517	2.49257	2.16808	2.0347	2.40212	2.2436	1.80097	Detected	Detected	Detected	Detected	Detected	Detected	Detected	Detected	Detected	Detected	Detected	Detected	Detected	Detected	Detected	MIMAT0027358
hsa-miR-6728-5p	205.071	145.602	212.556	161.126	103.432	259.017	166.841	277.609	186.71	195.163	69.5371	67.2243	68.4493	61.1335	72.064	7.34347	7.2472	7.44826	7.34347	7.34347	7.08555	7.05478	7.04112	7.11641	7.2472	6.59514	6.64197	6.94015	6.64197	6.55925	Detected	Detected	Detected	Detected	Detected	Detected	Detected	Detected	Detected	Detected	Detected	Detected	Detected	Detected	Detected	MIMAT0027357
hsa-miR-6729-3p	0.1	5	5	5	0.1	5	0.1	5	0.1	0.1	0.1	5	0.1	0.1	5	-3.24296	1.61443	0.878566	1.39309	-2.97421	0.752096	-3.14946	0.382992	-2.9554	-2.82736	-3.06629	2.0347	-2.94086	-3.05701	1.80097	Not Detected	Detected	Detected	Detected	Not Detected	Detected	Not Detected	Detected	Not Detected	Not Detected	Not Detected	Detected	Not Detected	Not Detected	Detected	MIMAT0027360
hsa-miR-6729-5p	0.1	0.1	0.1	5	0.1	5	5	5	5	5	0.1	0.1	0.1	0.1	0.1	-3.24296	-3.19959	-3.26586	1.39309	-2.97421	0.752096	2.10235	0.382992	2.43517	2.49257	-3.06629	-3.15333	-2.94086	-3.05701	-3.21453	Not Detected	Not Detected	Not Detected	Detected	Not Detected	Detected	Detected	Detected	Detected	Detected	Not Detected	Not Detected	Not Detected	Not Detected	Not Detected	MIMAT0027359
hsa-miR-6730-3p	5.662	5.53744	6.95759	5.87191	5	5	5	5	5	5	5	5	5	5	5	2.38043	2.38704	2.4046	2.39374	2.29019	0.752096	2.10235	0.382992	2.43517	2.49257	2.16808	2.0347	2.40212	2.2436	1.80097	Detected	Detected	Detected	Detected	Detected	Detected	Detected	Detected	Detected	Detected	Detected	Detected	Detected	Detected	Detected	MIMAT0027362
hsa-miR-6730-5p	49.7977	36.99	52.5234	43.0173	25.7755	79.6664	52.4488	86.8876	52.2979	57.9225	20.6964	19.3186	16.9951	18.0944	21.4084	5.23065	5.16079	5.45621	5.33659	5.16986	5.7192	5.66189	5.69958	5.68899	5.83348	4.402	4.59593	4.52093	4.54142	4.48812	Detected	Detected	Detected	Detected	Detected	Detected	Detected	Detected	Detected	Detected	Detected	Detected	Detected	Detected	Detected	MIMAT0027361
hsa-miR-6731-3p	6.20717	6.18433	8.16244	6.44028	5	5	5	5	5	5	5	5	5	5	5	2.43398	2.42583	2.48268	2.4388	2.29019	0.752096	2.10235	0.382992	2.43517	2.49257	2.16808	2.0347	2.40212	2.2436	1.80097	Detected	Detected	Detected	Detected	Detected	Detected	Detected	Detected	Detected	Detected	Detected	Detected	Detected	Detected	Detected	MIMAT0027364
hsa-miR-6731-5p	13.1172	8.03664	13.6785	9.48755	5.85901	5.6755	5	5.79286	5	5	6.23623	5.8613	5.69822	5	7.11319	3.28173	2.58968	3.05149	2.73661	2.68907	2.52495	2.10235	2.47235	2.43517	2.49257	2.70969	2.78483	3.01644	2.2436	2.89859	Detected	Detected	Detected	Detected	Detected	Detected	Detected	Detected	Detected	Detected	Detected	Detected	Detected	Detected	Detected	MIMAT0027363
hsa-miR-6732-3p	8.29524	10.6232	13.4206	12.1196	9.58975	5	5	5	5	5	5	5	5	5	5	2.60695	2.94113	3.027	3.08594	3.36314	0.752096	2.10235	0.382992	2.43517	2.49257	2.16808	2.0347	2.40212	2.2436	1.80097	Detected	Detected	Detected	Detected	Detected	Detected	Detected	Detected	Detected	Detected	Detected	Detected	Detected	Detected	Detected	MIMAT0027366
hsa-miR-6732-5p	10.1744	18.574	18.382	16.9657	13.3485	8.67597	5.87666	9.44601	5	5	14.7179	12.4069	9.7654	13.9309	17.1667	2.83103	3.99694	3.60134	3.72004	4.09541	2.89214	2.92696	2.89214	2.43517	2.49257	3.86139	3.84898	3.76678	4.07661	4.07661	Detected	Detected	Detected	Detected	Detected	Detected	Detected	Detected	Detected	Detected	Detected	Detected	Detected	Detected	Detected	MIMAT0027365
hsa-miR-6734-5p	12.5967	9.50169	12.7023	10.974	6.39797	16.2196	11.3508	17.815	9.03157	9.02014	9.30162	8.53113	7.96511	8.02828	10.0115	3.18168	2.78738	2.9695	2.92696	2.78013	3.66112	3.69059	3.66112	3.64597	3.72004	3.22646	3.33022	3.46529	3.33672	3.37884	Detected	Detected	Detected	Detected	Detected	Detected	Detected	Detected	Detected	Detected	Detected	Detected	Detected	Detected	Detected	MIMAT0027369
hsa-miR-6735-3p	5	5	5.2109	5	5	5	5	5	0.1	0.1	5	5	5	5	5	1.33274	1.61443	2.3259	1.39309	2.29019	0.752096	2.10235	0.382992	-2.9554	-2.82736	2.16808	2.0347	2.40212	2.2436	1.80097	Detected	Detected	Detected	Detected	Detected	Detected	Detected	Detected	Not Detected	Not Detected	Detected	Detected	Detected	Detected	Detected	MIMAT0027372
hsa-miR-6736-3p	5	5	5	5	0.1	5	5	5	5	5	5	5	5	5	5	1.33274	1.61443	0.878566	1.39309	-2.97421	0.752096	2.10235	0.382992	2.43517	2.49257	2.16808	2.0347	2.40212	2.2436	1.80097	Detected	Detected	Detected	Detected	Not Detected	Detected	Detected	Detected	Detected	Detected	Detected	Detected	Detected	Detected	Detected	MIMAT0027374
hsa-miR-6736-5p	8.20769	9.53731	10.9016	8.82789	5.39422	5	5	5.30078	5	5	6.01868	5	5	5	5.87199	2.59573	2.79108	2.71211	2.64694	2.57506	0.752096	2.10235	2.42332	2.43517	2.49257	2.68504	2.0347	2.40212	2.2436	2.69537	Detected	Detected	Detected	Detected	Detected	Detected	Detected	Detected	Detected	Detected	Detected	Detected	Detected	Detected	Detected	MIMAT0027373
hsa-miR-6737-3p	9.51284	7.96681	11.7949	9.76097	6.36981	5	5	5	5	5	5	5	5	5	5	2.73883	2.58037	2.83103	2.78013	2.77099	0.752096	2.10235	0.382992	2.43517	2.49257	2.16808	2.0347	2.40212	2.2436	1.80097	Detected	Detected	Detected	Detected	Detected	Detected	Detected	Detected	Detected	Detected	Detected	Detected	Detected	Detected	Detected	MIMAT0027376
hsa-miR-6737-5p	5	5	5	5	5	5	5	5	5	5	5	5	5	5	5	1.33274	1.61443	0.878566	1.39309	2.29019	0.752096	2.10235	0.382992	2.43517	2.49257	2.16808	2.0347	2.40212	2.2436	1.80097	Detected	Detected	Detected	Detected	Detected	Detected	Detected	Detected	Detected	Detected	Detected	Detected	Detected	Detected	Detected	MIMAT0027375
hsa-miR-6738-5p	33.9333	24.2752	32.8197	25.042	16.2127	25.1859	16.7824	26.5909	13.4954	13.0593	16.831	16.0455	15.2514	14.2608	17.3438	4.70591	4.46099	4.59593	4.39437	4.44417	4.24077	4.15583	4.25436	4.13532	4.20097	4.07661	4.23245	4.34043	4.11367	4.08915	Detected	Detected	Detected	Detected	Detected	Detected	Detected	Detected	Detected	Detected	Detected	Detected	Detected	Detected	Detected	MIMAT0027377
hsa-miR-6739-5p	0.1	0.1	0.1	0.1	0.1	5.13729	5	5.1826	5	5	0.1	5	5	5	5	-3.24296	-3.19959	-3.26586	-3.23589	-2.97421	2.45866	2.10235	2.41568	2.43517	2.49257	-3.06629	2.0347	2.40212	2.2436	1.80097	Not Detected	Not Detected	Not Detected	Not Detected	Not Detected	Detected	Detected	Detected	Detected	Detected	Not Detected	Detected	Detected	Detected	Detected	MIMAT0027379
hsa-miR-6740-5p	242.504	174.522	237.444	193.36	122.447	627.229	412.379	684.978	451.176	460.66	103.413	93.0442	93.0809	89.3625	107.448	7.51522	7.53253	7.58232	7.51522	7.58232	8.30856	8.26819	8.30856	8.26819	8.28462	7.14499	7.17901	7.31812	7.17901	7.2472	Detected	Detected	Detected	Detected	Detected	Detected	Detected	Detected	Detected	Detected	Detected	Detected	Detected	Detected	Detected	MIMAT0027381
hsa-miR-6741-5p	37.9162	31.7782	44.5326	35.2909	23.9537	54.8869	35.5661	57.8489	27.0627	28.0158	22.3024	20.2839	18.2951	19.3394	23.3393	4.88513	4.88513	5.0768	4.95891	5.03021	5.16986	5.13082	5.15097	4.84879	5.00411	4.5709	4.68877	4.68877	4.64253	4.64253	Detected	Detected	Detected	Detected	Detected	Detected	Detected	Detected	Detected	Detected	Detected	Detected	Detected	Detected	Detected	MIMAT0027383
hsa-miR-6742-3p	5.45928	5	6.67507	5.40186	5	5	0.1	5	5	5	0.1	0.1	0.1	0.1	0.1	2.36434	1.61443	2.38897	2.36434	2.29019	0.752096	-3.14946	0.382992	2.43517	2.49257	-3.06629	-3.15333	-2.94086	-3.05701	-3.21453	Detected	Detected	Detected	Detected	Detected	Detected	Not Detected	Detected	Detected	Detected	Not Detected	Not Detected	Not Detected	Not Detected	Not Detected	MIMAT0027386
hsa-miR-6743-3p	5.54265	9.77981	10.6404	9.70641	7.5385	5	5	5.15402	5	5	6.6191	6.04045	5	5	5.3808	2.37228	2.83801	2.69063	2.77529	2.9878	0.752096	2.10235	2.40645	2.43517	2.49257	2.76696	2.86465	2.40212	2.2436	2.62851	Detected	Detected	Detected	Detected	Detected	Detected	Detected	Detected	Detected	Detected	Detected	Detected	Detected	Detected	Detected	MIMAT0027388
hsa-miR-6743-5p	5	5	5	5	5	5	5	5	5	5	0.1	0.1	0.1	0.1	0.1	1.33274	1.61443	0.878566	1.39309	2.29019	0.752096	2.10235	0.382992	2.43517	2.49257	-3.06629	-3.15333	-2.94086	-3.05701	-3.21453	Detected	Detected	Detected	Detected	Detected	Detected	Detected	Detected	Detected	Detected	Not Detected	Not Detected	Not Detected	Not Detected	Not Detected	MIMAT0027387
hsa-miR-6744-5p	5	5	7.02644	5.03175	5	12.6017	8.23055	13.2855	5	5.96384	0.1	5	5	5	5	1.33274	1.61443	2.41234	2.33879	2.29019	3.35759	3.37103	3.33672	2.43517	3.24393	-3.06629	2.0347	2.40212	2.2436	1.80097	Detected	Detected	Detected	Detected	Detected	Detected	Detected	Detected	Detected	Detected	Not Detected	Detected	Detected	Detected	Detected	MIMAT0027389
hsa-miR-6745	29.7111	23.4427	33.0114	28.2849	18.3782	54.7819	39.1904	61.5187	37.0406	36.9551	8.37277	7.84562	7.12689	7.61684	9.88122	4.50085	4.40872	4.61374	4.61374	4.60667	5.16079	5.27188	5.2201	5.20023	5.27188	3.07201	3.19418	3.30153	3.255	3.36314	Detected	Detected	Detected	Detected	Detected	Detected	Detected	Detected	Detected	Detected	Detected	Detected	Detected	Detected	Detected	MIMAT0027391
hsa-miR-6746-5p	17.2563	19.2613	21.9047	19.8309	11.0352	10.0894	6.90436	11.096	5	5.4128	6.52936	5.78127	5	5.75136	7.15255	3.71427	4.04637	3.92935	4.04003	3.72004	3.05149	3.10599	3.10599	2.43517	3.14324	2.75871	2.77529	2.40212	2.85414	2.9165	Detected	Detected	Detected	Detected	Detected	Detected	Detected	Detected	Detected	Detected	Detected	Detected	Detected	Detected	Detected	MIMAT0027392
hsa-miR-6747-3p	0.1	0.1	5	5	5	5	0.1	5	0.1	0.1	5	5	0.1	0.1	5	-3.24296	-3.19959	0.878566	1.39309	2.29019	0.752096	-3.14946	0.382992	-2.9554	-2.82736	2.16808	2.0347	-2.94086	-3.05701	1.80097	Not Detected	Not Detected	Detected	Detected	Detected	Detected	Not Detected	Detected	Not Detected	Not Detected	Detected	Detected	Not Detected	Not Detected	Detected	MIMAT0027395
hsa-miR-6747-5p	0.1	0.1	0.1	0.1	0.1	6.3964	5	6.98722	5	5	5	5	5	5	5	-3.24296	-3.19959	-3.26586	-3.23589	-2.97421	2.61666	2.10235	2.63216	2.43517	2.49257	2.16808	2.0347	2.40212	2.2436	1.80097	Not Detected	Not Detected	Not Detected	Not Detected	Not Detected	Detected	Detected	Detected	Detected	Detected	Detected	Detected	Detected	Detected	Detected	MIMAT0027394
hsa-miR-6748-5p	25.4064	18.6126	27.3852	20.7005	13.6744	24.7507	16.8869	26.3666	11.9044	12.6229	7.065	6.58006	5.77209	5.88611	7.26019	4.27221	4.00619	4.30494	4.08915	4.12047	4.21061	4.16282	4.24717	3.99694	4.13532	2.8595	2.96179	3.03483	2.91331	2.93819	Detected	Detected	Detected	Detected	Detected	Detected	Detected	Detected	Detected	Detected	Detected	Detected	Detected	Detected	Detected	MIMAT0027396
hsa-miR-6749-5p	1449.38	1069.92	1488.76	1142.88	796.118	2634.09	1798.13	2735.38	1955.09	2098.85	785.699	759.07	775.844	707.965	845.586	10.2033	10.2734	10.4841	10.2734	10.2734	10.6424	10.7566	10.6424	10.6424	10.8958	10.0195	10.1452	10.2033	10.2033	10.1452	Detected	Detected	Detected	Detected	Detected	Detected	Detected	Detected	Detected	Detected	Detected	Detected	Detected	Detected	Detected	MIMAT0027398
hsa-miR-675-3p	5	5	5	5	0.1	5	0.1	5	0.1	0.1	0.1	0.1	0.1	0.1	0.1	1.33274	1.61443	0.878566	1.39309	-2.97421	0.752096	-3.14946	0.382992	-2.9554	-2.82736	-3.06629	-3.15333	-2.94086	-3.05701	-3.21453	Detected	Detected	Detected	Detected	Not Detected	Detected	Not Detected	Detected	Not Detected	Not Detected	Not Detected	Not Detected	Not Detected	Not Detected	Not Detected	MIMAT0006790	chr11	+	2018052
hsa-miR-675-5p	5	5	5	5	0.1	5	5	5	0.1	5	0.1	0.1	0.1	0.1	0.1	1.33274	1.61443	0.878566	1.39309	-2.97421	0.752096	2.10235	0.382992	-2.9554	2.49257	-3.06629	-3.15333	-2.94086	-3.05701	-3.21453	Detected	Detected	Detected	Detected	Not Detected	Detected	Detected	Detected	Not Detected	Detected	Not Detected	Not Detected	Not Detected	Not Detected	Not Detected	MIMAT0004284	chr11	+	2018020
hsa-miR-6750-3p	5	5	5	5	5	5	5	5	0.1	0.1	5	5	5	5	5	1.33274	1.61443	0.878566	1.39309	2.29019	0.752096	2.10235	0.382992	-2.9554	-2.82736	2.16808	2.0347	2.40212	2.2436	1.80097	Detected	Detected	Detected	Detected	Detected	Detected	Detected	Detected	Not Detected	Not Detected	Detected	Detected	Detected	Detected	Detected	MIMAT0027401
hsa-miR-6750-5p	5	5.40178	6.2888	5.32344	5	5	5	5	0.1	0.1	5	5	5	5	5	1.33274	2.37672	2.36547	2.35724	2.29019	0.752096	2.10235	0.382992	-2.9554	-2.82736	2.16808	2.0347	2.40212	2.2436	1.80097	Detected	Detected	Detected	Detected	Detected	Detected	Detected	Detected	Not Detected	Not Detected	Detected	Detected	Detected	Detected	Detected	MIMAT0027400
hsa-miR-6751-3p	5.87115	9.71679	10.4399	8.5311	10.3807	5	5	5	0.1	5	6.76343	5.86676	5	5.58426	6.11797	2.39374	2.82579	2.66784	2.61039	3.59013	0.752096	2.10235	0.382992	-2.9554	2.49257	2.79108	2.79108	2.40212	2.82405	2.7301	Detected	Detected	Detected	Detected	Detected	Detected	Detected	Detected	Not Detected	Detected	Detected	Detected	Detected	Detected	Detected	MIMAT0027403
hsa-miR-6751-5p	10.1801	15.6012	15.4996	13.6776	10.3486	8.9115	5	8.33574	5	5	14.1298	10.7288	9.10398	12.0364	14.4363	2.83358	3.6115	3.29676	3.27277	3.58553	2.92696	2.10235	2.77756	2.43517	2.49257	3.83043	3.65552	3.6661	3.86771	3.86139	Detected	Detected	Detected	Detected	Detected	Detected	Detected	Detected	Detected	Detected	Detected	Detected	Detected	Detected	Detected	MIMAT0027402
hsa-miR-6752-3p	16.6207	13.7722	19.3622	16.4689	10.5161	5.3993	5	5.70794	5	5	5	5	5	5	5	3.66112	3.37103	3.70804	3.64597	3.62857	2.4975	2.10235	2.46846	2.43517	2.49257	2.16808	2.0347	2.40212	2.2436	1.80097	Detected	Detected	Detected	Detected	Detected	Detected	Detected	Detected	Detected	Detected	Detected	Detected	Detected	Detected	Detected	MIMAT0027405
hsa-miR-6752-5p	298.327	209.756	300.09	227.031	136.269	216.108	140.443	232.857	144.323	153.759	116.128	112.433	112.992	101.457	122.91	7.72364	7.78318	7.87476	7.75415	7.78318	6.8274	6.80443	6.8274	6.73715	6.89055	7.2472	7.38639	7.51522	7.38639	7.34347	Detected	Detected	Detected	Detected	Detected	Detected	Detected	Detected	Detected	Detected	Detected	Detected	Detected	Detected	Detected	MIMAT0027404
hsa-miR-6753-3p	5	5	5	5	5	5	5	5	0.1	0.1	5	5	5	5	5	1.33274	1.61443	0.878566	1.39309	2.29019	0.752096	2.10235	0.382992	-2.9554	-2.82736	2.16808	2.0347	2.40212	2.2436	1.80097	Detected	Detected	Detected	Detected	Detected	Detected	Detected	Detected	Not Detected	Not Detected	Detected	Detected	Detected	Detected	Detected	MIMAT0027407
hsa-miR-6753-5p	435.815	249.453	368.664	260.111	161.475	92.8489	52.0203	96.0105	50.7802	48.4481	201.065	186.078	183.161	154.166	201.033	8.38227	8.0627	8.2203	7.92912	7.92912	5.84898	5.63812	5.81442	5.66189	5.65018	8.26819	8.30856	8.41177	8.2203	8.28462	Detected	Detected	Detected	Detected	Detected	Detected	Detected	Detected	Detected	Detected	Detected	Detected	Detected	Detected	Detected	MIMAT0027406
hsa-miR-6754-3p	5	7.12946	7.92947	6.61187	6.0167	5	5	5	5	5	7.52199	6.47286	5.11875	5.77611	6.59904	1.33274	2.50792	2.46703	2.45233	2.71746	0.752096	2.10235	0.382992	2.43517	2.49257	2.92696	2.93819	2.85414	2.87198	2.80276	Detected	Detected	Detected	Detected	Detected	Detected	Detected	Detected	Detected	Detected	Detected	Detected	Detected	Detected	Detected	MIMAT0027409
hsa-miR-6754-5p	17.5142	16.7076	22.4256	17.7194	12.0283	22.1083	14.3876	23.7268	8.64301	9.38217	10.8734	9.86892	9.01162	9.64173	12.4583	3.75817	3.83043	3.9744	3.80142	3.90705	4.08315	3.96699	4.0554	3.59013	3.75817	3.45631	3.52801	3.64597	3.56825	3.65552	Detected	Detected	Detected	Detected	Detected	Detected	Detected	Detected	Detected	Detected	Detected	Detected	Detected	Detected	Detected	MIMAT0027408
hsa-miR-6756-3p	9.63739	13.4551	14.9241	13.1032	10.3858	5.53805	5	6.68223	5	5	9.19292	7.72901	5.28253	7.01746	7.80945	2.77529	3.31667	3.21045	3.20071	3.59563	2.51232	2.10235	2.60092	2.43517	2.49257	3.21045	3.15083	2.89214	3.15603	3.02189	Detected	Detected	Detected	Detected	Detected	Detected	Detected	Detected	Detected	Detected	Detected	Detected	Detected	Detected	Detected	MIMAT0027413
hsa-miR-6756-5p	73.8922	68.3082	84.4834	70.8383	51.0314	67.6384	46.1103	74.114	40.5241	43.3477	54.3915	48.737	48.0579	48.501	58.2019	5.86227	6.17702	6.16283	6.08282	6.27525	5.47511	5.49418	5.51883	5.33659	5.51883	5.98803	6.01967	6.17702	6.12198	6.19093	Detected	Detected	Detected	Detected	Detected	Detected	Detected	Detected	Detected	Detected	Detected	Detected	Detected	Detected	Detected	MIMAT0027412
hsa-miR-6757-3p	5	5	5.22762	5	5	5	5	5	5	5	5	5	0.1	5	5	1.33274	1.61443	2.32621	1.39309	2.29019	0.752096	2.10235	0.382992	2.43517	2.49257	2.16808	2.0347	-2.94086	2.2436	1.80097	Detected	Detected	Detected	Detected	Detected	Detected	Detected	Detected	Detected	Detected	Detected	Detected	Not Detected	Detected	Detected	MIMAT0027415
hsa-miR-6757-5p	219.964	178.801	272.553	209.26	134.287	334.474	211.121	348.169	227.973	229.605	72.0774	67.0654	63.9494	60.86	70.9065	7.4076	7.55924	7.72364	7.6541	7.75415	7.58232	7.47022	7.48842	7.4076	7.51522	6.61355	6.61355	6.75735	6.61355	6.53945	Detected	Detected	Detected	Detected	Detected	Detected	Detected	Detected	Detected	Detected	Detected	Detected	Detected	Detected	Detected	MIMAT0027414
hsa-miR-6758-5p	11.0235	9.43904	12.5983	10.5611	6.518	19.2607	13.2555	20.2966	11.4852	11.8024	11.3574	8.8402	7.39062	9.22715	11.1913	2.94544	2.77756	2.9541	2.89214	2.79876	3.87215	3.89826	3.85415	3.96699	4.07661	3.51636	3.35759	3.37103	3.5223	3.50537	Detected	Detected	Detected	Detected	Detected	Detected	Detected	Detected	Detected	Detected	Detected	Detected	Detected	Detected	Detected	MIMAT0027416
hsa-miR-6759-3p	22.0447	21.4876	28.5587	23.8993	14.568	5.24568	5	6.14705	5	5	5	5	5	5	5	4.08315	4.24077	4.42438	4.34043	4.26365	2.47069	2.10235	2.50792	2.43517	2.49257	2.16808	2.0347	2.40212	2.2436	1.80097	Detected	Detected	Detected	Detected	Detected	Detected	Detected	Detected	Detected	Detected	Detected	Detected	Detected	Detected	Detected	MIMAT0027419
hsa-miR-6759-5p	0.1	0.1	0.1	0.1	0.1	5	0.1	5	0.1	0.1	0.1	5	0.1	5	5	-3.24296	-3.19959	-3.26586	-3.23589	-2.97421	0.752096	-3.14946	0.382992	-2.9554	-2.82736	-3.06629	2.0347	-2.94086	2.2436	1.80097	Not Detected	Not Detected	Not Detected	Not Detected	Not Detected	Detected	Not Detected	Detected	Not Detected	Not Detected	Not Detected	Detected	Not Detected	Detected	Detected	MIMAT0027418
hsa-miR-6760-3p	12.8592	12.5747	16.4838	14.2645	9.50067	5	5	5	5	5	5	5	5	5	5	3.24393	3.14324	3.39746	3.34143	3.34143	0.752096	2.10235	0.382992	2.43517	2.49257	2.16808	2.0347	2.40212	2.2436	1.80097	Detected	Detected	Detected	Detected	Detected	Detected	Detected	Detected	Detected	Detected	Detected	Detected	Detected	Detected	Detected	MIMAT0027421
hsa-miR-6760-5p	0.1	0.1	0.1	0.1	0.1	5	5	5	0.1	0.1	5	5	0.1	5	5	-3.24296	-3.19959	-3.26586	-3.23589	-2.97421	0.752096	2.10235	0.382992	-2.9554	-2.82736	2.16808	2.0347	-2.94086	2.2436	1.80097	Not Detected	Not Detected	Not Detected	Not Detected	Not Detected	Detected	Detected	Detected	Not Detected	Not Detected	Detected	Detected	Not Detected	Detected	Detected	MIMAT0027420
hsa-miR-6761-3p	5	6.49848	7.52008	6.96427	5	5	5	5	5	5	5	5	5	5	5	1.33274	2.45233	2.4447	2.47647	2.29019	0.752096	2.10235	0.382992	2.43517	2.49257	2.16808	2.0347	2.40212	2.2436	1.80097	Detected	Detected	Detected	Detected	Detected	Detected	Detected	Detected	Detected	Detected	Detected	Detected	Detected	Detected	Detected	MIMAT0027423
hsa-miR-6762-5p	11.869	9.6391	12.843	10.3171	6.43064	6.3773	5	6.92089	5	5	12.3812	10.9411	9.07816	9.44438	12.5241	3.0579	2.80276	2.9915	2.84411	2.78483	2.61435	2.10235	2.62522	2.43517	2.49257	3.66112	3.70804	3.66112	3.54791	3.66112	Detected	Detected	Detected	Detected	Detected	Detected	Detected	Detected	Detected	Detected	Detected	Detected	Detected	Detected	Detected	MIMAT0027424
hsa-miR-6763-3p	26.7064	21.9437	29.8158	26.2854	16.9202	7.06579	5	7.34748	5	5	5.1834	5.50381	5	5.02494	5.59357	4.3557	4.26365	4.4678	4.47614	4.51361	2.70969	2.10235	2.67446	2.43517	2.49257	2.58223	2.7301	2.40212	2.72403	2.64694	Detected	Detected	Detected	Detected	Detected	Detected	Detected	Detected	Detected	Detected	Detected	Detected	Detected	Detected	Detected	MIMAT0027427
hsa-miR-6763-5p	185.469	140.796	195.857	155.799	108.005	304.353	196.954	317.686	248.942	236.487	87.3479	81.3049	82.351	77.2032	88.1366	7.04112	7.17901	7.28996	7.2472	7.4076	7.35847	7.31812	7.21015	7.48842	7.55924	6.89055	7.04112	7.17901	6.94015	6.99898	Detected	Detected	Detected	Detected	Detected	Detected	Detected	Detected	Detected	Detected	Detected	Detected	Detected	Detected	Detected	MIMAT0027426
hsa-miR-6764-5p	5	5	5	5	5	5	0.1	5	0.1	0.1	5	5	5	5	5	1.33274	1.61443	0.878566	1.39309	2.29019	0.752096	-3.14946	0.382992	-2.9554	-2.82736	2.16808	2.0347	2.40212	2.2436	1.80097	Detected	Detected	Detected	Detected	Detected	Detected	Not Detected	Detected	Not Detected	Not Detected	Detected	Detected	Detected	Detected	Detected	MIMAT0027428
hsa-miR-6765-3p	11.8774	14.8502	15.9589	14.1674	10.7364	9.0752	6.76743	10.2787	5.10131	5.46742	11.0505	9.77629	6.72665	8.29026	9.652	3.06216	3.5223	3.35759	3.30876	3.64597	2.94544	3.07201	2.97888	3.027	3.16407	3.48076	3.5223	3.22646	3.40251	3.30876	Detected	Detected	Detected	Detected	Detected	Detected	Detected	Detected	Detected	Detected	Detected	Detected	Detected	Detected	Detected	MIMAT0027431
hsa-miR-6765-5p	14.4814	17.1309	19.2037	16.4041	11.8046	14.8727	9.994	15.1592	7.28443	7.67354	21.616	16.8863	14.1532	18.2243	21.6176	3.43776	3.90705	3.69059	3.62857	3.85415	3.54791	3.54791	3.48076	3.40887	3.52801	4.51361	4.3168	4.24717	4.54833	4.51361	Detected	Detected	Detected	Detected	Detected	Detected	Detected	Detected	Detected	Detected	Detected	Detected	Detected	Detected	Detected	MIMAT0027430
hsa-miR-6766-3p	61.9376	47.2292	68.7343	57.3565	37.7788	14.2935	9.78614	15.6313	9.71186	10.3871	8.71149	8.51313	7.57635	7.61887	8.76578	5.59637	5.63812	5.9234	5.7948	5.93924	3.50537	3.5223	3.53274	3.76678	3.91429	3.13673	3.3251	3.38746	3.26165	3.18168	Detected	Detected	Detected	Detected	Detected	Detected	Detected	Detected	Detected	Detected	Detected	Detected	Detected	Detected	Detected	MIMAT0027433
hsa-miR-6766-5p	5	0.1	5	0.1	0.1	5	0.1	5	0.1	0.1	0.1	5	0.1	0.1	5	1.33274	-3.19959	0.878566	-3.23589	-2.97421	0.752096	-3.14946	0.382992	-2.9554	-2.82736	-3.06629	2.0347	-2.94086	-3.05701	1.80097	Detected	Not Detected	Detected	Not Detected	Not Detected	Detected	Not Detected	Detected	Not Detected	Not Detected	Not Detected	Detected	Not Detected	Not Detected	Detected	MIMAT0027432
hsa-miR-6767-5p	5	5	5	5	5	5	5	5	5	5	5	5	5	5	5	1.33274	1.61443	0.878566	1.39309	2.29019	0.752096	2.10235	0.382992	2.43517	2.49257	2.16808	2.0347	2.40212	2.2436	1.80097	Detected	Detected	Detected	Detected	Detected	Detected	Detected	Detected	Detected	Detected	Detected	Detected	Detected	Detected	Detected	MIMAT0027434
hsa-miR-6768-5p	12.8921	10.6805	13.9269	10.8874	6.19149	7.0829	5	7.32967	5	5	5	5	5	5	5	3.255	2.94544	3.11707	2.91331	2.74713	2.71746	2.10235	2.6713	2.43517	2.49257	2.16808	2.0347	2.40212	2.2436	1.80097	Detected	Detected	Detected	Detected	Detected	Detected	Detected	Detected	Detected	Detected	Detected	Detected	Detected	Detected	Detected	MIMAT0027436
hsa-miR-6769a-5p	180.298	146.11	215.707	172.807	109.844	121.478	76.7407	128.543	80.8639	83.1583	27.1773	25.8892	26.008	24.3308	29.142	7.01583	7.28996	7.47022	7.42728	7.44826	6.16283	6.09584	6.08282	6.09584	6.16283	4.91717	5.04118	5.23065	5.00411	5.0768	Detected	Detected	Detected	Detected	Detected	Detected	Detected	Detected	Detected	Detected	Detected	Detected	Detected	Detected	Detected	MIMAT0027438
hsa-miR-6769b-3p	0.1	0.1	0.1	0.1	0.1	5	0.1	5	5	0.1	0.1	5	0.1	5	0.1	-3.24296	-3.19959	-3.26586	-3.23589	-2.97421	0.752096	-3.14946	0.382992	2.43517	-2.82736	-3.06629	2.0347	-2.94086	2.2436	-3.21453	Not Detected	Not Detected	Not Detected	Not Detected	Not Detected	Detected	Not Detected	Detected	Detected	Not Detected	Not Detected	Detected	Not Detected	Detected	Not Detected	MIMAT0027621
hsa-miR-6769b-5p	396.424	256.54	361.258	298.963	163.03	438.139	278.346	480.165	296.259	307.406	78.0921	72.2869	70.2313	69.0866	83.9055	8.18344	8.09844	8.18344	8.11973	7.99154	7.84674	7.84674	7.84674	7.68389	7.84674	6.71879	6.77407	6.97449	6.80443	6.90783	Detected	Detected	Detected	Detected	Detected	Detected	Detected	Detected	Detected	Detected	Detected	Detected	Detected	Detected	Detected	MIMAT0027620
hsa-miR-6771-3p	6.91702	5.47141	6.86553	6.36484	5	5	0.1	5	0.1	0.1	0.1	0.1	0.1	0.1	0.1	2.50032	2.38248	2.40123	2.4303	2.29019	0.752096	-3.14946	0.382992	-2.9554	-2.82736	-3.06629	-3.15333	-2.94086	-3.05701	-3.21453	Detected	Detected	Detected	Detected	Detected	Detected	Not Detected	Detected	Not Detected	Not Detected	Not Detected	Not Detected	Not Detected	Not Detected	Not Detected	MIMAT0027443
hsa-miR-6772-3p	13.8164	22.0354	26.145	21.1763	11.4142	5	5	5	0.1	0.1	5	5	5	5	5	3.35759	4.27221	4.21917	4.12047	3.77977	0.752096	2.10235	0.382992	-2.9554	-2.82736	2.16808	2.0347	2.40212	2.2436	1.80097	Detected	Detected	Detected	Detected	Detected	Detected	Detected	Detected	Not Detected	Not Detected	Detected	Detected	Detected	Detected	Detected	MIMAT0027445
hsa-miR-6772-5p	12.088	12.5668	13.9364	12.595	7.20104	7.59713	5.39584	7.95659	5	5	13.6194	11.6398	10.243	11.6034	14.2368	3.09248	3.13673	3.12325	3.15083	2.91331	2.76358	2.85414	2.75196	2.43517	2.49257	3.7727	3.79473	3.80142	3.83485	3.85415	Detected	Detected	Detected	Detected	Detected	Detected	Detected	Detected	Detected	Detected	Detected	Detected	Detected	Detected	Detected	MIMAT0027444
hsa-miR-6774-5p	56.4104	43.6932	71.3336	53.1445	32.1368	58.2434	38.2597	64.916	30.389	33.3178	16.8328	16.6449	15.6598	15.1966	18.7699	5.41207	5.43149	5.98803	5.69958	5.65018	5.29404	5.23065	5.30427	4.92807	5.15097	4.08315	4.29722	4.39437	4.21061	4.23245	Detected	Detected	Detected	Detected	Detected	Detected	Detected	Detected	Detected	Detected	Detected	Detected	Detected	Detected	Detected	MIMAT0027448
hsa-miR-6775-3p	8.85154	10.0944	11.6333	10.0198	8.18873	6.71965	5	7.62017	5	5	8.52226	7.77056	5.54809	6.58541	7.34934	2.65686	2.87198	2.8147	2.81101	3.08199	2.6713	2.10235	2.707	2.43517	2.49257	3.11232	3.16894	2.94544	3.06701	2.94748	Detected	Detected	Detected	Detected	Detected	Detected	Detected	Detected	Detected	Detected	Detected	Detected	Detected	Detected	Detected	MIMAT0027451
hsa-miR-6775-5p	97.5483	87.8421	113.911	96.5553	67.8839	196.164	163.826	217.417	142.236	157.086	81.3268	74.6977	68.2052	74.2586	83.6074	6.27525	6.55925	6.68931	6.57504	6.73715	6.71879	7.01583	6.71879	6.71879	6.90783	6.80443	6.87605	6.89055	6.89055	6.89055	Detected	Detected	Detected	Detected	Detected	Detected	Detected	Detected	Detected	Detected	Detected	Detected	Detected	Detected	Detected	MIMAT0027450
hsa-miR-6776-3p	7.37427	7.48573	9.12331	7.66406	5.63944	5	5	5	5	5	5	5	5	5	5	2.53388	2.53999	2.53468	2.52495	2.6393	0.752096	2.10235	0.382992	2.43517	2.49257	2.16808	2.0347	2.40212	2.2436	1.80097	Detected	Detected	Detected	Detected	Detected	Detected	Detected	Detected	Detected	Detected	Detected	Detected	Detected	Detected	Detected	MIMAT0027453
hsa-miR-6776-5p	158.446	126.876	209.085	146.754	85.6364	100.805	52.7501	112.329	44.2971	56.2024	62.9983	64.9114	64.2197	55.5565	77.5646	6.89055	7.05478	7.35847	7.14499	7.08555	5.9234	5.69958	5.9087	5.47511	5.78063	6.32562	6.53945	6.77407	6.46264	6.71879	Detected	Detected	Detected	Detected	Detected	Detected	Detected	Detected	Detected	Detected	Detected	Detected	Detected	Detected	Detected	MIMAT0027452
hsa-miR-6777-3p	25.4304	20.0341	28.492	25.3824	16.5096	5.80095	5	6.33145	5	5	5	5	5	5	5	4.27812	4.12632	4.40872	4.40872	4.4678	2.54814	2.10235	2.54349	2.43517	2.49257	2.16808	2.0347	2.40212	2.2436	1.80097	Detected	Detected	Detected	Detected	Detected	Detected	Detected	Detected	Detected	Detected	Detected	Detected	Detected	Detected	Detected	MIMAT0027455
hsa-miR-6777-5p	72.8043	72.3668	81.1133	71.5873	58.5764	83.1643	48.7101	95.3375	43.2634	51.2113	57.3624	57.0291	54.9477	50.9618	69.5508	5.84898	6.25432	6.14899	6.12198	6.51079	5.78063	5.5528	5.7948	5.40443	5.68899	6.1369	6.40412	6.38466	6.2386	6.46264	Detected	Detected	Detected	Detected	Detected	Detected	Detected	Detected	Detected	Detected	Detected	Detected	Detected	Detected	Detected	MIMAT0027454
hsa-miR-6778-5p	93.5953	67.3507	89.4261	76.8978	51.1087	73.5348	50.4754	80.5433	48.5081	47.6736	45.5654	40.4651	37.7868	38.0875	46.0206	6.21905	6.14899	6.21905	6.19093	6.28565	5.58729	5.59637	5.62702	5.58729	5.62702	5.606	5.62702	5.69958	5.62702	5.61784	Detected	Detected	Detected	Detected	Detected	Detected	Detected	Detected	Detected	Detected	Detected	Detected	Detected	Detected	Detected	MIMAT0027456
hsa-miR-6779-3p	5	5	5	5	5	5	5	5	5	5	5	5	5	5	5	1.33274	1.61443	0.878566	1.39309	2.29019	0.752096	2.10235	0.382992	2.43517	2.49257	2.16808	2.0347	2.40212	2.2436	1.80097	Detected	Detected	Detected	Detected	Detected	Detected	Detected	Detected	Detected	Detected	Detected	Detected	Detected	Detected	Detected	MIMAT0027459
hsa-miR-6779-5p	11.5729	16.9982	17.5034	16.0052	10.5939	5.35555	5	5.06147	5	5	9.11818	7.4642	5.97684	7.6946	9.6808	3.03145	3.88496	3.5223	3.59013	3.63755	2.48874	2.10235	2.39167	2.43517	2.49257	3.19418	3.11707	3.07201	3.28173	3.3251	Detected	Detected	Detected	Detected	Detected	Detected	Detected	Detected	Detected	Detected	Detected	Detected	Detected	Detected	Detected	MIMAT0027458
hsa-miR-6780a-5p	5	5	5	5	5	5	5	5	5	5	5	5	5	5	5	1.33274	1.61443	0.878566	1.39309	2.29019	0.752096	2.10235	0.382992	2.43517	2.49257	2.16808	2.0347	2.40212	2.2436	1.80097	Detected	Detected	Detected	Detected	Detected	Detected	Detected	Detected	Detected	Detected	Detected	Detected	Detected	Detected	Detected	MIMAT0027460
hsa-miR-6780b-5p	240.608	151.43	234.241	166.877	107.217	123.019	72.6793	127.895	69.3336	70.0875	54.3436	51.171	52.8231	45.7686	57.3147	7.48842	7.38639	7.55924	7.38639	7.38639	6.19093	6.00651	6.07239	5.9234	5.98803	5.97558	6.16283	6.33923	5.98803	6.12198	Detected	Detected	Detected	Detected	Detected	Detected	Detected	Detected	Detected	Detected	Detected	Detected	Detected	Detected	Detected	MIMAT0027572
hsa-miR-6781-5p	5	5	5	5	0.1	5	5	5	5	0.1	0.1	5	0.1	0.1	5	1.33274	1.61443	0.878566	1.39309	-2.97421	0.752096	2.10235	0.382992	2.43517	-2.82736	-3.06629	2.0347	-2.94086	-3.05701	1.80097	Detected	Detected	Detected	Detected	Not Detected	Detected	Detected	Detected	Detected	Not Detected	Not Detected	Detected	Not Detected	Not Detected	Detected	MIMAT0027462
hsa-miR-6782-3p	12.5584	10.9904	14.9746	13.0871	8.30838	5	5	5	5	5	5	5	5	5	5	3.16407	2.96577	3.2186	3.19418	3.10599	0.752096	2.10235	0.382992	2.43517	2.49257	2.16808	2.0347	2.40212	2.2436	1.80097	Detected	Detected	Detected	Detected	Detected	Detected	Detected	Detected	Detected	Detected	Detected	Detected	Detected	Detected	Detected	MIMAT0027465
hsa-miR-6782-5p	6.44088	7.42514	8.96447	6.94281	5	5.74778	5	6.22663	5	5	5	5	5	5	5.14923	2.45342	2.53468	2.52495	2.47235	2.29019	2.54599	2.10235	2.52703	2.43517	2.49257	2.16808	2.0347	2.40212	2.2436	2.60092	Detected	Detected	Detected	Detected	Detected	Detected	Detected	Detected	Detected	Detected	Detected	Detected	Detected	Detected	Detected	MIMAT0027464
hsa-miR-6784-3p	7.55946	8.56997	10.0364	8.75682	6.23383	5.29334	5	6.17856	5	5	6.22181	5.75141	5	5	5.78532	2.55124	2.65153	2.62636	2.64194	2.75196	2.48268	2.10235	2.51639	2.43517	2.49257	2.70551	2.76696	2.40212	2.2436	2.67446	Detected	Detected	Detected	Detected	Detected	Detected	Detected	Detected	Detected	Detected	Detected	Detected	Detected	Detected	Detected	MIMAT0027469
hsa-miR-6784-5p	102.081	85.1773	108.967	94.4854	61.5093	74.0153	52.4904	80.3618	40.3262	43.97	46.2762	42.9858	37.9497	41.0759	48.7236	6.30409	6.51079	6.59514	6.53945	6.59514	5.606	5.67683	5.61784	5.32682	5.5528	5.65018	5.7192	5.71122	5.73919	5.71122	Detected	Detected	Detected	Detected	Detected	Detected	Detected	Detected	Detected	Detected	Detected	Detected	Detected	Detected	Detected	MIMAT0027468
hsa-miR-6785-3p	10.1692	9.13925	12.1666	9.93967	7.29422	5	5	5	5	5	5.0052	5	5	5	5	2.82918	2.71996	2.89214	2.79876	2.92696	0.752096	2.10235	0.382992	2.43517	2.49257	2.5555	2.0347	2.40212	2.2436	1.80097	Detected	Detected	Detected	Detected	Detected	Detected	Detected	Detected	Detected	Detected	Detected	Detected	Detected	Detected	Detected	MIMAT0027471
hsa-miR-6785-5p	13.1761	19.8664	19.6721	18.3696	12.7543	36.0756	33.9493	32.074	12.578	14.5813	83.8178	71.637	55.1888	82.5983	87.5631	3.30153	4.11367	3.73279	3.89826	3.99694	4.64253	5.05058	4.42438	4.06288	4.3168	6.85819	6.75735	6.43367	7.05478	6.97449	Detected	Detected	Detected	Detected	Detected	Detected	Detected	Detected	Detected	Detected	Detected	Detected	Detected	Detected	Detected	MIMAT0027470
hsa-miR-6786-5p	392.863	288.18	422.852	336.728	200.906	326.908	215.027	351.877	216.769	240.773	96.5555	92.1382	89.8647	85.8205	102.378	8.14475	8.2203	8.35798	8.26819	8.24178	7.55924	7.48842	7.51522	7.35847	7.58232	7.04112	7.14499	7.2472	7.11641	7.21015	Detected	Detected	Detected	Detected	Detected	Detected	Detected	Detected	Detected	Detected	Detected	Detected	Detected	Detected	Detected	MIMAT0027472
hsa-miR-6787-3p	9.57612	10.3893	10.8379	9.67249	7.62708	5.13281	5	6.3955	5	5	6.90001	6.11683	5	5.10974	6.34674	2.75871	2.90338	2.70551	2.76696	3.00143	2.45233	2.10235	2.55124	2.43517	2.49257	2.82405	2.88192	2.40212	2.73883	2.75871	Detected	Detected	Detected	Detected	Detected	Detected	Detected	Detected	Detected	Detected	Detected	Detected	Detected	Detected	Detected	MIMAT0027475
hsa-miR-6787-5p	8.16537	14.6607	15.1003	14.5592	8.72274	5	5	5	5	5	6.46474	5.25529	5	6.33436	8.31227	2.59392	3.48958	3.23492	3.37103	3.1752	0.752096	2.10235	0.382992	2.43517	2.49257	2.7431	2.68252	2.40212	3.00143	3.12325	Detected	Detected	Detected	Detected	Detected	Detected	Detected	Detected	Detected	Detected	Detected	Detected	Detected	Detected	Detected	MIMAT0027474
hsa-miR-6788-3p	22.4911	22.7988	32.4999	25.5632	12.2538	5	5	5	5	5	5	5	5	5	5	4.10718	4.33337	4.58776	4.42438	3.94113	0.752096	2.10235	0.382992	2.43517	2.49257	2.16808	2.0347	2.40212	2.2436	1.80097	Detected	Detected	Detected	Detected	Detected	Detected	Detected	Detected	Detected	Detected	Detected	Detected	Detected	Detected	Detected	MIMAT0027477
hsa-miR-6788-5p	5	5	5	5	0.1	5.54657	5	5.91506	5	5	5	5	5	5	5	1.33274	1.61443	0.878566	1.39309	-2.97421	2.51369	2.10235	2.48268	2.43517	2.49257	2.16808	2.0347	2.40212	2.2436	1.80097	Detected	Detected	Detected	Detected	Not Detected	Detected	Detected	Detected	Detected	Detected	Detected	Detected	Detected	Detected	Detected	MIMAT0027476
hsa-miR-6789-3p	5	5.60714	5.74619	5	5	5	5	5	0.1	0.1	5	5	5	5	5	1.33274	2.39374	2.33531	1.39309	2.29019	0.752096	2.10235	0.382992	-2.9554	-2.82736	2.16808	2.0347	2.40212	2.2436	1.80097	Detected	Detected	Detected	Detected	Detected	Detected	Detected	Detected	Not Detected	Not Detected	Detected	Detected	Detected	Detected	Detected	MIMAT0027479
hsa-miR-6789-5p	15.5328	10.4389	12.4913	10.5534	6.0432	10.2776	7.24864	11.3564	8.09878	7.27429	5	5	5	5	5	3.5613	2.91331	2.93819	2.88647	2.71996	3.08594	3.19418	3.13673	3.54094	3.48076	2.16808	2.0347	2.40212	2.2436	1.80097	Detected	Detected	Detected	Detected	Detected	Detected	Detected	Detected	Detected	Detected	Detected	Detected	Detected	Detected	Detected	MIMAT0027478
hsa-miR-6790-3p	6.33146	5.09285	7.47125	6.20856	5	5	5	5	5	5	0.1	0.1	0.1	0.1	0.1	2.44608	2.35627	2.43771	2.41726	2.29019	0.752096	2.10235	0.382992	2.43517	2.49257	-3.06629	-3.15333	-2.94086	-3.05701	-3.21453	Detected	Detected	Detected	Detected	Detected	Detected	Detected	Detected	Detected	Detected	Not Detected	Not Detected	Not Detected	Not Detected	Not Detected	MIMAT0027481
hsa-miR-6790-5p	9.67339	8.22388	9.82102	8.08606	5	5.728	5	6.31666	5	5	5	5	5	5	5	2.78013	2.61666	2.59844	2.55274	2.29019	2.54349	2.10235	2.54242	2.43517	2.49257	2.16808	2.0347	2.40212	2.2436	1.80097	Detected	Detected	Detected	Detected	Detected	Detected	Detected	Detected	Detected	Detected	Detected	Detected	Detected	Detected	Detected	MIMAT0027480
hsa-miR-6791-5p	29.0719	22.7238	27.592	22.9936	13.0779	48.055	32.5077	52.6207	37.9445	32.426	21.019	18.1297	15.7158	16.7716	19.7559	4.48203	4.3168	4.34043	4.26365	4.0554	4.99352	4.99352	5.03021	5.24214	5.13082	4.44417	4.4678	4.402	4.38664	4.34912	Detected	Detected	Detected	Detected	Detected	Detected	Detected	Detected	Detected	Detected	Detected	Detected	Detected	Detected	Detected	MIMAT0027482
hsa-miR-6792-3p	9.59451	7.67513	11.5581	9.59373	5.86906	5	5	5	5	5	5	5	5	5	5	2.7613	2.54985	2.80762	2.75558	2.69063	0.752096	2.10235	0.382992	2.43517	2.49257	2.16808	2.0347	2.40212	2.2436	1.80097	Detected	Detected	Detected	Detected	Detected	Detected	Detected	Detected	Detected	Detected	Detected	Detected	Detected	Detected	Detected	MIMAT0027485
hsa-miR-6792-5p	13.9379	16.6623	18.383	15.8492	9.63081	6.53189	5	7.01214	5	5	12.1417	9.76661	8.05076	9.77231	11.7444	3.37884	3.8145	3.6115	3.5613	3.39746	2.64194	2.10235	2.63823	2.43517	2.49257	3.63755	3.51636	3.48958	3.58553	3.58553	Detected	Detected	Detected	Detected	Detected	Detected	Detected	Detected	Detected	Detected	Detected	Detected	Detected	Detected	Detected	MIMAT0027484
hsa-miR-6793-3p	5.22032	5.94811	6.72399	6.10046	5	5	5	5	5	5	5	5	5	5	5	2.34821	2.41234	2.39374	2.41234	2.29019	0.752096	2.10235	0.382992	2.43517	2.49257	2.16808	2.0347	2.40212	2.2436	1.80097	Detected	Detected	Detected	Detected	Detected	Detected	Detected	Detected	Detected	Detected	Detected	Detected	Detected	Detected	Detected	MIMAT0027487
hsa-miR-6793-5p	19.7427	21.5989	27.4662	21.0906	13.2952	19.8474	12.0273	21.2147	7.57674	8.31588	24.5469	18.8201	15.9651	18.6155	23.6814	3.92935	4.24717	4.3168	4.11367	4.08915	3.91429	3.75817	3.94113	3.44396	3.63755	4.74751	4.55674	4.44417	4.59593	4.66639	Detected	Detected	Detected	Detected	Detected	Detected	Detected	Detected	Detected	Detected	Detected	Detected	Detected	Detected	Detected	MIMAT0027486
hsa-miR-6794-3p	36.214	35.7362	46.658	40.6652	26.4544	9.87534	5.74666	10.9621	5	5	5	5	0.1	5	5	4.817	5.06409	5.20023	5.16079	5.23065	3.03145	2.90776	3.07201	2.43517	2.49257	2.16808	2.0347	-2.94086	2.2436	1.80097	Detected	Detected	Detected	Detected	Detected	Detected	Detected	Detected	Detected	Detected	Detected	Detected	Not Detected	Detected	Detected	MIMAT0027489
hsa-miR-6794-5p	120.616	90.4636	155.871	125.727	61.3072	146.74	122.014	197.559	100.995	106.398	72.5232	71.2718	57.3504	53.7634	76.477	6.48213	6.59514	7.04112	6.89055	6.57504	6.43367	6.68931	6.57504	6.32562	6.46264	6.64197	6.73715	6.61355	6.37033	6.68931	Detected	Detected	Detected	Detected	Detected	Detected	Detected	Detected	Detected	Detected	Detected	Detected	Detected	Detected	Detected	MIMAT0027488
hsa-miR-6795-3p	33.1824	25.5992	36.1978	31.8353	20.2617	5	5	5.53229	5	5	5	5	5	5	5	4.66639	4.52093	4.74751	4.74751	4.72957	0.752096	2.10235	2.44733	2.43517	2.49257	2.16808	2.0347	2.40212	2.2436	1.80097	Detected	Detected	Detected	Detected	Detected	Detected	Detected	Detected	Detected	Detected	Detected	Detected	Detected	Detected	Detected	MIMAT0027491
hsa-miR-6795-5p	5	5.40261	6.12751	5	5	5.19313	5	5.29751	5	5	5.94722	5	5	5	5.84121	1.33274	2.37837	2.35627	1.39309	2.29019	2.46703	2.10235	2.42139	2.43517	2.49257	2.67674	2.0347	2.40212	2.2436	2.68504	Detected	Detected	Detected	Detected	Detected	Detected	Detected	Detected	Detected	Detected	Detected	Detected	Detected	Detected	Detected	MIMAT0027490
hsa-miR-6796-3p	17.2481	16.14	22.099	18.031	10.8734	5.64823	5	6.16108	5	5	5	5	5	5	5	3.70804	3.70244	3.96119	3.85415	3.6977	2.52317	2.10235	2.51232	2.43517	2.49257	2.16808	2.0347	2.40212	2.2436	1.80097	Detected	Detected	Detected	Detected	Detected	Detected	Detected	Detected	Detected	Detected	Detected	Detected	Detected	Detected	Detected	MIMAT0027493
hsa-miR-6796-5p	5.87084	10.202	9.84697	9.27825	7.01213	7.56385	5.08504	7.7746	5	5	7.86549	6.21976	5.58305	7.46637	9.51542	2.39304	2.88192	2.60541	2.69537	2.86827	2.7613	2.8147	2.73326	2.43517	2.49257	2.97888	2.89859	2.9738	3.23492	3.28173	Detected	Detected	Detected	Detected	Detected	Detected	Detected	Detected	Detected	Detected	Detected	Detected	Detected	Detected	Detected	MIMAT0027492
hsa-miR-6797-3p	35.3595	30.0944	42.8422	34.3148	22.1157	11.2743	7.37854	12.6189	6.14375	7.23097	6.8671	6.22444	5.30924	6.27777	6.63529	4.78603	4.77875	5.04118	4.89945	4.86576	3.20071	3.24782	3.26689	3.19418	3.45631	2.8203	2.90338	2.90338	2.98324	2.81101	Detected	Detected	Detected	Detected	Detected	Detected	Detected	Detected	Detected	Detected	Detected	Detected	Detected	Detected	Detected	MIMAT0027495
hsa-miR-6797-5p	5	5	5	0.1	0.1	5	5	5	5	5	5	5	5	5	5	1.33274	1.61443	0.878566	-3.23589	-2.97421	0.752096	2.10235	0.382992	2.43517	2.49257	2.16808	2.0347	2.40212	2.2436	1.80097	Detected	Detected	Detected	Not Detected	Not Detected	Detected	Detected	Detected	Detected	Detected	Detected	Detected	Detected	Detected	Detected	MIMAT0027494
hsa-miR-6798-3p	20.5548	16.7271	24.1068	18.9302	11.0773	6.16705	5	6.73416	5	5	5	5	5	5	5	4.01514	3.83485	4.07661	3.94703	3.72776	2.58223	2.10235	2.60851	2.43517	2.49257	2.16808	2.0347	2.40212	2.2436	1.80097	Detected	Detected	Detected	Detected	Detected	Detected	Detected	Detected	Detected	Detected	Detected	Detected	Detected	Detected	Detected	MIMAT0027497
hsa-miR-6798-5p	5	5	5	5	5	5.04999	5	5.18235	5	5	5	5	5	5	5	1.33274	1.61443	0.878566	1.39309	2.29019	2.4388	2.10235	2.4146	2.43517	2.49257	2.16808	2.0347	2.40212	2.2436	1.80097	Detected	Detected	Detected	Detected	Detected	Detected	Detected	Detected	Detected	Detected	Detected	Detected	Detected	Detected	Detected	MIMAT0027496
hsa-miR-6799-3p	12.1819	11.5412	13.7503	11.825	8.91248	5.49223	5	6.03938	5	5	8.49835	7.73554	5.56371	6.37744	7.96961	3.11232	3.027	3.07201	3.05149	3.23492	2.50953	2.10235	2.50032	2.43517	2.49257	3.10599	3.15603	2.96577	3.01333	3.05149	Detected	Detected	Detected	Detected	Detected	Detected	Detected	Detected	Detected	Detected	Detected	Detected	Detected	Detected	Detected	MIMAT0027499
hsa-miR-6799-5p	10.3347	17.3607	17.1501	15.966	10.3133	10.1344	7.96547	10.5856	5	5	24.1781	20.5482	16.9512	21.6857	25.7708	2.8595	3.92117	3.50537	3.58553	3.56825	3.06216	3.30876	3.01644	2.43517	2.49257	4.71555	4.69908	4.51361	4.88513	4.85534	Detected	Detected	Detected	Detected	Detected	Detected	Detected	Detected	Detected	Detected	Detected	Detected	Detected	Detected	Detected	MIMAT0027498
hsa-miR-6800-3p	51.0095	39.8795	58.9359	49.84	27.0339	7.12354	5	7.7724	5	5.2873	5	5	5	5	5	5.29404	5.29404	5.59637	5.58729	5.27188	2.71996	2.10235	2.7301	2.43517	3.12325	2.16808	2.0347	2.40212	2.2436	1.80097	Detected	Detected	Detected	Detected	Detected	Detected	Detected	Detected	Detected	Detected	Detected	Detected	Detected	Detected	Detected	MIMAT0027501
hsa-miR-6800-5p	193.518	113.384	137.754	111.954	68.5295	498.928	366.007	542.768	413.481	403.284	163.828	143.662	137.583	125.579	156.34	7.08555	6.87605	6.85819	6.66534	6.77407	8.0627	8.11973	8.0627	8.09844	8.14475	7.96258	7.84674	7.92912	7.79963	7.78318	Detected	Detected	Detected	Detected	Detected	Detected	Detected	Detected	Detected	Detected	Detected	Detected	Detected	Detected	Detected	MIMAT0027500
hsa-miR-6801-3p	6.59765	6.82553	8.121	6.85172	5.40979	5	5	5	5	5	5	5	5	5	5	2.47376	2.48268	2.47902	2.46642	2.57831	0.752096	2.10235	0.382992	2.43517	2.49257	2.16808	2.0347	2.40212	2.2436	1.80097	Detected	Detected	Detected	Detected	Detected	Detected	Detected	Detected	Detected	Detected	Detected	Detected	Detected	Detected	Detected	MIMAT0027503
hsa-miR-6801-5p	5	5	5	5	5	5	5	5	5	0.1	5	5	5	5	5	1.33274	1.61443	0.878566	1.39309	2.29019	0.752096	2.10235	0.382992	2.43517	-2.82736	2.16808	2.0347	2.40212	2.2436	1.80097	Detected	Detected	Detected	Detected	Detected	Detected	Detected	Detected	Detected	Not Detected	Detected	Detected	Detected	Detected	Detected	MIMAT0027502
hsa-miR-6802-5p	265.966	188.774	281.317	216.865	128.433	115.293	75.3869	129.006	72.539	81.3388	53.2724	52.1946	50.3224	46.9699	57.0167	7.63371	7.63371	7.79963	7.68389	7.63371	6.08282	6.07239	6.11043	5.95902	6.1369	5.9234	6.20452	6.25432	6.05818	6.08282	Detected	Detected	Detected	Detected	Detected	Detected	Detected	Detected	Detected	Detected	Detected	Detected	Detected	Detected	Detected	MIMAT0027504
hsa-miR-6803-3p	5	5	5	5	5	5	0.1	5	0.1	0.1	5	5	5	5	5	1.33274	1.61443	0.878566	1.39309	2.29019	0.752096	-3.14946	0.382992	-2.9554	-2.82736	2.16808	2.0347	2.40212	2.2436	1.80097	Detected	Detected	Detected	Detected	Detected	Detected	Not Detected	Detected	Not Detected	Not Detected	Detected	Detected	Detected	Detected	Detected	MIMAT0027507
hsa-miR-6803-5p	31.7208	33.8603	36.8629	36.587	20.9729	19.9548	13.6942	21.0419	12.148	13.0192	24.5257	21.3385	17.624	21.0764	25.4969	4.58025	4.94643	4.7614	5.03021	4.817	3.92935	3.92935	3.92117	4.0244	4.18877	4.73952	4.74751	4.59593	4.83507	4.82383	Detected	Detected	Detected	Detected	Detected	Detected	Detected	Detected	Detected	Detected	Detected	Detected	Detected	Detected	Detected	MIMAT0027506
hsa-miR-6804-3p	5	5.96426	6.63657	5.37548	5	5	5	5	5	5	7.72494	7.20697	5.51476	5.84521	6.83731	1.33274	2.4146	2.3858	2.36274	2.29019	0.752096	2.10235	0.382992	2.43517	2.49257	2.9541	3.07604	2.94113	2.89859	2.84411	Detected	Detected	Detected	Detected	Detected	Detected	Detected	Detected	Detected	Detected	Detected	Detected	Detected	Detected	Detected	MIMAT0027509
hsa-miR-6804-5p	5	5	5.11977	5	5	5	0.1	5	0.1	0.1	5	5	5	5	5	1.33274	1.61443	2.3242	1.39309	2.29019	0.752096	-3.14946	0.382992	-2.9554	-2.82736	2.16808	2.0347	2.40212	2.2436	1.80097	Detected	Detected	Detected	Detected	Detected	Detected	Not Detected	Detected	Not Detected	Not Detected	Detected	Detected	Detected	Detected	Detected	MIMAT0027508
hsa-miR-6805-5p	5.90979	9.29913	8.285	8.09712	8.06669	8.79781	5.2516	8.97666	5	5	20.7277	15.3493	13.0466	17.6058	20.3482	2.39894	2.74915	2.48721	2.55789	3.0579	2.91331	2.82918	2.84645	2.43517	2.49257	4.40872	4.15583	4.14946	4.48203	4.402	Detected	Detected	Detected	Detected	Detected	Detected	Detected	Detected	Detected	Detected	Detected	Detected	Detected	Detected	Detected	MIMAT0027510
hsa-miR-6806-5p	5	5	5	5	5	5	5	5.47109	5	5	5	5	5	5	5	1.33274	1.61443	0.878566	1.39309	2.29019	0.752096	2.10235	2.44272	2.43517	2.49257	2.16808	2.0347	2.40212	2.2436	1.80097	Detected	Detected	Detected	Detected	Detected	Detected	Detected	Detected	Detected	Detected	Detected	Detected	Detected	Detected	Detected	MIMAT0027512
hsa-miR-6807-5p	40.7308	39.4227	48.8268	40.7247	30.1767	74.8302	58.947	79.1105	39.054	38.9732	81.7721	72.3123	60.1873	73.7439	80.122	4.99352	5.27188	5.29404	5.16986	5.49418	5.61784	5.7948	5.59637	5.28064	5.3651	6.8274	6.80443	6.66534	6.87605	6.77407	Detected	Detected	Detected	Detected	Detected	Detected	Detected	Detected	Detected	Detected	Detected	Detected	Detected	Detected	Detected	MIMAT0027514
hsa-miR-6808-3p	5	5	5	5	5	0.1	0.1	0.1	0.1	0.1	0.1	0.1	0.1	0.1	0.1	1.33274	1.61443	0.878566	1.39309	2.29019	-3.30946	-3.14946	-3.32196	-2.9554	-2.82736	-3.06629	-3.15333	-2.94086	-3.05701	-3.21453	Detected	Detected	Detected	Detected	Detected	Not Detected	Not Detected	Not Detected	Not Detected	Not Detected	Not Detected	Not Detected	Not Detected	Not Detected	Not Detected	MIMAT0027517
hsa-miR-6808-5p	110.371	79.9214	112.465	88.982	56.9523	238.451	153.362	261.089	159.202	167.532	30.7576	28.1039	27.8146	27.1913	33.1919	6.33923	6.40412	6.66534	6.46264	6.46264	6.94015	6.89055	6.94015	6.87605	6.99898	5.0768	5.15097	5.31274	5.2201	5.25583	Detected	Detected	Detected	Detected	Detected	Detected	Detected	Detected	Detected	Detected	Detected	Detected	Detected	Detected	Detected	MIMAT0027516
hsa-miR-6809-5p	5	0.1	5	0.1	0.1	15.2841	11.1159	16.3358	8.88888	8.48619	0.1	5	5	5	5	1.33274	-3.19959	0.878566	-3.23589	-2.97421	3.56825	3.67168	3.58553	3.61873	3.65552	-3.06629	2.0347	2.40212	2.2436	1.80097	Detected	Not Detected	Detected	Not Detected	Not Detected	Detected	Detected	Detected	Detected	Detected	Not Detected	Detected	Detected	Detected	Detected	MIMAT0027518
hsa-miR-6810-3p	5	5	5.06471	5	5	5	0.1	5	5	5	0.1	0.1	0.1	0.1	0.1	1.33274	1.61443	2.32316	1.39309	2.29019	0.752096	-3.14946	0.382992	2.43517	2.49257	-3.06629	-3.15333	-2.94086	-3.05701	-3.21453	Detected	Detected	Detected	Detected	Detected	Detected	Not Detected	Detected	Detected	Detected	Not Detected	Not Detected	Not Detected	Not Detected	Not Detected	MIMAT0027521
hsa-miR-6812-3p	11.3375	10.4638	13.7118	11.7493	7.34854	9.76165	7.09004	10.4992	5	5	6.6789	6.52106	5	5.28913	6.59219	2.98324	2.92696	3.0579	3.03145	2.94748	3.01333	3.15603	2.99689	2.43517	2.49257	2.78013	2.94748	2.40212	2.77529	2.79108	Detected	Detected	Detected	Detected	Detected	Detected	Detected	Detected	Detected	Detected	Detected	Detected	Detected	Detected	Detected	MIMAT0027525
hsa-miR-6812-5p	817.683	616.805	820.219	677.354	417.365	813.326	556.007	897.47	558.004	625.731	231.247	219.854	217.84	213.044	253.789	9.28612	9.25232	9.42274	9.28612	9.17413	8.69742	8.75165	8.66187	8.46537	8.81814	8.49093	8.60152	8.6229	8.60152	8.66187	Detected	Detected	Detected	Detected	Detected	Detected	Detected	Detected	Detected	Detected	Detected	Detected	Detected	Detected	Detected	MIMAT0027524
hsa-miR-6813-3p	15.8282	15.6542	20.4485	16.5019	10.7532	5.55486	5	6.15217	5	5	5	5	5	5	5	3.59563	3.61873	3.80588	3.65552	3.65552	2.51538	2.10235	2.51067	2.43517	2.49257	2.16808	2.0347	2.40212	2.2436	1.80097	Detected	Detected	Detected	Detected	Detected	Detected	Detected	Detected	Detected	Detected	Detected	Detected	Detected	Detected	Detected	MIMAT0027527
hsa-miR-6814-5p	5	5	5	5	5	5	0.1	5	0.1	0.1	5	5	5	5	5	1.33274	1.61443	0.878566	1.39309	2.29019	0.752096	-3.14946	0.382992	-2.9554	-2.82736	2.16808	2.0347	2.40212	2.2436	1.80097	Detected	Detected	Detected	Detected	Detected	Detected	Not Detected	Detected	Not Detected	Not Detected	Detected	Detected	Detected	Detected	Detected	MIMAT0027528
hsa-miR-6815-3p	5	5	5.3372	5	5	5	5	5	5	0.1	5	5	5	5	5	1.33274	1.61443	2.32821	1.39309	2.29019	0.752096	2.10235	0.382992	2.43517	-2.82736	2.16808	2.0347	2.40212	2.2436	1.80097	Detected	Detected	Detected	Detected	Detected	Detected	Detected	Detected	Detected	Not Detected	Detected	Detected	Detected	Detected	Detected	MIMAT0027531
hsa-miR-6815-5p	7.46634	6.20479	8.60196	7.04938	5	9.98771	7.05633	10.9465	5	5.27199	5	5	5	5	5	2.54242	2.42768	2.50792	2.48268	2.29019	3.03945	3.14324	3.06216	2.43517	3.11232	2.16808	2.0347	2.40212	2.2436	1.80097	Detected	Detected	Detected	Detected	Detected	Detected	Detected	Detected	Detected	Detected	Detected	Detected	Detected	Detected	Detected	MIMAT0027530
hsa-miR-6816-3p	0.1	5	5	0.1	5	5	0.1	5	0.1	0.1	5	5	5	0.1	5	-3.24296	1.61443	0.878566	-3.23589	2.29019	0.752096	-3.14946	0.382992	-2.9554	-2.82736	2.16808	2.0347	2.40212	-3.05701	1.80097	Not Detected	Detected	Detected	Not Detected	Detected	Detected	Not Detected	Detected	Not Detected	Not Detected	Detected	Detected	Detected	Not Detected	Detected	MIMAT0027533
hsa-miR-6817-5p	7.15066	8.58405	9.01559	7.39565	7.0288	9.3828	6.42227	9.67973	5	5	13.6994	10.9119	9.17556	11.6373	13.6351	2.51639	2.65686	2.52703	2.50427	2.87198	2.98324	3.01333	2.92298	2.43517	2.49257	3.77977	3.70244	3.6792	3.8439	3.79473	Detected	Detected	Detected	Detected	Detected	Detected	Detected	Detected	Detected	Detected	Detected	Detected	Detected	Detected	Detected	MIMAT0027534
hsa-miR-6819-3p	19.976	16.3139	22.2016	19.3575	11.6518	7.78813	5.60446	8.34249	5.44751	5.68794	6.77779	6.80346	5.49915	6.1587	6.61838	3.95346	3.73946	3.96699	3.98729	3.83043	2.78013	2.88647	2.78013	3.10599	3.21045	2.79512	3.01333	2.93819	2.96179	2.80762	Detected	Detected	Detected	Detected	Detected	Detected	Detected	Detected	Detected	Detected	Detected	Detected	Detected	Detected	Detected	MIMAT0027539
hsa-miR-6819-5p	7.69581	5	8.6858	7.08461	5	18.4239	12.1665	19.5463	9.15112	9.28173	5.77773	5.39994	5	5.19138	6.25127	2.56103	1.61443	2.51232	2.48578	2.29019	3.80588	3.77977	3.7727	3.67168	3.74962	2.65418	2.71746	2.40212	2.75196	2.74915	Detected	Detected	Detected	Detected	Detected	Detected	Detected	Detected	Detected	Detected	Detected	Detected	Detected	Detected	Detected	MIMAT0027538
hsa-miR-6820-3p	14.5886	13.095	18.0219	14.6234	9.67953	5.26229	5	5.94881	5	5	5	5	5	5	5	3.45077	3.24782	3.55356	3.39746	3.44396	2.47376	2.10235	2.48721	2.43517	2.49257	2.16808	2.0347	2.40212	2.2436	1.80097	Detected	Detected	Detected	Detected	Detected	Detected	Detected	Detected	Detected	Detected	Detected	Detected	Detected	Detected	Detected	MIMAT0027541
hsa-miR-6820-5p	10.5018	10.5097	12.8791	10.1499	6.14806	7.01864	5	7.75398	5	5	8.92371	7.63744	6.66406	7.31649	8.90614	2.87859	2.93421	2.99689	2.82579	2.73326	2.70551	2.10235	2.72403	2.43517	2.49257	3.1752	3.13673	3.21045	3.21045	3.21045	Detected	Detected	Detected	Detected	Detected	Detected	Detected	Detected	Detected	Detected	Detected	Detected	Detected	Detected	Detected	MIMAT0027540
hsa-miR-6821-5p	250.324	181.645	232.55	193.475	116.519	489.802	344.897	517.257	449.469	386.133	127.874	114.866	108.11	98.2547	124.637	7.58232	7.58232	7.51522	7.53253	7.53253	8.04337	7.99154	8.04337	8.24178	8.0627	7.38639	7.4076	7.42728	7.34347	7.35847	Detected	Detected	Detected	Detected	Detected	Detected	Detected	Detected	Detected	Detected	Detected	Detected	Detected	Detected	Detected	MIMAT0027542
hsa-miR-6822-3p	5	5.55715	5.9008	5	5	5	0.1	5	0.1	0.1	5	5	5	5	5	1.33274	2.38897	2.34398	1.39309	2.29019	0.752096	-3.14946	0.382992	-2.9554	-2.82736	2.16808	2.0347	2.40212	2.2436	1.80097	Detected	Detected	Detected	Detected	Detected	Detected	Not Detected	Detected	Not Detected	Not Detected	Detected	Detected	Detected	Detected	Detected	MIMAT0027545
hsa-miR-6822-5p	5	5	5	5	5	0.1	0.1	5	0.1	0.1	0.1	5	0.1	0.1	5	1.33274	1.61443	0.878566	1.39309	2.29019	-3.30946	-3.14946	0.382992	-2.9554	-2.82736	-3.06629	2.0347	-2.94086	-3.05701	1.80097	Detected	Detected	Detected	Detected	Detected	Not Detected	Not Detected	Detected	Not Detected	Not Detected	Not Detected	Detected	Not Detected	Not Detected	Detected	MIMAT0027544
hsa-miR-6823-3p	5	6.57712	7.24391	7.07522	5.68925	5	0.1	5	0.1	0.1	0.1	5	0.1	0.1	0.1	1.33274	2.4559	2.42583	2.48444	2.65153	0.752096	-3.14946	0.382992	-2.9554	-2.82736	-3.06629	2.0347	-2.94086	-3.05701	-3.21453	Detected	Detected	Detected	Detected	Detected	Detected	Not Detected	Detected	Not Detected	Not Detected	Not Detected	Detected	Not Detected	Not Detected	Not Detected	MIMAT0027547
[truncated: 174 more rows]
[truncated: 2 more columns]
