# Supplementary material for: Exosomal miR-93-3p targets EIF4EBP1 to regulate macrophage polarization and accelerate wound healing post-anal fistula surgery
Source: Front Pharmacol. 2025 Aug 18;16:1599633. doi: 10.3389/fphar.2025.1599633 (PMC12399553; doi:10.3389/fphar.2025.1599633)
Supplement: Supplementary file 6 [file DataSheet11.xls]

## Sheet: up_Kangfu-Solution_vs_Vaseline
# Fold Change cut-off: 2.0 # P-value cut-off: 0.05 # Condition pairs: Kangfu-Solution_vs_Vaseline # Column A: systematic_name it represents miRNA name. # Column B: P-value, P-value calculated from unpaired t-test. # Column C: FDR, FDR is calculated from Benjamini Hochberg FDR. # Column D: Fold change, the absolute ratio (no log scale) of normalized intensities between two conditions. # Column E: …
	P-value and FDR		Fold change and Regulation		Annotations						Group--Raw Intensity		Group--Normalized Intensity		Raw Intensity										Normalized Intensity
systematic_name	P-value	FDR	Fold Change	Regulation	mirbase accession No	chr	strand	start	stop	active_sequence	group-Kangfu-Solution(raw)	group-Vaseline(raw)	group-Kangfu-Solution(normalized)	group-Vaseline(normalized)	[Kangfu-1, Kangfu-Solution](raw)	[Kangfu-2, Kangfu-Solution](raw)	[Kangfu-3, Kangfu-Solution](raw)	[Kangfu-4, Kangfu-Solution](raw)	[Kangfu-5, Kangfu-Solution](raw)	[Vaseline-1, Vaseline](raw)	[Vaseline-2, Vaseline](raw)	[Vaseline-3, Vaseline](raw)	[Vaseline-4, Vaseline](raw)	[Vaseline-5, Vaseline](raw)	[Kangfu-1, Kangfu-Solution](normalized)	[Kangfu-2, Kangfu-Solution](normalized)	[Kangfu-3, Kangfu-Solution](normalized)	[Kangfu-4, Kangfu-Solution](normalized)	[Kangfu-5, Kangfu-Solution](normalized)	[Vaseline-1, Vaseline](normalized)	[Vaseline-2, Vaseline](normalized)	[Vaseline-3, Vaseline](normalized)	[Vaseline-4, Vaseline](normalized)	[Vaseline-5, Vaseline](normalized)
hsa-let-7d-5p	0.00102449	0.00289531	2.01726	up	MIMAT0000065	chr9	-	96941127	96941144	AACTATGCAACCTACTACC	11.8532	5.81025	3.61666	2.60427	12.1437	10.1188	14.7834	14.9392	7.28075	7.50152	5.63765	5	5	5.9121	3.31667	3.57934	3.46529	4.23245	3.48958	2.92298	2.74713	2.40212	2.2436	2.70551
hsa-miR-1247-5p	0.0427526	0.0741153	6.0843	up	MIMAT0005899	chr14	+	102026684	102026672	TCCGGGGACGAACG	3.04	0.1	-0.481313	-3.0864	5	0.1	5	5	0.1	0.1	0.1	0.1	0.1	0.1	0.752096	-3.14946	0.382992	2.43517	-2.82736	-3.06629	-3.15333	-2.94086	-3.05701	-3.21453
hsa-miR-125a-3p	7.77614e-07	5.898e-06	2.08374	up	MIMAT0004602					GGCTCCCAAGAACCTCA	26.6973	9.79424	4.55305	3.49387	36.7505	25.2741	37.8991	16.8357	16.7272	10.6008	9.48279	9.07065	9.19236	10.6246	4.66639	4.68877	4.61374	4.39437	4.402	3.40887	3.45631	3.65552	3.4979	3.45077
hsa-miR-125b-2-3p	0.00833326	0.0175325	13.1441	up	MIMAT0004603	chr21	-	17962618	17962631	GTCCCAAGAGCCTGA	5	1.08	1.63304	-2.0833	5	5	5	5	5	0.1	0.1	0.1	0.1	5	0.752096	2.10235	0.382992	2.43517	2.49257	-3.06629	-3.15333	-2.94086	-3.05701	1.80097
hsa-miR-127-5p	0.00833326	0.0175325	13.1441	up	MIMAT0004604					ATCAGAGCCCTCTGA	5	1.08	1.63304	-2.0833	5	5	5	5	5	0.1	0.1	0.1	0.1	5	0.752096	2.10235	0.382992	2.43517	2.49257	-3.06629	-3.15333	-2.94086	-3.05701	1.80097
hsa-miR-129-1-3p	5.58916e-06	2.5852e-05	26.3447	up	MIMAT0004548	chr7	-	127847977	127847994	ATACTTTTTGGGGTAAGGG	5	0.1	1.63304	-3.0864	5	5	5	5	5	0.1	0.1	0.1	0.1	0.1	0.752096	2.10235	0.382992	2.43517	2.49257	-3.06629	-3.15333	-2.94086	-3.05701	-3.21453
hsa-miR-129-2-3p	0.00728892	0.0156011	12.7204	up	MIMAT0004605	chr11	-	43603004	43603021	ATGCTTTTTGGGGTAAGGG	4.02	0.1	0.582673	-3.0864	5	0.1	5	5	5	0.1	0.1	0.1	0.1	0.1	0.752096	-3.14946	0.382992	2.43517	2.49257	-3.06629	-3.15333	-2.94086	-3.05701	-3.21453
hsa-miR-1291	5.58916e-06	2.5852e-05	26.3447	up	MIMAT0005881					ACTGCTGGTCTTCAGTC	5	0.1	1.63304	-3.0864	5	5	5	5	5	0.1	0.1	0.1	0.1	0.1	0.752096	2.10235	0.382992	2.43517	2.49257	-3.06629	-3.15333	-2.94086	-3.05701	-3.21453
hsa-miR-1305	1.13228e-07	1.307e-06	2.05253	up	MIMAT0005893					TCTCTCCCATTAGAGTTGA	50.1177	17.0763	5.34512	4.30772	64.57	41.6532	67.613	38.2997	38.4527	17.3929	16.2261	16.5474	16.06	19.1552	5.43149	5.33659	5.3651	5.25583	5.33659	4.17806	4.26365	4.49367	4.3168	4.28641
hsa-miR-133b	5.58916e-06	2.5852e-05	26.3447	up	MIMAT0000770	chr6	-	52121749	52121766	TAGCTGGTTGAAGGGGACC	5	0.1	1.63304	-3.0864	5	5	5	5	5	0.1	0.1	0.1	0.1	0.1	0.752096	2.10235	0.382992	2.43517	2.49257	-3.06629	-3.15333	-2.94086	-3.05701	-3.21453
hsa-miR-135b-3p	0.00728892	0.0156011	12.7204	up	MIMAT0004698	chr1	+	205417505	205417492	CCCATGGCTTTTAGC	4.02	0.1	0.582673	-3.0864	5	0.1	5	5	5	0.1	0.1	0.1	0.1	0.1	0.752096	-3.14946	0.382992	2.43517	2.49257	-3.06629	-3.15333	-2.94086	-3.05701	-3.21453
hsa-miR-140-5p	6.62013e-05	0.000228376	3.29382	up	MIMAT0000431	chr16	-	68524509	68524528	CTACCATAGGGTAAAACCACT	27.3175	6.69733	4.58647	2.86671	25.3957	22.4216	32.0627	38.6311	18.0765	9.51039	6.46946	5	6.28386	6.22295	4.25436	4.48812	4.41715	5.27188	4.50085	3.26689	2.93421	2.40212	2.9915	2.73883
hsa-miR-1469	0.0347635	0.0619522	5.96838	up	MIMAT0007347					GGAGCCCGCGC	3.04	0.1	-0.509064	-3.0864	5	5	5	0.1	0.1	0.1	0.1	0.1	0.1	0.1	0.752096	2.10235	0.382992	-2.9554	-2.82736	-3.06629	-3.15333	-2.94086	-3.05701	-3.21453
hsa-miR-155-5p	1.18968e-06	8.301e-06	2.68309	up	MIMAT0000646	chr21	-	26946302	26946317	ACCCCTATCACGATTAG	11.4184	5	3.55379	2.12989	15.0592	9.58114	15.8375	9.35286	7.26121	5	5	5	5	5	3.55356	3.48076	3.55356	3.70804	3.47302	2.16808	2.0347	2.40212	2.2436	1.80097
hsa-miR-183-3p	1.32285e-07	1.46e-06	3.50767	up	MIMAT0004560	chr7	+	129414831	129414818	TTATGGCCCTTCGGT	15.6015	5	3.9404	2.12989	20.2885	14.3212	22.0029	10.635	10.7598	5	5	5	5	5	3.95346	3.96119	3.9744	3.83043	3.98253	2.16808	2.0347	2.40212	2.2436	1.80097
hsa-miR-185-5p	3.17946e-05	0.000121193	2.96911	up	MIMAT0000455	chr22	-	20020682	20020697	TCAGGAACTGCCTTTCT	14.018	5.06703	3.78545	2.21542	16.9158	9.60206	18.7338	15.2236	9.61485	5.33517	5	5	5	5	3.69059	3.48958	3.72004	4.25436	3.7727	2.59573	2.0347	2.40212	2.2436	1.80097
hsa-miR-1915-5p	0.00540672	0.0118182	12.4781	up	MIMAT0007891	chr10	+	21785523	21785513	GGCCCGGGCAGC	4.02	0.1	0.554921	-3.0864	5	5	5	0.1	5	0.1	0.1	0.1	0.1	0.1	0.752096	2.10235	0.382992	-2.9554	2.49257	-3.06629	-3.15333	-2.94086	-3.05701	-3.21453
hsa-miR-198	2.1846e-09	7.5e-08	2.1752	up	MIMAT0000228					GAACCTATCTCCCCTC	79.2356	21.9113	5.87628	4.75513	97.7199	62.3446	105.26	67.3058	63.5479	23.6423	21.7678	20.3524	19.7577	24.0366	5.89404	5.84898	5.88208	5.86227	5.89404	4.66639	4.78603	4.88513	4.72254	4.71555
hsa-miR-203a-3p	5.58916e-06	2.5852e-05	26.3447	up	MIMAT0000264	chr14	-	104583810	104583827	CTAGTGGTCCTAAACATT	5	0.1	1.63304	-3.0864	5	5	5	5	5	0.1	0.1	0.1	0.1	0.1	0.752096	2.10235	0.382992	2.43517	2.49257	-3.06629	-3.15333	-2.94086	-3.05701	-3.21453
hsa-miR-223-5p	0.000436337	0.00130479	2.31624	up	MIMAT0004570	chrX	-	65238738	65238758	AACTCAGCTTGTCAAATACACG	10.1849	5.13468	3.43571	2.22392	11.6562	7.3517	13.4791	12.3063	6.13107	5.67341	5	5	5	5	3.26689	3.23492	3.35759	4.04637	3.27277	2.63823	2.0347	2.40212	2.2436	1.80097
hsa-miR-302c-5p	2.29006e-05	8.9785e-05	2.11875	up	MIMAT0000716	chr4	+	113569547	113569535	CAGCAGGTACCCCC	20.6493	7.8573	4.24415	3.16094	26.4742	20.0434	32.3951	10.892	13.4418	9.38288	7.45833	6.35633	6.06736	10.0216	4.27812	4.38664	4.45101	3.87824	4.22675	3.23492	3.11232	3.12887	2.94113	3.38746
hsa-miR-3074-3p	0.0347635	0.0619522	5.96838	up	MIMAT0015027	chr9	+	97848366	97848353	CGGTGCCTACTGAGC	3.04	0.1	-0.509064	-3.0864	5	5	5	0.1	0.1	0.1	0.1	0.1	0.1	0.1	0.752096	2.10235	0.382992	-2.9554	-2.82736	-3.06629	-3.15333	-2.94086	-3.05701	-3.21453
hsa-miR-30c-1-3p	4.14307e-07	3.553e-06	2.97834	up	MIMAT0004674	chr1	-	41223015	41223032	GGAGTAAACAACCCTCTCC	12.858	5	3.7044	2.12989	16.2587	10.6954	18.0999	9.30546	9.93041	5	5	5	5	5	3.67168	3.64597	3.68453	3.6977	3.8221	2.16808	2.0347	2.40212	2.2436	1.80097
hsa-miR-30c-2-3p	6.675e-10	3.3e-08	10.452	up	MIMAT0004550	chr6	+	72086730	72086713	AGAGTAAACAGCCTTCTCC	64.1609	5.02442	5.67509	2.28938	78.8575	50.1967	84.1878	54.2462	53.3162	5	5	5	5	5.12212	5.69958	5.58729	5.65018	5.7192	5.7192	2.16808	2.0347	2.40212	2.2436	2.59844
hsa-miR-3124-5p	0.00833326	0.0175325	13.1441	up	MIMAT0014986	chr1	-	249120589	249120602	GACTTTGCCTTCGCC	5	1.08	1.63304	-2.0833	5	5	5	5	5	0.1	0.1	0.1	0.1	5	0.752096	2.10235	0.382992	2.43517	2.49257	-3.06629	-3.15333	-2.94086	-3.05701	1.80097
hsa-miR-3130-3p	0.00448088	0.00998898	12.6009	up	MIMAT0014994					TTACCCAGTCTCCGG	4.02	0.1	0.569049	-3.0864	5	5	5	5	0.1	0.1	0.1	0.1	0.1	0.1	0.752096	2.10235	0.382992	2.43517	-2.82736	-3.06629	-3.15333	-2.94086	-3.05701	-3.21453
hsa-miR-3131	1.058e-10	9e-09	3.42404	up	MIMAT0014996					AAGGCCCTTCCACC	79.9174	15.4863	5.89487	4.11917	98.0851	63.5562	102.983	67.4107	67.5519	16.1015	15.1144	14.084	14.6137	17.5178	5.9087	5.88208	5.86227	5.88208	5.93924	3.98729	4.12632	4.23245	4.14946	4.10036
hsa-miR-3132	0.0107801	0.022489	12.8334	up	MIMAT0014997					TCCTCTGAGCTCCTTC	5	1.08	1.63304	-2.0488	5	5	5	5	5	0.1	5	0.1	0.1	0.1	0.752096	2.10235	0.382992	2.43517	2.49257	-3.06629	2.0347	-2.94086	-3.05701	-3.21453
hsa-miR-3138	3.5277e-09	1.06e-07	2.50191	up	MIMAT0015006					ACTCCCTCTACCTCACT	258.485	51.2828	7.4098	6.08678	307.406	206.099	337.415	215.058	226.447	53.4441	49.5751	47.3509	48.3033	57.7405	7.42728	7.4076	7.4076	7.31812	7.48842	5.93924	6.07239	6.16283	6.11043	6.14899
hsa-miR-3158-5p	1.1737e-08	2.3e-07	3.80517	up	MIMAT0019211					GAAGGGCTTCCTCTC	48.3753	8.77726	5.27699	3.34903	63.2508	40.0779	70.3489	32.5207	35.6784	9.13003	8.39425	7.89355	8.32065	10.1478	5.38831	5.31274	5.41207	5.04118	5.23065	3.20071	3.27277	3.45077	3.41839	3.40251
hsa-miR-3164	0	0	87.0725	up	MIMAT0015038					CGCCATTTCCCTTAAA	9.71754	0.1	3.35774	-3.0864	12.6072	8.79459	14.0029	6.43598	6.74701	0.1	0.1	0.1	0.1	0.1	3.36314	3.40887	3.39746	3.26165	3.35759	-3.06629	-3.15333	-2.94086	-3.05701	-3.21453
hsa-miR-3180-3p	1.23817e-08	2.35e-07	2.42148	up	MIMAT0015058					GGCCTCCGGAAGC	41.7818	12.3967	5.08906	3.81318	55.3906	34.3748	57.7901	29.9657	31.3879	13.5035	12.5435	10.8996	11.269	13.768	5.2201	5.0876	5.14365	4.91717	5.0768	3.75301	3.87824	3.84898	3.77977	3.80588
hsa-miR-3187-5p	5.58916e-06	2.5852e-05	26.3447	up	MIMAT0019216					CCTTCAGCCACACG	5	0.1	1.63304	-3.0864	5	5	5	5	5	0.1	0.1	0.1	0.1	0.1	0.752096	2.10235	0.382992	2.43517	2.49257	-3.06629	-3.15333	-2.94086	-3.05701	-3.21453
hsa-miR-3189-5p	0.0347635	0.0619522	5.96838	up	MIMAT0019217					TCCTACCCAGGGCA	3.04	0.1	-0.509064	-3.0864	5	5	5	0.1	0.1	0.1	0.1	0.1	0.1	0.1	0.752096	2.10235	0.382992	-2.9554	-2.82736	-3.06629	-3.15333	-2.94086	-3.05701	-3.21453
hsa-miR-3195	1.92965e-07	1.906e-06	3.20147	up	MIMAT0015079					AACCCGGGCCCG	106.163	19.719	6.2335	4.55477	114.704	80.2945	123.359	118.481	93.975	21.2632	19.4849	17.664	17.8765	22.3066	6.05818	6.16283	6.0342	6.55925	6.35305	4.48203	4.60667	4.61374	4.50725	4.56416
hsa-miR-3197	3.7e-11	5e-09	47.2576	up	MIMAT0015082					CGCCTTTCCGAGC	5.82543	0.1	2.47607	-3.0864	6.69245	5	7.43471	5	5	0.1	0.1	0.1	0.1	0.1	2.65963	2.10235	2.69063	2.43517	2.49257	-3.06629	-3.15333	-2.94086	-3.05701	-3.21453
hsa-miR-32-5p	5.58916e-06	2.5852e-05	26.3447	up	MIMAT0000090	chr9	+	111808535	111808517	TGCAACTTAGTAATGTGCAA	5	0.1	1.63304	-3.0864	5	5	5	5	5	0.1	0.1	0.1	0.1	0.1	0.752096	2.10235	0.382992	2.43517	2.49257	-3.06629	-3.15333	-2.94086	-3.05701	-3.21453
hsa-miR-3202	4.733e-10	2.7e-08	4.76438	up	MIMAT0015089					ATTAAAGCTCTTCTCCCTT	109.229	14.4607	6.27473	4.02244	131.844	85.3581	144.46	94.9346	89.5507	14.3328	14.0311	14.1474	13.3232	16.4689	6.27525	6.28565	6.25432	6.25432	6.30409	3.8439	4.0244	4.24077	4.00619	3.99694
hsa-miR-320a	4.0162e-08	6.2e-07	2.11611	up	MIMAT0000510	chr8	+	22158488	22158477	TCGCCCTCTCAAC	57.5177	18.779	5.53963	4.45821	70.7364	46.852	79.2017	44.2235	46.5751	19.4584	18.7293	17.4828	17.0771	21.1474	5.52983	5.51883	5.606	5.45621	5.58729	4.30494	4.52093	4.58025	4.41715	4.4678
hsa-miR-320e	5.385e-10	2.9e-08	2.17433	up	MIMAT0015072					CCTTCTCAACCCAGC	87.9437	23.2333	5.97617	4.8556	109.973	67.2416	121.399	73.4685	67.6369	26.9817	22.0109	21.3526	20.1866	25.6347	5.98803	5.93924	5.98803	6.00651	5.95902	4.89356	4.817	4.94643	4.77222	4.84879
hsa-miR-342-5p	5.58916e-06	2.5852e-05	26.3447	up	MIMAT0004694					TCAATCACAGATAGCACCC	5	0.1	1.63304	-3.0864	5	5	5	5	5	0.1	0.1	0.1	0.1	0.1	0.752096	2.10235	0.382992	2.43517	2.49257	-3.06629	-3.15333	-2.94086	-3.05701	-3.21453
hsa-miR-362-3p	5.58916e-06	2.5852e-05	26.3447	up	MIMAT0004683					TGAATCCTTGAATAGGTGTG	5	0.1	1.63304	-3.0864	5	5	5	5	5	0.1	0.1	0.1	0.1	0.1	0.752096	2.10235	0.382992	2.43517	2.49257	-3.06629	-3.15333	-2.94086	-3.05701	-3.21453
hsa-miR-3663-3p	2.46198e-07	2.367e-06	2.60341	up	MIMAT0018085					GCGCCCGGCCT	20.5028	6.45307	4.28852	2.90812	25.1364	15.8259	25.1934	18.6178	17.7404	7.64019	6.68472	5.45014	5.43905	7.05127	4.23245	4.08915	4.16282	4.48203	4.47614	2.94113	2.9878	2.92696	2.80276	2.88192
hsa-miR-3665	2.49885e-06	1.4766e-05	2.15845	up	MIMAT0018087					CGCCGCCCCG	220.839	50.6398	7.1643	6.05431	242.368	176.831	271.444	207.237	206.317	57.4743	51.134	46.8976	43.1724	54.5207	6.99898	7.21015	7.01583	7.21015	7.38639	6.14899	6.14899	6.14899	5.84898	5.97558
hsa-miR-3667-5p	3.463e-10	2.1e-08	3.18023	up	MIMAT0018089					ACCTTCTCCTCAATGGG	116.453	20.9457	6.33717	4.66804	144.035	91.7477	153.853	94.2589	98.3714	22.0223	20.0254	19.5668	19.3717	23.7422	6.37033	6.35305	6.33923	6.2386	6.38466	4.54142	4.67683	4.77875	4.66639	4.67683
hsa-miR-3677-3p	5.58916e-06	2.5852e-05	26.3447	up	MIMAT0018101	chr16	-	2320763	2320773	GGCCGTGGCCAG	5	0.1	1.63304	-3.0864	5	5	5	5	5	0.1	0.1	0.1	0.1	0.1	0.752096	2.10235	0.382992	2.43517	2.49257	-3.06629	-3.15333	-2.94086	-3.05701	-3.21453
hsa-miR-3680-3p	1.83749e-08	3.34e-07	7.78292	up	MIMAT0018107	chr16	+	21517441	21517427	CCTACTCCCAGGGTC	50.0755	5.36498	5.37017	2.40986	59.8731	39.0228	65.536	43.3088	42.6366	5.75171	5	5	5	6.07318	5.33659	5.2636	5.32682	5.41207	5.51175	2.64891	2.0347	2.40212	2.2436	2.71996
hsa-miR-371b-5p	3.05e-09	9.7e-08	2.67067	up	MIMAT0019892					AAAGTGCCGCCATCT	55.9843	15.4566	5.53094	4.11374	68.4379	44.3672	72.9906	44.6649	49.4609	16.0336	15.1103	13.8948	14.2833	17.9608	5.51175	5.47511	5.49418	5.51175	5.66189	3.9744	4.12047	4.21061	4.12047	4.14274
hsa-miR-378a-3p	7.54451e-06	3.3158e-05	2.70266	up	MIMAT0000732					GCCTTCTGACTCCAAG	12.1935	5	3.56427	2.12989	17.2306	11.747	18.4466	6.61748	6.92586	5	5	5	5	5	3.72776	3.73279	3.70804	3.28173	3.37103	2.16808	2.0347	2.40212	2.2436	1.80097
hsa-miR-3915	5.58916e-06	2.5852e-05	26.3447	up	MIMAT0018189					AATAAGACCATCTTTTCCTC	5	0.1	1.63304	-3.0864	5	5	5	5	5	0.1	0.1	0.1	0.1	0.1	0.752096	2.10235	0.382992	2.43517	2.49257	-3.06629	-3.15333	-2.94086	-3.05701	-3.21453
hsa-miR-3945	1.42796e-08	2.67e-07	2.75351	up	MIMAT0018361					ATATCAACCCTCTCCTATGC	54.9401	14.6923	5.50164	4.04037	66.3369	42.7255	73.6891	45.1231	46.826	14.8703	14.2965	13.9587	13.5855	16.7507	5.45621	5.40443	5.51175	5.52983	5.606	3.87824	4.04003	4.21917	4.04003	4.0244
hsa-miR-422a	5.04137e-08	6.92e-07	4.58064	up	MIMAT0001339					GCCTTCTGACCCTA	21.6769	5	4.32544	2.12989	28.9952	19.559	31.8633	13.7809	14.1862	5	5	5	5	5	4.40872	4.37388	4.40872	4.14946	4.28641	2.16808	2.0347	2.40212	2.2436	1.80097
hsa-miR-423-5p	8.4692e-06	3.6829e-05	2.09487	up	MIMAT0004748					AAAGTCTCGCTCTCTG	8.33874	5	3.19675	2.12989	10.6722	7.17111	11.2886	6.878	5.68382	5	5	5	5	5	3.15603	3.18168	3.12325	3.31667	3.20614	2.16808	2.0347	2.40212	2.2436	1.80097
hsa-miR-4251	0.0392998	0.0689422	8.3582	up	MIMAT0016883					TTGGCCCTTTTCTCAG	8.46567	3.04	3.07761	0.014423	11.555	8.03416	12.4144	5	5.3248	0.1	5	0.1	5	5	3.24393	3.3251	3.255	2.43517	3.12887	-3.06629	2.0347	-2.94086	2.2436	1.80097
hsa-miR-4281	9.2589e-05	0.000310727	2.47337	up	MIMAT0016907					CCCCCCTCCCCG	7883.02	3187.46	13.0524	11.7459	8583.53	6413.39	9316.29	7149.45	7952.42	3153	3100.96	3289.56	2935.27	3458.52	12.9755	12.6546	12.9755	12.9755	13.6809	11.6797	11.6797	12.0109	11.6797	11.6797
hsa-miR-4299	1.58567e-07	1.665e-06	2.22025	up	MIMAT0016851					GCCTCTCATGTCACC	39.4106	12.7839	5.01147	3.86075	53.7724	34.2232	55.9753	26.7551	26.3272	13.8469	12.4489	11.9361	11.5837	14.1041	5.14365	5.0768	5.10272	4.817	4.91717	3.79473	3.86771	3.96699	3.83043	3.8439
hsa-miR-4436b-3p	5.58916e-06	2.5852e-05	26.3447	up	MIMAT0019941					TTGTCCACTTCTTCCTG	5	0.1	1.63304	-3.0864	5	5	5	5	5	0.1	0.1	0.1	0.1	0.1	0.752096	2.10235	0.382992	2.43517	2.49257	-3.06629	-3.15333	-2.94086	-3.05701	-3.21453
hsa-miR-4441	2.1461e-09	7.5e-08	2.44048	up	MIMAT0018959					TACAATCTCCTCCCTGT	31.5536	9.79618	4.77861	3.49144	40.2183	27.1228	43.8899	22.8233	23.7136	10.2307	9.51092	8.62794	9.2208	11.3906	4.817	4.77875	4.80426	4.68877	4.80426	3.36314	3.46529	3.59013	3.51636	3.5223
hsa-miR-4443	4.1431e-09	1.16e-07	2.16323	up	MIMAT0018961					AAAACCCACGCCTCC	66.7203	20.0608	5.70023	4.58704	78.324	49.1967	90.3618	61.6399	54.0793	21.9939	19.5686	17.7259	18.2807	22.7351	5.67683	5.5653	5.73919	5.78063	5.73919	4.5357	4.61374	4.63309	4.55674	4.59593
hsa-miR-4449	5.58916e-06	2.5852e-05	26.3447	up	MIMAT0018968					TGCCTCGCGCAGC	5	0.1	1.63304	-3.0864	5	5	5	5	5	0.1	0.1	0.1	0.1	0.1	0.752096	2.10235	0.382992	2.43517	2.49257	-3.06629	-3.15333	-2.94086	-3.05701	-3.21453
hsa-miR-4461	5.58916e-06	2.5852e-05	26.3447	up	MIMAT0018983					GCCTAGCCCTACTAGTC	5	0.1	1.63304	-3.0864	5	5	5	5	5	0.1	0.1	0.1	0.1	0.1	0.752096	2.10235	0.382992	2.43517	2.49257	-3.06629	-3.15333	-2.94086	-3.05701	-3.21453
hsa-miR-4466	1.35647e-07	1.483e-06	3.07408	up	MIMAT0018993					CCCCGCCGGCC	293.843	48.8657	7.58166	5.9615	315.024	221.724	342.982	332.026	257.459	56.4572	49.0452	45.435	41.2914	52.0995	7.48842	7.55924	7.42728	7.79963	7.63371	6.08282	6.05044	6.08282	5.75796	5.83348
hsa-miR-4476	3.59806e-08	5.9e-07	2.07097	up	MIMAT0019003					GCCTGTCCCTAAATCC	18.7347	7.62099	4.18758	3.13728	23.5454	16.1038	26.6872	13.6753	13.6619	7.7951	7.71378	6.59169	7.09867	8.90572	4.14946	4.12632	4.27221	4.14274	4.24717	2.9738	3.14324	3.18799	3.1752	3.20614
hsa-miR-4484	7.7531e-09	1.74e-07	3.012	up	MIMAT0019018					TGGGGCTTCTCCCG	58.9426	13.861	5.55197	3.96125	76.8201	51.2616	83.4214	42.2952	40.9149	14.7853	13.7477	12.6765	12.9039	15.1914	5.65018	5.62702	5.63812	5.38831	5.45621	3.86771	3.98729	4.07661	3.95346	3.92117
hsa-miR-4513	2.26434e-08	4.05e-07	2.38758	up	MIMAT0019050					ATGGGCCTCCAGCC	29.4005	9.30422	4.69142	3.43587	38.8795	24.9053	41.1557	20.9888	21.073	9.91628	9.07297	8.86467	8.08141	10.5858	4.74751	4.65704	4.75304	4.63309	4.66639	3.3251	3.42411	3.62857	3.35759	3.44396
hsa-miR-4531	1.47e-11	3e-09	8.07274	up	MIMAT0019070					TCAGAAGCCTTCTCCA	93.0851	6.97738	6.04254	3.02948	114.091	72.0808	122.177	79.0181	78.0587	7.15696	6.74699	6.49646	6.35875	8.12775	6.05044	5.97558	6.00651	6.05818	6.12198	2.87198	3.00699	3.16894	3.00699	3.09248
hsa-miR-4532	4.68238e-08	6.69e-07	4.31865	up	MIMAT0019071					CGCCGGGCTCC	45.9167	7.58127	5.24263	3.13205	55.4127	33.6184	55.998	47.6675	36.8869	9.10351	7.13501	7.28531	6.40327	7.97926	5.23065	5.04118	5.11243	5.5653	5.2636	3.18799	3.05149	3.33672	3.02189	3.06216
hsa-miR-4655-3p	1.97713e-05	7.9021e-05	2.55013	up	MIMAT0019722					CCCCGGGGACCT	15.2386	5.53194	3.92193	2.57136	17.8139	11.7948	19.4773	14.3598	12.7474	5.72506	6.01473	5	5	5.9199	3.75301	3.73946	3.76678	4.20097	4.14946	2.64461	2.8595	2.40212	2.2436	2.707
hsa-miR-4656	2.5315e-09	8.4e-08	2.64951	up	MIMAT0019723					ACAGGCCTCCTGCC	50.2812	13.6437	5.34498	3.93926	65.6527	42.1942	68.6456	37.0726	37.8409	14.9527	13.4294	12.4202	12.5564	14.8597	5.44715	5.3651	5.38831	5.21162	5.31274	3.88496	3.95346	4.04637	3.92117	3.89033
hsa-miR-4665-5p	0.0347635	0.0619522	5.96838	up	MIMAT0019739					GCTCGCGCTCACG	3.04	0.1	-0.509064	-3.0864	5	5	5	0.1	0.1	0.1	0.1	0.1	0.1	0.1	0.752096	2.10235	0.382992	-2.9554	-2.82736	-3.06629	-3.15333	-2.94086	-3.05701	-3.21453
hsa-miR-4666b	5.58916e-06	2.5852e-05	26.3447	up	MIMAT0022485					GGGAATTACAATCTGACA	5	0.1	1.63304	-3.0864	5	5	5	5	5	0.1	0.1	0.1	0.1	0.1	0.752096	2.10235	0.382992	2.43517	2.49257	-3.06629	-3.15333	-2.94086	-3.05701	-3.21453
hsa-miR-4667-5p	1.78486e-06	1.1304e-05	2.14503	up	MIMAT0019743					GGTTCTCCTTCTGCTC	15.1758	5.69968	3.87288	2.77188	22.082	12.8456	22.2539	9.06216	9.63535	5.78972	5.55492	5.55812	5.09615	6.49951	4.07661	3.8439	3.99694	3.66112	3.78581	2.65963	2.73661	2.95888	2.73326	2.77099
hsa-miR-4687-5p	0.0347635	0.0619522	5.96838	up	MIMAT0019774					TTTGGGTGCGGGAG	3.04	0.1	-0.509064	-3.0864	5	5	5	0.1	0.1	0.1	0.1	0.1	0.1	0.1	0.752096	2.10235	0.382992	-2.9554	-2.82736	-3.06629	-3.15333	-2.94086	-3.05701	-3.21453
hsa-miR-4697-3p	0.0107801	0.022489	12.8334	up	MIMAT0019792					ACCAAGGGGCAGGA	5	1.08	1.63304	-2.0488	5	5	5	5	5	0.1	5	0.1	0.1	0.1	0.752096	2.10235	0.382992	2.43517	2.49257	-3.06629	2.0347	-2.94086	-3.05701	-3.21453
hsa-miR-4701-5p	0.0107801	0.022489	12.8334	up	MIMAT0019798					AAGGGGTAGGTGTGGT	5	1.08	1.63304	-2.0488	5	5	5	5	5	0.1	5	0.1	0.1	0.1	0.752096	2.10235	0.382992	2.43517	2.49257	-3.06629	2.0347	-2.94086	-3.05701	-3.21453
hsa-miR-4714-5p	5.58916e-06	2.5852e-05	26.3447	up	MIMAT0019822					ATCAACCTAAGGGGTCA	5	0.1	1.63304	-3.0864	5	5	5	5	5	0.1	0.1	0.1	0.1	0.1	0.752096	2.10235	0.382992	2.43517	2.49257	-3.06629	-3.15333	-2.94086	-3.05701	-3.21453
hsa-miR-4716-3p	6.8133e-07	5.371e-06	3.32538	up	MIMAT0019827					TCTCCATGTTTCCTTCC	22.8864	5.68997	4.40848	2.67496	28.9624	21.5644	28.6733	17.4956	17.7365	5.95242	5.33379	5.59757	5	6.56605	4.402	4.45101	4.29722	4.42438	4.4678	2.67948	2.69318	2.98324	2.2436	2.77529
hsa-miR-4746-3p	0.00833326	0.0175325	13.1441	up	MIMAT0019881					TCGGCCCGCAGG	5	1.08	1.63304	-2.0833	5	5	5	5	5	0.1	0.1	0.1	0.1	5	0.752096	2.10235	0.382992	2.43517	2.49257	-3.06629	-3.15333	-2.94086	-3.05701	1.80097
hsa-miR-4747-5p	0.0347635	0.0619522	5.96838	up	MIMAT0019882					CTAAGACCAAGCCTCC	3.04	0.1	-0.509064	-3.0864	5	5	5	0.1	0.1	0.1	0.1	0.1	0.1	0.1	0.752096	2.10235	0.382992	-2.9554	-2.82736	-3.06629	-3.15333	-2.94086	-3.05701	-3.21453
hsa-miR-4755-3p	1.43997e-07	1.546e-06	3.6001	up	MIMAT0019896					ACTTTCCCTTCAGAGCC	16.2318	5	3.97793	2.12989	21.1067	15.2713	23.5063	10.6928	10.5818	5	5	5	5	5	3.99694	4.0554	4.04637	3.8439	3.94703	2.16808	2.0347	2.40212	2.2436	1.80097
hsa-miR-4761-5p	0.00833326	0.0175325	13.1441	up	MIMAT0019908					GGTCAGGCATGCAC	5	1.08	1.63304	-2.0833	5	5	5	5	5	0.1	0.1	0.1	0.1	5	0.752096	2.10235	0.382992	2.43517	2.49257	-3.06629	-3.15333	-2.94086	-3.05701	1.80097
hsa-miR-4769-5p	1.7801e-09	6.9e-08	3.35812	up	MIMAT0019922					CTCATACCTTCTCTCCAT	29.6598	6.634	4.71351	2.96586	37.6308	25.4304	41.0385	22.0007	22.1985	6.53088	6.54303	6.08257	6.53147	7.48205	4.71555	4.71555	4.74751	4.66639	4.72254	2.7613	2.9541	3.08594	3.06216	2.96577
hsa-miR-4773	0.00110395	0.00308455	29.1301	up	MIMAT0019928					GCCTTTCTATGCTCCTG	7.24877	1.08	2.78113	-2.0833	9.58439	6.41528	10.2442	5	5	0.1	0.1	0.1	0.1	5	3.00143	3.00699	2.9695	2.43517	2.49257	-3.06629	-3.15333	-2.94086	-3.05701	1.80097
hsa-miR-4778-5p	6.27e-11	7e-09	4.78228	up	MIMAT0019936					CCTCTTCTTCCTTTACAG	128.531	16.1568	6.45683	4.19913	157.966	98.3434	164.755	114.007	107.582	17.1904	15.4143	15.5941	14.6485	17.9366	6.48213	6.40412	6.43367	6.48213	6.48213	4.14946	4.16842	4.38664	4.15583	4.13532
hsa-miR-4783-3p	0.00448088	0.00998898	12.6009	up	MIMAT0019947					GCAGACGCGCCC	4.02	0.1	0.569049	-3.0864	5	5	5	5	0.1	0.1	0.1	0.1	0.1	0.1	0.752096	2.10235	0.382992	2.43517	-2.82736	-3.06629	-3.15333	-2.94086	-3.05701	-3.21453
hsa-miR-4787-5p	9.836e-10	4e-08	3.47066	up	MIMAT0019956					GGGATGCCGCCG	110.08	19.0294	6.27698	4.48177	127.708	85.1196	151.02	86.7029	99.8495	19.7226	18.3695	17.4348	17.5032	22.1168	6.2386	6.27525	6.30409	6.16283	6.40412	4.34043	4.48812	4.56416	4.4678	4.54833
hsa-miR-4792	5.58916e-06	2.5852e-05	26.3447	up	MIMAT0019964					GCCAGCGAGCGC	5	0.1	1.63304	-3.0864	5	5	5	5	5	0.1	0.1	0.1	0.1	0.1	0.752096	2.10235	0.382992	2.43517	2.49257	-3.06629	-3.15333	-2.94086	-3.05701	-3.21453
hsa-miR-4793-5p	7.02927e-06	3.134e-05	2.47753	up	MIMAT0019965					CCTCTGCCCTGTGG	229.617	46.2673	7.16672	5.85781	304.757	168.406	332.958	158.673	183.293	45.6934	44.2992	46.3313	41.0618	53.9508	7.38639	7.08555	7.35847	6.85819	7.14499	5.63812	5.88208	6.11043	5.7192	5.93924
hsa-miR-4800-5p	1.08e-11	3e-09	2.67859	up	MIMAT0019978					TCCTTCCTTCCTCGG	251.621	47.9392	7.36405	5.94258	307.173	196.994	327.5	215.484	210.955	52.3824	46.899	41.7775	45.3698	53.2675	7.4076	7.34347	7.31812	7.34347	7.4076	5.89404	5.95902	5.97558	5.97558	5.9087
hsa-miR-483-5p	5.4735e-09	1.35e-07	3.22281	up	MIMAT0004761					CTCCCTTCTTTCCTC	1106.92	134.106	9.34292	7.6546	1329.66	846.401	1400.68	970.372	987.479	137.688	127.845	130.773	125.504	148.722	9.35981	9.28612	9.35981	9.28612	9.42274	7.47022	7.58232	7.78318	7.78318	7.6541
hsa-miR-5001-5p	5.864e-10	3e-08	3.13059	up	MIMAT0021021					AGCTCCGCCGCTG	44.1052	10.0702	5.18574	3.53931	52.0823	36.0514	59.7451	34.1087	38.5384	11.4491	10.0159	8.58273	8.83526	11.4679	5.0876	5.16079	5.20023	5.13082	5.34927	3.52801	3.5613	3.58553	3.48076	3.54094
hsa-miR-501-3p	5.58916e-06	2.5852e-05	26.3447	up	MIMAT0004774					AGAATCCTTGCCCGGG	5	0.1	1.63304	-3.0864	5	5	5	5	5	0.1	0.1	0.1	0.1	0.1	0.752096	2.10235	0.382992	2.43517	2.49257	-3.06629	-3.15333	-2.94086	-3.05701	-3.21453
hsa-miR-510-5p	0.0347635	0.0619522	5.96838	up	MIMAT0002882	chrX	+	146353883	146353869	GTGATTGCCACTCTCC	3.04	0.1	-0.509064	-3.0864	5	5	5	0.1	0.1	0.1	0.1	0.1	0.1	0.1	0.752096	2.10235	0.382992	-2.9554	-2.82736	-3.06629	-3.15333	-2.94086	-3.05701	-3.21453
hsa-miR-513a-3p	4.3e-09	1.17e-07	6.77074	up	MIMAT0004777					CCTTCTCAGAAAGGTGAA	34.8893	5	4.8892	2.12989	44.416	28.8764	47.5811	26.8091	26.764	5	5	5	5	5	4.91021	4.85534	4.91021	4.82383	4.94643	2.16808	2.0347	2.40212	2.2436	1.80097
hsa-miR-513b-3p	0.00123706	0.00341782	26.9377	up	MIMAT0026749					TCCTCTCAAAAAGGTGAC	6.32235	1.08	2.66825	-2.0833	7.86685	5.2628	8.48211	5	5	0.1	0.1	0.1	0.1	5	2.78483	2.83358	2.79512	2.43517	2.49257	-3.06629	-3.15333	-2.94086	-3.05701	1.80097
hsa-miR-513b-5p	5.58916e-06	2.5852e-05	26.3447	up	MIMAT0005788	chrX	+	146280596	146280579	ATAAATGACACCTCCTTGT	5	0.1	1.63304	-3.0864	5	5	5	5	5	0.1	0.1	0.1	0.1	0.1	0.752096	2.10235	0.382992	2.43517	2.49257	-3.06629	-3.15333	-2.94086	-3.05701	-3.21453
hsa-miR-513c-5p	0.00833326	0.0175325	13.1441	up	MIMAT0005789	chrX	+	146271256	146271239	ATAAACGACACCTCCTTGA	5	1.08	1.63304	-2.0833	5	5	5	5	5	0.1	0.1	0.1	0.1	5	0.752096	2.10235	0.382992	2.43517	2.49257	-3.06629	-3.15333	-2.94086	-3.05701	1.80097
hsa-miR-516a-5p	0	0	83.7833	up	MIMAT0004770					GAAAGTGCTTCTTTCCTCG	9.16651	0.1	3.30219	-3.0864	11.611	7.96712	12.9261	6.6563	6.67204	0.1	0.1	0.1	0.1	0.1	3.26165	3.31667	3.28965	3.30153	3.34143	-3.06629	-3.15333	-2.94086	-3.05701	-3.21453
hsa-miR-516b-5p	3.15858e-07	2.847e-06	35.0086	up	MIMAT0002859	chr19	-	54228714	54228732	AAAGTGCTTCTTACCTCCA	5.07946	0.1	2.04323	-3.0864	5	5	5.3973	5	5	0.1	0.1	0.1	0.1	0.1	0.752096	2.10235	2.43398	2.43517	2.49257	-3.06629	-3.15333	-2.94086	-3.05701	-3.21453
hsa-miR-518a-5p	1.73589e-05	6.9831e-05	2.0413	up	MIMAT0005457					GAAAGGGCTTCCCTT	17.1728	6.79896	4.01455	2.98506	24.7765	16.204	26.1031	9.4743	9.30585	7.66253	6.71107	5.63829	6.11745	7.86547	4.21917	4.13532	4.23245	3.73279	3.75301	2.94544	3.00143	2.99689	2.95009	3.03145
hsa-miR-518c-5p	1.57629e-06	1.0192e-05	2.63865	up	MIMAT0002847	chr19	-	54212019	54212034	CAGAAAGTGCTTCCCTC	11.3079	5	3.52969	2.12989	15.1127	10.5363	16.3909	7.01097	7.48861	5	5	5	5	5	3.5613	3.62857	3.59563	3.35759	3.50537	2.16808	2.0347	2.40212	2.2436	1.80097
hsa-miR-518e-5p	1.76062e-06	1.1251e-05	2.62598	up	MIMAT0005450	chr19	-	54201657	54201675	CAGAAAGCGCTTCCCTCTA	11.2676	5	3.52275	2.12989	14.7855	10.1615	16.7624	6.92422	7.70426	5	5	5	5	5	3.54094	3.59013	3.6115	3.33022	3.54094	2.16808	2.0347	2.40212	2.2436	1.80097
hsa-miR-519e-5p	1.65659e-07	1.696e-06	2.43925	up	MIMAT0002828	chr19	-	54183213	54183228	GAAAGTGCTCCCTTTTG	37.6295	10.9776	4.94102	3.65458	51.046	31.5652	54.758	25.4684	25.3101	11.4717	10.3291	10.4358	10.4006	12.2505	5.05058	4.95891	5.0768	4.75304	4.86576	3.53274	3.60134	3.8221	3.6792	3.63755
hsa-miR-520a-5p	5.58916e-06	2.5852e-05	26.3447	up	MIMAT0002833	chr19	-	58885964	58885981	AGAAAGTACTTCCCTCTGG	5	0.1	1.63304	-3.0864	5	5	5	5	5	0.1	0.1	0.1	0.1	0.1	0.752096	2.10235	0.382992	2.43517	2.49257	-3.06629	-3.15333	-2.94086	-3.05701	-3.21453
hsa-miR-520c-3p	5.58916e-06	2.5852e-05	26.3447	up	MIMAT0002846					ACCCTCTAAAAGGAAGCACT	5	0.1	1.63304	-3.0864	5	5	5	5	5	0.1	0.1	0.1	0.1	0.1	0.752096	2.10235	0.382992	2.43517	2.49257	-3.06629	-3.15333	-2.94086	-3.05701	-3.21453
hsa-miR-526b-5p	2.5844e-09	8.4e-08	3.06487	up	MIMAT0002835	chr19	-	54197666	54197682	ACAGAAAGTGCTTCCCTC	28.5712	7.01448	4.65097	3.03515	37.8913	23.9111	40.5661	20.1716	20.3157	7.2918	6.87163	6.60829	6.4057	7.89499	4.72254	4.59593	4.71555	4.58776	4.63309	2.89214	3.01644	3.20071	3.027	3.03945
hsa-miR-542-5p	5.58916e-06	2.5852e-05	26.3447	up	MIMAT0003340					TCTCGTGACATGATGATCCC	5	0.1	1.63304	-3.0864	5	5	5	5	5	0.1	0.1	0.1	0.1	0.1	0.752096	2.10235	0.382992	2.43517	2.49257	-3.06629	-3.15333	-2.94086	-3.05701	-3.21453
hsa-miR-548q	1.27912e-06	8.68e-06	3.08902	up	MIMAT0011163					CCGCCATTACTTTTGC	13.1508	5	3.75704	2.12989	16.2146	10.2679	17.3421	11.1999	10.7292	5	5	5	5	5	3.65552	3.60134	3.64597	3.92117	3.96119	2.16808	2.0347	2.40212	2.2436	1.80097
hsa-miR-550a-3-5p	1.03063e-08	2.12e-07	4.16713	up	MIMAT0020925					CTCTTACTCCCTCAGGC	29.5844	5.38848	4.6903	2.63125	40.2301	26.5216	42.8849	18.82	19.4656	5.66262	5.1222	5	5.08321	6.07439	4.82383	4.75304	4.78603	4.50085	4.58776	2.63216	2.66784	2.40212	2.7301	2.72403
hsa-miR-550a-5p	5.2991e-07	4.392e-06	2.95092	up	MIMAT0004800	chr7	-	30329439	30329453	GGGCTCTTACTCCCT	13.1311	5	3.69105	2.12989	17.9092	11.9368	19.1592	8.14013	8.51008	5	5	5	5	5	3.75817	3.74962	3.73279	3.55356	3.66112	2.16808	2.0347	2.40212	2.2436	1.80097
hsa-miR-5587-5p	5.58916e-06	2.5852e-05	26.3447	up	MIMAT0022289					AGTCCCGGAGGTGA	5	0.1	1.63304	-3.0864	5	5	5	5	5	0.1	0.1	0.1	0.1	0.1	0.752096	2.10235	0.382992	2.43517	2.49257	-3.06629	-3.15333	-2.94086	-3.05701	-3.21453
hsa-miR-563	5.58916e-06	2.5852e-05	26.3447	up	MIMAT0003227					GGGAAACGTATGTCAAC	5	0.1	1.63304	-3.0864	5	5	5	5	5	0.1	0.1	0.1	0.1	0.1	0.752096	2.10235	0.382992	2.43517	2.49257	-3.06629	-3.15333	-2.94086	-3.05701	-3.21453
hsa-miR-5699-5p	3.48e-11	5e-09	47.1929	up	MIMAT0027103					CTTGTCCTTCCTTGTTG	5.81097	0.1	2.47409	-3.0864	6.70372	5	7.35112	5	5	0.1	0.1	0.1	0.1	0.1	2.66364	2.10235	2.67674	2.43517	2.49257	-3.06629	-3.15333	-2.94086	-3.05701	-3.21453
hsa-miR-5708	3.26153e-06	1.8477e-05	2.10825	up	MIMAT0022502					GGTCAGGCACAGTCG	13.8085	5.93192	3.79546	2.71941	15.9961	12.1602	19.547	10.7863	10.5528	6.66738	5.91258	5	5.39625	6.68339	3.62857	3.7727	3.77977	3.86139	3.93485	2.77529	2.80276	2.40212	2.79108	2.82579
hsa-miR-572	4.3663e-09	1.17e-07	2.52298	up	MIMAT0003237					TGGGCCACCGCCG	65.9326	17.9749	5.70607	4.37094	77.9254	52.61	90.2389	49.3067	59.5821	20.5402	17.8471	15.2611	15.549	20.6772	5.66189	5.68899	5.71122	5.606	5.86227	4.39437	4.40872	4.34912	4.27812	4.42438
hsa-miR-582-3p	5.58916e-06	2.5852e-05	26.3447	up	MIMAT0004797					GGTTCAGTTGTTCAACC	5	0.1	1.63304	-3.0864	5	5	5	5	5	0.1	0.1	0.1	0.1	0.1	0.752096	2.10235	0.382992	2.43517	2.49257	-3.06629	-3.15333	-2.94086	-3.05701	-3.21453
hsa-miR-582-5p	0.000693496	0.00201522	2.574	up	MIMAT0003247	chr5	+	59035226	59035206	AGTAACTGGTTGAACAACTGTA	18.8363	5.94484	4.09704	2.73303	15.7102	18.4479	20.5424	29.3786	10.1023	8.54874	5.37106	5	5.64708	5.15733	3.59563	4.26365	3.87824	4.89356	3.85415	3.11707	2.707	2.40212	2.83358	2.60541
hsa-miR-583	9.468e-10	4e-08	3.82654	up	MIMAT0003248					GTAATGGGACCTTCCTCT	80.1332	13.6986	5.88851	3.95247	96.9006	64.5724	106.667	66.8017	65.7238	13.7765	13.6757	13.0371	12.2554	15.7482	5.88208	5.89404	5.89404	5.84898	5.9234	3.78581	3.9744	4.14274	3.88496	3.9744
hsa-miR-6086	3.9592e-09	1.16e-07	2.07807	up	MIMAT0023711					CTCTGCCCTTCCCA	55.833	18.8711	5.51506	4.45981	68.7478	47.0829	74.9515	43.5779	44.8047	20.0814	18.6553	17.2537	17.3632	21.0021	5.51883	5.52983	5.52983	5.43149	5.5653	4.3557	4.51361	4.54142	4.44417	4.44417
hsa-miR-625-5p	2.5e-12	1e-09	49.9351	up	MIMAT0003294	chr14	-	65937837	65937854	GGACTATAGAACTTTCCCC	5.39011	0.1	2.55558	-3.0864	5.53205	5.24565	6.17284	5	5	0.1	0.1	0.1	0.1	0.1	2.51067	2.82579	2.51369	2.43517	2.49257	-3.06629	-3.15333	-2.94086	-3.05701	-3.21453
hsa-miR-628-3p	5.58916e-06	2.5852e-05	26.3447	up	MIMAT0003297					TCGACTGCCACTCTT	5	0.1	1.63304	-3.0864	5	5	5	5	5	0.1	0.1	0.1	0.1	0.1	0.752096	2.10235	0.382992	2.43517	2.49257	-3.06629	-3.15333	-2.94086	-3.05701	-3.21453
hsa-miR-642a-3p	4.7282e-09	1.22e-07	3.33015	up	MIMAT0020924					GGTTCCCTCTCCAAAT	2986.55	386.011	11.064	9.32839	3616.36	2363.37	3857.79	2428.85	2666.39	398.316	369.705	363.149	363.319	435.565	11.1867	10.8958	11.0254	11.0254	11.1867	9.21349	9.28612	9.42274	9.35981	9.35981
hsa-miR-6507-3p	0.0469737	0.0795783	6.02501	up	MIMAT0025471					GGGAAAAATAGGAAGGAC	3.04	0.1	-0.495441	-3.0864	5	0.1	5	0.1	5	0.1	0.1	0.1	0.1	0.1	0.752096	-3.14946	0.382992	-2.9554	2.49257	-3.06629	-3.15333	-2.94086	-3.05701	-3.21453
hsa-miR-6510-5p	1.8897e-09	6.9e-08	2.60795	up	MIMAT0025476					GACTCCTCTCTCTCCC	314.007	57.2251	7.70148	6.31857	368.188	252.151	401.16	273.147	275.387	59.8667	55.6336	50.8944	54.9487	64.7822	7.72364	7.75415	7.72364	7.58232	7.72364	6.21905	6.33923	6.27525	6.43367	6.32562
hsa-miR-6512-5p	0.00833326	0.0175325	13.1441	up	MIMAT0025480					TCTTCCAGCTCTTCTAATG	5	1.08	1.63304	-2.0833	5	5	5	5	5	0.1	0.1	0.1	0.1	5	0.752096	2.10235	0.382992	2.43517	2.49257	-3.06629	-3.15333	-2.94086	-3.05701	1.80097
hsa-miR-652-5p	5.5661e-09	1.35e-07	3.47889	up	MIMAT0022709					TGAATGGCACCCTCTC	50.7059	10.3459	5.37696	3.57834	63.4555	41.7038	70.8755	37.2277	40.2669	10.8051	9.87324	9.78977	9.44386	11.8177	5.41207	5.34927	5.45621	5.2201	5.44715	3.44396	3.53274	3.7727	3.54094	3.60134
hsa-miR-658	0.00833326	0.0175325	13.1441	up	MIMAT0003336					ACCAACGGACCTACTTCCCT	5	1.08	1.63304	-2.0833	5	5	5	5	5	0.1	0.1	0.1	0.1	5	0.752096	2.10235	0.382992	2.43517	2.49257	-3.06629	-3.15333	-2.94086	-3.05701	1.80097
hsa-miR-663a	5.58916e-06	2.5852e-05	26.3447	up	MIMAT0003326	chr20	+	26188857	26188846	GCGGTCCCGCGGC	5	0.1	1.63304	-3.0864	5	5	5	5	5	0.1	0.1	0.1	0.1	0.1	0.752096	2.10235	0.382992	2.43517	2.49257	-3.06629	-3.15333	-2.94086	-3.05701	-3.21453
hsa-miR-6716-5p	8.4717e-07	6.303e-06	2.85182	up	MIMAT0025844					GGCCCTTACCCCC	12.5195	5	3.64177	2.12989	15.7498	12.148	18.6167	7.81505	8.26784	5	5	5	5	5	3.60134	3.76678	3.71427	3.4979	3.62857	2.16808	2.0347	2.40212	2.2436	1.80097
hsa-miR-6722-5p	5.58916e-06	2.5852e-05	26.3447	up	MIMAT0025853					GCATGTGGTCGGGT	5	0.1	1.63304	-3.0864	5	5	5	5	5	0.1	0.1	0.1	0.1	0.1	0.752096	2.10235	0.382992	2.43517	2.49257	-3.06629	-3.15333	-2.94086	-3.05701	-3.21453
hsa-miR-6729-5p	5.58916e-06	2.5852e-05	26.3447	up	MIMAT0027359					GCCGCTCAGCCG	5	0.1	1.63304	-3.0864	5	5	5	5	5	0.1	0.1	0.1	0.1	0.1	0.752096	2.10235	0.382992	2.43517	2.49257	-3.06629	-3.15333	-2.94086	-3.05701	-3.21453
hsa-miR-6730-5p	3.1261e-09	9.7e-08	2.3149	up	MIMAT0027361					TCTGACAACCCCTCC	65.8446	19.3026	5.72063	4.50968	79.6664	52.4488	86.8876	52.2979	57.9225	20.6964	19.3186	16.9951	18.0944	21.4084	5.7192	5.66189	5.69958	5.68899	5.83348	4.402	4.59593	4.52093	4.54142	4.48812
hsa-miR-6740-5p	7.208e-10	3.4e-08	2.10521	up	MIMAT0027381					TCTCCTCTCTCCATCCC	527.284	97.2697	8.28763	7.21366	627.229	412.379	684.978	451.176	460.66	103.413	93.0442	93.0809	89.3625	107.448	8.30856	8.26819	8.30856	8.26819	8.28462	7.14499	7.17901	7.31812	7.17901	7.2472
hsa-miR-6742-3p	0.00728892	0.0156011	12.7204	up	MIMAT0027386					CTAGAGGGGACAACCC	4.02	0.1	0.582673	-3.0864	5	0.1	5	5	5	0.1	0.1	0.1	0.1	0.1	0.752096	-3.14946	0.382992	2.43517	2.49257	-3.06629	-3.15333	-2.94086	-3.05701	-3.21453
hsa-miR-6743-5p	5.58916e-06	2.5852e-05	26.3447	up	MIMAT0027387					GGGCCACCCGTC	5	0.1	1.63304	-3.0864	5	5	5	5	5	0.1	0.1	0.1	0.1	0.1	0.752096	2.10235	0.382992	2.43517	2.49257	-3.06629	-3.15333	-2.94086	-3.05701	-3.21453
hsa-miR-6745	3.317e-10	2.1e-08	3.96633	up	MIMAT0027391					AACCAGACCTTCTTCCA	45.8973	8.16867	5.22497	3.23717	54.7819	39.1904	61.5187	37.0406	36.9551	8.37277	7.84562	7.12689	7.61684	9.88122	5.16079	5.27188	5.2201	5.20023	5.27188	3.07201	3.19418	3.30153	3.255	3.36314
hsa-miR-6748-5p	1.19848e-08	2.31e-07	2.31185	up	MIMAT0027396					AATCCAGTCCTTCCCA	18.5063	6.51269	4.15057	2.94153	24.7507	16.8869	26.3666	11.9044	12.6229	7.065	6.58006	5.77209	5.88611	7.26019	4.21061	4.16282	4.24717	3.99694	4.13532	2.8595	2.96179	3.03483	2.91331	2.93819
hsa-miR-675-5p	0.00540672	0.0118182	12.4781	up	MIMAT0004284	chr11	+	2018020	2018008	CACTGTGGGCCCTC	4.02	0.1	0.554921	-3.0864	5	5	5	0.1	5	0.1	0.1	0.1	0.1	0.1	0.752096	2.10235	0.382992	-2.9554	2.49257	-3.06629	-3.15333	-2.94086	-3.05701	-3.21453
hsa-miR-6769a-5p	4.82373e-08	6.69e-07	2.09369	up	MIMAT0027438					AGGGCTCCTCCATACC	98.1568	26.5095	6.12003	5.05398	121.478	76.7407	128.543	80.8639	83.1583	27.1773	25.8892	26.008	24.3308	29.142	6.16283	6.09584	6.08282	6.09584	6.16283	4.91717	5.04118	5.23065	5.00411	5.0768
hsa-miR-6789-5p	3.05134e-05	0.000117396	2.2312	up	MIMAT0027478					CCCGCGCGCC	8.85114	5	3.28771	2.12989	10.2776	7.24864	11.3564	8.09878	7.27429	5	5	5	5	5	3.08594	3.19418	3.13673	3.54094	3.48076	2.16808	2.0347	2.40212	2.2436	1.80097
hsa-miR-6790-3p	5.58916e-06	2.5852e-05	26.3447	up	MIMAT0027481					AGTGAGGGGTCGCC	5	0.1	1.63304	-3.0864	5	5	5	5	5	0.1	0.1	0.1	0.1	0.1	0.752096	2.10235	0.382992	2.43517	2.49257	-3.06629	-3.15333	-2.94086	-3.05701	-3.21453
hsa-miR-6808-5p	3.03e-10	2.1e-08	3.30783	up	MIMAT0027516					CATGGTCCCACCTCC	195.927	29.4119	6.92917	5.20329	238.451	153.362	261.089	159.202	167.532	30.7576	28.1039	27.8146	27.1913	33.1919	6.94015	6.89055	6.94015	6.87605	6.99898	5.0768	5.15097	5.31274	5.2201	5.25583
hsa-miR-6809-5p	0.0409654	0.071559	5.80351	up	MIMAT0027518					TGATCCTCTTCTTTCCTTG	12.0222	4.02	3.61994	1.08302	15.2841	11.1159	16.3358	8.88888	8.48619	0.1	5	5	5	5	3.56825	3.67168	3.58553	3.61873	3.65552	-3.06629	2.0347	2.40212	2.2436	1.80097
hsa-miR-6810-3p	0.00728892	0.0156011	12.7204	up	MIMAT0027521					CTGGGGAACAAGGG	4.02	0.1	0.582673	-3.0864	5	0.1	5	5	5	0.1	0.1	0.1	0.1	0.1	0.752096	-3.14946	0.382992	2.43517	2.49257	-3.06629	-3.15333	-2.94086	-3.05701	-3.21453
hsa-miR-6819-5p	2.52211e-07	2.367e-06	2.14497	up	MIMAT0027538					GCTCCTTGGCCCTC	13.7139	5.52406	3.75593	2.65497	18.4239	12.1665	19.5463	9.15112	9.28173	5.77773	5.39994	5	5.19138	6.25127	3.80588	3.77977	3.7727	3.67168	3.74962	2.65418	2.71746	2.40212	2.75196	2.74915
hsa-miR-6826-5p	1.8453e-09	6.9e-08	4.45187	up	MIMAT0027552					AGGTCCCACCTCTTTC	229.176	26.391	7.19829	5.04388	274.284	174.664	296.757	197.665	202.51	26.5756	25.2635	26.1184	24.4844	29.5131	7.17901	7.14499	7.17901	7.14499	7.34347	4.85534	5.00411	5.24214	5.03021	5.0876
hsa-miR-6833-5p	7.62873e-08	9.24e-07	2.42106	up	MIMAT0027566					TTTCTCCTCCCATCTTC	102.677	24.0173	6.18959	4.91395	123.639	81.1323	130.964	89.4231	88.226	23.9839	22.0153	23.4437	22.8995	27.7439	6.20452	6.17702	6.1369	6.19093	6.2386	4.70591	4.82383	5.0876	4.95891	4.99352
hsa-miR-6865-5p	4.13456e-08	6.23e-07	2.45612	up	MIMAT0027630					TGAAGTCCCTCCTCTG	178.95	39.3197	6.84701	5.55063	220.161	139.673	235.654	146.479	152.782	39.9435	37.8389	38.9478	36.6473	43.2212	6.90783	6.77407	6.89055	6.80443	6.85819	5.38831	5.51175	5.75796	5.5653	5.52983
hsa-miR-6867-5p	1.7295e-09	6.9e-08	3.40108	up	MIMAT0027634					TCCCTTCTTCCTCTACA	570.203	65.9282	8.36857	6.60258	687.044	430.027	735.755	496.086	502.105	67.5771	62.4617	63.7878	61.4583	74.3563	8.38227	8.30856	8.35798	8.38227	8.41177	6.51079	6.43367	6.73715	6.68931	6.64197
hsa-miR-6880-5p	4.9823e-09	1.26e-07	2.97238	up	MIMAT0027660					GAGCTGCCCTCTTCC	33.9831	8.40445	4.85046	3.27883	43.905	28.2968	48.4693	24.4187	24.826	8.58304	8.38894	7.79414	7.63545	9.62066	4.89945	4.83507	4.94643	4.72254	4.84879	3.12887	3.26689	3.42411	3.27277	3.30153
hsa-miR-6887-5p	1.5554e-08	2.87e-07	2.14872	up	MIMAT0027674					TGTCCTCTCCATCTGTC	33.3373	11.7417	4.84775	3.74427	40.9325	27.2559	44.4001	27.3952	26.7029	11.9774	11.2568	11.4363	10.8287	13.2093	4.83507	4.78603	4.82383	4.86576	4.92807	3.61873	3.73946	3.88496	3.72004	3.75817
hsa-miR-6889-5p	5.58916e-06	2.5852e-05	26.3447	up	MIMAT0027678					ATTCCGGACCCCAGA	5	0.1	1.63304	-3.0864	5	5	5	5	5	0.1	0.1	0.1	0.1	0.1	0.752096	2.10235	0.382992	2.43517	2.49257	-3.06629	-3.15333	-2.94086	-3.05701	-3.21453
hsa-miR-6892-5p	0.0017835	0.00476416	22.1612	up	MIMAT0027684					TCCTACTCTCCGGTCC	5.13804	1.08	2.38666	-2.0833	5.09763	5	5.59255	5	5	0.1	0.1	0.1	0.1	5	2.44733	2.10235	2.4559	2.43517	2.49257	-3.06629	-3.15333	-2.94086	-3.05701	1.80097
hsa-miR-7107-5p	1.58733e-05	6.4698e-05	3.08969	up	MIMAT0028111					CCCTTCCTCCTCCC	6898.09	1278.47	12.3971	10.7697	7806.2	5322.86	8588.14	6318.47	6454.8	1340.93	1224.64	1229.99	1185.83	1410.97	12.0109	12.0109	12.6546	12.6546	12.6546	10.6424	10.6424	11.0254	10.6424	10.8958
hsa-miR-7109-5p	6.9172e-09	1.58e-07	2.82316	up	MIMAT0028115					AGCAGGGTCTCCTCC	28.4052	7.6629	4.64927	3.15196	37.3983	23.8498	38.7478	20.7263	21.304	7.89174	7.58725	7.33587	7.08007	8.41955	4.68877	4.58776	4.65704	4.62399	4.68877	2.9878	3.12325	3.34143	3.16407	3.14324
hsa-miR-711	3.93341e-08	6.15e-07	2.02279	up	MIMAT0012734					CTTACGTCTCTCCCTG	29.3052	11.17	4.68929	3.67294	38.7758	25.2	41.0193	20.2879	21.243	11.6098	10.7043	10.5977	10.2609	12.6775	4.73952	4.67683	4.73952	4.61374	4.67683	3.55356	3.64597	3.83043	3.65552	3.6792
hsa-miR-7110-5p	4.70843e-07	3.929e-06	2.27887	up	MIMAT0028117					CTCTCTCTCCCCACA	1931.07	351.528	10.3303	9.14203	2220.2	1554.67	2444.69	1665.63	1770.15	356.188	338.333	339.33	332.61	391.177	10.4081	10.4081	10.4081	10.0195	10.4081	9.07414	9.12419	9.12419	9.17413	9.21349
hsa-miR-7111-5p	0.00171675	0.00460911	22.6556	up	MIMAT0028119					ATGGCCTGTCCTTCC	5.38302	1.08	2.41849	-2.0833	5.57498	5	6.34013	5	5	0.1	0.1	0.1	0.1	5	2.51639	2.10235	2.54599	2.43517	2.49257	-3.06629	-3.15333	-2.94086	-3.05701	1.80097
hsa-miR-7152-3p	4.0777e-09	1.16e-07	2.07586	up	MIMAT0028215					GCCTCCTGTCCAGG	153.878	39.8744	6.62223	5.56852	194.224	118.767	204.013	125.474	126.912	43.3119	40.2302	37.7558	35.4547	42.6196	6.66534	6.61355	6.59514	6.59514	6.64197	5.52983	5.61784	5.68899	5.51175	5.49418
hsa-miR-7156-3p	1.65404e-05	6.6756e-05	2.69043	up	MIMAT0028223					ACCAGTTCCCCAAGTG	14.6341	5.30229	3.82727	2.39943	21.615	9.84206	22.0782	9.0601	10.5753	5.90882	5	5	5	5.60264	4.0244	3.52801	3.98729	3.65552	3.94113	2.66784	2.0347	2.40212	2.2436	2.64891
hsa-miR-762	6.63916e-07	5.29e-06	2.12001	up	MIMAT0010313					GCTCGGCCCCGG	63.6921	19.96	5.66214	4.57806	78.3301	50.5889	76.8718	59.391	53.2789	24.2026	19.8034	18.3419	16.8439	20.608	5.68899	5.606	5.5653	5.73919	5.71122	4.72957	4.64253	4.69908	4.402	4.41715
hsa-miR-765	3.8644e-08	6.12e-07	2.26187	up	MIMAT0003945					CATCACCTTCCTTCTCCT	45.802	14.8502	5.23938	4.06186	55.1117	42.9194	59.6051	34.7363	36.6374	17.3072	13.7092	12.1379	14.2967	16.7999	5.20023	5.41207	5.18511	5.14365	5.25583	4.16282	3.98253	4.00619	4.12632	4.03144
hsa-miR-7846-3p	4.818e-10	2.7e-08	4.18696	up	MIMAT0030421					CCTTCTCTCCAGGCT	512.888	53.9793	8.24725	6.18135	620.476	397.186	655.004	451.893	439.881	54.8293	50.8276	53.9721	50.2092	60.0583	8.28462	8.24178	8.18344	8.28462	8.24178	6.01967	6.11043	6.35305	6.20452	6.21905
hsa-miR-7855-5p	5.58916e-06	2.5852e-05	26.3447	up	MIMAT0030430					CCGAGCTTGGGGT	5	0.1	1.63304	-3.0864	5	5	5	5	5	0.1	0.1	0.1	0.1	0.1	0.752096	2.10235	0.382992	2.43517	2.49257	-3.06629	-3.15333	-2.94086	-3.05701	-3.21453
hsa-miR-8059	1.23e-11	3e-09	54.7708	up	MIMAT0030986					GCCTTTTCATCTACAGTT	6.48012	0.1	2.68893	-3.0864	8.08319	5.58714	8.73025	5	5	0.1	0.1	0.1	0.1	0.1	2.8147	2.88192	2.8203	2.43517	2.49257	-3.06629	-3.15333	-2.94086	-3.05701	-3.21453
hsa-miR-8064	5.54584e-06	2.5852e-05	2.24462	up	MIMAT0030991					GTCCGCTCGCTCA	9.11193	5	3.29636	2.12989	11.6025	7.12932	12.5567	7.24015	7.03102	5	5	5	5	5	3.255	3.1752	3.26165	3.40251	3.38746	2.16808	2.0347	2.40212	2.2436	1.80097
hsa-miR-8088	0.00113241	0.00315693	28.5945	up	MIMAT0031015					TACCCCTTTCCAGTACC	7.02275	1.08	2.75436	-2.0833	9.03933	6.14429	9.93015	5	5	0.1	0.1	0.1	0.1	5	2.94113	2.96179	2.94113	2.43517	2.49257	-3.06629	-3.15333	-2.94086	-3.05701	1.80097
hsa-miR-874-3p	1.3348e-06	8.997e-06	2.40229	up	MIMAT0004911	chr5	+	136983328	136983317	TCGGTCCCTCGGG	14.0971	5.30919	3.79155	2.52714	19.3438	12.453	20.5097	9.09824	9.08096	5.23759	5.33138	5	5	5.977	3.89033	3.80142	3.87215	3.6661	3.72776	2.58968	2.69063	2.40212	2.2436	2.70969
hsa-miR-890	5.58916e-06	2.5852e-05	26.3447	up	MIMAT0004912					CAACTGATGCCTTTCCA	5	0.1	1.63304	-3.0864	5	5	5	5	5	0.1	0.1	0.1	0.1	0.1	0.752096	2.10235	0.382992	2.43517	2.49257	-3.06629	-3.15333	-2.94086	-3.05701	-3.21453
hsa-miR-93-3p	5.58916e-06	2.5852e-05	26.3447	up	MIMAT0004509	chr7	+	99691461	99691447	CGGGAAGTGCTAGCTC	5	0.1	1.63304	-3.0864	5	5	5	5	5	0.1	0.1	0.1	0.1	0.1	0.752096	2.10235	0.382992	2.43517	2.49257	-3.06629	-3.15333	-2.94086	-3.05701	-3.21453
hsa-miR-933	5.8733e-07	4.741e-06	2.51726	up	MIMAT0004976					GGGAGAGGTCTCCCT	14.6369	5.24068	3.84687	2.51502	19.9124	12.9309	21.1837	9.35248	9.80516	5.34143	5.3384	5	5	5.52356	3.92117	3.86139	3.93485	3.70244	3.8145	2.59844	2.69537	2.40212	2.2436	2.63558
hsa-miR-936	3.159e-10	2.1e-08	2.84795	up	MIMAT0004979					CTGCGATTCCTCCCT	26.1016	7.08278	4.54795	3.03802	33.0339	23.0309	36.2595	18.8391	19.3444	7.40579	6.97118	6.30624	6.76802	7.96269	4.5357	4.52878	4.58776	4.50725	4.58025	2.90338	3.02189	3.11232	3.10599	3.04654
hsa-miR-98-3p	5.58916e-06	2.5852e-05	26.3447	up	MIMAT0022842					GGGAAAGTAGTAAGTTGTA	5	0.1	1.63304	-3.0864	5	5	5	5	5	0.1	0.1	0.1	0.1	0.1	0.752096	2.10235	0.382992	2.43517	2.49257	-3.06629	-3.15333	-2.94086	-3.05701	-3.21453

## Sheet: down_Kangfu-Solution_vs_Vaselin
# Fold Change cut-off: 2.0 # P-value cut-off: 0.05 # Condition pairs: Kangfu-Solution_vs_Vaseline # Column A: systematic_name it represents miRNA name. # Column B: P-value, P-value calculated from unpaired t-test. # Column C: FDR, FDR is calculated from Benjamini Hochberg FDR. # Column D: Fold change, the absolute ratio (no log scale) of normalized intensities between two conditions. # Column E: …
Kangfu-Solution_vs_Vaseline 2.0 fold down regulated miRNAs
	P-value and FDR		Fold change and Regulation		Annotations						Group--Raw Intensity		Group--Normalized Intensity		Raw Intensity										Normalized Intensity
systematic_name	P-value	FDR	Fold Change	Regulation	mirbase accession No	chr	strand	start	stop	active_sequence	group-Kangfu-Solution(raw)	group-Vaseline(raw)	group-Kangfu-Solution(normalized)	group-Vaseline(normalized)	[Kangfu-1, Kangfu-Solution](raw)	[Kangfu-2, Kangfu-Solution](raw)	[Kangfu-3, Kangfu-Solution](raw)	[Kangfu-4, Kangfu-Solution](raw)	[Kangfu-5, Kangfu-Solution](raw)	[Vaseline-1, Vaseline](raw)	[Vaseline-2, Vaseline](raw)	[Vaseline-3, Vaseline](raw)	[Vaseline-4, Vaseline](raw)	[Vaseline-5, Vaseline](raw)	[Kangfu-1, Kangfu-Solution](normalized)	[Kangfu-2, Kangfu-Solution](normalized)	[Kangfu-3, Kangfu-Solution](normalized)	[Kangfu-4, Kangfu-Solution](normalized)	[Kangfu-5, Kangfu-Solution](normalized)	[Vaseline-1, Vaseline](normalized)	[Vaseline-2, Vaseline](normalized)	[Vaseline-3, Vaseline](normalized)	[Vaseline-4, Vaseline](normalized)	[Vaseline-5, Vaseline](normalized)
hsa-miR-101-5p	0.00298229	0.00700215	12.9002	down	MIMAT0004513	chr1	+	65524148	65524132	AGCATCAGCACTGTGATA	2.06	5	-1.55943	2.12989	5	0.1	5	0.1	0.1	5	5	5	5	5	0.752096	-3.14946	0.382992	-2.9554	-2.82736	2.16808	2.0347	2.40212	2.2436	1.80097
hsa-miR-103a-2-5p	0.00298229	0.00700215	12.9002	down	MIMAT0009196	chr20	-	3898158	3898173	CAAGGCAGCACTGTAA	2.06	5	-1.55943	2.12989	5	0.1	5	0.1	0.1	5	5	5	5	5	0.752096	-3.14946	0.382992	-2.9554	-2.82736	2.16808	2.0347	2.40212	2.2436	1.80097
hsa-miR-1180-3p	2.33927e-07	2.293e-06	4.32482	down	MIMAT0005825	chr17	+	19247880	19247869	ACACACCCACGCG	14.1644	46.9867	3.77485	5.88749	20.5821	14.7524	19.265	8.00352	8.21911	54.5156	43.7146	34.3446	47.5986	54.7602	3.96699	4.00619	3.74962	3.53274	3.61873	6.00651	5.7948	5.5653	6.08282	5.98803
hsa-miR-1203	0.0226836	0.0447512	10.8006	down	MIMAT0005866					GAGCTGCATCCTGGC	1.08	4.02	-2.37174	1.0613	0.1	0.1	5	0.1	0.1	5	5	0.1	5	5	-3.30946	-3.14946	0.382992	-2.9554	-2.82736	2.16808	2.0347	-2.94086	2.2436	1.80097
hsa-miR-122-5p	0.032136	0.0581083	6.2288	down	MIMAT0000421	chr18	-	56118324	56118341	CAAACACCATTGTCACACT	3.04	5	-0.509064	2.12989	5	5	5	0.1	0.1	5	5	5	5	5	0.752096	2.10235	0.382992	-2.9554	-2.82736	2.16808	2.0347	2.40212	2.2436	1.80097
hsa-miR-1228-5p	1.07762e-07	1.256e-06	4.08453	down	MIMAT0005582	chr12	-	57588297	57588307	CACACACCTGCC	11.9227	40.4557	3.56851	5.59868	16.6456	13.5325	15.4169	6.93022	7.08843	46.6854	38.8289	29.4032	40.8998	46.4611	3.68453	3.90705	3.50537	3.33672	3.40887	5.67683	5.5653	5.41207	5.68899	5.65018
hsa-miR-1238-5p	6.64927e-08	8.38e-07	2.70141	down	MIMAT0022947					CACACACTGGGGCT	11.216	25.7364	3.55545	4.98917	14.7374	9.99992	14.4952	8.10704	8.74026	29.4339	24.3096	19.5491	25.7378	29.6516	3.53274	3.5613	3.45077	3.54791	3.68453	4.97349	4.94643	4.77222	5.15097	5.10272
hsa-miR-1255b-5p	0.00298229	0.00700215	12.9002	down	MIMAT0005945	chr1	-	167967907	167967924	AACCACTTTCTTTGCTCA	2.06	5	-1.55943	2.12989	5	0.1	5	0.1	0.1	5	5	5	5	5	0.752096	-3.14946	0.382992	-2.9554	-2.82736	2.16808	2.0347	2.40212	2.2436	1.80097
hsa-miR-1260a	6.70743e-06	3.0013e-05	2.04877	down	MIMAT0005911	chr14	-	77732578	77732591	TGGTGGCAGAGGTGG	5.61601	9.64666	2.44712	3.48188	6.08803	5	6.99203	5	5	11.5576	10.1514	7.97269	8.67666	9.87498	2.56994	2.10235	2.63558	2.43517	2.49257	3.54094	3.57934	3.48076	3.45077	3.35759
hsa-miR-1260b	0.0253971	0.0496288	2.32725	down	MIMAT0015041					ATGGTGGCAGTGGTG	5	6.15611	1.63304	2.85166	5	5	5	5	5	7.10583	6.40216	5.26307	5.4138	6.59569	0.752096	2.10235	0.382992	2.43517	2.49257	2.86465	2.91331	2.88647	2.79512	2.79876
hsa-miR-1268a	3.03309e-06	1.7342e-05	3.9372	down	MIMAT0005922	chr15	+	22513250	22513239	CCCCCACCACCAC	1124.11	2342.05	9.40994	11.3871	1055.17	1171.8	1221.5	938.307	1233.74	2005.48	2545.93	2461.11	2220.78	2476.97	9.21349	9.70837	9.21349	9.25232	9.66202	10.8958	11.4534	11.6797	11.4534	11.4534
hsa-miR-1268b	2.30986e-08	4.08e-07	3.59431	down	MIMAT0018925					CACCCCCACCACC	142.6	198.914	6.55799	8.40371	161.692	140.653	191.603	101.732	117.317	214.682	197.62	165.952	186.885	229.433	6.51079	6.8274	6.53945	6.35305	6.55925	8.38227	8.41177	8.26819	8.46537	8.49093
hsa-miR-1285-5p	1.51581e-06	9.853e-06	3.02662	down	MIMAT0022719					CCTGGGCAACAAAGT	6.16981	15.399	2.51447	4.11217	7.93873	5	7.91031	5	5	16.9267	15.6552	12.162	14.1791	18.0721	2.79512	2.10235	2.74713	2.43517	2.49257	4.10718	4.17806	4.0244	4.09541	4.15583
hsa-miR-1290	4.79111e-08	6.69e-07	2.88827	down	MIMAT0005880					TCCCTGATCCAAAAATCC	3345.36	8425.55	11.4453	12.9755	3771.33	2974.04	3921.53	3259.65	2800.21	9390.85	8383.58	7645.19	7686.23	9021.92	11.4534	11.1867	11.4534	11.4534	11.6797	12.9755	12.9755	12.9755	12.9755	12.9755
hsa-miR-1293	2.948e-10	2.1e-08	37.8604	down	MIMAT0005883					GCACAAATCTCCAGACC	0.1	5	-3.11273	2.12989	0.1	0.1	0.1	0.1	0.1	5	5	5	5	5	-3.30946	-3.14946	-3.32196	-2.9554	-2.82736	2.16808	2.0347	2.40212	2.2436	1.80097
hsa-miR-1306-3p	2.71183e-06	1.5798e-05	4.02059	down	MIMAT0005950	chr22	-	20073640	20073652	CACCACCAGAGCCA	24.6922	60.9108	4.44076	6.44816	37.5738	25.1998	34.3883	12.7975	13.5019	69.2341	53.9583	45.0381	63.3001	73.0235	4.69908	4.66639	4.52093	4.07661	4.24077	6.57504	6.27525	6.05818	6.71879	6.61355
hsa-miR-1322	2.80848e-06	1.6208e-05	2.59657	down	MIMAT0005953					CAGCATCAGCAGCATC	5.86633	12.898	2.48159	3.8582	7.26888	5	7.06278	5	5	15.8031	11.3746	9.51637	12.3112	15.4849	2.73326	2.10235	2.64461	2.43517	2.49257	3.95346	3.75301	3.73279	3.89826	3.95346
hsa-miR-143-5p	0.00298229	0.00700215	12.9002	down	MIMAT0004599	chr5	-	148808513	148808528	ACCAGAGATGCAGCACT	2.06	5	-1.55943	2.12989	5	0.1	5	0.1	0.1	5	5	5	5	5	0.752096	-3.14946	0.382992	-2.9554	-2.82736	2.16808	2.0347	2.40212	2.2436	1.80097
hsa-miR-1471	1.12907e-05	4.7835e-05	2.33177	down	MIMAT0007349					ACACCTGGCTCCACA	6.22905	11.6537	2.51843	3.73986	7.88304	5	8.26223	5	5	13.3602	11.4897	9.74699	10.7855	12.8859	2.79108	2.10235	2.77099	2.43517	2.49257	3.73279	3.77977	3.75817	3.71427	3.71427
hsa-miR-1538	2.32015e-06	1.3977e-05	2.21009	down	MIMAT0007400					AGGAACAGCAGCAGC	5.59455	10.501	2.44542	3.58953	6.1485	5	6.82426	5	5	12.7031	10.0231	8.09662	9.91912	11.763	2.58037	2.10235	2.61666	2.43517	2.49257	3.68453	3.56825	3.4979	3.60134	3.59563
hsa-miR-1587	7.709e-10	3.4e-08	2.89998	down	MIMAT0019077					CCCAACCCAGCCC	13.7904	32.8326	3.79066	5.3267	18.029	12.4811	18.4331	9.64571	10.3634	38.3884	31.1111	25.8218	32.0394	36.8024	3.77977	3.80588	3.70244	3.75817	3.90705	5.32682	5.30427	5.2201	5.40443	5.3779
hsa-miR-15a-5p	9.83475e-06	4.2468e-05	2.1282	down	MIMAT0000068	chr13	+	50623289	50623270	CACAAACCATTATGTGCTGCT	423.575	349.51	8.03469	9.12433	441.394	362.039	504.916	484.158	325.369	434.982	351.377	257.161	336.049	367.983	7.87476	8.09844	7.96258	8.30856	7.92912	9.25232	9.21349	8.81814	9.21349	9.12419
hsa-miR-16-1-3p	0.00298229	0.00700215	12.9002	down	MIMAT0004489	chr13	+	50623185	50623172	TCAGCAGCACAGTTA	2.06	5	-1.55943	2.12989	5	0.1	5	0.1	0.1	5	5	5	5	5	0.752096	-3.14946	0.382992	-2.9554	-2.82736	2.16808	2.0347	2.40212	2.2436	1.80097
hsa-miR-181b-5p	3.16922e-05	0.000121176	2.22787	down	MIMAT0000257	chr1	+	198828059	198828046	ACCCACCGACAGCA	6.34578	11.2526	2.52974	3.68541	8.06967	5	8.65921	5	5	12.8392	10.8439	8.26469	11.1103	13.2049	2.80762	2.10235	2.81101	2.43517	2.49257	3.6977	3.69059	3.53274	3.75301	3.75301
hsa-miR-181d-5p	5.9035e-06	2.6903e-05	2.21785	down	MIMAT0002821	chr19	-	13985731	13985746	ACCCACCGACAACAATG	5.6934	10.6594	2.463	3.61216	6.76283	5	6.70419	5	5	11.9737	9.6843	8.22598	10.49	12.9232	2.67948	2.10235	2.60541	2.43517	2.49257	3.6115	3.4979	3.52801	3.69059	3.73279
hsa-miR-185-3p	0.00298229	0.00700215	12.9002	down	MIMAT0004611	chr22	-	20020717	20020732	GACCAGAGGAAAGCCAG	2.06	5	-1.55943	2.12989	5	0.1	5	0.1	0.1	5	5	5	5	5	0.752096	-3.14946	0.382992	-2.9554	-2.82736	2.16808	2.0347	2.40212	2.2436	1.80097
hsa-miR-1909-5p	3.07796e-07	2.795e-06	2.04972	down	MIMAT0007882	chr19	+	1816193	1816182	CAGGGCAGGCACC	9.25133	17.5631	3.2937	4.32913	11.5498	7.39641	14.888	6.38066	6.04182	21.4638	17.4537	13.8275	15.9279	19.1425	3.23492	3.255	3.47302	3.24393	3.26165	4.49367	4.37388	4.20097	4.30494	4.27221
hsa-miR-1910-3p	0.032136	0.0581083	6.2288	down	MIMAT0026917					TGTCATCCTGCTTCTGC	3.04	5	-0.509064	2.12989	5	5	5	0.1	0.1	5	5	5	5	5	0.752096	2.10235	0.382992	-2.9554	-2.82736	2.16808	2.0347	2.40212	2.2436	1.80097
hsa-miR-195-3p	9.82849e-05	0.000327175	2.14013	down	MIMAT0004615	chr17	+	6921007	6920994	GGAGCAGCACAGCCA	7.54834	13.5413	2.82594	3.92364	10.1153	6.44064	11.1857	5	5	16.6225	12.8442	10.2508	12.357	15.6318	3.0579	3.027	3.11707	2.43517	2.49257	4.04003	3.89826	3.80588	3.90705	3.96699
hsa-miR-196a-5p	0.0429308	0.0741532	6.11013	down	MIMAT0000226	chr12	-	54385548	54385567	CCCAACAACATGAAACTACC	3.04	5	-0.481313	2.12989	5	0.1	5	5	0.1	5	5	5	5	5	0.752096	-3.14946	0.382992	2.43517	-2.82736	2.16808	2.0347	2.40212	2.2436	1.80097
hsa-miR-197-3p	1.38047e-07	1.496e-06	3.44442	down	MIMAT0000227	chr1	-	110141568	110141583	GCTGGGTGGAGAAGGTG	32.4297	67.1647	4.7907	6.57496	39.4537	24.2258	43.8948	31.02	23.5544	87.4176	65.3762	54.159	58.8876	69.9829	4.77875	4.61374	4.817	4.94643	4.79758	6.90783	6.57504	6.37033	6.51079	6.51079
hsa-miR-1972	3.86014e-07	3.357e-06	2.24475	down	MIMAT0009447					TGAGCCACTGTGCC	26.9359	44.2651	4.58452	5.75108	36.8127	21.9531	34.8236	21.045	20.0449	52.2434	46.6754	35.2593	40.9156	46.2319	4.67683	4.4678	4.52878	4.64253	4.60667	5.88208	5.93924	5.59637	5.69958	5.63812
hsa-miR-200b-5p	0.032136	0.0581083	6.2288	down	MIMAT0004571	chr1	-	1102512	1102525	TCCAATGCTGCCCAG	3.04	5	-0.509064	2.12989	5	5	5	0.1	0.1	5	5	5	5	5	0.752096	2.10235	0.382992	-2.9554	-2.82736	2.16808	2.0347	2.40212	2.2436	1.80097
hsa-miR-205-3p	3.73436e-06	2.0681e-05	2.5357	down	MIMAT0009197	chr1	-	209605553	209605568	GAACTTCACTCCACTGA	5.76379	12.6289	2.47141	3.8138	6.79815	5	7.02081	5	5	15.5943	10.6667	9.25193	12.2833	15.3484	2.68504	2.10235	2.64194	2.43517	2.49257	3.92117	3.63755	3.69059	3.89033	3.92935
hsa-miR-206	5.87206e-06	2.6859e-05	3.80881	down	MIMAT0000462					CCACACACTTCCTTAC	7.785	22.8113	2.874	4.80334	11.0208	7.50217	10.402	5	5	25.9047	21.3609	17.6547	22.8925	26.2437	3.18168	3.27277	2.9878	2.43517	2.49257	4.817	4.75304	4.60667	4.94643	4.89356
hsa-miR-21-3p	0.032136	0.0581083	6.2288	down	MIMAT0004494	chr17	-	57918679	57918692	ACAGCCCATCGACTG	3.04	5	-0.509064	2.12989	5	5	5	0.1	0.1	5	5	5	5	5	0.752096	2.10235	0.382992	-2.9554	-2.82736	2.16808	2.0347	2.40212	2.2436	1.80097
hsa-miR-2113	0.00298229	0.00700215	12.9002	down	MIMAT0009206					GTGACAGAGCCAAGC	2.06	5	-1.55943	2.12989	5	0.1	5	0.1	0.1	5	5	5	5	5	0.752096	-3.14946	0.382992	-2.9554	-2.82736	2.16808	2.0347	2.40212	2.2436	1.80097
hsa-miR-22-3p	4.08447e-08	6.23e-07	2.32073	down	MIMAT0000077	chr17	+	1617270	1617253	ACAGTTCTTCAACTGGCAG	116.483	123.733	6.31441	7.52899	142.948	79.5263	158.765	112.01	89.1661	141.222	120.798	114.606	107.747	134.291	6.35305	6.14899	6.35305	6.46264	6.25432	7.53253	7.51522	7.63371	7.44826	7.51522
hsa-miR-2278	3.4857e-06	1.9657e-05	4.61468	down	MIMAT0011778					CCAGGCAACACACAC	14.9513	50.2416	3.82504	6.03127	20.926	18.9699	18.9814	7.67943	8.19965	56.3167	48.1577	35.529	53.6966	57.508	3.98729	4.33337	3.72776	3.46529	3.6115	6.07239	5.98803	5.606	6.35305	6.1369
hsa-miR-25-3p	7.49621e-05	0.000255741	2.28316	down	MIMAT0000081	chr7	+	99691255	99691239	TCAGACCGAGACAAGTGC	265.564	230.294	7.4001	8.59114	309.721	195.443	369.448	292.284	160.923	310.65	222.605	161.421	214.657	242.137	7.44826	7.28996	7.63371	7.6541	6.97449	8.86034	8.6229	8.24178	8.66187	8.5688
hsa-miR-297	1.6615e-07	1.696e-06	4.33887	down	MIMAT0004450					CATGCACATGCACACAT	18.2642	54.7556	4.09089	6.20821	27.1341	17.6601	26.0251	10.225	10.2767	64.1283	51.0179	41.5729	52.9005	64.1585	4.3168	4.22675	4.21917	3.80142	3.89033	6.37033	6.12198	5.95902	6.28565	6.30409
hsa-miR-3064-5p	9.03271e-06	3.9142e-05	3.56837	down	MIMAT0019864					TTGCACACCACAACAG	7.77477	21.373	2.85543	4.69069	11.3045	6.98321	10.5861	5	5	25.3956	18.8181	15.7348	21.389	25.5274	3.21045	3.11707	3.02189	2.43517	2.49257	4.79758	4.54833	4.41715	4.85534	4.83507
hsa-miR-3135b	3.38803e-08	5.73e-07	2.88721	down	MIMAT0018985					CACCACTGCACTCG	42.277	68.6281	5.13268	6.66236	52.4825	34.9607	50.5483	39.9969	33.3965	78.7519	68.9018	55.3208	65.3847	74.7811	5.11243	5.11243	4.97349	5.30427	5.16079	6.73715	6.68931	6.46264	6.75735	6.66534
hsa-miR-3148	3.55889e-08	5.9e-07	3.83612	down	MIMAT0015021					AAGCACACACCAGTTTT	11.2152	36.1743	3.51663	5.45628	15.4624	12.3332	14.2893	6.75993	7.23116	41.0339	33.6155	27.5814	37.5328	41.1078	3.58553	3.78581	3.43776	3.30876	3.46529	5.49418	5.41207	5.29404	5.606	5.47511
hsa-miR-3149	5.7715e-07	4.72e-06	6.44353	down	MIMAT0015022					ATACACACACATATCCATACA	25.195	91.0916	4.45514	7.14299	35.2863	34.0245	31.6019	12.3029	12.7592	97.5852	89.2103	71.8434	95.9132	100.906	4.61374	5.06409	4.402	4.04003	4.15583	7.08555	7.11641	7.01583	7.31812	7.17901
hsa-miR-3182	0.00298229	0.00700215	12.9002	down	MIMAT0015062					GACTACACTACAGAAGC	2.06	5	-1.55943	2.12989	5	0.1	5	0.1	0.1	5	5	5	5	5	0.752096	-3.14946	0.382992	-2.9554	-2.82736	2.16808	2.0347	2.40212	2.2436	1.80097
hsa-miR-3192-3p	0.00298229	0.00700215	12.9002	down	MIMAT0027027					GAGCTGAGAGGGCG	2.06	5	-1.55943	2.12989	5	0.1	5	0.1	0.1	5	5	5	5	5	0.752096	-3.14946	0.382992	-2.9554	-2.82736	2.16808	2.0347	2.40212	2.2436	1.80097
hsa-miR-3192-5p	0.032136	0.0581083	6.2288	down	MIMAT0015076	chr20	-	18451275	18451290	TTCCACTGCTACAACCT	3.04	5	-0.509064	2.12989	5	5	5	0.1	0.1	5	5	5	5	5	0.752096	2.10235	0.382992	-2.9554	-2.82736	2.16808	2.0347	2.40212	2.2436	1.80097
hsa-miR-32-3p	2.68553e-06	1.5719e-05	6.27721	down	MIMAT0004505	chr9	+	111808576	111808556	AAATATCACACACACTAAATTG	19.8997	74.9756	4.15835	6.80847	27.0471	29.673	23.416	9.20691	10.1555	80.6244	74.5063	55.903	81.2565	82.5876	4.31006	4.89356	4.03144	3.68453	3.87215	6.77407	6.85819	6.51079	7.04112	6.85819
hsa-miR-3200-5p	2.948e-10	2.1e-08	37.8604	down	MIMAT0017392					ACCTTGTGCGCCTTC	0.1	5	-3.11273	2.12989	0.1	0.1	0.1	0.1	0.1	5	5	5	5	5	-3.30946	-3.14946	-3.32196	-2.9554	-2.82736	2.16808	2.0347	2.40212	2.2436	1.80097
hsa-miR-323b-5p	0.032136	0.0581083	6.2288	down	MIMAT0001630	chr14	-	101522577	101522592	TGCGAACTCACCACGGA	3.04	5	-0.509064	2.12989	5	5	5	0.1	0.1	5	5	5	5	5	0.752096	2.10235	0.382992	-2.9554	-2.82736	2.16808	2.0347	2.40212	2.2436	1.80097
hsa-miR-325	0.00298229	0.00700215	12.9002	down	MIMAT0000771					ACACTTACTGGACACCTAC	2.06	5	-1.55943	2.12989	5	0.1	5	0.1	0.1	5	5	5	5	5	0.752096	-3.14946	0.382992	-2.9554	-2.82736	2.16808	2.0347	2.40212	2.2436	1.80097
hsa-miR-326	0.00298229	0.00700215	12.9002	down	MIMAT0000756					CTGGAGGAAGGGCCCAG	2.06	5	-1.55943	2.12989	5	0.1	5	0.1	0.1	5	5	5	5	5	0.752096	-3.14946	0.382992	-2.9554	-2.82736	2.16808	2.0347	2.40212	2.2436	1.80097
hsa-miR-338-5p	1.12864e-06	7.965e-06	2.5852	down	MIMAT0004701					CACTCAGCACCAGGA	5.69417	12.5801	2.46329	3.83356	6.83719	5	6.63365	5	5	15.31	11.4643	9.54926	11.6944	14.8824	2.69063	2.10235	2.59573	2.43517	2.49257	3.89826	3.7727	3.74962	3.84898	3.89826
hsa-miR-3622b-3p	0.032136	0.0581083	6.2288	down	MIMAT0018006					CAGGCACGGGAGC	3.04	5	-0.509064	2.12989	5	5	5	0.1	0.1	5	5	5	5	5	0.752096	2.10235	0.382992	-2.9554	-2.82736	2.16808	2.0347	2.40212	2.2436	1.80097
hsa-miR-3650	1.4818e-05	6.0798e-05	2.45415	down	MIMAT0018070					GGACTCTACAGACACAC	6.01706	12.4575	2.49608	3.7913	7.97258	5	7.1127	5	5	15.6337	10.4814	8.74592	12.586	14.8406	2.79876	2.10235	2.65153	2.43517	2.49257	3.92935	3.6115	3.60134	3.92935	3.88496
hsa-miR-3662	0.00298229	0.00700215	12.9002	down	MIMAT0018083					CATCAGTCACTACTCATCA	2.06	5	-1.55943	2.12989	5	0.1	5	0.1	0.1	5	5	5	5	5	0.752096	-3.14946	0.382992	-2.9554	-2.82736	2.16808	2.0347	2.40212	2.2436	1.80097
hsa-miR-3689f	0.00298229	0.00700215	12.9002	down	MIMAT0019010					TCCCAGGAAGCACG	2.06	5	-1.55943	2.12989	5	0.1	5	0.1	0.1	5	5	5	5	5	0.752096	-3.14946	0.382992	-2.9554	-2.82736	2.16808	2.0347	2.40212	2.2436	1.80097
hsa-miR-371a-5p	3.19897e-06	1.8206e-05	2.17911	down	MIMAT0004687	chr19	-	54290942	54290953	AGTGCCCCCACAG	192.359	156.94	6.88745	8.01119	242.185	153.404	285.096	129.91	151.199	159.785	157.957	155.097	133.1	178.762	6.97449	6.90783	7.08555	6.64197	6.8274	7.79963	8.0627	8.14475	7.92912	8.11973
hsa-miR-373-3p	0.032136	0.0581083	6.2288	down	MIMAT0000726	chr19	-	54292008	54292024	ACACCCCAAAATCGAAGC	3.04	5	-0.509064	2.12989	5	5	5	0.1	0.1	5	5	5	5	5	0.752096	2.10235	0.382992	-2.9554	-2.82736	2.16808	2.0347	2.40212	2.2436	1.80097
hsa-miR-378d	0.032136	0.0581083	6.2288	down	MIMAT0018926					TTTCTGACTCCAAGTCC	3.04	5	-0.509064	2.12989	5	5	5	0.1	0.1	5	5	5	5	5	0.752096	2.10235	0.382992	-2.9554	-2.82736	2.16808	2.0347	2.40212	2.2436	1.80097
hsa-miR-378e	0.00048205	0.00142424	5.80209	down	MIMAT0018927					TCCTGACTCCAAGTCC	5	15.9527	1.63304	4.16961	5	5	5	5	5	16.4934	15.2407	15.8829	14.1846	17.9618	0.752096	2.10235	0.382992	2.43517	2.49257	4.0244	4.14946	4.42438	4.10036	4.14946
hsa-miR-378g	0.032136	0.0581083	6.2288	down	MIMAT0018937					CTTCTGACTCCAAGCC	3.04	5	-0.509064	2.12989	5	5	5	0.1	0.1	5	5	5	5	5	0.752096	2.10235	0.382992	-2.9554	-2.82736	2.16808	2.0347	2.40212	2.2436	1.80097
hsa-miR-378j	6.20586e-08	7.98e-07	3.62351	down	MIMAT0024612					TTCTGGCTCCAAATCCA	11.2174	32.5159	3.47981	5.3372	15.3249	11.0764	17.0289	7.21215	5.44476	36.3017	32.4976	29.2184	28.2192	36.3425	3.57934	3.6661	3.61873	3.37884	3.15603	5.30427	5.38831	5.38831	5.25583	5.34927
hsa-miR-383-5p	0.032136	0.0581083	6.2288	down	MIMAT0000738	chr8	+	14710974	14710959	AGCCACAATCACCTTCT	3.04	5	-0.509064	2.12989	5	5	5	0.1	0.1	5	5	5	5	5	0.752096	2.10235	0.382992	-2.9554	-2.82736	2.16808	2.0347	2.40212	2.2436	1.80097
hsa-miR-3907	3.97007e-06	2.188e-05	2.69874	down	MIMAT0018179					TGTGAGCCAGCCTGG	6.67465	15.7427	2.71574	4.14802	8.34571	6.18057	8.84695	5	5	16.8921	14.5653	11.689	16.4153	19.1517	2.85414	2.96577	2.83103	2.43517	2.49257	4.10036	4.08315	3.92935	4.34912	4.27812
hsa-miR-3922-5p	0.032136	0.0581083	6.2288	down	MIMAT0019227					TGCTGTGGGACCTCT	3.04	5	-0.509064	2.12989	5	5	5	0.1	0.1	5	5	5	5	5	0.752096	2.10235	0.382992	-2.9554	-2.82736	2.16808	2.0347	2.40212	2.2436	1.80097
hsa-miR-3934-3p	0.00298229	0.00700215	12.9002	down	MIMAT0022975					TCCCAGCTGTGCAAC	2.06	5	-1.55943	2.12989	5	0.1	5	0.1	0.1	5	5	5	5	5	0.752096	-3.14946	0.382992	-2.9554	-2.82736	2.16808	2.0347	2.40212	2.2436	1.80097
hsa-miR-3940-3p	0.00298229	0.00700215	12.9002	down	MIMAT0018356	chr19	+	6416498	6416485	AAGTGGGCTGGGATC	2.06	5	-1.55943	2.12989	5	0.1	5	0.1	0.1	5	5	5	5	5	0.752096	-3.14946	0.382992	-2.9554	-2.82736	2.16808	2.0347	2.40212	2.2436	1.80097
hsa-miR-4260	0.032136	0.0581083	6.2288	down	MIMAT0016881					TGGGACTCCATGCCC	3.04	5	-0.509064	2.12989	5	5	5	0.1	0.1	5	5	5	5	5	0.752096	2.10235	0.382992	-2.9554	-2.82736	2.16808	2.0347	2.40212	2.2436	1.80097
hsa-miR-4261	2.469e-07	2.367e-06	3.77028	down	MIMAT0016890					TGGGTCCCTGTTTCC	11.4818	34.3532	3.4851	5.39978	17.1781	10.4904	17.8532	6.30556	5.58174	37.0401	34.3017	33.5205	29.4158	37.4878	3.72004	3.61873	3.6661	3.22646	3.19418	5.31274	5.43149	5.52983	5.31274	5.41207
hsa-miR-4265	0.032136	0.0581083	6.2288	down	MIMAT0016891					CCCAGAGCTGAGCC	3.04	5	-0.509064	2.12989	5	5	5	0.1	0.1	5	5	5	5	5	0.752096	2.10235	0.382992	-2.9554	-2.82736	2.16808	2.0347	2.40212	2.2436	1.80097
hsa-miR-4280	0.00298229	0.00700215	12.9002	down	MIMAT0016911					GCTCTGCTCAGAACTAC	2.06	5	-1.55943	2.12989	5	0.1	5	0.1	0.1	5	5	5	5	5	0.752096	-3.14946	0.382992	-2.9554	-2.82736	2.16808	2.0347	2.40212	2.2436	1.80097
hsa-miR-4289	0.00189322	0.00501744	15.8654	down	MIMAT0016920					TGATAGCCCTGCACAA	2.06	5.15649	-1.55943	2.42839	5	0.1	5	0.1	0.1	5	5.02127	5	5	5.76119	0.752096	-3.14946	0.382992	-2.9554	-2.82736	2.16808	2.65686	2.40212	2.2436	2.6713
hsa-miR-4294	5.36293e-07	4.415e-06	3.78359	down	MIMAT0016849					CCCTGCTGTAGACTCC	6.61933	20.542	2.70702	4.62677	8.73901	5.4128	8.94485	5	5	21.4805	19.167	21.8641	17.7847	22.4135	2.89859	2.86465	2.84411	2.43517	2.49257	4.50085	4.58776	4.97349	4.50085	4.5709
hsa-miR-4297	0.00298229	0.00700215	12.9002	down	MIMAT0016846					CACAGACAGGAAGGC	2.06	5	-1.55943	2.12989	5	0.1	5	0.1	0.1	5	5	5	5	5	0.752096	-3.14946	0.382992	-2.9554	-2.82736	2.16808	2.0347	2.40212	2.2436	1.80097
hsa-miR-431-3p	0.00298229	0.00700215	12.9002	down	MIMAT0004757	chr14	-	101347412	101347427	AGAAGCCCTGCAAGACG	2.06	5	-1.55943	2.12989	5	0.1	5	0.1	0.1	5	5	5	5	5	0.752096	-3.14946	0.382992	-2.9554	-2.82736	2.16808	2.0347	2.40212	2.2436	1.80097
hsa-miR-4311	0.00627575	0.0135974	3.1139	down	MIMAT0016863					CACACTCAGCTCTCTTT	5	8.47825	1.63304	3.27176	5	5	5	5	5	10.5603	7.7436	6.59703	8.04032	9.44995	0.752096	2.10235	0.382992	2.43517	2.49257	3.39746	3.16407	3.19418	3.34143	3.26165
hsa-miR-433-3p	0.035189	0.0626202	8.65722	down	MIMAT0001627	chr14	-	101348295	101348307	ACACCGAGGAGCCC	0.1	3.04	-3.11273	0.001175	0.1	0.1	0.1	0.1	0.1	5	5	0.1	0.1	5	-3.30946	-3.14946	-3.32196	-2.9554	-2.82736	2.16808	2.0347	-2.94086	-3.05701	1.80097
hsa-miR-4436b-5p	2.48544e-07	2.367e-06	2.31116	down	MIMAT0019940					GGCAGGGCAGGC	16.8843	30.5055	4.03267	5.24128	21.9521	14.2397	25.7325	11.3029	11.1941	38.4925	32.1369	22.2664	27.2536	32.3781	4.04003	3.95346	4.21061	3.93485	4.0244	5.33659	5.3779	5.04118	5.23065	5.2201
hsa-miR-4440	5.6654e-08	7.68e-07	4.30943	down	MIMAT0018958					CAAGCCAGCAAGCC	19.2101	57.42	4.21526	6.32275	22.4478	20.6014	23.4377	13.7818	15.7816	63.1347	55.3531	44.5075	59.0771	65.0278	4.10036	4.42438	4.04003	4.15583	4.3557	6.33923	6.32562	6.05044	6.55925	6.33923
hsa-miR-4451	0.032136	0.0581083	6.2288	down	MIMAT0018973					TGTCCTCAGCTCTACC	3.04	5	-0.509064	2.12989	5	5	5	0.1	0.1	5	5	5	5	5	0.752096	2.10235	0.382992	-2.9554	-2.82736	2.16808	2.0347	2.40212	2.2436	1.80097
hsa-miR-4455	3.74776e-07	3.283e-06	7.55786	down	MIMAT0018977					AAAAACACACACACCCT	61.9678	214.981	5.59959	8.51757	76.0239	84.8317	68.413	38.4973	42.0731	234.246	215.864	161.331	228.846	234.616	5.62702	6.25432	5.3779	5.2636	5.47511	8.53863	8.53863	8.2203	8.75165	8.53863
hsa-miR-4460	0.00298229	0.00700215	12.9002	down	MIMAT0018982					AAGGTAAATTCACAACCAC	2.06	5	-1.55943	2.12989	5	0.1	5	0.1	0.1	5	5	5	5	5	0.752096	-3.14946	0.382992	-2.9554	-2.82736	2.16808	2.0347	2.40212	2.2436	1.80097
hsa-miR-4462	4.97742e-05	0.000177662	2.051	down	MIMAT0018986					TTCCCAAGCCACCC	6.01372	10.2585	2.49805	3.53437	7.59816	5	7.47042	5	5	11.8838	9.04542	7.3837	10.2228	12.7568	2.76696	2.10235	2.69318	2.43517	2.49257	3.56825	3.41839	3.36314	3.63755	3.68453
hsa-miR-4481	1.03285e-05	4.429e-05	3.15336	down	MIMAT0019015					AACCACCAGCCCAC	16.9286	40.9019	3.96019	5.61708	26.5013	17.1159	24.2835	7.94885	8.79329	47.5901	36.3521	28.4346	42.8842	49.2486	4.28641	4.18877	4.10718	3.52801	3.69059	5.71122	5.47511	5.3651	5.7948	5.73919
hsa-miR-4482-3p	3.9863e-06	2.188e-05	2.42458	down	MIMAT0020958					GAGCCCCACTGAGA	5.53012	11.5536	2.43501	3.71275	6.12078	5	6.52984	5	5	11.1595	10.9728	11.8747	10.1421	13.6189	2.57382	2.10235	2.57116	2.43517	2.49257	3.4979	3.71427	3.94703	3.61873	3.78581
hsa-miR-4485-5p	0.0146316	0.0298678	2.59944	down	MIMAT0032116					TCACTGGGCAGGCG	5	6.938	1.63304	3.01124	5	5	5	5	5	8.05983	7.17616	5.61396	6.43702	7.40304	0.752096	2.10235	0.382992	2.43517	2.49257	3.01644	3.06701	2.9878	3.03483	2.95009
hsa-miR-4494	0.0112032	0.0232537	10.0334	down	MIMAT0019029					CCTCTGGTCAGCCA	3.04	5.96187	-0.509064	2.81768	5	5	5	0.1	0.1	6.2908	5.94772	5.39312	5.33641	6.84128	0.752096	2.10235	0.382992	-2.9554	-2.82736	2.71996	2.8203	2.91331	2.78483	2.84998
hsa-miR-4495	0.032136	0.0581083	6.2288	down	MIMAT0019030					AGCAAAAAGCCTGTTTAC	3.04	5	-0.509064	2.12989	5	5	5	0.1	0.1	5	5	5	5	5	0.752096	2.10235	0.382992	-2.9554	-2.82736	2.16808	2.0347	2.40212	2.2436	1.80097
hsa-miR-4502	1.25227e-05	5.2248e-05	3.96776	down	MIMAT0019038					CTTCAGCACCATCATCA	16.8777	48.1314	3.94527	5.93359	26.4447	18.9624	22.771	8.32822	7.88236	59.0327	42.7721	33.8238	48.7468	56.2815	4.27221	4.32534	4.00619	3.5613	3.5613	6.20452	5.71122	5.5528	6.14899	6.05044
hsa-miR-4506	0.032136	0.0581083	6.2288	down	MIMAT0019042					TTGCCTCAGACCACC	3.04	5	-0.509064	2.12989	5	5	5	0.1	0.1	5	5	5	5	5	0.752096	2.10235	0.382992	-2.9554	-2.82736	2.16808	2.0347	2.40212	2.2436	1.80097
hsa-miR-4507	5.868e-09	1.39e-07	3.55764	down	MIMAT0019044					CCCAGCCCAGCC	23.6237	56.0089	4.45086	6.28178	28.6008	20.3644	30.4881	19.8049	18.8605	63.9705	54.1736	45.0999	54.8721	61.9282	4.37388	4.402	4.36494	4.55674	4.55674	6.35305	6.30409	6.07239	6.40412	6.27525
hsa-miR-451a	1.20216e-06	8.341e-06	4.75119	down	MIMAT0001631	chr17	+	27188424	27188404	AACTCAGTAATGGTAACGGTTT	1390.91	3614.78	9.65114	11.8994	1397.74	1164.81	1625.18	1792.94	973.895	4984.66	3669.42	2383.52	3464.6	3571.7	9.50667	9.66202	9.58196	10.1452	9.35981	12.0109	12.0109	11.4534	12.0109	12.0109
hsa-miR-4538	3.90123e-05	0.000145121	2.24079	down	MIMAT0019081					TCAGCCCAGCTCATC	7.82194	15.6883	2.9673	4.13131	11.3542	5.39817	12.3331	5.02422	5	19.0479	14.3552	12.4745	14.7395	17.8245	3.2186	2.8595	3.24393	3.02189	2.49257	4.26365	4.0554	4.0554	4.16842	4.11367
hsa-miR-4539	4.40706e-07	3.703e-06	2.53144	down	MIMAT0019082					GCCCAGCTCAGCC	5.54907	11.9742	2.4373	3.77726	6.32755	5	6.41781	5	5	13.9496	11.4363	9.31489	11.3831	13.7871	2.60092	2.10235	2.5555	2.43517	2.49257	3.80588	3.76678	3.6977	3.80142	3.8145
hsa-miR-4635	0.032136	0.0581083	6.2288	down	MIMAT0019692					TTGCGGGTTCTGACT	3.04	5	-0.509064	2.12989	5	5	5	0.1	0.1	5	5	5	5	5	0.752096	2.10235	0.382992	-2.9554	-2.82736	2.16808	2.0347	2.40212	2.2436	1.80097
hsa-miR-4640-3p	0.032136	0.0581083	6.2288	down	MIMAT0019700					GTGGGCCAGGAAAC	3.04	5	-0.509064	2.12989	5	5	5	0.1	0.1	5	5	5	5	5	0.752096	2.10235	0.382992	-2.9554	-2.82736	2.16808	2.0347	2.40212	2.2436	1.80097
hsa-miR-4640-5p	1.34038e-06	8.997e-06	2.13577	down	MIMAT0019699					CCCACCAGCTGCT	5.47729	9.97906	2.42852	3.52328	6.02735	5	6.3591	5	5	11.1853	9.56924	8.26509	9.27805	11.5976	2.56436	2.10235	2.54814	2.43517	2.49257	3.50537	3.48076	3.54094	3.52801	3.5613
hsa-miR-4647	0.0418926	0.0727671	2.13157	down	MIMAT0019709					TTCCTCAGCACAGCAC	5	5.98717	1.63304	2.72495	5	5	5	5	5	7.0211	5.86513	5	5.46644	6.58319	0.752096	2.10235	0.382992	2.43517	2.49257	2.84411	2.78738	2.40212	2.81101	2.78013
hsa-miR-4667-3p	0.0136667	0.0279907	2.08432	down	MIMAT0019744					CTGTGGGGACAGAAG	5.19031	7.50025	2.05418	3.11376	5	5	5.95157	5	5	8.55973	8.14622	5.55194	6.97902	8.26433	0.752096	2.10235	2.48874	2.43517	2.49257	3.12325	3.23492	2.94748	3.15083	3.11232
hsa-miR-4682	0.00298229	0.00700215	12.9002	down	MIMAT0019767					AGACCAGGCTCCAGG	2.06	5	-1.55943	2.12989	5	0.1	5	0.1	0.1	5	5	5	5	5	0.752096	-3.14946	0.382992	-2.9554	-2.82736	2.16808	2.0347	2.40212	2.2436	1.80097
hsa-miR-4690-5p	4.5575e-09	1.2e-07	2.69655	down	MIMAT0019779					TTCAGCCCAGCCTCG	8.41617	20.4683	3.19247	4.62359	11.1697	6.78336	11.9038	6.48837	5.73566	24.1861	19.0556	16.2932	19.6551	23.1513	3.19418	3.08199	3.20071	3.26689	3.2186	4.72254	4.58025	4.47614	4.70591	4.63309
hsa-miR-4692	3.28883e-07	2.943e-06	4.36017	down	MIMAT0019783					ATCTGATACCCACACTGC	6.90968	26.0326	2.87026	4.99465	8.12487	6.24967	9.01168	6.1622	5	30.4131	27.8402	18.6361	23.0967	30.1768	2.82918	2.97888	2.84998	3.20071	2.49257	5.05058	5.11243	4.70591	4.97349	5.13082
hsa-miR-4700-5p	0.032136	0.0581083	6.2288	down	MIMAT0019796					ACACACTGTCCTCATCC	3.04	5	-0.509064	2.12989	5	5	5	0.1	0.1	5	5	5	5	5	0.752096	2.10235	0.382992	-2.9554	-2.82736	2.16808	2.0347	2.40212	2.2436	1.80097
hsa-miR-4701-3p	1.91974e-07	1.906e-06	6.35969	down	MIMAT0019799					ACACCACACCCATCAC	31.0928	115.652	4.73675	7.40571	43.4624	38.435	38.7956	16.84	17.9311	129.643	108.924	87.8881	119.421	132.386	4.88513	5.24214	4.66639	4.402	4.48812	7.42728	7.34347	7.21015	7.55924	7.48842
hsa-miR-4703-3p	0.000825264	0.00235381	23.5246	down	MIMAT0019802					GTGGCAATACAATACAACT	2.06	6.95099	-1.55943	2.99667	5	0.1	5	0.1	0.1	9.94961	5.78735	5.69504	5.86466	7.45831	0.752096	-3.14946	0.382992	-2.9554	-2.82736	3.33022	2.77756	3.01333	2.90338	2.95888
hsa-miR-4704-5p	0.0288779	0.0560757	6.58678	down	MIMAT0019803					AATCACTCACATGCCTAG	3.04	5.02513	-0.509064	2.21051	5	5	5	0.1	0.1	5.12565	5	5	5	5	0.752096	2.10235	0.382992	-2.9554	-2.82736	2.57116	2.0347	2.40212	2.2436	1.80097
hsa-miR-4706	0.00298229	0.00700215	12.9002	down	MIMAT0019806					AAGCAGCGCCCACT	2.06	5	-1.55943	2.12989	5	0.1	5	0.1	0.1	5	5	5	5	5	0.752096	-3.14946	0.382992	-2.9554	-2.82736	2.16808	2.0347	2.40212	2.2436	1.80097
hsa-miR-4709-3p	0.032136	0.0581083	6.2288	down	MIMAT0019812					GCTACAGAGCACCTCC	3.04	5	-0.509064	2.12989	5	5	5	0.1	0.1	5	5	5	5	5	0.752096	2.10235	0.382992	-2.9554	-2.82736	2.16808	2.0347	2.40212	2.2436	1.80097
hsa-miR-4713-5p	0.00298229	0.00700215	12.9002	down	MIMAT0019820					TGGGAGCCTGGTAGT	2.06	5	-1.55943	2.12989	5	0.1	5	0.1	0.1	5	5	5	5	5	0.752096	-3.14946	0.382992	-2.9554	-2.82736	2.16808	2.0347	2.40212	2.2436	1.80097
hsa-miR-4714-3p	0.00298229	0.00700215	12.9002	down	MIMAT0019823					CAACTCTGACCACCTAG	2.06	5	-1.55943	2.12989	5	0.1	5	0.1	0.1	5	5	5	5	5	0.752096	-3.14946	0.382992	-2.9554	-2.82736	2.16808	2.0347	2.40212	2.2436	1.80097
hsa-miR-4717-3p	0.0352415	0.0626233	2.22435	down	MIMAT0019830					AGGCCACAGCCACC	5	6.32977	1.63304	2.78642	5	5	5	5	5	7.42715	5.74204	5	5.75207	7.72759	0.752096	2.10235	0.382992	2.43517	2.49257	2.90776	2.7613	2.40212	2.8595	3.00143
hsa-miR-4722-5p	0.00020426	0.000639909	22.653	down	MIMAT0019836					CAACCTGGCACAGC	1.08	5	-2.37174	2.12989	0.1	0.1	5	0.1	0.1	5	5	5	5	5	-3.30946	-3.14946	0.382992	-2.9554	-2.82736	2.16808	2.0347	2.40212	2.2436	1.80097
hsa-miR-4725-3p	0.0138412	0.0283011	2.62996	down	MIMAT0019844					CCCGACACTGACGC	5	7.02083	1.63304	3.02807	5	5	5	5	5	7.69841	7.09951	5.67507	6.65559	7.97556	0.752096	2.10235	0.382992	2.43517	2.49257	2.95009	3.03945	3.00699	3.08594	3.0579
hsa-miR-4726-5p	0.00010298	0.000340596	2.56678	down	MIMAT0019845					CCACTCCAGGCTCC	7.92048	16.963	2.90086	4.26082	10.803	7.41742	11.382	5	5	20.9444	15.1719	12.6474	16.4047	19.6469	3.16407	3.26165	3.15083	2.43517	2.49257	4.42438	4.13532	4.07059	4.34043	4.33337
hsa-miR-4732-3p	0.00298229	0.00700215	12.9002	down	MIMAT0019856					CAGAACAGGACAGGTC	2.06	5	-1.55943	2.12989	5	0.1	5	0.1	0.1	5	5	5	5	5	0.752096	-3.14946	0.382992	-2.9554	-2.82736	2.16808	2.0347	2.40212	2.2436	1.80097
hsa-miR-4732-5p	2.52167e-07	2.367e-06	2.26615	down	MIMAT0019855					AGCTTCCTGCTCCCT	158.365	146.495	6.6663	7.84654	191.94	115.067	205.524	150.046	129.247	159.285	146.492	146.342	120.598	159.759	6.64197	6.55925	6.61355	6.8274	6.68931	7.78318	7.87476	7.99154	7.6541	7.92912
hsa-miR-4736	0.00325092	0.00753263	18.0512	down	MIMAT0019862					CAGCCCAGATAACCTG	0.1	4.02	-3.11273	1.0613	0.1	0.1	0.1	0.1	0.1	5	5	0.1	5	5	-3.30946	-3.14946	-3.32196	-2.9554	-2.82736	2.16808	2.0347	-2.94086	2.2436	1.80097
hsa-miR-4749-5p	0.0490699	0.0825433	2.05844	down	MIMAT0019885					GATGCCCTGGCCTG	5	5.66963	1.63304	2.67459	5	5	5	5	5	6.11638	5.70006	5	5.32182	6.20987	0.752096	2.10235	0.382992	2.43517	2.49257	2.69537	2.75871	2.40212	2.78013	2.73661
hsa-miR-4750-5p	0.000208204	0.000649322	2.75952	down	MIMAT0019887	chr19	-	50391442	50391455	CACTCAACCACCTCC	8.3881	18.4234	2.94318	4.4076	12.8814	7.32137	11.7377	5	5	22.0446	15.6832	12.7006	18.9679	22.7208	3.40251	3.21045	3.1752	2.43517	2.49257	4.54833	4.18877	4.08915	4.62399	4.58776
hsa-miR-4762-3p	0.00298229	0.00700215	12.9002	down	MIMAT0019911					CACCACAAATCTTGATCA	2.06	5	-1.55943	2.12989	5	0.1	5	0.1	0.1	5	5	5	5	5	0.752096	-3.14946	0.382992	-2.9554	-2.82736	2.16808	2.0347	2.40212	2.2436	1.80097
hsa-miR-4767	8.3779e-08	9.95e-07	2.24642	down	MIMAT0019919					GGCGGCGGCCA	68.3316	78.4108	5.74097	6.9086	84.2597	60.3504	93.9341	50.2004	52.9134	96.7137	80.5923	66.9674	64.9908	82.7897	5.7948	5.81442	5.75796	5.63812	5.69958	7.05478	6.99898	6.87605	6.73715	6.87605
hsa-miR-4786-3p	0.032136	0.0581083	6.2288	down	MIMAT0019955					GCCCAGACCAGAGC	3.04	5	-0.509064	2.12989	5	5	5	0.1	0.1	5	5	5	5	5	0.752096	2.10235	0.382992	-2.9554	-2.82736	2.16808	2.0347	2.40212	2.2436	1.80097
hsa-miR-4793-3p	1.59043e-07	1.665e-06	4.29526	down	MIMAT0019966					AGCCAGCCAACTCAC	16.0788	51.5303	3.98673	6.08947	18.6152	18.5961	19.2805	11.2782	12.6242	57.1561	51.0915	40.2802	53.3272	55.7966	3.83043	4.27812	3.75301	3.92935	4.14274	6.11621	6.1369	5.84898	6.32562	6.01967
hsa-miR-485-3p	0.00298229	0.00700215	12.9002	down	MIMAT0002176					AGAGAGGAGAGCCGTGT	2.06	5	-1.55943	2.12989	5	0.1	5	0.1	0.1	5	5	5	5	5	0.752096	-3.14946	0.382992	-2.9554	-2.82736	2.16808	2.0347	2.40212	2.2436	1.80097
hsa-miR-486-5p	2.31631e-06	1.3977e-05	5.24455	down	MIMAT0002177	chr8	-	41637128	41637140	CTCGGGGCAGCTCA	7.10458	30.4822	2.86295	5.25377	9.33169	5	10.118	5.64438	5.42881	35.9468	29.1797	29.5417	24.9168	32.826	2.9738	2.10235	2.95888	3.12887	3.15083	5.29404	5.20023	5.43149	5.11243	5.23065
hsa-miR-487a-5p	0.00298229	0.00700215	12.9002	down	MIMAT0026559					CGAACACAGCAGGG	2.06	5	-1.55943	2.12989	5	0.1	5	0.1	0.1	5	5	5	5	5	0.752096	-3.14946	0.382992	-2.9554	-2.82736	2.16808	2.0347	2.40212	2.2436	1.80097
hsa-miR-5002-3p	0.0246782	0.0485312	10.8642	down	MIMAT0021024					AAGTGGTCAGTGAGGC	1.08	4.02	-2.37174	1.06977	0.1	0.1	5	0.1	0.1	5	5	5	0.1	5	-3.30946	-3.14946	0.382992	-2.9554	-2.82736	2.16808	2.0347	2.40212	-3.05701	1.80097
hsa-miR-512-3p	0.032136	0.0581083	6.2288	down	MIMAT0002823					GACCTCAGCTATGACAGCA	3.04	5	-0.509064	2.12989	5	5	5	0.1	0.1	5	5	5	5	5	0.752096	2.10235	0.382992	-2.9554	-2.82736	2.16808	2.0347	2.40212	2.2436	1.80097
hsa-miR-5187-5p	0.032136	0.0581083	6.2288	down	MIMAT0021117					TCCACTTCAATCCCTCA	3.04	5	-0.509064	2.12989	5	5	5	0.1	0.1	5	5	5	5	5	0.752096	2.10235	0.382992	-2.9554	-2.82736	2.16808	2.0347	2.40212	2.2436	1.80097
hsa-miR-5189-5p	0.00137345	0.00373616	2.23104	down	MIMAT0021120	chr16	-	88535362	88535374	CCTGTCCATCCGCC	9.02393	16.1303	3.01517	4.17288	13.5969	8.32351	13.1993	5	5	19.6719	14.3045	11.5208	15.9261	19.2284	3.44396	3.38746	3.31667	2.43517	2.49257	4.32534	4.04637	3.89826	4.29722	4.29722
hsa-miR-5192	0.032136	0.0581083	6.2288	down	MIMAT0021123					ACCACCTGGAATCCAC	3.04	5	-0.509064	2.12989	5	5	5	0.1	0.1	5	5	5	5	5	0.752096	2.10235	0.382992	-2.9554	-2.82736	2.16808	2.0347	2.40212	2.2436	1.80097
hsa-miR-520d-3p	0.032136	0.0581083	6.2288	down	MIMAT0002856					ACCCACCAAAGAGAAGCAC	3.04	5	-0.509064	2.12989	5	5	5	0.1	0.1	5	5	5	5	5	0.752096	2.10235	0.382992	-2.9554	-2.82736	2.16808	2.0347	2.40212	2.2436	1.80097
hsa-miR-545-3p	0.0429308	0.0741532	6.11013	down	MIMAT0003165	chrX	+	73507022	73507002	GCACACAATAAATGTTTGCTGA	3.04	5	-0.481313	2.12989	5	0.1	5	5	0.1	5	5	5	5	5	0.752096	-3.14946	0.382992	2.43517	-2.82736	2.16808	2.0347	2.40212	2.2436	1.80097
hsa-miR-548aa	0.00298229	0.00700215	12.9002	down	MIMAT0018447					TGGTGCAAAAGTAATTGTG	2.06	5	-1.55943	2.12989	5	0.1	5	0.1	0.1	5	5	5	5	5	0.752096	-3.14946	0.382992	-2.9554	-2.82736	2.16808	2.0347	2.40212	2.2436	1.80097
hsa-miR-548ad-5p	2.96843e-06	1.7051e-05	2.79774	down	MIMAT0032114					CAAAAACCACAATTACTTTT	5.9915	13.8909	2.49422	3.97849	7.52457	5	7.43294	5	5	17.3193	13.3166	12.4774	11.7821	14.5589	2.75196	2.10235	2.68907	2.43517	2.49257	4.16842	3.93485	4.06288	3.85415	3.87215
hsa-miR-548aj-5p	8.7379e-07	6.423e-06	2.61827	down	MIMAT0022739					CAAAAACTGCAATTACTTTT	5.31188	12.4902	2.40855	3.79716	5.70903	5	5.85035	5	5	15.7811	12.44	11.5361	10.12	12.5736	2.53619	2.10235	2.47647	2.43517	2.49257	3.94703	3.85415	3.90705	3.6115	3.6661
hsa-miR-548am-5p	1.85795e-06	1.1589e-05	3.15113	down	MIMAT0022740					GGCAAAAACCGCAATTACTTTT	12.5908	30.7778	3.58775	5.24362	19.6432	9.68787	20.2121	7.94208	5.46892	39.2788	29.269	27.0736	26.6784	31.5894	3.89826	3.50537	3.8439	3.5223	3.16894	5.34927	5.21162	5.27188	5.18511	5.20023
hsa-miR-548aq-5p	0.032136	0.0581083	6.2288	down	MIMAT0022263					GGCAAAAACAGCAATTAC	3.04	5	-0.509064	2.12989	5	5	5	0.1	0.1	5	5	5	5	5	0.752096	2.10235	0.382992	-2.9554	-2.82736	2.16808	2.0347	2.40212	2.2436	1.80097
hsa-miR-548ar-5p	0.00485914	0.0107161	15.0673	down	MIMAT0022265					GCAAAAACTGCAATTACTT	3.04	9.13963	-0.509064	3.40429	5	5	5	0.1	0.1	11.3664	9.22076	8.18547	8.04932	8.87619	0.752096	2.10235	0.382992	-2.9554	-2.82736	3.5223	3.44396	3.50537	3.3491	3.20071
hsa-miR-548au-5p	0.0167807	0.0337527	2.53618	down	MIMAT0022291					GCAAAAACCGCAATTAC	5	6.74891	1.63304	2.97569	5	5	5	5	5	8.3259	6.65668	5.94358	5.91863	6.89975	0.752096	2.10235	0.382992	2.43517	2.49257	3.06701	2.9738	3.06701	2.9165	2.85414
hsa-miR-548ay-5p	9.65265e-07	6.971e-06	2.36584	down	MIMAT0025452					GCAAAAACCACAATTACTT	5.38594	11.0068	2.41643	3.65878	6.13489	5	5.79479	5	5	13.4958	10.7706	9.5665	9.75683	11.4445	2.57831	2.10235	2.47376	2.43517	2.49257	3.74962	3.6792	3.75301	3.57934	3.53274
hsa-miR-548az-5p	0.00298229	0.00700215	12.9002	down	MIMAT0025456					GCAAAAACCACAATCAC	2.06	5	-1.55943	2.12989	5	0.1	5	0.1	0.1	5	5	5	5	5	0.752096	-3.14946	0.382992	-2.9554	-2.82736	2.16808	2.0347	2.40212	2.2436	1.80097
hsa-miR-548d-5p	1.29362e-05	5.3792e-05	3.35878	down	MIMAT0004812					GGCAAAAACCACAATTACTTTT	7.79123	20.1867	2.85101	4.59895	11.6698	5.29258	11.9937	5	5	24.7491	20.0075	17.7242	17.7269	20.7256	3.27277	2.84411	3.21045	2.43517	2.49257	4.77875	4.66639	4.62399	4.48812	4.43752
hsa-miR-548e-5p	0.032136	0.0581083	6.2288	down	MIMAT0026736					GCAAAAACCGCGATT	3.04	5	-0.509064	2.12989	5	5	5	0.1	0.1	5	5	5	5	5	0.752096	2.10235	0.382992	-2.9554	-2.82736	2.16808	2.0347	2.40212	2.2436	1.80097
hsa-miR-548h-3p	0.00298229	0.00700215	12.9002	down	MIMAT0022723					TGCAAAAGTAATTGCGG	2.06	5	-1.55943	2.12989	5	0.1	5	0.1	0.1	5	5	5	5	5	0.752096	-3.14946	0.382992	-2.9554	-2.82736	2.16808	2.0347	2.40212	2.2436	1.80097
hsa-miR-5587-3p	0.00298229	0.00700215	12.9002	down	MIMAT0022290					GATGATCACACTGCCC	2.06	5	-1.55943	2.12989	5	0.1	5	0.1	0.1	5	5	5	5	5	0.752096	-3.14946	0.382992	-2.9554	-2.82736	2.16808	2.0347	2.40212	2.2436	1.80097
hsa-miR-5591-3p	0.00298229	0.00700215	12.9002	down	MIMAT0022302					TGGGAGCTAAGCTATGG	2.06	5	-1.55943	2.12989	5	0.1	5	0.1	0.1	5	5	5	5	5	0.752096	-3.14946	0.382992	-2.9554	-2.82736	2.16808	2.0347	2.40212	2.2436	1.80097
hsa-miR-567	0.00298229	0.00700215	12.9002	down	MIMAT0003231					GTTCTGTCCTGGAAGAACA	2.06	5	-1.55943	2.12989	5	0.1	5	0.1	0.1	5	5	5	5	5	0.752096	-3.14946	0.382992	-2.9554	-2.82736	2.16808	2.0347	2.40212	2.2436	1.80097
hsa-miR-5692a	0.0226836	0.0447512	10.8006	down	MIMAT0022484					ACACCCACTGTGGTATT	1.08	4.02	-2.37174	1.0613	0.1	0.1	5	0.1	0.1	5	5	0.1	5	5	-3.30946	-3.14946	0.382992	-2.9554	-2.82736	2.16808	2.0347	-2.94086	2.2436	1.80097
hsa-miR-5698	0.0413656	0.0720543	2.14072	down	MIMAT0022491					CCACAATCACTGCACT	5	5.9817	1.63304	2.73113	5	5	5	5	5	7.02402	5.45499	5	5.84047	6.58903	0.752096	2.10235	0.382992	2.43517	2.49257	2.84998	2.72403	2.40212	2.89214	2.78738
hsa-miR-574-5p	1.21896e-07	1.394e-06	7.23778	down	MIMAT0004795					ACACACTCACACACACAC	214.73	681.508	7.10586	9.96141	252.363	249.978	225.884	171.894	173.529	744.935	677.808	537.021	707.736	740.042	7.04112	7.6541	6.77407	6.97449	7.08555	9.91451	10.0195	9.70837	10.1452	10.0195
hsa-miR-584-5p	0.0161933	0.0327311	2.54519	down	MIMAT0003249	chr5	+	148441912	148441897	CTCAGTCCCAGGCAAAC	5	6.78813	1.63304	2.98081	5	5	5	5	5	8.01389	6.51825	5.73343	6.18874	7.48632	0.752096	2.10235	0.382992	2.43517	2.49257	3.00143	2.94544	3.02189	2.96577	2.9695
hsa-miR-595	3.62871e-08	5.9e-07	5.98505	down	MIMAT0003263					AGACACACCACGGCACA	23.4828	82.9902	4.41111	6.99247	33.0665	27.0974	30.2722	13.1629	13.815	92.2238	78.7305	64.3506	85.0914	94.5546	4.54833	4.77222	4.34912	4.11367	4.27221	7.01583	6.94015	6.80443	7.08555	7.11641
hsa-miR-605-5p	0.00298229	0.00700215	12.9002	down	MIMAT0003273	chr10	-	53059355	53059370	AGGAGAAGGCACCATGG	2.06	5	-1.55943	2.12989	5	0.1	5	0.1	0.1	5	5	5	5	5	0.752096	-3.14946	0.382992	-2.9554	-2.82736	2.16808	2.0347	2.40212	2.2436	1.80097
hsa-miR-6073	7.74531e-06	3.392e-05	2.33583	down	MIMAT0023698					GTAGCTGATAACTCACTACC	68.7716	83.6115	5.74411	6.96804	76.2391	66.4871	85.8722	73.0426	42.217	103.13	87.4069	60.865	75.0317	91.6238	5.63812	5.9234	5.67683	5.98803	5.49418	7.11641	7.08555	6.68931	6.90783	7.04112
hsa-miR-6083	1.62828e-05	6.6149e-05	2.05456	down	MIMAT0023708					CCCACAGCCTCTGA	5.93134	10.1353	2.48852	3.52735	7.04183	5	7.61486	5	5	11.8768	9.6573	7.96444	9.49887	11.6791	2.707	2.10235	2.70551	2.43517	2.49257	3.5613	3.48958	3.45631	3.5613	3.56825
hsa-miR-610	4.65011e-05	0.000167921	2.32364	down	MIMAT0003278					TCCCAGCACACATTTAGC	6.59306	12.0604	2.56223	3.77862	9.07924	5	8.88608	5	5	14.5735	11.1661	9.34903	11.2225	13.9908	2.94748	2.10235	2.83358	2.43517	2.49257	3.85415	3.72776	3.70804	3.7727	3.83043
hsa-miR-6130	0.000102052	0.000338801	2.78713	down	MIMAT0024614					CATACAATCCACTCCCT	8.22764	18.2835	2.92602	4.4048	11.5294	7.72428	11.8845	5	5	22.7383	16.1491	13.1978	17.9127	21.4197	3.22646	3.28173	3.19418	2.43517	2.49257	4.61374	4.24717	4.15583	4.51361	4.49367
hsa-miR-619-5p	2.52978e-07	2.367e-06	2.67484	down	MIMAT0026622					GGCTCATGCCTGTAATC	12.4619	27.6306	3.68735	5.1068	15.5929	10.1272	15.4393	11.1805	9.96932	32.2459	28.4793	25.4501	24.8191	27.1584	3.59013	3.58553	3.51636	3.91429	3.83043	5.11243	5.16079	5.21162	5.10272	4.94643
hsa-miR-623	3.92518e-05	0.000145574	2.08021	down	MIMAT0003292					ACCCAACAGCCCCTGC	7.51104	14.3868	2.93443	3.99115	10.2984	6.42556	10.7819	5	5.0493	16.5864	13.5118	11.3003	13.6737	16.8616	3.09248	3.02189	3.04654	2.43517	3.07604	4.03144	3.96119	3.86771	4.0554	4.04003
hsa-miR-648	0.032136	0.0581083	6.2288	down	MIMAT0003318					ACCAGTGCCCTGCACA	3.04	5	-0.509064	2.12989	5	5	5	0.1	0.1	5	5	5	5	5	0.752096	2.10235	0.382992	-2.9554	-2.82736	2.16808	2.0347	2.40212	2.2436	1.80097
hsa-miR-650	0.032136	0.0581083	6.2288	down	MIMAT0003320					GTCCTGAGAGCGCTGC	3.04	5	-0.509064	2.12989	5	5	5	0.1	0.1	5	5	5	5	5	0.752096	2.10235	0.382992	-2.9554	-2.82736	2.16808	2.0347	2.40212	2.2436	1.80097
hsa-miR-6501-5p	0.00385004	0.00874475	18.1576	down	MIMAT0025458					ACCAAAGGCAGCCC	0.1	4.02	-3.11273	1.06977	0.1	0.1	0.1	0.1	0.1	5	5	5	0.1	5	-3.30946	-3.14946	-3.32196	-2.9554	-2.82736	2.16808	2.0347	2.40212	-3.05701	1.80097
hsa-miR-6509-5p	5.35611e-06	2.5852e-05	3.11419	down	MIMAT0025474					GTTCCACTGCCACTAC	6.53745	16.1492	2.55103	4.18988	8.27581	5	9.41145	5	5	16.7033	16.0358	15.386	14.0557	18.5652	2.84645	2.10235	2.87859	2.43517	2.49257	4.0554	4.22675	4.36494	4.08315	4.21917
hsa-miR-6511a-3p	1.13101e-05	4.7835e-05	2.22192	down	MIMAT0025479					GCAGGCAGAAGGGA	5.90743	10.9272	2.48707	3.63888	6.86837	5	7.66879	5	5	13.5183	11.1336	8.20959	10.2443	11.53	2.69318	2.10235	2.71211	2.43517	2.49257	3.75817	3.72004	3.5223	3.64597	3.54791
hsa-miR-6511b-5p	1.55139e-05	6.3442e-05	3.17056	down	MIMAT0025847					TGTCAGCCCCACTTC	7.68217	19.1442	2.83749	4.50223	10.65	6.11205	11.6488	5	5	19.0908	18.8526	19.6813	16.7938	21.3025	3.13673	2.95888	3.16407	2.43517	2.49257	4.27221	4.56416	4.80426	4.39437	4.47614
hsa-miR-6516-5p	0.00298229	0.00700215	12.9002	down	MIMAT0030417					TGCTCACACCTGTTACT	2.06	5	-1.55943	2.12989	5	0.1	5	0.1	0.1	5	5	5	5	5	0.752096	-3.14946	0.382992	-2.9554	-2.82736	2.16808	2.0347	2.40212	2.2436	1.80097
hsa-miR-654-5p	0.032136	0.0581083	6.2288	down	MIMAT0003330	chr14	-	100576328	100576345	GCACATGTTCTGCGGCCCA	3.04	5	-0.509064	2.12989	5	5	5	0.1	0.1	5	5	5	5	5	0.752096	2.10235	0.382992	-2.9554	-2.82736	2.16808	2.0347	2.40212	2.2436	1.80097
hsa-miR-660-3p	7.08676e-06	3.1483e-05	2.74629	down	MIMAT0022711					TAATCCATGCACACAGG	6.7629	16.1222	2.72183	4.17932	9.58534	5.215	9.01415	5	5	19.792	13.5346	11.9077	15.4495	19.9273	3.00699	2.8203	2.85414	2.43517	2.49257	4.34912	3.96699	3.96119	4.25436	4.36494
hsa-miR-668-3p	0.00298229	0.00700215	12.9002	down	MIMAT0003881	chr14	-	101521644	101521659	GTAGTGGGCCGAGCCGA	2.06	5	-1.55943	2.12989	5	0.1	5	0.1	0.1	5	5	5	5	5	0.752096	-3.14946	0.382992	-2.9554	-2.82736	2.16808	2.0347	2.40212	2.2436	1.80097
hsa-miR-670-5p	7.78401e-07	5.898e-06	4.39444	down	MIMAT0010357	chr11	-	43581229	43581244	CACCACATACACTCAGG	14.5171	47.8316	3.78472	5.9204	22.0663	15.472	19.6824	7.7201	7.64473	55.8898	43.7948	35.8817	48.001	55.5905	4.06288	4.07661	3.79473	3.47302	3.51636	6.05818	5.81442	5.62702	6.09584	6.00651
hsa-miR-6715b-3p	0.032136	0.0581083	6.2288	down	MIMAT0025843					CCACAGGCACAGCC	3.04	5	-0.509064	2.12989	5	5	5	0.1	0.1	5	5	5	5	5	0.752096	2.10235	0.382992	-2.9554	-2.82736	2.16808	2.0347	2.40212	2.2436	1.80097
hsa-miR-6719-3p	0.00298229	0.00700215	12.9002	down	MIMAT0025850					CAGGAGAATCACTGATGT	2.06	5	-1.55943	2.12989	5	0.1	5	0.1	0.1	5	5	5	5	5	0.752096	-3.14946	0.382992	-2.9554	-2.82736	2.16808	2.0347	2.40212	2.2436	1.80097
hsa-miR-6732-5p	1.20416e-05	5.0583e-05	2.29465	down	MIMAT0027365					GGCCAGCCTGCC	6.79973	13.5976	2.7278	3.92607	8.67597	5.87666	9.44601	5	5	14.7179	12.4069	9.7654	13.9309	17.1667	2.89214	2.92696	2.89214	2.43517	2.49257	3.86139	3.84898	3.76678	4.07661	4.07661
hsa-miR-6735-3p	0.032136	0.0581083	6.2288	down	MIMAT0027372					CTGAGGGAGGAGCC	3.04	5	-0.509064	2.12989	5	5	5	0.1	0.1	5	5	5	5	5	0.752096	2.10235	0.382992	-2.9554	-2.82736	2.16808	2.0347	2.40212	2.2436	1.80097
hsa-miR-6750-3p	0.032136	0.0581083	6.2288	down	MIMAT0027401					CTGGGAGCAGAGGG	3.04	5	-0.509064	2.12989	5	5	5	0.1	0.1	5	5	5	5	5	0.752096	2.10235	0.382992	-2.9554	-2.82736	2.16808	2.0347	2.40212	2.2436	1.80097
hsa-miR-6750-5p	0.032136	0.0581083	6.2288	down	MIMAT0027400					AGCAGCTCACCCAGC	3.04	5	-0.509064	2.12989	5	5	5	0.1	0.1	5	5	5	5	5	0.752096	2.10235	0.382992	-2.9554	-2.82736	2.16808	2.0347	2.40212	2.2436	1.80097
hsa-miR-6751-5p	3.84798e-05	0.000143573	2.34455	down	MIMAT0027402					CCAGACACCAACCTC	6.44945	12.0871	2.54692	3.77623	8.9115	5	8.33574	5	5	14.1298	10.7288	9.10398	12.0364	14.4363	2.92696	2.10235	2.77756	2.43517	2.49257	3.83043	3.65552	3.6661	3.86771	3.86139
hsa-miR-6753-3p	0.032136	0.0581083	6.2288	down	MIMAT0027407					GTGCCAGGGCAGA	3.04	5	-0.509064	2.12989	5	5	5	0.1	0.1	5	5	5	5	5	0.752096	2.10235	0.382992	-2.9554	-2.82736	2.16808	2.0347	2.40212	2.2436	1.80097
hsa-miR-6753-5p	4.81e-11	6e-09	5.96272	down	MIMAT0027406					TCAGCCCTGCTCTGC	68.0216	185.101	5.72272	8.29869	92.8489	52.0203	96.0105	50.7802	48.4481	201.065	186.078	183.161	154.166	201.033	5.84898	5.63812	5.81442	5.66189	5.65018	8.26819	8.30856	8.41177	8.2203	8.28462
hsa-miR-6754-3p	0.0231268	0.0455527	2.37145	down	MIMAT0027409					TGCAGGCAGAGGCA	5	6.29775	1.63304	2.87881	5	5	5	5	5	7.52199	6.47286	5.11875	5.77611	6.59904	0.752096	2.10235	0.382992	2.43517	2.49257	2.92696	2.93819	2.85414	2.87198	2.80276
hsa-miR-6762-5p	2.01035e-06	1.2352e-05	2.28775	down	MIMAT0027424					ACACAGGCTGCTCCA	5.65964	10.8738	2.45393	3.64786	6.3773	5	6.92089	5	5	12.3812	10.9411	9.07816	9.44438	12.5241	2.61435	2.10235	2.62522	2.43517	2.49257	3.66112	3.70804	3.66112	3.54791	3.66112
hsa-miR-6764-5p	0.00298229	0.00700215	12.9002	down	MIMAT0027428					CAACTCTGACCAGACC	2.06	5	-1.55943	2.12989	5	0.1	5	0.1	0.1	5	5	5	5	5	0.752096	-3.14946	0.382992	-2.9554	-2.82736	2.16808	2.0347	2.40212	2.2436	1.80097
hsa-miR-6772-3p	0.032136	0.0581083	6.2288	down	MIMAT0027445					TGTGGGCACAGAGTC	3.04	5	-0.509064	2.12989	5	5	5	0.1	0.1	5	5	5	5	5	0.752096	2.10235	0.382992	-2.9554	-2.82736	2.16808	2.0347	2.40212	2.2436	1.80097
hsa-miR-6772-5p	7.40598e-07	5.716e-06	2.22235	down	MIMAT0027444					CCTCAGCTCCAGCC	6.18991	12.2685	2.65948	3.81157	7.59713	5.39584	7.95659	5	5	13.6194	11.6398	10.243	11.6034	14.2368	2.76358	2.85414	2.75196	2.43517	2.49257	3.7727	3.79473	3.80142	3.83485	3.85415
hsa-miR-6785-5p	2.64371e-06	1.5548e-05	4.98041	down	MIMAT0027470					CACCATCATCCACGC	25.8516	76.161	4.49943	6.8157	36.0756	33.9493	32.074	12.578	14.5813	83.8178	71.637	55.1888	82.5983	87.5631	4.64253	5.05058	4.42438	4.06288	4.3168	6.85819	6.75735	6.43367	7.05478	6.97449
hsa-miR-6787-5p	0.0365082	0.0645955	2.23062	down	MIMAT0027474					GCAGCCAGCTCTACC	5	6.27333	1.63304	2.79048	5	5	5	5	5	6.46474	5.25529	5	6.33436	8.31227	0.752096	2.10235	0.382992	2.43517	2.49257	2.7431	2.68252	2.40212	3.00143	3.12325
hsa-miR-6789-3p	0.032136	0.0581083	6.2288	down	MIMAT0027479					CTGGAGGAGACACGG	3.04	5	-0.509064	2.12989	5	5	5	0.1	0.1	5	5	5	5	5	0.752096	2.10235	0.382992	-2.9554	-2.82736	2.16808	2.0347	2.40212	2.2436	1.80097
hsa-miR-6792-5p	4.8323e-06	2.5852e-05	2.14482	down	MIMAT0027484					TCACCCAGAGCCCC	5.70881	10.2951	2.46205	3.56291	6.53189	5	7.01214	5	5	12.1417	9.76661	8.05076	9.77231	11.7444	2.64194	2.10235	2.63823	2.43517	2.49257	3.63755	3.51636	3.48958	3.58553	3.58553
hsa-miR-6799-5p	7.20366e-06	3.1887e-05	3.65716	down	MIMAT0027498					CCAGCCCTGCACA	7.7371	21.8268	2.86302	4.73374	10.1344	7.96547	10.5856	5	5	24.1781	20.5482	16.9512	21.6857	25.7708	3.06216	3.30876	3.01644	2.43517	2.49257	4.71555	4.69908	4.51361	4.88513	4.85534
hsa-miR-6803-3p	0.00298229	0.00700215	12.9002	down	MIMAT0027507					CTGAGGGTGAGAAGGC	2.06	5	-1.55943	2.12989	5	0.1	5	0.1	0.1	5	5	5	5	5	0.752096	-3.14946	0.382992	-2.9554	-2.82736	2.16808	2.0347	2.40212	2.2436	1.80097
hsa-miR-6804-3p	0.0187242	0.0373885	2.479	down	MIMAT0027509					CTGTGGGTGAGAGGC	5	6.62584	1.63304	2.94279	5	5	5	5	5	7.72494	7.20697	5.51476	5.84521	6.83731	0.752096	2.10235	0.382992	2.43517	2.49257	2.9541	3.07604	2.94113	2.89859	2.84411
hsa-miR-6804-5p	0.00298229	0.00700215	12.9002	down	MIMAT0027508					CGTCACCTGCTGAC	2.06	5	-1.55943	2.12989	5	0.1	5	0.1	0.1	5	5	5	5	5	0.752096	-3.14946	0.382992	-2.9554	-2.82736	2.16808	2.0347	2.40212	2.2436	1.80097
hsa-miR-6805-5p	9.53669e-07	6.928e-06	3.06582	down	MIMAT0027510					ACACTCCACAAGCCG	6.60521	17.4155	2.70334	4.31961	8.79781	5.2516	8.97666	5	5	20.7277	15.3493	13.0466	17.6058	20.3482	2.91331	2.82918	2.84645	2.43517	2.49257	4.40872	4.15583	4.14946	4.48203	4.402
hsa-miR-6807-5p	1.39054e-06	9.168e-06	2.39248	down	MIMAT0027514					CCTCTCCATTCCACTG	58.183	73.6275	5.53095	6.78946	74.8302	58.947	79.1105	39.054	38.9732	81.7721	72.3123	60.1873	73.7439	80.122	5.61784	5.7948	5.59637	5.28064	5.3651	6.8274	6.80443	6.66534	6.87605	6.77407
hsa-miR-6814-5p	0.00298229	0.00700215	12.9002	down	MIMAT0027528					TGGCAGCATCTCACC	2.06	5	-1.55943	2.12989	5	0.1	5	0.1	0.1	5	5	5	5	5	0.752096	-3.14946	0.382992	-2.9554	-2.82736	2.16808	2.0347	2.40212	2.2436	1.80097
hsa-miR-6822-3p	0.00298229	0.00700215	12.9002	down	MIMAT0027545					TGCAGGGAAAGCCAG	2.06	5	-1.55943	2.12989	5	0.1	5	0.1	0.1	5	5	5	5	5	0.752096	-3.14946	0.382992	-2.9554	-2.82736	2.16808	2.0347	2.40212	2.2436	1.80097
hsa-miR-6824-5p	2.22e-11	4e-09	2.56696	down	MIMAT0027548					TCCCTGGCCCAACC	13.307	27.1875	3.73125	5.09131	16.9349	11.6547	18.4313	9.92699	9.5873	30.0437	27.9286	23.1801	24.5344	30.2505	3.6977	3.71427	3.6977	3.77977	3.76678	5.04118	5.13082	5.0768	5.06409	5.14365
hsa-miR-6825-5p	0.0312515	0.0581083	2.29377	down	MIMAT0027550					ATGCTGACTCCACACC	5	6.5007	1.63304	2.83075	5	5	5	5	5	7.36118	5.79942	5	6.29538	8.04753	0.752096	2.10235	0.382992	2.43517	2.49257	2.89859	2.78013	2.40212	2.99689	3.07604
hsa-miR-6827-5p	0.0252703	0.0494593	6.94131	down	MIMAT0027554					GCACAGACCCTCATG	3.04	5.00237	-0.509064	2.28614	5	5	5	0.1	0.1	5	5	5	5	5.01183	0.752096	2.10235	0.382992	-2.9554	-2.82736	2.16808	2.0347	2.40212	2.2436	2.58223
hsa-miR-6834-5p	0.00298229	0.00700215	12.9002	down	MIMAT0027568					CCACAAATCCCAGTCC	2.06	5	-1.55943	2.12989	5	0.1	5	0.1	0.1	5	5	5	5	5	0.752096	-3.14946	0.382992	-2.9554	-2.82736	2.16808	2.0347	2.40212	2.2436	1.80097
hsa-miR-6837-5p	0.032136	0.0581083	6.2288	down	MIMAT0027576					ACATTCCCTGCTGGC	3.04	5	-0.509064	2.12989	5	5	5	0.1	0.1	5	5	5	5	5	0.752096	2.10235	0.382992	-2.9554	-2.82736	2.16808	2.0347	2.40212	2.2436	1.80097
hsa-miR-6847-3p	0.00298229	0.00700215	12.9002	down	MIMAT0027595					GAAGAGGACAGACACA	2.06	5	-1.55943	2.12989	5	0.1	5	0.1	0.1	5	5	5	5	5	0.752096	-3.14946	0.382992	-2.9554	-2.82736	2.16808	2.0347	2.40212	2.2436	1.80097
hsa-miR-6847-5p	0.000195342	0.000617001	2.84856	down	MIMAT0027594					GCTCACACTCCACTG	8.94604	19.5955	3.00687	4.51711	13.336	8.17544	13.2188	5	5	23.8709	17.7765	14.8939	19.2057	22.2304	3.41839	3.36314	3.3251	2.43517	2.49257	4.68877	4.402	4.30494	4.63309	4.55674
hsa-miR-6849-3p	0.00298229	0.00700215	12.9002	down	MIMAT0027599					CTGGAGGTGGACACA	2.06	5	-1.55943	2.12989	5	0.1	5	0.1	0.1	5	5	5	5	5	0.752096	-3.14946	0.382992	-2.9554	-2.82736	2.16808	2.0347	2.40212	2.2436	1.80097
hsa-miR-6849-5p	2.58431e-07	2.4e-06	3.12643	down	MIMAT0027598					TCCACACACTCCCCT	22.7901	50.1393	4.38611	6.03062	31.4474	23.3667	30.6375	14.048	14.4511	58.4458	46.287	39.076	49.768	57.1197	4.49367	4.56416	4.37388	4.18877	4.31006	6.19093	5.9087	5.78063	6.17702	6.09584
hsa-miR-6856-5p	0.000125694	0.000410667	3.03125	down	MIMAT0027612					CCACAGCACCACTG	8.62259	20.091	2.97196	4.57188	13.0246	7.87439	12.214	5	5	23.3554	17.7593	14.6699	20.3455	24.3248	3.40887	3.29676	3.22646	2.43517	2.49257	4.65279	4.38664	4.28641	4.78603	4.74751
hsa-miR-6860	2.08267e-05	8.2704e-05	3.33195	down	MIMAT0027622					ACTCACCACAGCCCT	8.07306	20.6663	2.89815	4.63451	11.71	6.95661	11.6987	5	5	24.7773	18.8121	15.5235	19.6947	24.524	3.28173	3.11232	3.16894	2.43517	2.49257	4.78603	4.5357	4.37388	4.71555	4.7614
hsa-miR-6861-5p	1.32131e-05	5.4759e-05	2.38686	down	MIMAT0027623					CCTGGAGCCCCAC	7.40871	16.045	2.92394	4.17905	9.84059	5.98256	10.7499	5	5.47055	16.6265	15.9662	14.5455	14.7299	18.3567	3.027	2.94748	3.03483	2.43517	3.1752	4.04637	4.21917	4.27812	4.16282	4.18877
hsa-miR-6862-3p	0.00298229	0.00700215	12.9002	down	MIMAT0027626					AGAGGGCCAGAGAGC	2.06	5	-1.55943	2.12989	5	0.1	5	0.1	0.1	5	5	5	5	5	0.752096	-3.14946	0.382992	-2.9554	-2.82736	2.16808	2.0347	2.40212	2.2436	1.80097
hsa-miR-6863	0.0203373	0.0404454	7.76408	down	MIMAT0027627					CACTCAATCCTTCACCA	3.04	5.62686	-0.509064	2.44775	5	5	5	0.1	0.1	6.82022	5	5	5	6.3141	0.752096	2.10235	0.382992	-2.9554	-2.82736	2.80276	2.0347	2.40212	2.2436	2.75558
hsa-miR-6871-3p	0.00298229	0.00700215	12.9002	down	MIMAT0027643					CTGTGGGAGCCACA	2.06	5	-1.55943	2.12989	5	0.1	5	0.1	0.1	5	5	5	5	5	0.752096	-3.14946	0.382992	-2.9554	-2.82736	2.16808	2.0347	2.40212	2.2436	1.80097
hsa-miR-6871-5p	0.0333163	0.0600666	2.24716	down	MIMAT0027642					GCAACCACCCCGA	5	6.30853	1.63304	2.80113	5	5	5	5	5	7.28721	6.04294	5	6.09772	7.11476	0.752096	2.10235	0.382992	2.43517	2.49257	2.88647	2.86827	2.40212	2.94544	2.90338
hsa-miR-6875-3p	0.00298229	0.00700215	12.9002	down	MIMAT0027651					ATGGAGCCAGGGCA	2.06	5	-1.55943	2.12989	5	0.1	5	0.1	0.1	5	5	5	5	5	0.752096	-3.14946	0.382992	-2.9554	-2.82736	2.16808	2.0347	2.40212	2.2436	1.80097
hsa-miR-6879-3p	0.032136	0.0581083	6.2288	down	MIMAT0027659					CTGGGCAAGGAGCG	3.04	5	-0.509064	2.12989	5	5	5	0.1	0.1	5	5	5	5	5	0.752096	2.10235	0.382992	-2.9554	-2.82736	2.16808	2.0347	2.40212	2.2436	1.80097
hsa-miR-6883-5p	4.20721e-06	2.2789e-05	4.11471	down	MIMAT0027666					ACATCCATACCACACCC	18.0592	51.9271	4.04905	6.08985	28.1844	18.3698	24.8833	9.63306	9.22516	61.377	45.6015	37.3664	54.4179	60.8728	4.3557	4.25436	4.14274	3.75301	3.73946	6.25432	5.89404	5.66189	6.38466	6.25432
hsa-miR-6884-5p	6.30582e-05	0.000219371	2.0005	down	MIMAT0027668					CAACATCACCTTCTCAG	5.78483	9.80521	2.46743	3.46778	7.47311	5	6.45102	5	5	11.902	8.33432	7.11008	9.77708	11.9026	2.74915	2.10235	2.55789	2.43517	2.49257	3.58553	3.255	3.29676	3.59013	3.6115
hsa-miR-6893-3p	0.032136	0.0581083	6.2288	down	MIMAT0027687					CTGGCAGGTGAAGGC	3.04	5	-0.509064	2.12989	5	5	5	0.1	0.1	5	5	5	5	5	0.752096	2.10235	0.382992	-2.9554	-2.82736	2.16808	2.0347	2.40212	2.2436	1.80097
hsa-miR-6894-3p	0.032136	0.0581083	6.2288	down	MIMAT0027689					CTGGAGGAAGAGGGC	3.04	5	-0.509064	2.12989	5	5	5	0.1	0.1	5	5	5	5	5	0.752096	2.10235	0.382992	-2.9554	-2.82736	2.16808	2.0347	2.40212	2.2436	1.80097
hsa-miR-6894-5p	0.032136	0.0581083	6.2288	down	MIMAT0027688					TCTGGCCCAGCTCT	3.04	5	-0.509064	2.12989	5	5	5	0.1	0.1	5	5	5	5	5	0.752096	2.10235	0.382992	-2.9554	-2.82736	2.16808	2.0347	2.40212	2.2436	1.80097
hsa-miR-7113-5p	3.61309e-05	0.000136121	4.03851	down	MIMAT0028123					CTCACACACTGTCTCC	9.44219	26.7248	3.04902	5.06284	14.2595	9.31494	13.6365	5	5	31.6165	24.4048	20.9005	26.1594	30.5428	3.4979	3.45631	3.36314	2.43517	2.49257	5.10272	4.97349	4.91717	5.16986	5.15097
hsa-miR-7159-5p	0.000558081	0.00163324	2.25344	down	MIMAT0028228					CCATCCTACACCCTTG	8.33454	15.4	2.9308	4.10293	12.7268	7.08496	11.861	5	5	18.2139	13.3336	11.1327	15.3674	18.9523	3.38746	3.15083	3.18799	2.43517	2.49257	4.21061	3.94113	3.86139	4.24717	4.25436
hsa-miR-7161-3p	0.00298229	0.00700215	12.9002	down	MIMAT0028233					CCTGGAGACTGCCA	2.06	5	-1.55943	2.12989	5	0.1	5	0.1	0.1	5	5	5	5	5	0.752096	-3.14946	0.382992	-2.9554	-2.82736	2.16808	2.0347	2.40212	2.2436	1.80097
hsa-miR-7162-3p	0.00298229	0.00700215	12.9002	down	MIMAT0028235					GCTGCTGTTCCACC	2.06	5	-1.55943	2.12989	5	0.1	5	0.1	0.1	5	5	5	5	5	0.752096	-3.14946	0.382992	-2.9554	-2.82736	2.16808	2.0347	2.40212	2.2436	1.80097
hsa-miR-7844-5p	5.85493e-07	4.741e-06	4.21492	down	MIMAT0030419					TACACCACACAGTCCTA	13.4381	44.6887	3.68925	5.76476	20.0975	14.4901	18.0123	7.55668	7.03401	51.1779	41.1669	33.3442	45.1621	52.5925	3.94703	3.98729	3.67168	3.43776	3.40251	5.83348	5.65018	5.51883	5.95902	5.86227
hsa-miR-7850-5p	3.7131e-08	5.96e-07	3.66353	down	MIMAT0030425					CCAGCCACACTATGTC	10.203	32.0617	3.41934	5.29258	12.6457	11.4044	13.4104	6.3405	7.21395	35.5452	30.4041	24.3694	33.3584	36.6313	3.37103	3.6977	3.3491	3.23492	3.44396	5.27188	5.2636	5.13082	5.43149	5.3651
hsa-miR-7975	3.25413e-08	5.66e-07	2.32266	down	MIMAT0031178					TGGTGCCGTGACT	134.998	136.217	6.4913	7.70708	171.819	109.088	178.081	103.455	112.548	150.413	130.704	114.434	131.087	154.45	6.53945	6.51079	6.48213	6.38466	6.53945	7.72364	7.6541	7.55924	7.87476	7.72364
hsa-miR-8071	8.21351e-07	6.148e-06	3.13109	down	MIMAT0030998					CCACCCACTCCAGT	20.0969	46.2172	4.20306	5.84972	27.9822	20.4088	29.3148	10.7126	12.0662	52.824	44.1329	35.6683	45.8201	52.6405	4.34043	4.40872	4.3168	3.84898	4.10036	5.9087	5.83348	5.61784	6.00651	5.88208
hsa-miR-8075	0.00298229	0.00700215	12.9002	down	MIMAT0031002					CAGACCCGACATCTG	2.06	5	-1.55943	2.12989	5	0.1	5	0.1	0.1	5	5	5	5	5	0.752096	-3.14946	0.382992	-2.9554	-2.82736	2.16808	2.0347	2.40212	2.2436	1.80097
hsa-miR-877-5p	1.072e-10	9e-09	5.24439	down	MIMAT0004949	chr6	-	30552117	30552128	CCCTGCGCCATCT	16.7761	61.0489	4.04194	6.43272	21.3541	13.6784	24.0616	12.6082	12.1781	66.8493	62.9449	55.9272	51.7058	67.8173	4.01514	3.92117	4.08915	4.07059	4.11367	6.48213	6.46264	6.53945	6.27525	6.40412
hsa-miR-92a-3p	8.91e-11	9e-09	4.07793	down	MIMAT0000092	chr13	-	92003621	92003636	ACAGGCCGGGACAAGT	59.9135	132.396	5.5854	7.61323	73.1988	43.9448	84.661	50.0357	47.7274	149.952	129.86	113.88	119.916	148.371	5.5528	5.44715	5.66189	5.62702	5.63812	7.68389	7.63371	7.53253	7.58232	7.63371
hsa-miR-937-5p	4.36887e-08	6.5e-07	2.82636	down	MIMAT0022938					CCAGCCCCACCC	26.2124	51.1517	4.58667	6.08561	31.2015	26.0112	33.6808	19.4569	20.7115	57.1561	50.3932	40.5539	49.8207	57.8348	4.48812	4.73952	4.50725	4.54142	4.65704	6.11621	6.09584	5.86227	6.19093	6.16283

## Sheet: up_Wugu-Kirin-Ointment_vs_Vasel
# Fold Change cut-off: 2.0 # P-value cut-off: 0.05 # Condition pairs: Wugu-Kirin-Ointment_vs_Vaseline # Column A: systematic_name it represents miRNA name. # Column B: P-value, P-value calculated from unpaired t-test. # Column C: FDR, FDR is calculated from Benjamini Hochberg FDR. # Column D: Fold change, the absolute ratio (no log scale) of normalized intensities between two conditions. # Column…
Wugu-Kirin-Ointment_vs_Vaseline 2.0 fold up regulated miRNAs
	P-value and FDR		Fold change and Regulation		Annotations						Group--Raw Intensity		Group--Normalized Intensity		Raw Intensity										Normalized Intensity
systematic_name	P-value	FDR	Fold Change	Regulation	mirbase accession No	chr	strand	start	stop	active_sequence	group-Wugu-Kirin-Ointment(raw)	group-Vaseline(raw)	group-Wugu-Kirin-Ointment(normalized)	group-Vaseline(normalized)	[Wugu-1, Wugu-Kirin-Ointment](raw)	[Wugu-2, Wugu-Kirin-Ointment](raw)	[Wugu-3, Wugu-Kirin-Ointment](raw)	[Wugu-4, Wugu-Kirin-Ointment](raw)	[Wugu-5, Wugu-Kirin-Ointment](raw)	[Vaseline-1, Vaseline](raw)	[Vaseline-2, Vaseline](raw)	[Vaseline-3, Vaseline](raw)	[Vaseline-4, Vaseline](raw)	[Vaseline-5, Vaseline](raw)	[Wugu-1, Wugu-Kirin-Ointment](normalized)	[Wugu-2, Wugu-Kirin-Ointment](normalized)	[Wugu-3, Wugu-Kirin-Ointment](normalized)	[Wugu-4, Wugu-Kirin-Ointment](normalized)	[Wugu-5, Wugu-Kirin-Ointment](normalized)	[Vaseline-1, Vaseline](normalized)	[Vaseline-2, Vaseline](normalized)	[Vaseline-3, Vaseline](normalized)	[Vaseline-4, Vaseline](normalized)	[Vaseline-5, Vaseline](normalized)
hsa-let-7b-3p	1.00135e-05	4.0152e-05	2.13744	up	MIMAT0004482	chr22	-	46509632	46509646	GGGAAGGCAGTAGGTT	12.6576	5	3.22577	2.12989	13.0703	12.1526	15.7424	13.6331	8.68973	5	5	5	5	5	3.27277	3.07604	3.3491	3.26689	3.16407	2.16808	2.0347	2.40212	2.2436	1.80097
hsa-miR-1226-5p	9.261e-10	2e-08	2.48476	up	MIMAT0005576	chr3	-	47891061	47891070	CCCCATCCAGG	49.1716	16.4924	5.54364	4.23054	64.0526	43.9558	60.7601	46.7109	30.3787	17.794	16.4127	14.5149	15.2845	18.4559	5.63812	5.44715	5.62702	5.49418	5.51175	4.18877	4.27221	4.25436	4.22675	4.21061
hsa-miR-1228-3p	1.496e-10	4e-09	5.20538	up	MIMAT0005583	chr12	-	57588348	57588357	GGGGGGCGAGG	73.3103	11.9835	6.15504	3.77503	84.8934	65.3486	93.7756	77.9691	44.5649	12.2517	12.0364	11.7702	10.9355	12.9238	6.07239	6.12198	6.25432	6.20452	6.12198	3.64597	3.8221	3.93485	3.73279	3.73946
hsa-miR-1237-3p	8.4199e-09	1.24e-07	6.7663	up	MIMAT0005592	chr11	-	64136166	64136175	CTGGGGGACGG	33.1587	5	4.88826	2.12989	37.4187	29.0841	42.0129	35.49	21.7878	5	5	5	5	5	4.85534	4.73952	5.00411	4.99352	4.84879	2.16808	2.0347	2.40212	2.2436	1.80097
hsa-miR-1238-3p	3.2188e-09	5.7e-08	7.82365	up	MIMAT0005593	chr19	-	10662867	10662878	GGGGCAGACAGAC	46.8246	5.24209	5.48622	2.51838	51.4248	41.9976	61.2312	49.8444	29.6251	5.43543	5.36548	5	5	5.40954	5.33659	5.3651	5.67683	5.59637	5.45621	2.60851	2.70551	2.40212	2.2436	2.63216
hsa-miR-1247-5p	4.95541e-08	4.37e-07	24.054	up	MIMAT0005899	chr14	+	102026684	102026672	TCCGGGGACGAACG	5	0.1	1.5018	-3.0864	5	5	5	5	5	0.1	0.1	0.1	0.1	0.1	1.33274	1.61443	0.878566	1.39309	2.29019	-3.06629	-3.15333	-2.94086	-3.05701	-3.21453
hsa-miR-1249-3p	2.4898e-09	4.7e-08	6.14739	up	MIMAT0005901	chr22	+	45596896	45596883	TGAAGAAGGGGGGGA	128.371	17.5684	6.95756	4.33759	149.151	113.727	166.648	129.539	82.7927	18.1621	17.7764	17.3634	15.538	19.0021	6.75735	6.89055	7.14499	6.94015	7.05478	4.20097	4.39437	4.55674	4.27221	4.26365
hsa-miR-1253	0.00579501	0.011137	12.7557	up	MIMAT0005904					TGCAGGCTGATCTTCTT	4.02	0.1	0.586662	-3.0864	0.1	5	5	5	5	0.1	0.1	0.1	0.1	0.1	-3.24296	1.61443	0.878566	1.39309	2.29019	-3.06629	-3.15333	-2.94086	-3.05701	-3.21453
hsa-miR-125b-2-3p	0.00708431	0.0132362	12.0012	up	MIMAT0004603	chr21	-	17962618	17962631	GTCCCAAGAGCCTGA	5	1.08	1.5018	-2.0833	5	5	5	5	5	0.1	0.1	0.1	0.1	5	1.33274	1.61443	0.878566	1.39309	2.29019	-3.06629	-3.15333	-2.94086	-3.05701	1.80097
hsa-miR-127-3p	8.9618e-09	1.27e-07	38.331	up	MIMAT0000446	chr14	-	100419130	100419146	AGCCAAGCTCAGACGGAT	5.85644	0.1	2.17404	-3.0864	5	6.49632	6.61509	6.17079	5	0.1	0.1	0.1	0.1	0.1	1.33274	2.45083	2.38248	2.41394	2.29019	-3.06629	-3.15333	-2.94086	-3.05701	-3.21453
hsa-miR-127-5p	0.00708431	0.0132362	12.0012	up	MIMAT0004604					ATCAGAGCCCTCTGA	5	1.08	1.5018	-2.0833	5	5	5	5	5	0.1	0.1	0.1	0.1	5	1.33274	1.61443	0.878566	1.39309	2.29019	-3.06629	-3.15333	-2.94086	-3.05701	1.80097
hsa-miR-1281	1.18496e-05	4.602e-05	3.65143	up	MIMAT0005939					GGGAGAGGAGGAGG	50.9395	12.6375	5.69062	3.82216	39.4484	54.6167	64.4082	58.9819	37.2425	16.0977	13.8729	8.98962	11.5814	12.6457	4.97349	5.9087	5.7948	5.89404	5.88208	3.98253	3.99694	3.63755	3.8221	3.67168
hsa-miR-129-1-3p	1.90474e-08	2.19e-07	29.4087	up	MIMAT0004548	chr7	-	127847977	127847994	ATACTTTTTGGGGTAAGGG	5.06944	0.1	1.79177	-3.0864	5	5	5.34719	5	5	0.1	0.1	0.1	0.1	0.1	1.33274	1.61443	2.32838	1.39309	2.29019	-3.06629	-3.15333	-2.94086	-3.05701	-3.21453
hsa-miR-129-2-3p	1.90068e-08	2.19e-07	29.4065	up	MIMAT0004605	chr11	-	43603004	43603021	ATGCTTTTTGGGGTAAGGG	5.0635	0.1	1.79166	-3.0864	5	5	5.31749	5	5	0.1	0.1	0.1	0.1	0.1	1.33274	1.61443	2.32785	1.39309	2.29019	-3.06629	-3.15333	-2.94086	-3.05701	-3.21453
hsa-miR-1292-3p	4.95541e-08	4.37e-07	24.054	up	MIMAT0022948					GAACGGGAGCCGG	5	0.1	1.5018	-3.0864	5	5	5	5	5	0.1	0.1	0.1	0.1	0.1	1.33274	1.61443	0.878566	1.39309	2.29019	-3.06629	-3.15333	-2.94086	-3.05701	-3.21453
hsa-miR-1304-3p	5.20537e-06	2.2797e-05	2.90081	up	MIMAT0022720					GGGGTTCGAGGCT	16.1539	5	3.66635	2.12989	19.4002	13.7881	20.1319	17.5996	9.8498	5	5	5	5	5	3.91429	3.37884	3.77977	3.78581	3.47302	2.16808	2.0347	2.40212	2.2436	1.80097
hsa-miR-1323	5.57216e-08	4.84e-07	2.31139	up	MIMAT0005795					AGAAAATGCCCCTCAGT	34.3609	11.69	4.94489	3.73613	38.5334	30.4126	44.775	35.1057	22.9776	11.8925	11.3739	10.853	11.1427	13.1879	4.94643	4.79758	5.0876	4.94643	4.94643	3.57934	3.74962	3.8439	3.75817	3.74962
hsa-miR-133b	3e-13	0	52.2253	up	MIMAT0000770	chr6	-	52121749	52121766	TAGCTGGTTGAAGGGGACC	8.2074	0.1	2.62027	-3.0864	9.57468	7.11408	10.7035	8.42262	5.2221	0.1	0.1	0.1	0.1	0.1	2.75558	2.50603	2.69318	2.59844	2.54814	-3.06629	-3.15333	-2.94086	-3.05701	-3.21453
hsa-miR-135b-3p	3.7944e-09	6.6e-08	68.679	up	MIMAT0004698	chr1	+	205417505	205417492	CCCATGGCTTTTAGC	11.3098	0.1	3.01539	-3.0864	18.9305	9.42961	12.4599	9.18194	6.54688	0.1	0.1	0.1	0.1	0.1	3.88496	2.77529	2.93144	2.68252	2.80276	-3.06629	-3.15333	-2.94086	-3.05701	-3.21453
hsa-miR-139-3p	0.00350778	0.00706707	11.5942	up	MIMAT0004552	chr11	+	72326171	72326158	ACTCCAACAGGGCCG	4.02	0.1	0.448924	-3.0864	5	5	5	5	0.1	0.1	0.1	0.1	0.1	0.1	1.33274	1.61443	0.878566	1.39309	-2.97421	-3.06629	-3.15333	-2.94086	-3.05701	-3.21453
hsa-miR-1469	0.00350778	0.00706707	11.5942	up	MIMAT0007347					GGAGCCCGCGC	4.02	0.1	0.448924	-3.0864	5	5	5	5	0.1	0.1	0.1	0.1	0.1	0.1	1.33274	1.61443	0.878566	1.39309	-2.97421	-3.06629	-3.15333	-2.94086	-3.05701	-3.21453
hsa-miR-1470	1.6926e-06	8.602e-06	2.37972	up	MIMAT0007348					CGGGGTGCACGG	16.7532	5.42325	3.794	2.54321	16.7492	16.8099	20.8945	18.0179	11.2945	5.97075	5.43956	5	5	5.70595	3.6661	3.8439	3.86139	3.84898	3.74962	2.68252	2.71996	2.40212	2.2436	2.66784
hsa-miR-155-5p	7.77276e-06	3.1998e-05	2.68889	up	MIMAT0000646	chr21	-	26946302	26946317	ACCCCTATCACGATTAG	14.9361	5	3.5569	2.12989	16.8197	13.3216	18.0538	14.7703	11.7152	5	5	5	5	5	3.68453	3.27277	3.56825	3.42411	3.83485	2.16808	2.0347	2.40212	2.2436	1.80097
hsa-miR-1825	1.47346e-05	5.5408e-05	3.16883	up	MIMAT0006765					GGAGAGGAGGGCAC	35.9373	9.10065	5.04219	3.37824	28.728	37.9821	44.5088	40.5115	27.9563	11.5578	10.1777	5.94065	8.33965	9.48752	4.46099	5.23065	5.06409	5.15097	5.30427	3.54791	3.59013	3.06216	3.42411	3.26689
hsa-miR-18b-3p	0.0181353	0.0315008	12.0388	up	MIMAT0004751	chrX	+	133304140	133304128	GCCAGAAGGGGCAT	7.99211	2.06	2.54392	-1.0457	8.81053	7.19795	10.327	8.62504	5	0.1	5	0.1	0.1	5	2.65153	2.51232	2.64891	2.61666	2.29019	-3.06629	2.0347	-2.94086	-3.05701	1.80097
hsa-miR-1909-3p	4.95541e-08	4.37e-07	24.054	up	MIMAT0007883	chr19	+	1816227	1816216	CGGTGAGCACCCG	5	0.1	1.5018	-3.0864	5	5	5	5	5	0.1	0.1	0.1	0.1	0.1	1.33274	1.61443	0.878566	1.39309	2.29019	-3.06629	-3.15333	-2.94086	-3.05701	-3.21453
hsa-miR-191-3p	1.7731e-09	3.4e-08	14.0873	up	MIMAT0001618	chr3	+	49058129	49058115	GGGGACGAAATCCAAG	70.8199	5.12231	6.11632	2.3	76.626	61.9606	97.7478	78.9771	38.7882	5	5	5	5	5.61156	5.95902	6.08282	6.32562	6.2386	5.97558	2.16808	2.0347	2.40212	2.2436	2.65153
hsa-miR-1915-5p	0.00350778	0.00706707	11.5942	up	MIMAT0007891	chr10	+	21785523	21785513	GGCCCGGGCAGC	4.02	0.1	0.448924	-3.0864	5	5	5	5	0.1	0.1	0.1	0.1	0.1	0.1	1.33274	1.61443	0.878566	1.39309	-2.97421	-3.06629	-3.15333	-2.94086	-3.05701	-3.21453
hsa-miR-212-3p	0.000105972	0.000319988	2.08951	up	MIMAT0000269	chr17	+	1953655	1953641	GGCCGTGACTGGAGAC	15.5973	5.73328	3.65899	2.59583	14.457	15.8444	19.434	15.6772	12.5739	6.83247	5.94785	5	5	5.8861	3.41839	3.64597	3.72004	3.52801	3.98253	2.80762	2.82405	2.40212	2.2436	2.70176
hsa-miR-216a-3p	8e-13	0	47.4687	up	MIMAT0022844					ATAATCCCAGAGACCACT	7.291	0.1	2.4825	-3.0864	6.50739	7.9601	9.6266	7.36091	5	0.1	0.1	0.1	0.1	0.1	2.46145	2.57831	2.58223	2.50032	2.29019	-3.06629	-3.15333	-2.94086	-3.05701	-3.21453
hsa-miR-296-5p	1.789e-09	3.4e-08	6.63292	up	MIMAT0000690	chr20	+	56826098	56826084	ACAGGATTGAGGGGGG	52.1074	6.57504	5.67603	2.94638	60.4892	45.5772	67.1776	53.81	33.4828	6.85268	6.64136	6.52586	6.06673	6.78858	5.49418	5.5653	5.86227	5.7192	5.73919	2.81101	2.9695	3.1752	2.93819	2.83801
hsa-miR-29b-1-5p	0.00350778	0.00706707	11.5942	up	MIMAT0004514	chr7	+	130562250	130562229	TCTAAACCACCATATGAAACCAG	4.02	0.1	0.448924	-3.0864	5	5	5	5	0.1	0.1	0.1	0.1	0.1	0.1	1.33274	1.61443	0.878566	1.39309	-2.97421	-3.06629	-3.15333	-2.94086	-3.05701	-3.21453
hsa-miR-302c-5p	7.72572e-06	3.1911e-05	3.14834	up	MIMAT0000716	chr4	+	113569547	113569535	CAGCAGGTACCCCC	32.7386	7.8573	4.81553	3.16094	34.0722	25.1693	51.966	32.9518	19.5336	9.38288	7.45833	6.35633	6.06736	10.0216	4.71555	4.51361	5.3651	4.817	4.66639	3.23492	3.11232	3.12887	2.94113	3.38746
hsa-miR-3074-3p	4.95541e-08	4.37e-07	24.054	up	MIMAT0015027	chr9	+	97848366	97848353	CGGTGCCTACTGAGC	5	0.1	1.5018	-3.0864	5	5	5	5	5	0.1	0.1	0.1	0.1	0.1	1.33274	1.61443	0.878566	1.39309	2.29019	-3.06629	-3.15333	-2.94086	-3.05701	-3.21453
hsa-miR-30c-1-3p	2.00707e-05	7.1228e-05	2.21511	up	MIMAT0004674	chr1	-	41223015	41223032	GGAGTAAACAACCCTCTCC	13.0745	5	3.27727	2.12989	14.6479	11.8731	16.9059	13.1094	8.83607	5	5	5	5	5	3.46529	3.0579	3.45631	3.20614	3.20071	2.16808	2.0347	2.40212	2.2436	1.80097
hsa-miR-30c-2-3p	1.39166e-08	1.75e-07	7.75628	up	MIMAT0004550	chr6	+	72086730	72086713	AGAGTAAACAGCCTTCTCC	41.5873	5.02442	5.24475	2.28938	51.21	35.55	54.2567	42.5602	24.3595	5	5	5	5	5.12212	5.31274	5.05058	5.51175	5.27188	5.0768	2.16808	2.0347	2.40212	2.2436	2.59844
hsa-miR-3130-3p	0.0407853	0.058231	5.94849	up	MIMAT0014994					TTACCCAGTCTCCGG	3.04	0.1	-0.513879	-3.0864	5	0.1	5	5	0.1	0.1	0.1	0.1	0.1	0.1	1.33274	-3.19959	0.878566	1.39309	-2.97421	-3.06629	-3.15333	-2.94086	-3.05701	-3.21453
hsa-miR-3131	5.41769e-08	4.75e-07	3.04906	up	MIMAT0014996					AAGGCCCTTCCACC	53.2579	15.4863	5.72754	4.11917	61.6385	45.3094	70.5694	54.6123	34.1601	16.1015	15.1144	14.084	14.6137	17.5178	5.58729	5.5528	5.95902	5.75796	5.78063	3.98729	4.12632	4.23245	4.14946	4.10036
hsa-miR-3159	1.86565e-08	2.19e-07	29.3875	up	MIMAT0015033					GTGGCCGACACTTG	5.01311	0.1	1.79073	-3.0864	5	5	5.06557	5	5	0.1	0.1	0.1	0.1	0.1	1.33274	1.61443	2.32318	1.39309	2.29019	-3.06629	-3.15333	-2.94086	-3.05701	-3.21453
hsa-miR-3162-3p	0.0001245	0.000368722	2.05144	up	MIMAT0019213					TGGGGAGTGGAGGG	12.6195	5.02847	3.24792	2.21129	11.7165	13.0828	15.1193	13.4155	9.76343	5.14235	5	5	5	5	3.05149	3.24393	3.24393	3.24393	3.45631	2.57506	2.0347	2.40212	2.2436	1.80097
hsa-miR-3164	9.22e-10	2e-08	39.9724	up	MIMAT0015038					CGCCATTTCCCTTAAA	5.87208	0.1	2.23453	-3.0864	6.75897	5	6.99638	5.60506	5	0.1	0.1	0.1	0.1	0.1	2.48268	1.61443	2.40863	2.37672	2.29019	-3.06629	-3.15333	-2.94086	-3.05701	-3.21453
hsa-miR-3187-5p	4.95541e-08	4.37e-07	24.054	up	MIMAT0019216					CCTTCAGCCACACG	5	0.1	1.5018	-3.0864	5	5	5	5	5	0.1	0.1	0.1	0.1	0.1	1.33274	1.61443	0.878566	1.39309	2.29019	-3.06629	-3.15333	-2.94086	-3.05701	-3.21453
hsa-miR-3189-5p	0.00350778	0.00706707	11.5942	up	MIMAT0019217					TCCTACCCAGGGCA	4.02	0.1	0.448924	-3.0864	5	5	5	5	0.1	0.1	0.1	0.1	0.1	0.1	1.33274	1.61443	0.878566	1.39309	-2.97421	-3.06629	-3.15333	-2.94086	-3.05701	-3.21453
hsa-miR-3197	0.00350778	0.00706707	11.5942	up	MIMAT0015082					CGCCTTTCCGAGC	4.02	0.1	0.448924	-3.0864	5	5	5	5	0.1	0.1	0.1	0.1	0.1	0.1	1.33274	1.61443	0.878566	1.39309	-2.97421	-3.06629	-3.15333	-2.94086	-3.05701	-3.21453
hsa-miR-3202	1.4001e-09	2.9e-08	4.28592	up	MIMAT0015089					ATTAAAGCTCTTCTCCCTT	70.2674	14.4607	6.12204	4.02244	89.9158	58.897	87.6769	71.0622	43.785	14.3328	14.0311	14.1474	13.3232	16.4689	6.14899	6.05044	6.20452	6.09584	6.11043	3.8439	4.0244	4.24077	4.00619	3.99694
hsa-miR-320e	7.69e-11	2e-09	2.79339	up	MIMAT0015072					CCTTCTCAACCCAGC	85.0424	23.2333	6.33762	4.8556	116.102	74.2766	100.119	82.0423	52.6713	26.9817	22.0109	21.3526	20.1866	25.6347	6.37033	6.30409	6.37033	6.30409	6.33923	4.89356	4.817	4.94643	4.77222	4.84879
hsa-miR-342-5p	0.00350778	0.00706707	11.5942	up	MIMAT0004694					TCAATCACAGATAGCACCC	4.02	0.1	0.448924	-3.0864	5	5	5	5	0.1	0.1	0.1	0.1	0.1	0.1	1.33274	1.61443	0.878566	1.39309	-2.97421	-3.06629	-3.15333	-2.94086	-3.05701	-3.21453
hsa-miR-3610	2.61583e-05	9.1001e-05	2.01994	up	MIMAT0017987					CGGCGCCTCCTT	13.8095	5.10238	3.39043	2.37612	15.1305	13.668	16.266	15.0344	8.94844	5.13494	5	5	5	5.37694	3.5223	3.36314	3.37884	3.44396	3.24393	2.57382	2.0347	2.40212	2.2436	2.62636
hsa-miR-3614-5p	2.84304e-07	1.919e-06	3.33216	up	MIMAT0017992					GGGCAGCCTTCAGA	17.6256	5	3.86635	2.12989	19.7866	16.0596	21.7947	18.4722	12.0148	5	5	5	5	5	3.93485	3.68453	3.90705	3.90705	3.89826	2.16808	2.0347	2.40212	2.2436	1.80097
hsa-miR-365b-5p	0.00350778	0.00706707	11.5942	up	MIMAT0022833	chr17	-	29902467	29902479	ACAGCTGCCCCTGA	4.02	0.1	0.448924	-3.0864	5	5	5	5	0.1	0.1	0.1	0.1	0.1	0.1	1.33274	1.61443	0.878566	1.39309	-2.97421	-3.06629	-3.15333	-2.94086	-3.05701	-3.21453
hsa-miR-3663-3p	1.219e-10	3e-09	7.24619	up	MIMAT0018085					GCGCCCGGCCT	55.4532	6.45307	5.76534	2.90812	70.4433	55.9483	60.7956	58.0798	31.9991	7.64019	6.68472	5.45014	5.43905	7.05127	5.75796	5.95902	5.63812	5.83348	5.63812	2.94113	2.9878	2.92696	2.80276	2.88192
hsa-miR-3667-5p	6.9611e-09	1.07e-07	2.46358	up	MIMAT0018089					ACCTTCTCCTCAATGGG	61.7345	20.9457	5.9688	4.66804	77.5075	53.6766	75.913	62.3246	39.2509	22.0223	20.0254	19.5668	19.3717	23.7422	5.97558	5.84898	6.07239	5.95902	5.98803	4.54142	4.67683	4.77875	4.66639	4.67683
hsa-miR-3674	0.0407853	0.058231	5.94849	up	MIMAT0018097					GGCCAATCTTAGGTTCT	3.04	0.1	-0.513879	-3.0864	5	0.1	5	5	0.1	0.1	0.1	0.1	0.1	0.1	1.33274	-3.19959	0.878566	1.39309	-2.97421	-3.06629	-3.15333	-2.94086	-3.05701	-3.21453
hsa-miR-3675-3p	1.26845e-08	1.66e-07	6.35746	up	MIMAT0018099					TTGGGGGAGTTCCTTA	31.5833	5	4.79834	2.12989	35.7619	26.9026	39.2686	33.6348	22.3488	5	5	5	5	5	4.80426	4.58776	4.86576	4.84879	4.88513	2.16808	2.0347	2.40212	2.2436	1.80097
hsa-miR-3677-3p	1.91645e-08	2.19e-07	29.4149	up	MIMAT0018101	chr16	-	2320763	2320773	GGCCGTGGCCAG	5.08665	0.1	1.79207	-3.0864	5	5	5.43323	5	5	0.1	0.1	0.1	0.1	0.1	1.33274	1.61443	2.32992	1.39309	2.29019	-3.06629	-3.15333	-2.94086	-3.05701	-3.21453
hsa-miR-3678-5p	0.00708431	0.0132362	12.0012	up	MIMAT0018102					CACAGCAGAGTTTGTAC	5	1.08	1.5018	-2.0833	5	5	5	5	5	0.1	0.1	0.1	0.1	5	1.33274	1.61443	0.878566	1.39309	2.29019	-3.06629	-3.15333	-2.94086	-3.05701	1.80097
hsa-miR-3680-3p	3.43496e-08	3.63e-07	6.76396	up	MIMAT0018107	chr16	+	21517441	21517427	CCTACTCCCAGGGTC	39.7036	5.36498	5.16772	2.40986	50.1911	34.092	47.8326	40.4866	25.9157	5.75171	5	5	5	6.07318	5.24214	5.00411	5.2636	5.14365	5.18511	2.64891	2.0347	2.40212	2.2436	2.71996
hsa-miR-373-5p	9.2023e-07	5.074e-06	2.10911	up	MIMAT0000725	chr19	-	54291974	54291985	GGAAAGCGCCCCC	58.7705	22.3742	5.86347	4.78683	71.4703	51.5188	78.7066	59.7115	32.4455	24.5925	23.6654	18.9653	19.637	25.0108	5.81442	5.7948	6.11043	5.9087	5.68899	4.7614	4.91717	4.73952	4.69908	4.817
hsa-miR-378a-5p	0.00708431	0.0132362	12.0012	up	MIMAT0000731	chr5	-	149092589	149092606	ACACAGGACCTGGAGTCA	5	1.08	1.5018	-2.0833	5	5	5	5	5	0.1	0.1	0.1	0.1	5	1.33274	1.61443	0.878566	1.39309	2.29019	-3.06629	-3.15333	-2.94086	-3.05701	1.80097
hsa-miR-3911	2.27968e-07	1.582e-06	2.04334	up	MIMAT0018185					TGCCTCCTCCAGGA	122.907	46.8751	6.90672	5.87579	152.9	106.39	155.898	124.628	74.7181	48.7874	46.6701	43.6888	43.0105	52.2188	6.85819	6.80443	7.05478	6.87605	6.94015	5.75796	5.9234	6.0342	5.81442	5.84898
hsa-miR-3945	2.68965e-08	2.89e-07	2.9124	up	MIMAT0018361					ATATCAACCCTCTCCTATGC	49.9503	14.6923	5.58258	4.04037	62.9411	43.3213	61.1154	50.409	31.9649	14.8703	14.2965	13.9587	13.5855	16.7507	5.61784	5.38831	5.66189	5.61784	5.62702	3.87824	4.04003	4.21917	4.04003	4.0244
hsa-miR-3976	4.75706e-07	2.923e-06	2.99482	up	MIMAT0019361					ACATTAATCTTCCTGCTCT	232.666	52.7191	7.72469	6.14222	376.529	195.604	266.807	203.397	120.993	58.0369	52.8078	50.2308	44.4811	58.0389	8.0627	7.68389	7.68389	7.63371	7.55924	6.16283	6.2386	6.2386	5.89404	6.17702
hsa-miR-409-3p	0.00350778	0.00706707	11.5942	up	MIMAT0001639	chr14	-	100601443	100601457	AGGGGTTCACCGAGCA	4.02	0.1	0.448924	-3.0864	5	5	5	5	0.1	0.1	0.1	0.1	0.1	0.1	1.33274	1.61443	0.878566	1.39309	-2.97421	-3.06629	-3.15333	-2.94086	-3.05701	-3.21453
hsa-miR-422a	1.18269e-06	6.215e-06	3.74281	up	MIMAT0001339					GCCTTCTGACCCTA	20.0174	5	4.03401	2.12989	27.8399	16.6795	24.435	19.3853	11.7473	5	5	5	5	5	4.40872	3.8221	4.08915	4.00619	3.8439	2.16808	2.0347	2.40212	2.2436	1.80097
hsa-miR-425-3p	1.68431e-08	2.06e-07	3.40665	up	MIMAT0001343	chr3	+	49057656	49057645	GGGCGGACACGAC	25.0869	5.80377	4.46532	2.69697	28.461	23.6993	30.4354	27.1483	15.6903	6.77845	5.92165	5	5.14828	6.17046	4.44417	4.43752	4.50725	4.5357	4.402	2.79876	2.80762	2.40212	2.7431	2.73326
hsa-miR-4253	1.41418e-07	1.04e-06	3.0526	up	MIMAT0016882					ACCCCCTGGACATGC	243.899	55.3508	7.86748	6.25744	273.136	213.986	315.05	238.17	179.151	56.7378	53.9948	55.7612	50.7938	59.4666	7.68389	7.79963	7.99154	7.79963	8.0627	6.09584	6.28565	6.48213	6.21905	6.20452
hsa-miR-4263	4.95541e-08	4.37e-07	24.054	up	MIMAT0016898					GGCCAAGGCACTTAG	5	0.1	1.5018	-3.0864	5	5	5	5	5	0.1	0.1	0.1	0.1	0.1	1.33274	1.61443	0.878566	1.39309	2.29019	-3.06629	-3.15333	-2.94086	-3.05701	-3.21453
hsa-miR-4274	4.1567e-09	7.1e-08	2.7177	up	MIMAT0016906					CAGGGGGAGGGAC	21.8583	5.77095	4.22518	2.78279	25.6834	19.7905	27.5408	22.2274	14.0494	6.28904	5.99296	5.17968	5.15657	6.23649	4.32534	4.10036	4.33337	4.17806	4.18877	2.71746	2.83801	2.86827	2.74713	2.7431
hsa-miR-4281	2.94523e-06	1.3726e-05	3.46754	up	MIMAT0016907					CCCCCCTCCCCG	8583.11	3187.46	13.5398	11.7459	9888.22	8051.58	10281.8	8666.52	6027.48	3153	3100.96	3289.56	2935.27	3458.52	13.6809	12.9755	13.6809	13.6809	13.6809	11.6797	11.6797	12.0109	11.6797	11.6797
hsa-miR-4310	1.06967e-06	5.719e-06	4.44492	up	MIMAT0016862					GGGACATGAATGCTGC	23.43	5	4.28205	2.12989	24.4852	21.6649	32.9774	26.2413	11.781	5	5	5	5	5	4.23245	4.25436	4.60667	4.4678	3.84898	2.16808	2.0347	2.40212	2.2436	1.80097
hsa-miR-4419a	8.85984e-07	4.929e-06	2.2824	up	MIMAT0018931					TGCAGTCTCCTCCCT	121.162	42.0247	6.86239	5.67183	150.21	104.232	158.028	118.908	74.4337	43.7466	40.9042	41.2412	38.0616	46.1697	6.77407	6.75735	7.08555	6.80443	6.89055	5.5528	5.63812	5.9234	5.61784	5.62702
hsa-miR-4433a-5p	1.1007e-09	2.3e-08	4.6304	up	MIMAT0020956	chr2	-	64567913	64567924	ACAGGAGTGGGGG	35.1741	5.8177	5.00137	2.79023	37.6814	31.4274	45.2707	37.1235	24.3677	6.20749	6.11097	5.03232	5.16764	6.57009	4.86576	4.83507	5.13082	5.0876	5.0876	2.70176	2.87859	2.84411	2.74915	2.77756
hsa-miR-4484	1.0407e-08	1.46e-07	2.38214	up	MIMAT0019018					TGGGGCTTCTCCCG	40.6742	13.861	5.2135	3.96125	49.1948	35.9856	50.9814	40.947	26.262	14.7853	13.7477	12.6765	12.9039	15.1914	5.21162	5.0876	5.33659	5.21162	5.2201	3.86771	3.98729	4.07661	3.95346	3.92117
hsa-miR-4493	0.0222058	0.0379159	11.281	up	MIMAT0019028					ACAGAGATGGAAAGGCC	6.98717	2.06	2.45939	-1.03643	6.43262	7.4086	9.19027	6.90435	5	5	0.1	0.1	0.1	5	2.45233	2.53388	2.54985	2.47069	2.29019	2.16808	-3.15333	-2.94086	-3.05701	1.80097
hsa-miR-4496	4.32244e-07	2.696e-06	2.11611	up	MIMAT0019031					CCCTCTCAGCTTCAGT	106.859	40.4402	6.68874	5.60732	134.049	91.9414	133.155	107.648	67.5016	40.4969	39.4514	39.2273	38.3866	44.6387	6.61355	6.64197	6.8274	6.64197	6.71879	5.43149	5.58729	5.81442	5.63812	5.5653
hsa-miR-4512	0.0422659	0.0601363	6.10305	up	MIMAT0019049					TGGGCGATACAGTGAG	3.04	0.1	-0.476873	-3.0864	5	5	5	0.1	0.1	0.1	0.1	0.1	0.1	0.1	1.33274	1.61443	0.878566	-3.23589	-2.97421	-3.06629	-3.15333	-2.94086	-3.05701	-3.21453
hsa-miR-4531	4.95e-11	1e-09	8.61377	up	MIMAT0019070					TCAGAAGCCTTCTCCA	70.7056	6.97738	6.13612	3.02948	87.1989	57.6304	87.2249	72.4206	49.0531	7.15696	6.74699	6.49646	6.35875	8.12775	6.11043	5.98803	6.19093	6.1369	6.25432	2.87198	3.00699	3.16894	3.00699	3.09248
hsa-miR-4638-3p	0.00250058	0.00540843	21.5461	up	MIMAT0019696					CGGCCGGCTGAG	5.94374	1.08	2.38056	-2.0488	5.51175	6.3875	6.47633	6.34311	5	0.1	5	0.1	0.1	0.1	2.36853	2.4417	2.37468	2.42768	2.29019	-3.06629	2.0347	-2.94086	-3.05701	-3.21453
hsa-miR-4641	2.13098e-06	1.0527e-05	31.4282	up	MIMAT0019701					TGAGGCAAAAGTATGGC	6.59786	0.1	1.88759	-3.0864	12.9893	5	5	5	5	0.1	0.1	0.1	0.1	0.1	3.26165	1.61443	0.878566	1.39309	2.29019	-3.06629	-3.15333	-2.94086	-3.05701	-3.21453
hsa-miR-4652-3p	0.0224864	0.0383045	10.6656	up	MIMAT0019717					TGAGGGGATGGGTTAA	5.7089	2.06	2.36919	-1.0457	6.2284	5.09033	6.49904	5.72674	5	0.1	5	0.1	0.1	5	2.4388	2.35499	2.37619	2.3858	2.29019	-3.06629	2.0347	-2.94086	-3.05701	1.80097
hsa-miR-4655-3p	8.17313e-06	3.3423e-05	3.50041	up	MIMAT0019722					CCCCGGGGACCT	25.0244	5.53194	4.37889	2.57136	36.2651	24.7354	26.6828	25.0285	12.4102	5.72506	6.01473	5	5	5.9199	4.82383	4.47614	4.25436	4.38664	3.95346	2.64461	2.8595	2.40212	2.2436	2.707
hsa-miR-4664-3p	2.34884e-06	1.1331e-05	2.40837	up	MIMAT0019738					GACGGGGCTCACA	16.9975	5.59548	3.83289	2.56484	17.379	17.0442	20.671	17.7307	12.1624	6.19254	5.53816	5	5	6.2467	3.73946	3.89033	3.8145	3.80588	3.91429	2.69808	2.73326	2.40212	2.2436	2.74713
hsa-miR-4665-3p	4.3939e-09	7.3e-08	3.88224	up	MIMAT0019740					GGCGGGGGCTAC	61.1459	14.1975	5.94317	3.98629	68.1184	57.1444	75.7794	64.6134	40.0741	15.7227	14.799	11.9379	13.0825	15.4454	5.67683	5.97558	6.05044	6.00651	6.00651	3.94113	4.10036	3.9744	3.9744	3.94113
hsa-miR-4665-5p	0.0407853	0.058231	5.94849	up	MIMAT0019739					GCTCGCGCTCACG	3.04	0.1	-0.513879	-3.0864	5	0.1	5	5	0.1	0.1	0.1	0.1	0.1	0.1	1.33274	-3.19959	0.878566	1.39309	-2.97421	-3.06629	-3.15333	-2.94086	-3.05701	-3.21453
hsa-miR-4666b	1e-13	0	51.1422	up	MIMAT0022485					GGGAATTACAATCTGACA	7.93395	0.1	2.59004	-3.0864	9.17823	6.84447	9.80347	8.35167	5.49191	0.1	0.1	0.1	0.1	0.1	2.68252	2.48444	2.59573	2.58659	2.60092	-3.06629	-3.15333	-2.94086	-3.05701	-3.21453
hsa-miR-4687-3p	1.16352e-07	8.93e-07	2.8858	up	MIMAT0019775					GCCTGCCCCCTCC	1299.81	291.448	10.3754	8.84647	1614.09	1191.69	1647.9	1278.26	767.085	301.202	288.523	278.213	260.163	329.139	10.2734	10.4081	10.6424	10.4081	10.1452	8.75165	8.81814	8.90111	8.86034	8.90111
hsa-miR-4687-5p	0.00350778	0.00706707	11.5942	up	MIMAT0019774					TTTGGGTGCGGGAG	4.02	0.1	0.448924	-3.0864	5	5	5	5	0.1	0.1	0.1	0.1	0.1	0.1	1.33274	1.61443	0.878566	1.39309	-2.97421	-3.06629	-3.15333	-2.94086	-3.05701	-3.21453
hsa-miR-4689	8.83323e-06	3.6003e-05	2.11263	up	MIMAT0019778					GGCCCCCACCATG	145.948	49.8873	7.09271	6.01367	160.376	126.214	210.609	151.083	81.4598	51.0701	51.3644	45.9049	44.5234	56.5736	6.90783	7.01583	7.38639	7.17901	6.97449	5.81442	6.17702	6.09584	5.9087	6.07239
hsa-miR-4697-3p	0.00193584	0.00431546	24.6993	up	MIMAT0019792					ACCAAGGGGCAGGA	7.85413	1.08	2.5776	-2.0488	8.60525	6.73361	10.2688	8.47183	5.19112	0.1	5	0.1	0.1	0.1	2.62636	2.46846	2.64461	2.60257	2.54599	-3.06629	2.0347	-2.94086	-3.05701	-3.21453
hsa-miR-4698	1.22533e-08	1.63e-07	2.46849	up	MIMAT0019793					TGGGGTCTTCCTCTAC	22.1222	6.47559	4.23625	2.93262	27.4651	20.1241	26.2726	22.7584	13.991	6.97454	6.55708	5.75619	5.86688	7.22328	4.402	4.13532	4.22675	4.25436	4.16282	2.83801	2.95888	3.027	2.90776	2.93144
hsa-miR-4699-3p	1.32288e-08	1.7e-07	33.6939	up	MIMAT0019795					GGAGAAGATTGCAGAGT	5.26175	0.1	1.98801	-3.0864	5	5	6.09873	5.21001	5	0.1	0.1	0.1	0.1	0.1	1.33274	1.61443	2.35291	2.34978	2.29019	-3.06629	-3.15333	-2.94086	-3.05701	-3.21453
hsa-miR-4701-5p	0.00229001	0.00503233	22.6169	up	MIMAT0019798					AAGGGGTAGGTGTGGT	6.86586	1.08	2.45053	-2.0488	7.50234	5.99077	8.79009	7.04612	5	0.1	5	0.1	0.1	0.1	2.54814	2.41568	2.51767	2.48098	2.29019	-3.06629	2.0347	-2.94086	-3.05701	-3.21453
hsa-miR-4711-3p	1.91394e-08	2.19e-07	29.4136	up	MIMAT0019817					ATCAAGCCAGAAGACAC	5.08295	0.1	1.79201	-3.0864	5	5	5.41473	5	5	0.1	0.1	0.1	0.1	0.1	1.33274	1.61443	2.32959	1.39309	2.29019	-3.06629	-3.15333	-2.94086	-3.05701	-3.21453
hsa-miR-4714-5p	9.176e-10	2e-08	40.0222	up	MIMAT0019822					ATCAACCTAAGGGGTCA	5.91464	0.1	2.23632	-3.0864	6.46715	5	7.25855	5.84751	5	0.1	0.1	0.1	0.1	0.1	2.45866	1.61443	2.42668	2.39167	2.29019	-3.06629	-3.15333	-2.94086	-3.05701	-3.21453
hsa-miR-4716-5p	4.38103e-08	4.37e-07	4.37852	up	MIMAT0019826					AGAAGGGGGAAGGAAA	22.035	5	4.26033	2.12989	23.2034	20.9685	27.0775	23.8275	15.0979	5	5	5	5	5	4.15583	4.20097	4.27812	4.33337	4.33337	2.16808	2.0347	2.40212	2.2436	1.80097
hsa-miR-4722-3p	1.20945e-07	9.16e-07	5.30252	up	MIMAT0019837					CTGCAGGGAGGTGC	27.0254	5	4.53657	2.12989	27.4332	25.8618	38.1847	28.9227	14.7246	5	5	5	5	5	4.39437	4.5357	4.82383	4.64253	4.28641	2.16808	2.0347	2.40212	2.2436	1.80097
hsa-miR-4731-3p	2.03655e-08	2.23e-07	5.06596	up	MIMAT0019854					AGTGTTGGGGGCCA	25.4185	5	4.47072	2.12989	28.9829	22.8049	31.6578	26.8316	16.8152	5	5	5	5	5	4.47614	4.34043	4.54142	4.51361	4.48203	2.16808	2.0347	2.40212	2.2436	1.80097
hsa-miR-4732-5p	7.453e-05	0.000233616	2.15159	up	MIMAT0019855					AGCTTCCTGCTCCCT	528.044	146.495	8.95194	7.84654	830.208	451.15	624.021	474.877	259.965	159.285	146.492	146.342	120.598	159.759	9.42274	8.90111	8.96594	8.90111	8.5688	7.78318	7.87476	7.99154	7.6541	7.92912
hsa-miR-4739	6.74816e-07	3.876e-06	2.29986	up	MIMAT0019868					AGGGCCCCTCCGC	160.678	50.6959	7.26129	6.05974	193.926	142.517	211.226	168.588	87.1315	51.7564	51.9032	46.774	46.6708	56.375	7.11641	7.21015	7.42728	7.4076	7.14499	5.86227	6.19093	6.1369	6.05044	6.05818
hsa-miR-4746-3p	0.00559086	0.0108565	13.9648	up	MIMAT0019881					TCGGCCCGCAGG	5.2255	1.08	1.72042	-2.0833	6.12749	5	5	5	5	0.1	0.1	0.1	0.1	5	2.42583	1.61443	0.878566	1.39309	2.29019	-3.06629	-3.15333	-2.94086	-3.05701	1.80097
hsa-miR-4747-5p	4.95541e-08	4.37e-07	24.054	up	MIMAT0019882					CTAAGACCAAGCCTCC	5	0.1	1.5018	-3.0864	5	5	5	5	5	0.1	0.1	0.1	0.1	0.1	1.33274	1.61443	0.878566	1.39309	2.29019	-3.06629	-3.15333	-2.94086	-3.05701	-3.21453
hsa-miR-4748	7.3198e-09	1.12e-07	3.15299	up	MIMAT0019884					AGCAAATCCTCCCCAA	137.184	33.3782	7.03392	5.3772	171.792	118.064	176.093	138.288	81.6852	34.9572	33.3265	30.7937	30.8676	36.9459	6.97449	6.90783	7.2472	7.04112	6.99898	5.25583	5.40443	5.45621	5.3651	5.40443
hsa-miR-4749-3p	3.0345e-09	5.5e-08	2.72752	up	MIMAT0019886					CTGTGGGGGCAGG	30.2984	8.42145	4.73218	3.28459	32.2487	27.7726	38.7949	31.9133	20.7627	9.56206	8.89438	6.97269	7.90282	8.77529	4.60667	4.66639	4.84879	4.75304	4.78603	3.28965	3.37103	3.27277	3.30153	3.18799
hsa-miR-4761-5p	0.00708431	0.0132362	12.0012	up	MIMAT0019908					GGTCAGGCATGCAC	5	1.08	1.5018	-2.0833	5	5	5	5	5	0.1	0.1	0.1	0.1	5	1.33274	1.61443	0.878566	1.39309	2.29019	-3.06629	-3.15333	-2.94086	-3.05701	1.80097
hsa-miR-4769-3p	2.53536e-08	2.75e-07	4.45839	up	MIMAT0019923					GTAGGGGAGGGAGG	28.5905	5.20456	4.67141	2.51489	29.2897	27.2495	34.6939	30.2543	21.4648	5.42914	5.39523	5	5	5.19845	4.49367	4.62399	4.71555	4.68877	4.83507	2.60541	2.7148	2.40212	2.2436	2.60851
hsa-miR-4783-3p	0.0422659	0.0601363	6.10305	up	MIMAT0019947					GCAGACGCGCCC	3.04	0.1	-0.476873	-3.0864	5	5	5	0.1	0.1	0.1	0.1	0.1	0.1	0.1	1.33274	1.61443	0.878566	-3.23589	-2.97421	-3.06629	-3.15333	-2.94086	-3.05701	-3.21453
hsa-miR-4787-3p	2.5521e-06	1.2216e-05	2.17764	up	MIMAT0019957					GCGCGGGGCAG	43.553	17.0801	5.40517	4.2824	44.9659	44.9183	52.5172	44.8803	30.4835	20.748	17.9437	12.6834	15.3474	18.6778	5.14365	5.51175	5.44715	5.40443	5.51883	4.41715	4.44417	4.08315	4.24077	4.22675
hsa-miR-4792	1.71725e-07	1.21e-06	27.9146	up	MIMAT0019964					GCCAGCGAGCGC	5.19482	0.1	1.71654	-3.0864	5.97411	5	5	5	5	0.1	0.1	0.1	0.1	0.1	2.40645	1.61443	0.878566	1.39309	2.29019	-3.06629	-3.15333	-2.94086	-3.05701	-3.21453
hsa-miR-4800-5p	8.3e-12	1e-09	3.63265	up	MIMAT0019978					TCCTTCCTTCCTCGG	240.728	47.9392	7.80361	5.94258	330.401	208.269	292.022	240.385	132.563	52.3824	46.899	41.7775	45.3698	53.2675	7.84674	7.75415	7.84674	7.84674	7.72364	5.89404	5.95902	5.97558	5.97558	5.9087
hsa-miR-483-3p	0.00234278	0.00513003	2.14025	up	MIMAT0002173					AAGACGGGAGGAGAGGAG	12.205	5	3.22767	2.12989	8.6321	13.1606	13.8201	12.405	13.0074	5	5	5	5	5	2.62851	3.255	3.08594	3.12887	4.04003	2.16808	2.0347	2.40212	2.2436	1.80097
hsa-miR-487b-5p	0.00708431	0.0132362	12.0012	up	MIMAT0026614					CGAACAGGACAGGG	5	1.08	1.5018	-2.0833	5	5	5	5	5	0.1	0.1	0.1	0.1	5	1.33274	1.61443	0.878566	1.39309	2.29019	-3.06629	-3.15333	-2.94086	-3.05701	1.80097
hsa-miR-5003-3p	3.7818e-06	1.7046e-05	2.08651	up	MIMAT0021026					CCCCAACAACCTAGAA	24.8696	8.78685	4.41208	3.35099	34.6925	22.0393	29.8435	23.2011	14.5717	9.5306	8.95877	7.69443	7.97089	9.77957	4.74751	4.27812	4.47614	4.28641	4.27221	3.28173	3.40251	3.40887	3.3251	3.33672
hsa-miR-501-5p	0.0407853	0.058231	5.94849	up	MIMAT0002872	chrX	-	49661088	49661104	TCTCACCCAGGGACAAAG	3.04	0.1	-0.513879	-3.0864	5	0.1	5	5	0.1	0.1	0.1	0.1	0.1	0.1	1.33274	-3.19959	0.878566	1.39309	-2.97421	-3.06629	-3.15333	-2.94086	-3.05701	-3.21453
hsa-miR-508-5p	0.0407853	0.058231	5.94849	up	MIMAT0004778					CATGAGTGACGCCCTC	3.04	0.1	-0.513879	-3.0864	5	0.1	5	5	0.1	0.1	0.1	0.1	0.1	0.1	1.33274	-3.19959	0.878566	1.39309	-2.97421	-3.06629	-3.15333	-2.94086	-3.05701	-3.21453
hsa-miR-5087	1.16709e-08	1.58e-07	39.1639	up	MIMAT0021079					CATGCCAGCAAAGCT	6.26337	0.1	2.20505	-3.0864	5	6.94149	7.51509	6.86026	5	0.1	0.1	0.1	0.1	0.1	1.33274	2.49257	2.44272	2.46703	2.29019	-3.06629	-3.15333	-2.94086	-3.05701	-3.21453
hsa-miR-5092	4.95541e-08	4.37e-07	24.054	up	MIMAT0021084					GATGCCAAGCTCAGC	5	0.1	1.5018	-3.0864	5	5	5	5	5	0.1	0.1	0.1	0.1	0.1	1.33274	1.61443	0.878566	1.39309	2.29019	-3.06629	-3.15333	-2.94086	-3.05701	-3.21453
hsa-miR-512-3p	0.000114736	0.00034393	2.04121	up	MIMAT0002823					GACCTCAGCTATGACAGCA	12.2358	5	3.15931	2.12989	11.1059	14.4855	15.1253	13.4027	7.05956	5	5	5	5	5	2.95888	3.47302	3.24782	3.23492	2.88192	2.16808	2.0347	2.40212	2.2436	1.80097
hsa-miR-513a-3p	1.05262e-06	5.652e-06	3.66583	up	MIMAT0004777					CCTTCTCAGAAAGGTGAA	19.4228	5	4.00403	2.12989	24.7028	15.9038	24.7047	18.5378	13.2648	5	5	5	5	5	4.24077	3.66112	4.12047	3.92117	4.07661	2.16808	2.0347	2.40212	2.2436	1.80097
hsa-miR-513b-3p	0.00708431	0.0132362	12.0012	up	MIMAT0026749					TCCTCTCAAAAAGGTGAC	5	1.08	1.5018	-2.0833	5	5	5	5	5	0.1	0.1	0.1	0.1	5	1.33274	1.61443	0.878566	1.39309	2.29019	-3.06629	-3.15333	-2.94086	-3.05701	1.80097
hsa-miR-514b-5p	1.59223e-07	1.143e-06	2.39872	up	MIMAT0015087					ATGATTGCCTCCCTCTT	161.018	49.8728	7.26426	6.00199	198.082	137.783	203.345	159.047	106.835	51.4778	49.2782	49.5488	45.041	54.0181	7.21015	7.11641	7.31812	7.31812	7.35847	5.84898	6.05818	6.20452	5.93924	5.95902
hsa-miR-518b	1.90325e-08	2.19e-07	29.4079	up	MIMAT0002844					ACCTCTAAAGGGGAGCG	5.06726	0.1	1.79173	-3.0864	5	5	5.3363	5	5	0.1	0.1	0.1	0.1	0.1	1.33274	1.61443	2.32819	1.39309	2.29019	-3.06629	-3.15333	-2.94086	-3.05701	-3.21453
hsa-miR-5195-3p	1.39023e-07	1.028e-06	2.03409	up	MIMAT0021127					AGCCCCCTCAGAGAA	387.579	119.502	8.50021	7.47583	482.043	327.347	504.447	389.878	234.181	122.562	120.658	114.946	108.745	130.597	8.49093	8.49093	8.5688	8.53863	8.41177	7.31812	7.48842	7.6541	7.47022	7.44826
hsa-miR-5196-3p	0.0364967	0.0541435	8.97041	up	MIMAT0021129					CTGGGAGGGAGACG	5.38099	2.06	2.14199	-1.02318	5	5.0764	6.19875	5.6298	5	0.1	0.1	0.1	5	5	1.33274	2.34821	2.35955	2.37925	2.29019	-3.06629	-3.15333	-2.94086	2.2436	1.80097
hsa-miR-541-5p	0.00708431	0.0132362	12.0012	up	MIMAT0004919	chr14	-	101530850	101530865	AGTGGGACCGACAGCAG	5	1.08	1.5018	-2.0833	5	5	5	5	5	0.1	0.1	0.1	0.1	5	1.33274	1.61443	0.878566	1.39309	2.29019	-3.06629	-3.15333	-2.94086	-3.05701	1.80097
hsa-miR-548bb-5p	4.95541e-08	4.37e-07	24.054	up	MIMAT0035703					GGCAAAAACCATAGTTACT	5	0.1	1.5018	-3.0864	5	5	5	5	5	0.1	0.1	0.1	0.1	0.1	1.33274	1.61443	0.878566	1.39309	2.29019	-3.06629	-3.15333	-2.94086	-3.05701	-3.21453
hsa-miR-550a-5p	6.73773e-07	3.876e-06	3.32893	up	MIMAT0004800	chr7	-	30329439	30329453	GGGCTCTTACTCCCT	17.9321	5	3.86495	2.12989	22.2152	16.2367	21.9515	18.2442	11.0131	5	5	5	5	5	4.08915	3.70804	3.94113	3.87215	3.71427	2.16808	2.0347	2.40212	2.2436	1.80097
hsa-miR-5571-5p	4.54705e-07	2.822e-06	3.10951	up	MIMAT0022257					GGGAGGCTCCTTTGA	16.6747	5	3.76658	2.12989	17.3646	15.5964	20.8545	18.0112	11.5466	5	5	5	5	5	3.73279	3.60134	3.84898	3.8439	3.80588	2.16808	2.0347	2.40212	2.2436	1.80097
hsa-miR-5587-5p	4.7e-12	1e-09	51.3845	up	MIMAT0022289					AGTCCCGGAGGTGA	8.46779	0.1	2.59686	-3.0864	9.29929	8.58266	10.7816	8.67544	5	0.1	0.1	0.1	0.1	0.1	2.70969	2.65418	2.69808	2.63216	2.29019	-3.06629	-3.15333	-2.94086	-3.05701	-3.21453
hsa-miR-563	8e-13	0	52.4973	up	MIMAT0003227					GGGAAACGTATGTCAAC	8.24231	0.1	2.62777	-3.0864	9.87996	6.77399	10.3419	9.03987	5.17589	0.1	0.1	0.1	0.1	0.1	2.79876	2.47376	2.65153	2.6713	2.54349	-3.06629	-3.15333	-2.94086	-3.05701	-3.21453
hsa-miR-5685	0.00350778	0.00706707	11.5942	up	MIMAT0022475					CCCGTGATAACTGCTG	4.02	0.1	0.448924	-3.0864	5	5	5	5	0.1	0.1	0.1	0.1	0.1	0.1	1.33274	1.61443	0.878566	1.39309	-2.97421	-3.06629	-3.15333	-2.94086	-3.05701	-3.21453
hsa-miR-5696	0.0407853	0.058231	5.94849	up	MIMAT0022489					GGCATCAGACTACTTAAAT	3.04	0.1	-0.513879	-3.0864	5	0.1	5	5	0.1	0.1	0.1	0.1	0.1	0.1	1.33274	-3.19959	0.878566	1.39309	-2.97421	-3.06629	-3.15333	-2.94086	-3.05701	-3.21453
hsa-miR-5699-5p	0.0407853	0.058231	5.94849	up	MIMAT0027103					CTTGTCCTTCCTTGTTG	3.04	0.1	-0.513879	-3.0864	5	0.1	5	5	0.1	0.1	0.1	0.1	0.1	0.1	1.33274	-3.19959	0.878566	1.39309	-2.97421	-3.06629	-3.15333	-2.94086	-3.05701	-3.21453
hsa-miR-583	3.0533e-09	5.5e-08	4.09937	up	MIMAT0003248					GTAATGGGACCTTCCTCT	62.5951	13.6986	5.98787	3.95247	76.2347	53.7703	76.2931	64.2759	42.4013	13.7765	13.6757	13.0371	12.2554	15.7482	5.9234	5.86227	6.08282	5.98803	6.08282	3.78581	3.9744	4.14274	3.88496	3.9744
hsa-miR-601	5.60458e-08	4.84e-07	3.27705	up	MIMAT0003269					CTCCTCCAACAATCCTAGA	331.437	64.6786	8.27115	6.55875	391.521	288.361	408.649	330.024	238.629	66.4924	63.1708	64.8714	58.9532	69.9052	8.11973	8.24178	8.30856	8.2203	8.46537	6.46264	6.48213	6.8274	6.53945	6.48213
hsa-miR-602	5.40671e-07	3.241e-06	2.96786	up	MIMAT0003270					GGGCCGCAGCTGTCG	16.105	5	3.69931	2.12989	17.8152	15.1314	19.6776	17.0435	10.8574	5	5	5	5	5	3.78581	3.54791	3.73946	3.73279	3.69059	2.16808	2.0347	2.40212	2.2436	1.80097
hsa-miR-6069	8.328e-10	1.9e-08	5.89049	up	MIMAT0023694					GGGGGCAGCAGG	67.9424	9.92839	6.07573	3.51734	75.3601	61.8883	86.4282	74.5874	41.4482	10.0081	10.5477	9.15751	9.16478	10.7639	5.89404	6.07239	6.17702	6.17702	6.05818	3.34143	3.61873	3.67168	3.48958	3.46529
hsa-miR-6124	7.23814e-08	6.06e-07	2.07935	up	MIMAT0024597					TCCTCCCCCTTCCTT	1661.09	534.088	10.7021	9.646	1950.88	1464.62	2115.71	1686.67	1087.58	550.248	524.204	530.629	483.619	581.74	10.4841	10.7566	10.7566	10.7566	10.7566	9.58196	9.66202	9.66202	9.66202	9.66202
hsa-miR-613	0.00350778	0.00706707	11.5942	up	MIMAT0003281					GGCAAAGAAGGAACAT	4.02	0.1	0.448924	-3.0864	5	5	5	5	0.1	0.1	0.1	0.1	0.1	0.1	1.33274	1.61443	0.878566	1.39309	-2.97421	-3.06629	-3.15333	-2.94086	-3.05701	-3.21453
hsa-miR-625-3p	1.38741e-07	1.028e-06	3.77318	up	MIMAT0004808	chr14	-	65937875	65937892	TGAGGGGGAAAGTTCTATA	19.6541	5	4.04567	2.12989	23.0131	16.9161	24.0266	21.0761	13.2385	5	5	5	5	5	4.12632	3.86139	4.07059	4.10718	4.06288	2.16808	2.0347	2.40212	2.2436	1.80097
hsa-miR-625-5p	0.0407853	0.058231	5.94849	up	MIMAT0003294	chr14	-	65937837	65937854	GGACTATAGAACTTTCCCC	3.04	0.1	-0.513879	-3.0864	5	0.1	5	5	0.1	0.1	0.1	0.1	0.1	0.1	1.33274	-3.19959	0.878566	1.39309	-2.97421	-3.06629	-3.15333	-2.94086	-3.05701	-3.21453
hsa-miR-637	0.00458894	0.00901963	14.6829	up	MIMAT0003307					ACGCAGAGCCCGAAAGC	5.12626	1.08	1.79276	-2.0833	5	5	5.63128	5	5	0.1	0.1	0.1	0.1	5	1.33274	1.61443	2.33336	1.39309	2.29019	-3.06629	-3.15333	-2.94086	-3.05701	1.80097
hsa-miR-645	0.00350778	0.00706707	11.5942	up	MIMAT0003315					TCAGCAGTACCAGCCTAG	4.02	0.1	0.448924	-3.0864	5	5	5	5	0.1	0.1	0.1	0.1	0.1	0.1	1.33274	1.61443	0.878566	1.39309	-2.97421	-3.06629	-3.15333	-2.94086	-3.05701	-3.21453
hsa-miR-6503-3p	0.0310426	0.0509132	9.24404	up	MIMAT0025463					GGAGGTCTGCATCCT	5.68826	2.06	2.16283	-1.0457	5	5.5319	7.08241	5.82699	5	0.1	5	0.1	0.1	5	1.33274	2.3858	2.41568	2.38972	2.29019	-3.06629	2.0347	-2.94086	-3.05701	1.80097
hsa-miR-6503-5p	0.00350778	0.00706707	11.5942	up	MIMAT0025462					TCTGGGGATTTGAATGC	4.02	0.1	0.448924	-3.0864	5	5	5	5	0.1	0.1	0.1	0.1	0.1	0.1	1.33274	1.61443	0.878566	1.39309	-2.97421	-3.06629	-3.15333	-2.94086	-3.05701	-3.21453
hsa-miR-6507-3p	5e-13	0	46.3318	up	MIMAT0025471					GGGAAAAATAGGAAGGAC	6.83215	0.1	2.44753	-3.0864	8.03845	6.03715	8.50601	6.57916	5	0.1	0.1	0.1	0.1	0.1	2.58469	2.41793	2.4975	2.44733	2.29019	-3.06629	-3.15333	-2.94086	-3.05701	-3.21453
hsa-miR-6507-5p	1.01268e-06	5.504e-06	2.12157	up	MIMAT0025470					ACAAAGTCCCTCCTATTC	33.5343	12.2052	4.88307	3.79794	39.4358	28.8103	45.0715	34.0041	20.3499	12.3813	12.3552	11.5449	11.3519	13.3926	4.95891	4.71555	5.10272	4.88513	4.75304	3.6661	3.8439	3.92117	3.78581	3.7727
hsa-miR-6512-5p	0.0045938	0.00901963	14.6669	up	MIMAT0025480					TCTTCCAGCTCTTCTAATG	5.03768	1.08	1.79119	-2.0833	5	5	5.18838	5	5	0.1	0.1	0.1	0.1	5	1.33274	1.61443	2.32549	1.39309	2.29019	-3.06629	-3.15333	-2.94086	-3.05701	1.80097
hsa-miR-6514-3p	0.00950497	0.0171617	11.7176	up	MIMAT0025485					CTGGAGTGGAAGAACA	5	1.08	1.5018	-2.0488	5	5	5	5	5	0.1	5	0.1	0.1	0.1	1.33274	1.61443	0.878566	1.39309	2.29019	-3.06629	2.0347	-2.94086	-3.05701	-3.21453
hsa-miR-6515-3p	3.19e-10	8e-09	7.86005	up	MIMAT0025487					CTGGGGGGTAGATGA	58.7446	6.32624	5.877	2.90246	69.2289	51.111	73.178	61.6698	38.5352	6.51084	6.46561	6.06078	5.92056	6.67339	5.69958	5.78063	6.00651	5.93924	5.95902	2.75558	2.93144	3.08199	2.92298	2.8203
hsa-miR-652-5p	4.16252e-07	2.636e-06	2.29315	up	MIMAT0022709					TGAATGGCACCCTCTC	31.286	10.3459	4.77567	3.57834	38.2353	27.6833	39.3584	32.0698	19.0829	10.8051	9.87324	9.78977	9.44386	11.8177	4.92807	4.65279	4.89356	4.7614	4.64253	3.44396	3.53274	3.7727	3.54094	3.60134
hsa-miR-659-3p	8.925e-09	1.27e-07	2.64036	up	MIMAT0003337	chr22	+	38243766	38243754	TGGGGACCCTCCCT	70.8006	21.5143	6.11638	4.71565	83.8192	62.4633	91.8116	74.5	41.4089	22.2646	21.6414	19.8219	19.6147	24.229	6.0342	6.09584	6.2386	6.16283	6.05044	4.56416	4.77875	4.817	4.68877	4.72957
hsa-miR-663a	0.00350778	0.00706707	11.5942	up	MIMAT0003326	chr20	+	26188857	26188846	GCGGTCCCGCGGC	4.02	0.1	0.448924	-3.0864	5	5	5	5	0.1	0.1	0.1	0.1	0.1	0.1	1.33274	1.61443	0.878566	1.39309	-2.97421	-3.06629	-3.15333	-2.94086	-3.05701	-3.21453
hsa-miR-668-5p	4.95541e-08	4.37e-07	24.054	up	MIMAT0026636					CATGCTCACCCGAGG	5	0.1	1.5018	-3.0864	5	5	5	5	5	0.1	0.1	0.1	0.1	0.1	1.33274	1.61443	0.878566	1.39309	2.29019	-3.06629	-3.15333	-2.94086	-3.05701	-3.21453
hsa-miR-671-3p	0.0270039	0.0453122	10.753	up	MIMAT0004819					GGTGGAGCCCTGA	6.5612	2.06	2.42474	-1.00192	6.07814	6.44709	8.30533	6.97545	5	5	5	0.1	0.1	0.1	2.41726	2.44852	2.48874	2.47902	2.29019	2.16808	2.0347	-2.94086	-3.05701	-3.21453
hsa-miR-6716-5p	6.79346e-05	0.000214029	2.69869	up	MIMAT0025844					GGCCCTTACCCCC	15.7142	5	3.56215	2.12989	18.732	12.6754	21.8433	16.5248	8.79564	5	5	5	5	5	3.87215	3.1752	3.91429	3.66112	3.18799	2.16808	2.0347	2.40212	2.2436	1.80097
hsa-miR-6727-5p	1.7831e-09	3.4e-08	5.98361	up	MIMAT0027355					CGCTCCCAGCCG	76.0861	10.5921	6.19499	3.61397	117.976	74.6802	77.5673	69.3184	40.8887	11.9723	10.7369	9.1925	9.30946	11.7491	6.43367	6.35305	6.09584	6.05818	6.0342	3.60134	3.66112	3.68453	3.53274	3.59013
hsa-miR-6742-3p	6.103e-10	1.5e-08	39.1477	up	MIMAT0027386					CTAGAGGGGACAACCC	5.50724	0.1	2.20445	-3.0864	5.45928	5	6.67507	5.40186	5	0.1	0.1	0.1	0.1	0.1	2.36434	1.61443	2.38897	2.36434	2.29019	-3.06629	-3.15333	-2.94086	-3.05701	-3.21453
hsa-miR-6743-5p	4.95541e-08	4.37e-07	24.054	up	MIMAT0027387					GGGCCACCCGTC	5	0.1	1.5018	-3.0864	5	5	5	5	5	0.1	0.1	0.1	0.1	0.1	1.33274	1.61443	0.878566	1.39309	2.29019	-3.06629	-3.15333	-2.94086	-3.05701	-3.21453
hsa-miR-6745	3.56799e-08	3.7e-07	2.48212	up	MIMAT0027391					AACCAGACCTTCTTCCA	26.5657	8.16867	4.54874	3.23717	29.7111	23.4427	33.0114	28.2849	18.3782	8.37277	7.84562	7.12689	7.61684	9.88122	4.50085	4.40872	4.61374	4.61374	4.60667	3.07201	3.19418	3.30153	3.255	3.36314
hsa-miR-6746-5p	9.01829e-06	3.6637e-05	2.21708	up	MIMAT0027392					CCAGGCCACCTCC	17.8577	6.04291	3.89001	2.74135	17.2563	19.2613	21.9047	19.8309	11.0352	6.52936	5.78127	5	5.75136	7.15255	3.71427	4.04637	3.92935	4.04003	3.72004	2.75871	2.77529	2.40212	2.85414	2.9165
hsa-miR-6748-5p	5.64578e-08	4.84e-07	2.32473	up	MIMAT0027396					AATCCAGTCCTTCCCA	21.1558	6.51269	4.15859	2.94153	25.4064	18.6126	27.3852	20.7005	13.6744	7.065	6.58006	5.77209	5.88611	7.26019	4.27221	4.00619	4.30494	4.08915	4.12047	2.8595	2.96179	3.03483	2.91331	2.93819
hsa-miR-675-3p	0.00350778	0.00706707	11.5942	up	MIMAT0006790	chr11	+	2018052	2018040	TGAGCGGTGAGGGC	4.02	0.1	0.448924	-3.0864	5	5	5	5	0.1	0.1	0.1	0.1	0.1	0.1	1.33274	1.61443	0.878566	1.39309	-2.97421	-3.06629	-3.15333	-2.94086	-3.05701	-3.21453
hsa-miR-675-5p	0.00350778	0.00706707	11.5942	up	MIMAT0004284	chr11	+	2018020	2018008	CACTGTGGGCCCTC	4.02	0.1	0.448924	-3.0864	5	5	5	5	0.1	0.1	0.1	0.1	0.1	0.1	1.33274	1.61443	0.878566	1.39309	-2.97421	-3.06629	-3.15333	-2.94086	-3.05701	-3.21453
hsa-miR-6752-3p	1.54235e-06	7.904e-06	2.7761	up	MIMAT0027405					CTGGGAGTATGGGGG	15.348	5	3.60295	2.12989	16.6207	13.7722	19.3622	16.4689	10.5161	5	5	5	5	5	3.66112	3.37103	3.70804	3.64597	3.62857	2.16808	2.0347	2.40212	2.2436	1.80097
hsa-miR-6759-3p	7.79887e-08	6.34e-07	4.40941	up	MIMAT0027419					CTGAGGGGAGAGGC	22.1117	5	4.27048	2.12989	22.0447	21.4876	28.5587	23.8993	14.568	5	5	5	5	5	4.08315	4.24077	4.42438	4.34043	4.26365	2.16808	2.0347	2.40212	2.2436	1.80097
hsa-miR-6760-3p	5.94076e-06	2.5653e-05	2.24017	up	MIMAT0027421					CTGGGGAGAAGGGG	13.1366	5	3.2935	2.12989	12.8592	12.5747	16.4838	14.2645	9.50067	5	5	5	5	5	3.24393	3.14324	3.39746	3.34143	3.34143	2.16808	2.0347	2.40212	2.2436	1.80097
hsa-miR-6763-3p	1.0713e-08	1.49e-07	3.47808	up	MIMAT0027427					CTGGGGGCAGAGG	24.3343	5.26114	4.41538	2.61709	26.7064	21.9437	29.8158	26.2854	16.9202	5.1834	5.50381	5	5.02494	5.59357	4.3557	4.26365	4.4678	4.47614	4.51361	2.58223	2.7301	2.40212	2.72403	2.64694
hsa-miR-6766-3p	1.6851e-09	3.4e-08	5.73526	up	MIMAT0027433					TGAGGGTGGGGGAA	54.6073	8.23712	5.77839	3.25853	61.9376	47.2292	68.7343	57.3565	37.7788	8.71149	8.51313	7.57635	7.61887	8.76578	5.59637	5.63812	5.9234	5.7948	5.93924	3.13673	3.3251	3.38746	3.26165	3.18168
hsa-miR-6769a-5p	1.3718e-08	1.75e-07	4.84444	up	MIMAT0027438					AGGGCTCCTCCATACC	164.953	26.5095	7.33031	5.05398	180.298	146.11	215.707	172.807	109.844	27.1773	25.8892	26.008	24.3308	29.142	7.01583	7.28996	7.47022	7.42728	7.44826	4.91717	5.04118	5.23065	5.00411	5.0768
hsa-miR-6769b-5p	1.94392e-08	2.2e-07	2.42738	up	MIMAT0027620					GCACTTCTCCTCCCC	295.243	74.7205	8.11532	6.83592	396.424	256.54	361.258	298.963	163.03	78.0921	72.2869	70.2313	69.0866	83.9055	8.18344	8.09844	8.18344	8.11973	7.99154	6.71879	6.77407	6.97449	6.80443	6.90783
hsa-miR-6771-3p	2e-13	0	44.8584	up	MIMAT0027443					CTGCGGGTAGACAGG	6.12376	0.1	2.4009	-3.0864	6.91702	5.47141	6.86553	6.36484	5	0.1	0.1	0.1	0.1	0.1	2.50032	2.38248	2.40123	2.4303	2.29019	-3.06629	-3.15333	-2.94086	-3.05701	-3.21453
hsa-miR-6772-3p	1.63902e-05	6.0666e-05	3.53069	up	MIMAT0027445					TGTGGGCACAGAGTC	18.9175	5	3.94984	2.12989	13.8164	22.0354	26.145	21.1763	11.4142	5	5	5	5	5	3.35759	4.27221	4.21917	4.12047	3.77977	2.16808	2.0347	2.40212	2.2436	1.80097
hsa-miR-6774-5p	2.24582e-06	1.0936e-05	2.62572	up	MIMAT0027448					CATACAGGGTCCCTCC	51.3437	16.6208	5.63627	4.24356	56.4104	43.6932	71.3336	53.1445	32.1368	16.8328	16.6449	15.6598	15.1966	18.7699	5.41207	5.43149	5.98803	5.69958	5.65018	4.08315	4.29722	4.39437	4.21061	4.23245
hsa-miR-6777-3p	7.1147e-08	6.02e-07	4.6205	up	MIMAT0027455					CTGGGGGCCAGG	23.1697	5	4.33794	2.12989	25.4304	20.0341	28.492	25.3824	16.5096	5	5	5	5	5	4.27812	4.12632	4.40872	4.40872	4.4678	2.16808	2.0347	2.40212	2.2436	1.80097
hsa-miR-6780b-5p	1.11611e-07	8.67e-07	2.5033	up	MIMAT0027572					TCTTCCCTGCCAAGC	180.075	52.2842	7.44136	6.11753	240.608	151.43	234.241	166.877	107.217	54.3436	51.171	52.8231	45.7686	57.3147	7.48842	7.38639	7.55924	7.38639	7.38639	5.97558	6.16283	6.33923	5.98803	6.12198
hsa-miR-6786-5p	2.00201e-08	2.21e-07	2.13558	up	MIMAT0027472					ACGCCCCTCCGG	328.306	93.3514	8.2466	7.15197	392.863	288.18	422.852	336.728	200.906	96.5555	92.1382	89.8647	85.8205	102.378	8.14475	8.2203	8.35798	8.26819	8.24178	7.04112	7.14499	7.2472	7.11641	7.21015
hsa-miR-6788-3p	6.44585e-07	3.773e-06	4.43481	up	MIMAT0027477					CTGCAGGGAGGGAA	23.1214	5	4.27876	2.12989	22.4911	22.7988	32.4999	25.5632	12.2538	5	5	5	5	5	4.10718	4.33337	4.58776	4.42438	3.94113	2.16808	2.0347	2.40212	2.2436	1.80097
hsa-miR-6790-3p	1e-13	0	44.5053	up	MIMAT0027481					AGTGAGGGGTCGCC	6.02082	0.1	2.3895	-3.0864	6.33146	5.09285	7.47125	6.20856	5	0.1	0.1	0.1	0.1	0.1	2.44608	2.35627	2.43771	2.41726	2.29019	-3.06629	-3.15333	-2.94086	-3.05701	-3.21453
hsa-miR-6794-3p	0.00390262	0.00772394	16.3731	up	MIMAT0027489					AGGGAGGGACTGAGA	37.1456	4.02	5.09455	1.0613	36.214	35.7362	46.658	40.6652	26.4544	5	5	0.1	5	5	4.817	5.06409	5.20023	5.16079	5.23065	2.16808	2.0347	-2.94086	2.2436	1.80097
hsa-miR-6795-3p	1.27969e-08	1.66e-07	5.86647	up	MIMAT0027491					CTGGGGGAAGAAACG	29.4153	5	4.68238	2.12989	33.1824	25.5992	36.1978	31.8353	20.2617	5	5	5	5	5	4.66639	4.52093	4.74751	4.74751	4.72957	2.16808	2.0347	2.40212	2.2436	1.80097
hsa-miR-6796-3p	5.11825e-07	3.105e-06	3.14883	up	MIMAT0027493					CTGCGGGGAGGG	16.8783	5	3.78471	2.12989	17.2481	16.14	22.099	18.031	10.8734	5	5	5	5	5	3.70804	3.70244	3.96119	3.85415	3.6977	2.16808	2.0347	2.40212	2.2436	1.80097
hsa-miR-6797-3p	5.104e-10	1.3e-08	3.97229	up	MIMAT0027495					GTGGGGAGGGAAGG	32.9453	6.26277	4.87423	2.88426	35.3595	30.0944	42.8422	34.3148	22.1157	6.8671	6.22444	5.30924	6.27777	6.63529	4.78603	4.77875	5.04118	4.89945	4.86576	2.8203	2.90338	2.90338	2.98324	2.81101
hsa-miR-6798-3p	3.81824e-07	2.456e-06	3.45908	up	MIMAT0027497					CTACAGGGGGATGGG	18.2792	5	3.92028	2.12989	20.5548	16.7271	24.1068	18.9302	11.0773	5	5	5	5	5	4.01514	3.83485	4.07661	3.94703	3.72776	2.16808	2.0347	2.40212	2.2436	1.80097
hsa-miR-6800-3p	5.1284e-09	8.2e-08	9.7057	up	MIMAT0027501					GGGGCGATGCCAG	45.3398	5	5.40872	2.12989	51.0095	39.8795	58.9359	49.84	27.0339	5	5	5	5	5	5.29404	5.29404	5.59637	5.58729	5.27188	2.16808	2.0347	2.40212	2.2436	1.80097
hsa-miR-6802-5p	1.0959e-08	1.5e-07	2.97375	up	MIMAT0027504					GCTTCAAGCCCCCC	216.271	51.9552	7.67693	6.10465	265.966	188.774	281.317	216.865	128.433	53.2724	52.1946	50.3224	46.9699	57.0167	7.63371	7.63371	7.79963	7.68389	7.63371	5.9234	6.20452	6.25432	6.05818	6.08282
hsa-miR-6808-3p	4.95541e-08	4.37e-07	24.054	up	MIMAT0027517					CTGCAGGAACGGTG	5	0.1	1.5018	-3.0864	5	5	5	5	5	0.1	0.1	0.1	0.1	0.1	1.33274	1.61443	0.878566	1.39309	2.29019	-3.06629	-3.15333	-2.94086	-3.05701	-3.21453
hsa-miR-6808-5p	7.55022e-08	6.18e-07	2.40078	up	MIMAT0027516					CATGGTCCCACCTCC	89.7383	29.4119	6.46679	5.20329	110.371	79.9214	112.465	88.982	56.9523	30.7576	28.1039	27.8146	27.1913	33.1919	6.33923	6.40412	6.66534	6.46264	6.46264	5.0768	5.15097	5.31274	5.2201	5.25583
hsa-miR-6810-3p	1.86553e-08	2.19e-07	29.3874	up	MIMAT0027521					CTGGGGAACAAGGG	5.01294	0.1	1.79072	-3.0864	5	5	5.06471	5	5	0.1	0.1	0.1	0.1	0.1	1.33274	1.61443	2.32316	1.39309	2.29019	-3.06629	-3.15333	-2.94086	-3.05701	-3.21453
hsa-miR-6813-3p	5.75403e-07	3.4e-06	2.90063	up	MIMAT0027527					CTGGGGAGAGGGG	15.8372	5	3.66626	2.12989	15.8282	15.6542	20.4485	16.5019	10.7532	5	5	5	5	5	3.59563	3.61873	3.80588	3.65552	3.65552	2.16808	2.0347	2.40212	2.2436	1.80097
hsa-miR-6820-3p	3.14865e-06	1.451e-05	2.44328	up	MIMAT0027541					CTGTGGCAGGGGA	14.0017	5	3.41871	2.12989	14.5886	13.095	18.0219	14.6234	9.67953	5	5	5	5	5	3.45077	3.24782	3.55356	3.39746	3.44396	2.16808	2.0347	2.40212	2.2436	1.80097
hsa-miR-6823-3p	0.00335836	0.0070537	19.9578	up	MIMAT0027547					CTGGAGGGAAGGAGA	6.3171	1.08	2.27009	-2.0488	5	6.57712	7.24391	7.07522	5.68925	0.1	5	0.1	0.1	0.1	1.33274	2.4559	2.42583	2.48444	2.65153	-3.06629	2.0347	-2.94086	-3.05701	-3.21453
hsa-miR-6827-3p	4.95541e-08	4.37e-07	24.054	up	MIMAT0027555					CTGGGGAACAGAAGAG	5	0.1	1.5018	-3.0864	5	5	5	5	5	0.1	0.1	0.1	0.1	0.1	1.33274	1.61443	0.878566	1.39309	2.29019	-3.06629	-3.15333	-2.94086	-3.05701	-3.21453
hsa-miR-6834-3p	0.00579501	0.011137	12.7557	up	MIMAT0027569					TGATGGAGGGATGGGA	4.02	0.1	0.586662	-3.0864	0.1	5	5	5	5	0.1	0.1	0.1	0.1	0.1	-3.24296	1.61443	0.878566	1.39309	2.29019	-3.06629	-3.15333	-2.94086	-3.05701	-3.21453
hsa-miR-6845-5p	5.89806e-06	2.5558e-05	2.46821	up	MIMAT0027590					GCTCTCTGCTCTGGC	136.352	43.2592	7.01871	5.71524	201.115	110.902	173.076	122.019	74.6481	46.5508	42.4901	43.2521	36.1282	47.8747	7.28996	6.8274	7.21015	6.85819	6.90783	5.66189	5.68899	6.00651	5.52983	5.68899
hsa-miR-6848-3p	8.8395e-09	1.27e-07	6.68059	up	MIMAT0027597					CTGGGGGCCAAGA	32.6552	5	4.86987	2.12989	37.198	28.359	39.8268	34.4649	23.4273	5	5	5	5	5	4.84879	4.68877	4.92807	4.91021	4.97349	2.16808	2.0347	2.40212	2.2436	1.80097
hsa-miR-6848-5p	9.09029e-05	0.000279266	2.2358	up	MIMAT0027596					ACCATGGCCCATCCC	13.4136	5	3.29068	2.12989	14.3863	12.8435	18.3371	14.5648	6.93611	5	5	5	5	5	3.40251	3.22646	3.59563	3.37884	2.84998	2.16808	2.0347	2.40212	2.2436	1.80097
hsa-miR-6850-5p	1.5407e-09	3.1e-08	4.15824	up	MIMAT0027600					CGCCCCGGCCA	91.2943	18.0321	6.44876	4.39279	126.299	91.0459	99.583	88.0557	51.4875	20.2702	18.4296	15.9811	16.0934	19.3862	6.53945	6.61355	6.35305	6.43367	6.30409	4.37388	4.49367	4.46099	4.32534	4.31006
hsa-miR-6858-3p	0.000311996	0.000843141	2.0358	up	MIMAT0027617					AGGGGTGAGCAGGG	13.549	5.15506	3.37477	2.34918	12.3676	13.8407	16.8785	14.6912	9.96683	5.6666	5.10872	5	5	5	3.12887	3.38746	3.45077	3.40887	3.4979	2.63558	2.66364	2.40212	2.2436	1.80097
hsa-miR-6861-3p	4.75823e-05	0.000156288	2.53666	up	MIMAT0027624					CTGGGGAGGAGAGG	14.0558	5	3.47282	2.12989	12.0902	14.1741	16.9917	14.6626	12.3603	5	5	5	5	5	3.09758	3.44396	3.47302	3.40251	3.94703	2.16808	2.0347	2.40212	2.2436	1.80097
hsa-miR-6865-5p	3.75868e-07	2.443e-06	2.39597	up	MIMAT0027630					TGAAGTCCCTCCTCTG	116.312	39.3197	6.81124	5.55063	143.304	96.5626	153.63	116.268	71.7955	39.9435	37.8389	38.9478	36.6473	43.2212	6.71879	6.68931	7.01583	6.77407	6.85819	5.38831	5.51175	5.75796	5.5653	5.52983
hsa-miR-6867-5p	7.90478e-07	4.458e-06	2.66628	up	MIMAT0027634					TCCCTTCTTCCTCTACA	274.725	65.9282	8.01741	6.60258	421.446	233.362	313.753	260.189	144.874	67.5771	62.4617	63.7878	61.4583	74.3563	8.35798	7.92912	7.96258	7.96258	7.87476	6.51079	6.43367	6.73715	6.68931	6.64197
hsa-miR-6872-5p	8.3054e-09	1.24e-07	4.20431	up	MIMAT0027644					CCTTGCCTCCTGATG	87.9076	17.4859	6.39213	4.32026	127.326	73.867	105.733	84.7763	47.8358	19.1009	17.2782	16.9239	15.3084	18.818	6.57504	6.28565	6.51079	6.38466	6.20452	4.27812	4.34912	4.50085	4.23245	4.24077
hsa-miR-6880-3p	3.72682e-06	1.6859e-05	2.4454	up	MIMAT0027661					CTGGGGGAGGAGAG	14.0975	5	3.41996	2.12989	14.9734	13.3762	17.7299	15.2657	9.1421	5	5	5	5	5	3.48958	3.28965	3.54094	3.4979	3.28173	2.16808	2.0347	2.40212	2.2436	1.80097
hsa-miR-6889-5p	8.05e-11	2e-09	82.763	up	MIMAT0027678					ATTCCGGACCCCAGA	13.1598	0.1	3.28451	-3.0864	17.3245	14.2013	13.6593	13.15	7.46416	0.1	0.1	0.1	0.1	0.1	3.72776	3.45077	3.04654	3.2186	2.97888	-3.06629	-3.15333	-2.94086	-3.05701	-3.21453
hsa-miR-6891-3p	0.0279875	0.0467721	9.92743	up	MIMAT0027683					GAAAGGAGGGGAAGAT	13.2489	3.04	3.32584	0.014423	14.3978	12.4045	16.3031	13.1387	10.0005	0.1	5	0.1	5	5	3.40887	3.11707	3.38746	3.21045	3.50537	-3.06629	2.0347	-2.94086	2.2436	1.80097
hsa-miR-6892-5p	0.00708431	0.0132362	12.0012	up	MIMAT0027684					TCCTACTCTCCGGTCC	5	1.08	1.5018	-2.0833	5	5	5	5	5	0.1	0.1	0.1	0.1	5	1.33274	1.61443	0.878566	1.39309	2.29019	-3.06629	-3.15333	-2.94086	-3.05701	1.80097
hsa-miR-7106-5p	7.44152e-08	6.13e-07	2.15248	up	MIMAT0028109					CCCAAGATCCCCTCC	111.109	40.8736	6.72954	5.62354	137.952	100.38	138.046	112.941	66.2278	40.8801	39.5643	38.1062	38.8397	46.9777	6.66534	6.73715	6.89055	6.68931	6.66534	5.47511	5.59637	5.7192	5.65018	5.67683
hsa-miR-7107-3p	4.95541e-08	4.37e-07	24.054	up	MIMAT0028112					GGCCAAAAAGAGAGAATG	5	0.1	1.5018	-3.0864	5	5	5	5	5	0.1	0.1	0.1	0.1	0.1	1.33274	1.61443	0.878566	1.39309	2.29019	-3.06629	-3.15333	-2.94086	-3.05701	-3.21453
hsa-miR-7107-5p	6.29499e-08	5.36e-07	3.86137	up	MIMAT0028111					CCCTTCCTCCTCCC	7564.19	1278.47	12.7188	10.7697	8845.64	7285.61	8644.07	7925.96	5119.66	1340.93	1224.64	1229.99	1185.83	1410.97	12.6546	12.6546	12.9755	12.6546	12.6546	10.6424	10.6424	11.0254	10.6424	10.8958
hsa-miR-7111-3p	0.000120384	0.000358251	2.62883	up	MIMAT0028120	chr6	-	30552183	30552194	CTGGGAGGAGGGA	15.0357	5.06865	3.61088	2.21646	12.6913	15.8329	17.0816	16.0726	13.5001	5.34327	5	5	5	5	3.21045	3.63755	3.4979	3.60134	4.10718	2.60092	2.0347	2.40212	2.2436	1.80097
hsa-miR-7111-5p	0.00224149	0.00493447	20.4712	up	MIMAT0028119					ATGGCCTGTCCTTCC	6.37843	1.08	2.27222	-2.0833	7.92523	5	7.66751	6.29942	5	0.1	0.1	0.1	0.1	5	2.57831	1.61443	2.45233	2.42583	2.29019	-3.06629	-3.15333	-2.94086	-3.05701	1.80097
hsa-miR-7150	0.000102042	0.000309506	2.10389	up	MIMAT0028211					TACCTCTCCCCCTGC	735.881	220.925	9.62791	8.55485	971.147	661.26	916.904	738.704	391.39	222.904	216.587	212.956	203.122	249.054	9.8325	9.70837	9.91451	9.61003	9.07414	8.43363	8.5688	8.60152	8.5688	8.60152
hsa-miR-7152-5p	4.95541e-08	4.37e-07	24.054	up	MIMAT0028214					GGTCTGGTTGGAGGA	5	0.1	1.5018	-3.0864	5	5	5	5	5	0.1	0.1	0.1	0.1	0.1	1.33274	1.61443	0.878566	1.39309	2.29019	-3.06629	-3.15333	-2.94086	-3.05701	-3.21453
hsa-miR-7155-3p	0.0142924	0.0251083	11.4686	up	MIMAT0028221					GGTCTGAGGTCTTGG	5	1.08	1.5018	-2.01781	5	5	5	5	5	0.1	0.1	5	0.1	0.1	1.33274	1.61443	0.878566	1.39309	2.29019	-3.06629	-3.15333	2.40212	-3.05701	-3.21453
hsa-miR-762	2.00343e-08	2.21e-07	6.0591	up	MIMAT0010313					GCTCGGCCCCGG	148.008	19.96	7.17717	4.57806	219.663	150.346	137.965	140.898	91.1683	24.2026	19.8034	18.3419	16.8439	20.608	7.38639	7.35847	6.87605	7.05478	7.21015	4.72957	4.64253	4.69908	4.402	4.41715
hsa-miR-767-3p	4.95541e-08	4.37e-07	24.054	up	MIMAT0003883					AGAAACCATGGGGTATGA	5	0.1	1.5018	-3.0864	5	5	5	5	5	0.1	0.1	0.1	0.1	0.1	1.33274	1.61443	0.878566	1.39309	2.29019	-3.06629	-3.15333	-2.94086	-3.05701	-3.21453
hsa-miR-7846-3p	5.0466e-09	8.2e-08	3.70485	up	MIMAT0030421					CCTTCTCTCCAGGCT	289.274	53.9793	8.07076	6.18135	403.059	236.403	346.317	282.164	178.426	54.8293	50.8276	53.9721	50.2092	60.0583	8.24178	7.96258	8.0627	8.04337	8.04337	6.01967	6.11043	6.35305	6.20452	6.21905
hsa-miR-7855-5p	8.067e-10	1.9e-08	39.7313	up	MIMAT0030430					CCGAGCTTGGGGT	5.75912	0.1	2.2258	-3.0864	6.35333	5	6.76122	5.68106	5	0.1	0.1	0.1	0.1	0.1	2.44733	1.61443	2.39581	2.38125	2.29019	-3.06629	-3.15333	-2.94086	-3.05701	-3.21453
hsa-miR-7974	3.40451e-05	0.000115828	2.25611	up	MIMAT0031177					GGGCTCAGGAGAGC	13.6233	5.02037	3.38365	2.20981	13.1628	13.3971	17.4219	14.4079	9.7269	5.10186	5	5	5	5	3.29676	3.29676	3.51636	3.35759	3.45077	2.56768	2.0347	2.40212	2.2436	1.80097
hsa-miR-8072	9.52e-10	2.1e-08	3.76885	up	MIMAT0030999					CTGCCTACCTCCCC	236.476	46.361	7.76973	5.8556	335.247	204.291	280.038	231.168	131.637	48.2495	44.2985	43.6187	44.0417	51.5964	7.87476	7.72364	7.78318	7.78318	7.68389	5.7192	5.86227	6.01967	5.88208	5.7948
hsa-miR-8073	2.00468e-08	2.21e-07	2.90321	up	MIMAT0031000					ACGACGCTCCCTGC	75.848	20.5765	6.16804	4.6304	108.112	65.7255	94.746	70.178	40.4782	22.7056	20.5802	18.8578	17.9364	22.8022	6.32562	6.1369	6.28565	6.07239	6.01967	4.59593	4.70591	4.72254	4.52093	4.60667
hsa-miR-8088	0.00240088	0.00523866	19.5604	up	MIMAT0031015					TACCCCTTTCCAGTACC	5.49406	1.08	2.20656	-2.0833	6.10111	5	6.19985	5.16936	5	0.1	0.1	0.1	0.1	5	2.42245	1.61443	2.36035	2.34539	2.29019	-3.06629	-3.15333	-2.94086	-3.05701	1.80097
hsa-miR-890	4.95541e-08	4.37e-07	24.054	up	MIMAT0004912					CAACTGATGCCTTTCCA	5	0.1	1.5018	-3.0864	5	5	5	5	5	0.1	0.1	0.1	0.1	0.1	1.33274	1.61443	0.878566	1.39309	2.29019	-3.06629	-3.15333	-2.94086	-3.05701	-3.21453
hsa-miR-93-3p	6.73e-11	2e-09	92.452	up	MIMAT0004509	chr7	+	99691461	99691447	CGGGAAGTGCTAGCTC	14.3265	0.1	3.44423	-3.0864	11.4112	14.7207	20.9158	14.9274	9.65724	0.1	0.1	0.1	0.1	0.1	3.00143	3.50537	3.86771	3.43776	3.40887	-3.06629	-3.15333	-2.94086	-3.05701	-3.21453
hsa-miR-933	9.65047e-06	3.8822e-05	2.04958	up	MIMAT0004976					GGGAGAGGTCTCCCT	14.9568	5.24068	3.55035	2.51502	15.2776	13.6565	19.6818	15.9285	10.2394	5.34143	5.3384	5	5	5.52356	3.53274	3.3491	3.74962	3.57934	3.54094	2.59844	2.69537	2.40212	2.2436	2.63558
hsa-miR-936	4.59008e-05	0.000151977	2.02954	up	MIMAT0004979					CTGCGATTCCTCCCT	20.4896	7.08278	4.05918	3.03802	29.2612	17.6847	23.8463	20.4446	11.2114	7.40579	6.97118	6.30624	6.76802	7.96269	4.48812	3.93485	4.06288	4.07059	3.73946	2.90338	3.02189	3.11232	3.10599	3.04654
hsa-miR-940	7.654e-09	1.15e-07	3.99834	up	MIMAT0004983					GGGGAGCGGGGG	59.1486	13.1941	5.89648	3.89708	63.561	55.2196	75.4117	64.8561	36.6945	14.8313	13.8794	10.6202	12.4582	14.1813	5.62702	5.93924	6.0342	6.01967	5.86227	3.87215	4.01514	3.83485	3.91429	3.84898
hsa-miR-943	0.00579501	0.011137	12.7557	up	MIMAT0004986					CTGGAGGACGGCAA	4.02	0.1	0.586662	-3.0864	0.1	5	5	5	5	0.1	0.1	0.1	0.1	0.1	-3.24296	1.61443	0.878566	1.39309	2.29019	-3.06629	-3.15333	-2.94086	-3.05701	-3.21453
hsa-miR-98-3p	1.2e-12	0	48.1283	up	MIMAT0022842					GGGAAAGTAGTAAGTTGTA	7.55561	0.1	2.50241	-3.0864	8.63843	6.69139	9.28434	8.1639	5	0.1	0.1	0.1	0.1	0.1	2.63558	2.46642	2.5555	2.56436	2.29019	-3.06629	-3.15333	-2.94086	-3.05701	-3.21453

## Sheet: down_Wugu-Kirin-Ointment_vs_Vas
# Fold Change cut-off: 2.0 # P-value cut-off: 0.05 # Condition pairs: Wugu-Kirin-Ointment_vs_Vaseline # Column A: systematic_name it represents miRNA name. # Column B: P-value, P-value calculated from unpaired t-test. # Column C: FDR, FDR is calculated from Benjamini Hochberg FDR. # Column D: Fold change, the absolute ratio (no log scale) of normalized intensities between two conditions. # Column…
Wugu-Kirin-Ointment_vs_Vaseline 2.0 fold down regulated miRNAs
	P-value and FDR		Fold change and Regulation		Annotations						Group--Raw Intensity		Group--Normalized Intensity		Raw Intensity										Normalized Intensity
systematic_name	P-value	FDR	Fold Change	Regulation	mirbase accession No	chr	strand	start	stop	active_sequence	group-Wugu-Kirin-Ointment(raw)	group-Vaseline(raw)	group-Wugu-Kirin-Ointment(normalized)	group-Vaseline(normalized)	[Wugu-1, Wugu-Kirin-Ointment](raw)	[Wugu-2, Wugu-Kirin-Ointment](raw)	[Wugu-3, Wugu-Kirin-Ointment](raw)	[Wugu-4, Wugu-Kirin-Ointment](raw)	[Wugu-5, Wugu-Kirin-Ointment](raw)	[Vaseline-1, Vaseline](raw)	[Vaseline-2, Vaseline](raw)	[Vaseline-3, Vaseline](raw)	[Vaseline-4, Vaseline](raw)	[Vaseline-5, Vaseline](raw)	[Wugu-1, Wugu-Kirin-Ointment](normalized)	[Wugu-2, Wugu-Kirin-Ointment](normalized)	[Wugu-3, Wugu-Kirin-Ointment](normalized)	[Wugu-4, Wugu-Kirin-Ointment](normalized)	[Wugu-5, Wugu-Kirin-Ointment](normalized)	[Vaseline-1, Vaseline](normalized)	[Vaseline-2, Vaseline](normalized)	[Vaseline-3, Vaseline](normalized)	[Vaseline-4, Vaseline](normalized)	[Vaseline-5, Vaseline](normalized)
hsa-let-7a-5p	0.0202352	0.0348542	9.55225	down	MIMAT0000062	chr9	-	96938246	96938265	AACTATACAACCTACTACCT	4.45328	18.4996	1.1668	4.42264	5.6117	5	0.1	5.32978	6.22492	23.7482	18.3175	13.0179	17.7765	19.6377	2.37672	1.61443	-3.26586	2.35955	2.74915	4.67683	4.48203	4.13532	4.49367	4.32534
hsa-let-7b-5p	2.2491e-06	1.0936e-05	6.58517	down	MIMAT0000063	chr22	-	46509575	46509592	AACCACACAACCTACTACC	48.204	183.037	5.55685	8.27607	62.7134	48.15	37.3536	50.5907	42.2122	234.682	176.201	148.31	164.124	191.869	5.606	5.68899	4.77875	5.63812	6.07239	8.5688	8.24178	8.04337	8.28462	8.24178
hsa-let-7c-5p	1.6489e-07	1.17e-06	7.63766	down	MIMAT0000064	chr21	-	17912162	17912179	AACCATACAACCTACTACC	8.18386	41.2103	2.69838	5.63151	13.4893	7.32157	6.03356	7.89826	6.17662	49.4403	39.7547	35.1069	36.9412	44.8084	3.33672	2.52703	2.35039	2.53468	2.7431	5.78063	5.606	5.58729	5.58729	5.59637
hsa-let-7d-3p	7.409e-08	6.13e-07	3.95083	down	MIMAT0004484	chr9	-	96941182	96941198	AGAAAGGCAGCAGGTCGT	11.438	26.7763	3.05422	5.03637	13.6355	12.5097	12.5242	11.6978	6.8227	34.9244	25.6119	20.2245	24.4258	28.695	3.3491	3.12887	2.94544	3.02189	2.82579	5.23065	5.03021	4.85534	5.01508	5.05058
hsa-let-7f-5p	0.0365091	0.0541435	8.30748	down	MIMAT0000067	chr9	-	96938636	96938656	AACTATACAATCTACTACCTC	3.04	6.15446	-0.289885	2.76452	5	0.1	0.1	5	5	8.00662	6.42702	5	5.71408	5.62458	1.33274	-3.19959	-3.26586	1.39309	2.29019	2.99689	2.92298	2.40212	2.84645	2.65418
hsa-let-7g-5p	0.033115	0.0538118	6.25145	down	MIMAT0000414	chr3	+	52302319	52302300	AACTGTACAAACTACTACCTC	4.02	9.60067	0.672918	3.31711	5	5	0.1	5	5	14.2383	9.68921	5	9.46582	9.61002	1.33274	1.61443	-3.26586	1.39309	2.29019	3.83485	3.50537	2.40212	3.55356	3.28965
hsa-let-7i-5p	0.000122061	0.00036237	3.98961	down	MIMAT0000415	chr12	-	62997473	62997492	AACAGCACAAACTACTACCTC	42.4563	100.645	5.25919	7.25543	64.7667	47.9842	26.0107	45.383	28.1367	142.596	98.2365	72.3148	89.5159	100.564	5.65018	5.67683	4.21061	5.43149	5.32682	7.63371	7.2472	7.04112	7.21015	7.14499
hsa-miR-101-3p	4.78862e-08	4.37e-07	15.1157	down	MIMAT0000099	chr1	+	65524183	65524164	TTCAGTTATCACAGTACTGT	10.22	77.1884	2.95441	6.87238	15.8599	10.3989	6.62597	10.7904	7.4249	91.0271	77.2845	68.4384	70.3309	78.861	3.6115	2.90776	2.3847	2.89859	2.9695	6.99898	6.89055	6.90783	6.8274	6.73715
hsa-miR-103a-3p	0.000895022	0.00214632	25.4817	down	MIMAT0000101	chr5	+	167987970	167987953	TCATAGCCCTGTACAATG	1.08	5.30084	-2.26856	2.40283	5	0.1	0.1	0.1	0.1	6.46644	5	5	5	5.03777	1.33274	-3.19959	-3.26586	-3.23589	-2.97421	2.74713	2.0347	2.40212	2.2436	2.58659
hsa-miR-106b-5p	1.6154e-05	6.0091e-05	4.37158	down	MIMAT0000680	chr7	+	99691647	99691632	ATCTGCACTGTCAGCAC	8.98056	24.3589	2.79257	4.92072	16.2441	7.22217	5.88949	8.63821	6.90886	29.4529	23.8146	22.1503	21.6237	24.7528	3.64597	2.51538	2.34317	2.62029	2.83801	4.99352	4.92807	5.03021	4.86576	4.78603
hsa-miR-107	1.71268e-06	8.669e-06	13.8386	down	MIMAT0000104					TGATAGCCCTGTACAATGCT	5.37838	38.4705	1.73475	5.52538	6.89189	5	5	5	5	49.7441	37.9188	27.6791	36.2156	40.7947	2.4975	1.61443	0.878566	1.39309	2.29019	5.7948	5.51883	5.30427	5.5528	5.45621
hsa-miR-1180-3p	1.09389e-05	4.3579e-05	2.95089	down	MIMAT0005825	chr17	+	19247880	19247869	ACACACCCACGCG	22.8705	46.9867	4.32634	5.88749	18.9355	27.1879	25.4711	25.7864	16.9714	54.5156	43.7146	34.3446	47.5986	54.7602	3.89033	4.60667	4.16842	4.43752	4.52878	6.00651	5.7948	5.5653	6.08282	5.98803
hsa-miR-1203	0.00289685	0.00613655	18.9615	down	MIMAT0005866					GAGCTGCATCCTGGC	0.1	4.02	-3.1837	1.0613	0.1	0.1	0.1	0.1	0.1	5	5	0.1	5	5	-3.24296	-3.19959	-3.26586	-3.23589	-2.97421	2.16808	2.0347	-2.94086	2.2436	1.80097
hsa-miR-1227-5p	2.27335e-06	1.101e-05	3.24939	down	MIMAT0022941					CCACCGCCTGGC	10.0806	19.8238	2.86743	4.5676	14.2276	9.23517	11.8891	9.45384	5.59711	21.5791	19.6874	18.0072	17.4023	22.4428	3.39746	2.73661	2.84998	2.72674	2.62636	4.50725	4.63309	4.66639	4.45101	4.58025
hsa-miR-1228-5p	6.08097e-06	2.6167e-05	3.58192	down	MIMAT0005582	chr12	-	57588297	57588307	CACACACCTGCC	16.4058	40.4557	3.75794	5.59868	12.473	19.5901	18.6311	18.7746	12.5604	46.6854	38.8289	29.4032	40.8998	46.4611	3.15083	4.08915	3.64597	3.92935	3.9744	5.67683	5.5653	5.41207	5.68899	5.65018
hsa-miR-1255b-5p	5.19e-11	1e-09	39.7696	down	MIMAT0005945	chr1	-	167967907	167967924	AACCACTTTCTTTGCTCA	0.1	5	-3.1837	2.12989	0.1	0.1	0.1	0.1	0.1	5	5	5	5	5	-3.24296	-3.19959	-3.26586	-3.23589	-2.97421	2.16808	2.0347	2.40212	2.2436	1.80097
hsa-miR-125b-5p	5.19e-11	1e-09	39.7696	down	MIMAT0000423	chr11	+	121970500	121970484	TCACAAGTTAGGGTCTC	0.1	5	-3.1837	2.12989	0.1	0.1	0.1	0.1	0.1	5	5	5	5	5	-3.24296	-3.19959	-3.26586	-3.23589	-2.97421	2.16808	2.0347	2.40212	2.2436	1.80097
hsa-miR-1260b	0.000394044	0.00104207	2.54888	down	MIMAT0015041					ATGGTGGCAGTGGTG	5	6.15611	1.5018	2.85166	5	5	5	5	5	7.10583	6.40216	5.26307	5.4138	6.59569	1.33274	1.61443	0.878566	1.39309	2.29019	2.86465	2.91331	2.88647	2.79512	2.79876
hsa-miR-1268a	1.88679e-05	6.8384e-05	4.08695	down	MIMAT0005922	chr15	+	22513250	22513239	CCCCCACCACCAC	657.03	2342.05	9.35609	11.3871	638.017	640.514	723.623	642.36	640.634	2005.48	2545.93	2461.11	2220.78	2476.97	8.81814	9.58196	9.21349	9.25232	9.91451	10.8958	11.4534	11.6797	11.4534	11.4534
hsa-miR-1268b	1.42437e-05	5.3795e-05	2.79067	down	MIMAT0018925					CACCCCCACCACC	123.202	198.914	6.92309	8.40371	110.928	125.017	146.098	131.813	102.155	214.682	197.62	165.952	186.885	229.433	6.35305	6.99898	6.97449	6.99898	7.28996	8.38227	8.41177	8.26819	8.46537	8.49093
hsa-miR-1270	0.000577293	0.00145799	22.3888	down	MIMAT0005924					ACACAGCTCTTCCATATC	1.08	5	-2.35482	2.12989	0.1	0.1	5	0.1	0.1	5	5	5	5	5	-3.24296	-3.19959	0.878566	-3.23589	-2.97421	2.16808	2.0347	2.40212	2.2436	1.80097
hsa-miR-1273f	6.47214e-05	0.000206007	2.22746	down	MIMAT0020601					CACTGCAACCTCCATC	11.0419	15.7897	3.00014	4.15554	15.6981	11.0969	11.8557	10.3825	6.17628	18.2422	14.4845	12.8956	15.2369	18.0891	3.57934	2.9738	2.84411	2.86465	2.73883	4.21917	4.06288	4.11367	4.21917	4.16282
hsa-miR-1273g-3p	1.88818e-05	6.8384e-05	2.17311	down	MIMAT0022742					CTCAGGCTGGAGTGC	18.3183	27.2696	3.94947	5.06923	22.3758	19.3539	18.6836	17.7324	13.446	34.9465	29.7705	22.5193	24.5336	24.5783	4.10036	4.07661	3.65552	3.8145	4.10036	5.24214	5.23065	5.05058	5.05058	4.77222
hsa-miR-1273g-5p	0.00127686	0.00294752	21.0895	down	MIMAT0020602	chr1	-	53406017	53406032	ACTTACTGCAGCCTCAA	1.08	5	-2.26856	2.12989	5	0.1	0.1	0.1	0.1	5	5	5	5	5	1.33274	-3.19959	-3.26586	-3.23589	-2.97421	2.16808	2.0347	2.40212	2.2436	1.80097
hsa-miR-128-3p	0.0260678	0.0440407	8.33849	down	MIMAT0000424	chr2	-	136423018	136423036	AAAGAGACCGGTTCACTGT	3.04	5.69044	-0.379962	2.67982	5	5	0.1	5	0.1	7.02296	5.1559	5	5.21937	6.05397	1.33274	1.61443	-3.26586	1.39309	-2.97421	2.84645	2.67446	2.40212	2.7613	2.7148
hsa-miR-1285-3p	5.19e-11	1e-09	39.7696	down	MIMAT0005876	chr2	+	70480122	70480106	AGGTCTCACTTTGTTGC	0.1	5	-3.1837	2.12989	0.1	0.1	0.1	0.1	0.1	5	5	5	5	5	-3.24296	-3.19959	-3.26586	-3.23589	-2.97421	2.16808	2.0347	2.40212	2.2436	1.80097
hsa-miR-1290	1.10698e-05	4.3818e-05	2.10829	down	MIMAT0005880					TCCCTGATCCAAAAATCC	3427.29	8425.55	11.8994	12.9755	4557.86	3372.76	3681.21	3411.72	2112.89	9390.85	8383.58	7645.19	7686.23	9021.92	11.4534	12.0109	12.0109	12.0109	12.0109	12.9755	12.9755	12.9755	12.9755	12.9755
hsa-miR-1293	5.19e-11	1e-09	39.7696	down	MIMAT0005883					GCACAAATCTCCAGACC	0.1	5	-3.1837	2.12989	0.1	0.1	0.1	0.1	0.1	5	5	5	5	5	-3.24296	-3.19959	-3.26586	-3.23589	-2.97421	2.16808	2.0347	2.40212	2.2436	1.80097
hsa-miR-1306-3p	1.24771e-05	4.8004e-05	3.82894	down	MIMAT0005950	chr22	-	20073640	20073652	CACCACCAGAGCCA	25.7395	60.9108	4.51121	6.44816	19.8469	31.6377	27.7181	29.1507	20.3441	69.2341	53.9583	45.0381	63.3001	73.0235	3.94703	4.84879	4.3557	4.65704	4.74751	6.57504	6.27525	6.05818	6.71879	6.61355
hsa-miR-1307-5p	0.0372351	0.0541435	6.24962	down	MIMAT0022727					AGCCGGTCGAGGT	3.04	5	-0.513879	2.12989	5	0.1	5	5	0.1	5	5	5	5	5	1.33274	-3.19959	0.878566	1.39309	-2.97421	2.16808	2.0347	2.40212	2.2436	1.80097
hsa-miR-130a-3p	0.00058924	0.0014821	31.0488	down	MIMAT0000425	chr11	-	57408729	57408746	ATGCCCTTTTAACATTGCA	1.08	5.74383	-2.26856	2.6879	5	0.1	0.1	0.1	0.1	6.95858	5.68873	5	5.23043	5.8414	1.33274	-3.19959	-3.26586	-3.23589	-2.97421	2.82918	2.75558	2.40212	2.76358	2.68907
hsa-miR-130b-3p	0.000124947	0.000369163	3.05966	down	MIMAT0000691	chr22	-	22007648	22007664	ATGCCCTTTCATCATTGC	5	7.44998	1.5018	3.11517	5	5	5	5	5	8.72818	7.13233	6.90403	6.45751	8.02784	1.33274	1.61443	0.878566	1.39309	2.29019	3.15083	3.04654	3.255	3.05149	3.07201
hsa-miR-140-3p	0.0209296	0.0359	5.58919	down	MIMAT0004597					CCGTGGTTCTACCCT	4.02	6.54477	0.448924	2.93156	5	5	5	5	0.1	7.76821	6.01073	6.3579	5.53208	7.05494	1.33274	1.61443	0.878566	1.39309	-2.97421	2.96577	2.85414	3.13673	2.8147	2.88647
hsa-miR-140-5p	0.0065715	0.0125051	18.0317	down	MIMAT0000431	chr16	-	68524509	68524528	CTACCATAGGGTAAAACCACT	2.06	6.69733	-1.30576	2.86671	5	5	0.1	0.1	0.1	9.51039	6.46946	5	6.28386	6.22295	1.33274	1.61443	-3.26586	-3.23589	-2.97421	3.26689	2.93421	2.40212	2.9915	2.73883
hsa-miR-142-3p	0.000974131	0.00231802	82.3284	down	MIMAT0000434					TCCATAAAGTAGGAAACACTACA	2.06	29.7507	-1.20503	5.15829	0.1	0.1	0.1	5	5	39.8624	29.6503	18.9007	29.0021	31.3378	-3.24296	-3.19959	-3.26586	1.39309	2.29019	5.3779	5.2201	4.72957	5.29404	5.16986
hsa-miR-142-5p	1.2068e-08	1.62e-07	15.1995	down	MIMAT0000433					AGTAGTGCTTTCTACTTTA	8.95404	68.8598	2.75927	6.68522	12.5805	8.0616	8.23149	8.76822	7.12843	79.4669	69.2495	71.8241	61.2474	62.5109	3.16894	2.59844	2.48578	2.64461	2.89859	6.75735	6.71879	6.99898	6.66534	6.28565
hsa-miR-143-3p	5.19e-11	1e-09	39.7696	down	MIMAT0000435	chr5	-	148808548	148808561	GAGCTACAGTGCTTC	0.1	5	-3.1837	2.12989	0.1	0.1	0.1	0.1	0.1	5	5	5	5	5	-3.24296	-3.19959	-3.26586	-3.23589	-2.97421	2.16808	2.0347	2.40212	2.2436	1.80097
hsa-miR-144-3p	0.0010026	0.00237661	27.1628	down	MIMAT0000436	chr17	+	27188621	27188603	AGTACATCATCTATACTGTA	4.18765	35.2548	0.660708	5.42427	5.83825	5	5	5	0.1	43.7561	35.1024	36.725	30.7881	29.9026	2.39167	1.61443	0.878566	1.39309	-2.97421	5.5653	5.45621	5.63812	5.34927	5.11243
hsa-miR-145-5p	0.0429903	0.0608865	6.09136	down	MIMAT0000437	chr5	-	148810230	148810246	AGGGATTCCTGGGAAAAC	3.04	5	-0.476873	2.12989	5	5	5	0.1	0.1	5	5	5	5	5	1.33274	1.61443	0.878566	-3.23589	-2.97421	2.16808	2.0347	2.40212	2.2436	1.80097
hsa-miR-146a-5p	5.19e-11	1e-09	39.7696	down	MIMAT0000449	chr5	-	159912383	159912400	AACCCATGGAATTCAGTTC	0.1	5	-3.1837	2.12989	0.1	0.1	0.1	0.1	0.1	5	5	5	5	5	-3.24296	-3.19959	-3.26586	-3.23589	-2.97421	2.16808	2.0347	2.40212	2.2436	1.80097
hsa-miR-148a-3p	0.000268735	0.000739171	9.63015	down	MIMAT0000243	chr7	+	25989603	25989585	ACAAAGTTCTGTAGTGCACT	33.1607	145.685	4.56935	7.83691	68.6926	37.434	10.7184	32.3816	16.5768	188.437	143.05	97.7949	142.287	156.855	5.68899	5.20023	2.69537	4.78603	4.47614	8.18344	7.79963	7.35847	8.04337	7.79963
hsa-miR-148b-3p	3.7847e-05	0.000127095	5.77921	down	MIMAT0000759	chr12	-	54731066	54731083	ACAAAGTTCTGTGATGCAC	5.30322	17.0199	1.72789	4.25876	6.5161	5	5	5	5	22.5109	16.832	11.8277	15.805	18.1239	2.46316	1.61443	0.878566	1.39309	2.29019	4.58776	4.31006	3.94113	4.28641	4.16842
hsa-miR-150-5p	5.19e-11	1e-09	39.7696	down	MIMAT0000451	chr19	+	50004078	50004062	CACTGGTACAAGGGTTGG	0.1	5	-3.1837	2.12989	0.1	0.1	0.1	0.1	0.1	5	5	5	5	5	-3.24296	-3.19959	-3.26586	-3.23589	-2.97421	2.16808	2.0347	2.40212	2.2436	1.80097
hsa-miR-151a-5p	0.00289685	0.00613655	18.9615	down	MIMAT0004697	chr8	+	141742693	141742678	ACTAGACTGTGAGCTCC	0.1	4.02	-3.1837	1.0613	0.1	0.1	0.1	0.1	0.1	5	5	0.1	5	5	-3.24296	-3.19959	-3.26586	-3.23589	-2.97421	2.16808	2.0347	-2.94086	2.2436	1.80097
hsa-miR-151b	0.000577293	0.00145799	22.3888	down	MIMAT0010214					AGACTGTGAGCTCCTC	1.08	5	-2.35482	2.12989	0.1	0.1	5	0.1	0.1	5	5	5	5	5	-3.24296	-3.19959	0.878566	-3.23589	-2.97421	2.16808	2.0347	2.40212	2.2436	1.80097
hsa-miR-1537-3p	0.00289685	0.00613655	18.9615	down	MIMAT0007399	chr1	+	236016360	236016344	ACAACTGTAACTAGACGG	0.1	4.02	-3.1837	1.0613	0.1	0.1	0.1	0.1	0.1	5	5	0.1	5	5	-3.24296	-3.19959	-3.26586	-3.23589	-2.97421	2.16808	2.0347	-2.94086	2.2436	1.80097
hsa-miR-15a-5p	1.89766e-05	6.8527e-05	11.4175	down	MIMAT0000068	chr13	+	50623289	50623270	CACAAACCATTATGTGCTGCT	54.7349	349.51	5.61116	9.12433	96.1651	59.846	24.6947	57.0786	35.8902	434.982	351.377	257.161	336.049	367.983	6.25432	6.05818	4.11367	5.78063	5.84898	9.25232	9.21349	8.81814	9.21349	9.12419
hsa-miR-15b-5p	0.0197586	0.0341285	2.80707	down	MIMAT0000417	chr3	-	160122398	160122416	TGTAAACCATGATGTGCTGC	125.984	178.974	6.66642	8.15548	246.988	149.259	39.3775	133.635	60.6609	265.942	175.556	111.889	165.639	175.846	7.55924	7.31812	4.89945	7.01583	6.53945	8.69742	8.2203	7.48842	8.30856	8.0627
hsa-miR-16-2-3p	5.19e-11	1e-09	39.7696	down	MIMAT0004518	chr3	-	160122586	160122606	TAAAGCAGCACAGTAATATTGG	0.1	5	-3.1837	2.12989	0.1	0.1	0.1	0.1	0.1	5	5	5	5	5	-3.24296	-3.19959	-3.26586	-3.23589	-2.97421	2.16808	2.0347	2.40212	2.2436	1.80097
hsa-miR-16-5p	0.000679498	0.00169898	4.94315	down	MIMAT0000069	chr3	-	160122545	160122563	CGCCAATATTTACGTGCTG	395.475	1295.41	8.37386	10.6793	748.297	455.76	115.182	414.188	243.947	1806.81	1290.86	827.845	1248.3	1303.25	9.01834	9.01834	6.71879	8.6229	8.49093	10.7566	10.7566	10.4841	10.7566	10.6424
hsa-miR-17-5p	5.93554e-05	0.000191394	6.73032	down	MIMAT0000070	chr13	-	92002878	92002894	CTACCTGCACTGTAAGC	7.22547	26.558	2.27762	5.0283	10.4595	7.23527	5	8.20046	5.23215	34.7393	25.2636	22.0134	24.0748	26.6988	2.87198	2.51639	0.878566	2.56994	2.55124	5.21162	5.01508	5.00411	4.99352	4.91717
hsa-miR-186-5p	1e-13	0	140.779	down	MIMAT0000456	chr1	+	71533349	71533330	AGCCCAAAAGGAGAATTCTTT	0.1	13.7876	-3.1837	3.95358	0.1	0.1	0.1	0.1	0.1	15.4718	12.4456	12.7454	13.116	15.1591	-3.24296	-3.19959	-3.26586	-3.23589	-2.97421	3.91429	3.86139	4.09541	3.98253	3.91429
hsa-miR-1910-3p	0.0372351	0.0541435	6.24962	down	MIMAT0026917					TGTCATCCTGCTTCTGC	3.04	5	-0.513879	2.12989	5	0.1	5	5	0.1	5	5	5	5	5	1.33274	-3.19959	0.878566	1.39309	-2.97421	2.16808	2.0347	2.40212	2.2436	1.80097
hsa-miR-194-5p	5.19e-11	1e-09	39.7696	down	MIMAT0000460	chr1	+	220291534	220291519	TCCACATGGAGTTGCT	0.1	5	-3.1837	2.12989	0.1	0.1	0.1	0.1	0.1	5	5	5	5	5	-3.24296	-3.19959	-3.26586	-3.23589	-2.97421	2.16808	2.0347	2.40212	2.2436	1.80097
hsa-miR-195-5p	0.0252546	0.0427252	8.48436	down	MIMAT0000461	chr17	+	6920968	6920951	GCCAATATTTCTGTGCTGC	3.04	5.83069	-0.379962	2.70485	5	5	0.1	5	0.1	6.33221	5.34359	5	6.01031	6.46734	1.33274	1.61443	-3.26586	1.39309	-2.97421	2.7301	2.69808	2.40212	2.92696	2.76696
hsa-miR-197-3p	3.92021e-07	2.496e-06	3.80297	down	MIMAT0000227	chr1	-	110141568	110141583	GCTGGGTGGAGAAGGTG	28.1614	67.1647	4.64783	6.57496	25.5577	31.1475	32.1905	31.29	20.6212	87.4176	65.3762	54.159	58.8876	69.9829	4.3168	4.82383	4.58025	4.73952	4.77875	6.90783	6.57504	6.37033	6.51079	6.51079
hsa-miR-1972	5.12941e-07	3.105e-06	3.26162	down	MIMAT0009447					TGAGCCACTGTGCC	19.1501	44.2651	4.04549	5.75108	16.8082	20.271	23.0228	21.2387	14.4101	52.2434	46.6754	35.2593	40.9156	46.2319	3.6792	4.14946	4.04003	4.12632	4.23245	5.88208	5.93924	5.59637	5.69958	5.63812
hsa-miR-199a-3p	0.00566509	0.0109661	18.616	down	MIMAT0000232					TAACCAATGTGCAGACTACT	3.04	12.7857	-0.379962	3.83851	5	5	0.1	5	0.1	17.0689	12.6017	7.8677	12.8135	13.5765	1.33274	1.61443	-3.26586	1.39309	-2.97421	4.14274	3.88496	3.44396	3.94113	3.77977
hsa-miR-199b-5p	0.0110164	0.0196041	11.4305	down	MIMAT0000263	chr9	+	130046868	130046848	GAACAGATAGTCTAAACACTGG	4.11302	18.436	0.879462	4.39428	5.46508	5	0.1	5	5	25.9324	18.5098	9.98752	18.8226	18.9279	2.36547	1.61443	-3.26586	1.39309	2.29019	4.82383	4.50085	3.78581	4.61374	4.24717
hsa-miR-19a-3p	0.00122871	0.00286854	36.134	down	MIMAT0000073	chr13	-	92003196	92003215	TCAGTTTTGCATAGATTTGCA	4.2483	51.2762	0.891705	6.06699	6.14151	5	0.1	5	5	65.0358	50.3186	41.3844	46.6583	52.9839	2.42668	1.61443	-3.26586	1.39309	2.29019	6.38466	6.08282	5.93924	6.0342	5.89404
hsa-miR-19b-3p	5.33736e-06	2.321e-05	10.1487	down	MIMAT0000074	chr13	-	92003502	92003521	TCAGTTTTGCATGGATTTGC	19.8562	107.967	3.99473	7.33795	34.229	17.5179	12.0069	19.8963	15.631	134.523	100.686	97.6183	94.2498	112.761	4.72254	3.92935	2.87198	4.0554	4.39437	7.44826	7.28996	7.34347	7.28996	7.31812
hsa-miR-200b-5p	0.00978867	0.0176225	11.7853	down	MIMAT0004571	chr1	-	1102512	1102525	TCCAATGCTGCCCAG	2.06	5	-1.42902	2.12989	0.1	0.1	5	5	0.1	5	5	5	5	5	-3.24296	-3.19959	0.878566	1.39309	-2.97421	2.16808	2.0347	2.40212	2.2436	1.80097
hsa-miR-205-3p	0.000163862	0.000471576	3.50303	down	MIMAT0009197	chr1	-	209605553	209605568	GAACTTCACTCCACTGA	5.24573	12.6289	2.00519	3.8138	5	5.74335	5.0883	5	5.39698	15.5943	10.6667	9.25193	12.2833	15.3484	1.33274	2.40017	2.32361	1.39309	2.57636	3.92117	3.63755	3.69059	3.89033	3.92935
hsa-miR-206	7.2607e-08	6.06e-07	4.09774	down	MIMAT0000462					CCACACACTTCCTTAC	9.02811	22.8113	2.76851	4.80334	7.28052	10.2664	9.63643	10.1836	7.77361	25.9047	21.3609	17.6547	22.8925	26.2437	2.52703	2.88647	2.58469	2.83103	3.01333	4.817	4.75304	4.60667	4.94643	4.89356
hsa-miR-20a-5p	0.00819097	0.0150983	4.55633	down	MIMAT0000075	chr13	-	92003331	92003348	CTACCTGCACTATAAGCAC	40.1059	94.4581	4.91701	7.10488	75.3491	48.3881	9.51697	42.7984	24.4771	144.891	95.8499	56.4968	88.3061	86.7465	5.88208	5.71122	2.57506	5.30427	5.11243	7.6541	7.21015	6.57504	7.14499	6.94015
hsa-miR-20b-5p	1.64069e-05	6.0666e-05	8.20748	down	MIMAT0001413	chrX	+	133303866	133303849	CTACCTGCACTATGAGCAC	5.8331	29.321	2.10376	5.1407	7.85369	5.67261	5	5.63922	5	40.1136	30.3046	18.8364	28.6369	28.7134	2.57382	2.39581	0.878566	2.38043	2.29019	5.40443	5.25583	4.71555	5.2636	5.06409
hsa-miR-21-5p	8.4764e-05	0.000263024	6.05132	down	MIMAT0000076	chr17	-	57918637	57918655	TCAACATCAGTCTGATAAGC	137.694	489.395	6.95168	9.54893	244.323	150.177	60.0737	142.829	91.0661	666.824	487.79	339.924	449.442	502.994	7.53253	7.34347	5.61784	7.08555	7.17901	9.8325	9.58196	9.21349	9.61003	9.50667
hsa-miR-2115-5p	5.19e-11	1e-09	39.7696	down	MIMAT0011158	chr3	+	48357891	48357876	TCCATCAGGAGTCATGG	0.1	5	-3.1837	2.12989	0.1	0.1	0.1	0.1	0.1	5	5	5	5	5	-3.24296	-3.19959	-3.26586	-3.23589	-2.97421	2.16808	2.0347	2.40212	2.2436	1.80097
hsa-miR-215-5p	0.0341382	0.0541435	9.23679	down	MIMAT0000272	chr1	+	220291241	220291222	GTCTGTCAATTCATAGGTCAT	0.1	3.04	-3.1837	0.023689	0.1	0.1	0.1	0.1	0.1	5	0.1	0.1	5	5	-3.24296	-3.19959	-3.26586	-3.23589	-2.97421	2.16808	-3.15333	-2.94086	2.2436	1.80097
hsa-miR-221-3p	4.9222e-09	8.1e-08	2.44703	down	MIMAT0000278	chrX	+	45605671	45605654	GAAACCCAGCAGACAATGT	5.8282	11.1941	2.38664	3.67767	7.06259	5.85268	5.33623	5.88949	5	13.0583	10.8419	8.33314	10.8968	12.8401	2.50953	2.40863	2.32819	2.39664	2.29019	3.72004	3.68453	3.55356	3.72776	3.70244
hsa-miR-223-3p	0.000753196	0.00185298	7.81263	down	MIMAT0000280	chrX	-	65238781	65238800	TGGGGTATTTGACAAACTGAC	320.527	1478.19	7.94203	10.9078	645.557	380.751	67.6314	346.509	162.188	2291.16	1444.75	827.023	1421.28	1406.75	8.86034	8.6229	5.88208	8.38227	7.96258	11.4534	10.8958	10.4081	11.0254	10.7566
hsa-miR-2278	3.2464e-06	1.4904e-05	3.59277	down	MIMAT0011778					CCAGGCAACACACAC	20.8206	50.2416	4.18618	6.03127	18.5273	23.3898	23.6727	22.706	15.8073	56.3167	48.1577	35.529	53.6966	57.508	3.84898	4.39437	4.04637	4.23245	4.40872	6.07239	5.98803	5.606	6.35305	6.1369
hsa-miR-23a-3p	1.37918e-05	5.2715e-05	5.1192	down	MIMAT0000078	chr19	+	13947465	13947449	GGAAATCCCTGGCAATGT	127.098	370.544	6.85885	9.21477	223.804	138.916	75.8464	130.372	66.5487	461.59	360.736	275.062	355.201	400.133	7.42728	7.14499	6.05818	6.97449	6.68931	9.42274	9.25232	8.86034	9.28612	9.25232
hsa-miR-23a-5p	0.00281519	0.00604654	2.12748	down	MIMAT0004496	chr19	+	13947430	13947417	AAATCCCATCCCCAG	5.05147	6.83748	1.79144	2.88059	5	5	5.25736	5	5	9.43776	5.96367	5	6.063	7.72296	1.33274	1.61443	2.32676	1.39309	2.29019	3.24393	2.82579	2.40212	2.93421	2.99689
hsa-miR-24-3p	7.15706e-06	2.9861e-05	4.28224	down	MIMAT0000080	chr9	-	97848350	97848367	CTGTTCCTGCTGAACTGA	16.4865	45.4322	3.70224	5.80061	24.2084	16.0616	12.831	17.8535	11.4779	54.0816	43.1368	40.96	41.0593	47.9235	4.20097	3.69059	2.9878	3.83043	3.80142	5.95902	5.73919	5.89404	5.71122	5.69958
hsa-miR-25-3p	1.13863e-05	4.4641e-05	3.38821	down	MIMAT0000081	chr7	+	99691255	99691239	TCAGACCGAGACAAGTGC	121.964	230.294	6.83061	8.59114	199.059	128.966	101.451	119.099	61.247	310.65	222.605	161.421	214.657	242.137	7.2472	7.08555	6.43367	6.8274	6.55925	8.86034	8.6229	8.24178	8.66187	8.5688
hsa-miR-26a-5p	4e-13	0	104.108	down	MIMAT0000082	chr3	-	38010911	38010925	AGCCTATCCTGGATT	0.1	9.90786	-3.1837	3.51824	0.1	0.1	0.1	0.1	0.1	10.7886	9.37308	9.52443	8.79483	11.0583	-3.24296	-3.19959	-3.26586	-3.23589	-2.97421	3.43776	3.45077	3.73946	3.46529	3.4979
hsa-miR-26b-5p	0.00488114	0.00952323	26.5272	down	MIMAT0000083	chr2	-	219267382	219267400	ACCTATCCTGAATTACTTGA	3.15616	20.4397	-0.171574	4.55783	5.5808	5	0.1	5	0.1	29.6435	20.9721	12.0088	19.8843	19.6897	2.37468	1.61443	-3.26586	1.39309	-2.97421	5.00411	4.72254	3.98253	4.73952	4.34043
hsa-miR-27a-3p	0.0432017	0.0611158	10.5165	down	MIMAT0000084	chr19	+	13947324	13947309	GCGGAACTTAGCCACTG	13.5166	41.9837	2.27063	5.66521	28.5813	16.5557	0.1	15.043	7.30309	55.8245	43.2029	24.6912	43.5786	42.6214	4.45101	3.78581	-3.26586	3.45077	2.93144	6.05044	5.75796	5.14365	5.86227	5.51175
hsa-miR-2861	1.07876e-07	8.43e-07	5.67366	down	MIMAT0013802					CCGCCCACCGC	55.0518	172.458	5.67691	8.18119	91.4235	50.2181	59.1241	44.9427	29.5507	193.146	171.785	156.788	149.063	191.508	6.17702	5.75796	5.606	5.41207	5.43149	8.2203	8.18344	8.18344	8.09844	8.2203
hsa-miR-29a-3p	1.90758e-05	6.8684e-05	3.41275	down	MIMAT0000086	chr7	+	130561568	130561550	TAACCGATTTCAGATGGTGC	62.9165	137.064	5.94084	7.71178	89.0984	64.1116	50.6347	67.3215	43.4162	184.667	135.06	104.465	123.525	137.603	6.1369	6.11043	5.32682	6.0342	6.09584	8.14475	7.72364	7.4076	7.72364	7.55924
hsa-miR-29b-3p	1.66796e-05	6.1239e-05	8.52976	down	MIMAT0000100	chr1	+	207975861	207975841	AACACTGATTTCAAATGGTGC	5.97011	31.0954	2.16178	5.25429	8.36372	5.44985	5	5.9456	5.09137	44.6199	30.9168	26.6532	25.8802	27.4071	2.61168	2.38125	0.878566	2.40123	2.53619	5.58729	5.29404	5.25583	5.16079	4.97349
hsa-miR-29c-3p	9.99189e-07	5.46e-06	5.90028	down	MIMAT0000681	chr1	+	207975271	207975251	TAACCGATTTCAAATGGTGCTA	31.8423	110.31	4.81044	7.37122	45.0366	32.1056	24.4399	33.6518	23.9776	141.289	109.353	92.2313	98.884	109.794	5.16079	4.89945	4.09541	4.85534	5.04118	7.55924	7.35847	7.28996	7.35847	7.28996
hsa-miR-29c-5p	5.19e-11	1e-09	39.7696	down	MIMAT0004673	chr1	+	207975233	207975215	GAACACCAGGAGAAATCGGT	0.1	5	-3.1837	2.12989	0.1	0.1	0.1	0.1	0.1	5	5	5	5	5	-3.24296	-3.19959	-3.26586	-3.23589	-2.97421	2.16808	2.0347	2.40212	2.2436	1.80097
hsa-miR-3064-5p	3.0223e-07	2.018e-06	3.40924	down	MIMAT0019864					TTGCACACCACAACAG	10.3438	21.373	2.92124	4.69069	8.77215	11.0787	12.4481	11.2142	8.20562	25.3956	18.8181	15.7348	21.389	25.5274	2.64891	2.9695	2.92298	2.97888	3.08594	4.79758	4.54833	4.41715	4.85534	4.83507
hsa-miR-30b-3p	0.00481749	0.00941392	2.19703	down	MIMAT0004589	chr8	+	135812838	135812821	GAAGTAAACATCCACCTCC	5	6.12911	1.5018	2.63736	5	5	5	5	5	6.86689	5	5	6.1024	7.67626	1.33274	1.61443	0.878566	1.39309	2.29019	2.8147	2.0347	2.40212	2.94748	2.9878
hsa-miR-30b-5p	5.19e-11	1e-09	39.7696	down	MIMAT0000420	chr8	+	135812800	135812784	AGCTGAGTGTAGGATGTT	0.1	5	-3.1837	2.12989	0.1	0.1	0.1	0.1	0.1	5	5	5	5	5	-3.24296	-3.19959	-3.26586	-3.23589	-2.97421	2.16808	2.0347	2.40212	2.2436	1.80097
hsa-miR-30c-5p	5.19e-11	1e-09	39.7696	down	MIMAT0000244	chr1	-	41222977	41222994	GCTGAGAGTGTAGGATGT	0.1	5	-3.1837	2.12989	0.1	0.1	0.1	0.1	0.1	5	5	5	5	5	-3.24296	-3.19959	-3.26586	-3.23589	-2.97421	2.16808	2.0347	2.40212	2.2436	1.80097
hsa-miR-30e-5p	1.17047e-05	4.56e-05	4.74294	down	MIMAT0000692	chr1	-	41220049	41220064	CTTCCAGTCAAGGATGT	5	11.7845	1.5018	3.74758	5	5	5	5	5	14.558	11.9938	9.95442	10.301	12.1154	1.33274	1.61443	0.878566	1.39309	2.29019	3.84898	3.8145	3.77977	3.6661	3.62857
hsa-miR-3135b	8.27317e-07	4.623e-06	3.5897	down	MIMAT0018985					CACCACTGCACTCG	30.9895	68.6281	4.8185	6.66236	28.4257	33.94	33.9329	32.9905	25.6586	78.7519	68.9018	55.3208	65.3847	74.7811	4.43752	4.99352	4.67683	4.82383	5.16079	6.73715	6.68931	6.46264	6.75735	6.66534
hsa-miR-3148	2.75986e-07	1.873e-06	5.15666	down	MIMAT0015021					AAGCACACACCAGTTTT	11.284	36.1743	3.08984	5.45628	9.50361	12.7061	12.0432	11.8727	10.2944	41.0339	33.6155	27.5814	37.5328	41.1078	2.73661	3.20071	2.87859	3.07201	3.5613	5.49418	5.41207	5.29404	5.606	5.47511
hsa-miR-3149	1.45243e-08	1.79e-07	11.8242	down	MIMAT0015022					ATACACACACATATCCATACA	14.8218	91.0916	3.57932	7.14299	11.9114	16.9917	16.7803	16.991	11.4346	97.5852	89.2103	71.8434	95.9132	100.906	3.06701	3.87824	3.43776	3.72776	3.78581	7.08555	7.11641	7.01583	7.31812	7.17901
hsa-miR-3173-3p	0.000189403	0.000531621	2.62367	down	MIMAT0015048	chr14	+	95604319	95604305	TGGCCTGCCTATTTCC	5.16896	9.15002	2.00157	3.39315	5.78365	5	5.06117	5	5	11.1528	9.97365	6.74163	8.11778	9.76419	2.38704	1.61443	2.3231	1.39309	2.29019	3.48958	3.54791	3.23492	3.36314	3.33022
hsa-miR-3192-5p	0.00127686	0.00294752	21.0895	down	MIMAT0015076	chr20	-	18451275	18451290	TTCCACTGCTACAACCT	1.08	5	-2.26856	2.12989	5	0.1	0.1	0.1	0.1	5	5	5	5	5	1.33274	-3.19959	-3.26586	-3.23589	-2.97421	2.16808	2.0347	2.40212	2.2436	1.80097
hsa-miR-32-3p	1.42257e-08	1.77e-07	13.7926	down	MIMAT0004505	chr9	+	111808576	111808556	AAATATCACACACACTAAATTG	10.922	74.9756	3.02265	6.80847	8.65295	12.5786	11.7574	11.772	9.84904	80.6244	74.5063	55.903	81.2565	82.5876	2.63823	3.15083	2.82405	3.03483	3.46529	6.77407	6.85819	6.51079	7.04112	6.85819
hsa-miR-3200-5p	5.19e-11	1e-09	39.7696	down	MIMAT0017392					ACCTTGTGCGCCTTC	0.1	5	-3.1837	2.12989	0.1	0.1	0.1	0.1	0.1	5	5	5	5	5	-3.24296	-3.19959	-3.26586	-3.23589	-2.97421	2.16808	2.0347	2.40212	2.2436	1.80097
hsa-miR-335-5p	5.19e-11	1e-09	39.7696	down	MIMAT0000765	chr7	-	130135972	130135989	ACATTTTTCGTTATTGCTC	0.1	5	-3.1837	2.12989	0.1	0.1	0.1	0.1	0.1	5	5	5	5	5	-3.24296	-3.19959	-3.26586	-3.23589	-2.97421	2.16808	2.0347	2.40212	2.2436	1.80097
hsa-miR-338-3p	1.72497e-07	1.21e-06	6.39976	down	MIMAT0000763					CAACAAAATCACTGATGCTGG	8.26554	32.4287	2.64096	5.31898	12.5966	8.64628	5.59557	9.48928	5	39.5611	31.6046	27.9458	29.114	33.918	3.1752	2.66784	2.33275	2.73883	2.29019	5.3651	5.32682	5.32682	5.30427	5.27188
hsa-miR-340-5p	4.78961e-05	0.000156901	139.626	down	MIMAT0004692	chr5	+	179442339	179442322	AATCAGTCTCATTGCTTTA	1.08	23.1551	-2.26856	4.85686	5	0.1	0.1	0.1	0.1	26.3757	22.1635	21.4679	20.8095	24.9588	1.33274	-3.19959	-3.26586	-3.23589	-2.97421	4.84879	4.85534	4.95891	4.817	4.80426
hsa-miR-342-3p	5.63068e-07	3.343e-06	2.11554	down	MIMAT0000753					ACGGGTGCGATTTCTG	6.56783	9.89511	2.4319	3.51293	7.47196	6.4378	7.46831	6.46108	5	13.0184	8.95162	8.76989	8.65609	10.0796	2.54349	2.44733	2.43679	2.4417	2.29019	3.71427	3.39746	3.6115	3.44396	3.39746
hsa-miR-361-3p	5.19e-11	1e-09	39.7696	down	MIMAT0004682					AAATCAGAATCACACCTGGG	0.1	5	-3.1837	2.12989	0.1	0.1	0.1	0.1	0.1	5	5	5	5	5	-3.24296	-3.19959	-3.26586	-3.23589	-2.97421	2.16808	2.0347	2.40212	2.2436	1.80097
hsa-miR-361-5p	0.0187888	0.0325444	5.8306	down	MIMAT0000703	chrX	+	85045323	85045309	GTACCCCTGGAGATTC	4.02	6.89663	0.448924	2.99257	5	5	5	5	0.1	8.38227	6.4217	6.39172	5.6187	7.66875	1.33274	1.61443	0.878566	1.39309	-2.97421	3.07604	2.9165	3.15603	2.83103	2.98324
hsa-miR-363-3p	5.19e-11	1e-09	39.7696	down	MIMAT0000707	chrX	+	133303478	133303461	TACAGATGGATACCGTGCA	0.1	5	-3.1837	2.12989	0.1	0.1	0.1	0.1	0.1	5	5	5	5	5	-3.24296	-3.19959	-3.26586	-3.23589	-2.97421	2.16808	2.0347	2.40212	2.2436	1.80097
hsa-miR-3692-5p	0.0341382	0.0541435	9.23679	down	MIMAT0018121	chr6	-	157950177	157950192	CAGTATCCACTCCTGAC	0.1	3.04	-3.1837	0.023689	0.1	0.1	0.1	0.1	0.1	5	0.1	0.1	5	5	-3.24296	-3.19959	-3.26586	-3.23589	-2.97421	2.16808	-3.15333	-2.94086	2.2436	1.80097
hsa-miR-371b-5p	1.96608e-05	7.0444e-05	4.20162	down	MIMAT0019892					AAAGTGCCGCCATCT	5.65981	15.4566	2.04279	4.11374	8.05162	5	5.24743	5	5	16.0336	15.1103	13.8948	14.2833	17.9608	2.58968	1.61443	2.32657	1.39309	2.29019	3.9744	4.12047	4.21061	4.12047	4.14274
hsa-miR-378b	0.00122212	0.00285856	2.26856	down	MIMAT0014999					TTCTGCCTCCAAGTCC	5	5.71838	1.5018	2.68358	5	5	5	5	5	6.37854	5.31758	5	5.21231	6.68349	1.33274	1.61443	0.878566	1.39309	2.29019	2.73883	2.68907	2.40212	2.75871	2.82918
hsa-miR-378c	0.000577293	0.00145799	22.3888	down	MIMAT0016847					CCACTCTTCTGACTCC	1.08	5	-2.35482	2.12989	0.1	0.1	5	0.1	0.1	5	5	5	5	5	-3.24296	-3.19959	0.878566	-3.23589	-2.97421	2.16808	2.0347	2.40212	2.2436	1.80097
hsa-miR-378d	5.19e-11	1e-09	39.7696	down	MIMAT0018926					TTTCTGACTCCAAGTCC	0.1	5	-3.1837	2.12989	0.1	0.1	0.1	0.1	0.1	5	5	5	5	5	-3.24296	-3.19959	-3.26586	-3.23589	-2.97421	2.16808	2.0347	2.40212	2.2436	1.80097
hsa-miR-378e	4.20896e-06	1.8766e-05	2.64893	down	MIMAT0018927					TCCTGACTCCAAGTCC	9.24626	15.9527	2.7642	4.16961	12.6039	8.12042	11.0572	8.62496	5.82479	16.4934	15.2407	15.8829	14.1846	17.9618	3.18799	2.60257	2.73661	2.61435	2.67948	4.0244	4.14946	4.42438	4.10036	4.14946
hsa-miR-378f	0.0372351	0.0541435	6.24962	down	MIMAT0018932					CTTCTGGCTCCAAGTC	3.04	5	-0.513879	2.12989	5	0.1	5	5	0.1	5	5	5	5	5	1.33274	-3.19959	0.878566	1.39309	-2.97421	2.16808	2.0347	2.40212	2.2436	1.80097
hsa-miR-378g	5.19e-11	1e-09	39.7696	down	MIMAT0018937					CTTCTGACTCCAAGCC	0.1	5	-3.1837	2.12989	0.1	0.1	0.1	0.1	0.1	5	5	5	5	5	-3.24296	-3.19959	-3.26586	-3.23589	-2.97421	2.16808	2.0347	2.40212	2.2436	1.80097
hsa-miR-3907	3.23721e-05	0.000110441	2.34645	down	MIMAT0018179					TGTGAGCCAGCCTGG	10.1682	15.7427	2.91754	4.14802	6.77593	12.3465	11.8162	10.9953	8.90728	16.8921	14.5653	11.689	16.4153	19.1517	2.48578	3.10599	2.83801	2.93144	3.22646	4.10036	4.08315	3.92935	4.34912	4.27812
hsa-miR-3940-3p	5.19e-11	1e-09	39.7696	down	MIMAT0018356	chr19	+	6416498	6416485	AAGTGGGCTGGGATC	0.1	5	-3.1837	2.12989	0.1	0.1	0.1	0.1	0.1	5	5	5	5	5	-3.24296	-3.19959	-3.26586	-3.23589	-2.97421	2.16808	2.0347	2.40212	2.2436	1.80097
hsa-miR-423-5p	0.00925417	0.0167825	11.8726	down	MIMAT0004748					AAAGTCTCGCTCTCTG	2.06	5	-1.43968	2.12989	5	0.1	5	0.1	0.1	5	5	5	5	5	1.33274	-3.19959	0.878566	-3.23589	-2.97421	2.16808	2.0347	2.40212	2.2436	1.80097
hsa-miR-424-5p	0.00026753	0.000737498	13.7708	down	MIMAT0001341	chrX	+	133680675	133680655	TTCAAAACATGAATTGCTGCTG	14.2044	79.2316	3.06008	6.84361	28.2777	15.2775	5	15.0546	7.41193	105.934	79.331	50.9512	78.2851	81.6569	4.42438	3.57934	0.878566	3.45631	2.96179	7.17901	6.97449	6.28565	6.97449	6.80443
hsa-miR-425-5p	4.44165e-06	1.9719e-05	5.70495	down	MIMAT0003393	chr3	+	49057616	49057600	TCAACGGGAGTGATCGTG	15.9351	52.0612	3.60324	6.11545	23.6718	16.8864	13.1657	16.4124	9.53939	68.7151	48.9735	41.9455	47.051	53.6207	4.16842	3.85415	3.00699	3.63755	3.3491	6.55925	6.0342	5.98803	6.07239	5.9234
hsa-miR-4280	0.000577293	0.00145799	22.3888	down	MIMAT0016911					GCTCTGCTCAGAACTAC	1.08	5	-2.35482	2.12989	0.1	0.1	5	0.1	0.1	5	5	5	5	5	-3.24296	-3.19959	0.878566	-3.23589	-2.97421	2.16808	2.0347	2.40212	2.2436	1.80097
hsa-miR-4291	0.00344194	0.00706707	19.0732	down	MIMAT0016922					AGCTGTTCCTGCTGAA	0.1	4.02	-3.1837	1.06977	0.1	0.1	0.1	0.1	0.1	5	5	5	0.1	5	-3.24296	-3.19959	-3.26586	-3.23589	-2.97421	2.16808	2.0347	2.40212	-3.05701	1.80097
hsa-miR-4315	0.031884	0.0520856	9.09376	down	MIMAT0016866					GTCCAGCTCAGAAAGC	0.1	3.04	-3.1837	0.001175	0.1	0.1	0.1	0.1	0.1	5	5	0.1	0.1	5	-3.24296	-3.19959	-3.26586	-3.23589	-2.97421	2.16808	2.0347	-2.94086	-3.05701	1.80097
hsa-miR-4421	0.0372351	0.0541435	6.24962	down	MIMAT0018934					TAGCTCCTTTCCACAGA	3.04	5	-0.513879	2.12989	5	0.1	5	5	0.1	5	5	5	5	5	1.33274	-3.19959	0.878566	1.39309	-2.97421	2.16808	2.0347	2.40212	2.2436	1.80097
hsa-miR-4440	7.52594e-05	0.000235305	3.30664	down	MIMAT0018958					CAAGCCAGCAAGCC	27.1656	57.42	4.59739	6.32275	18.3854	32.3339	29.7198	31.1425	24.2462	63.1347	55.3531	44.5075	59.0771	65.0278	3.8221	4.91021	4.46099	4.72957	5.06409	6.33923	6.32562	6.05044	6.55925	6.33923
hsa-miR-4451	0.0429903	0.0608865	6.09136	down	MIMAT0018973					TGTCCTCAGCTCTACC	3.04	5	-0.476873	2.12989	5	5	5	0.1	0.1	5	5	5	5	5	1.33274	1.61443	0.878566	-3.23589	-2.97421	2.16808	2.0347	2.40212	2.2436	1.80097
hsa-miR-4455	3.13424e-07	2.057e-06	8.87672	down	MIMAT0018977					AAAAACACACACACCCT	41.7374	214.981	5.36754	8.51757	34.7391	48.3744	45.3235	46.6811	33.5689	234.246	215.864	161.331	228.846	234.616	4.7614	5.69958	5.14365	5.47511	5.75796	8.53863	8.53863	8.2203	8.75165	8.53863
hsa-miR-4481	2.77536e-05	9.601e-05	2.9062	down	MIMAT0019015					AACCACCAGCCCAC	19.4289	40.9019	4.07795	5.61708	15.9302	23.4075	20.803	20.6945	16.3091	47.5901	36.3521	28.4346	42.8842	49.2486	3.61873	4.402	3.83485	4.08315	4.45101	5.71122	5.47511	5.3651	5.7948	5.73919
hsa-miR-449a	0.0378189	0.0548197	9.21308	down	MIMAT0001541	chr5	+	54502153	54502135	ACCAGCTAACAATACACTGC	2.42344	5	-1.07379	2.12989	6.81719	5	0.1	0.1	0.1	5	5	5	5	5	2.49257	1.61443	-3.26586	-3.23589	-2.97421	2.16808	2.0347	2.40212	2.2436	1.80097
hsa-miR-4502	1.78687e-07	1.247e-06	5.39	down	MIMAT0019038					CTTCAGCACCATCATCA	14.3298	48.1314	3.50331	5.93359	13.8304	15.4852	15.5044	16.0615	10.7673	59.0327	42.7721	33.8238	48.7468	56.2815	3.36314	3.59013	3.30153	3.59563	3.6661	6.20452	5.71122	5.5528	6.14899	6.05044
hsa-miR-451a	2.64549e-05	9.1775e-05	29.5595	down	MIMAT0001631	chr17	+	27188424	27188404	AACTCAGTAATGGTAACGGTTT	180.27	3614.78	7.01387	11.8994	469.892	164.311	42.1688	143.067	81.9107	4984.66	3669.42	2383.52	3464.6	3571.7	8.43363	7.48842	5.01508	7.11641	7.01583	12.0109	12.0109	11.4534	12.0109	12.0109
hsa-miR-4634	0.000128434	0.000378558	2.75227	down	MIMAT0019691					CCCCGGGCCGG	39.6226	62.2809	5.02706	6.48768	72.55	35.3459	38.1792	32.7556	19.2822	65.332	65.3012	56.2532	56.1594	68.3588	5.83348	5.03021	4.817	4.79758	4.65704	6.40412	6.55925	6.55925	6.48213	6.43367
hsa-miR-4635	5.19e-11	1e-09	39.7696	down	MIMAT0019692					TTGCGGGTTCTGACT	0.1	5	-3.1837	2.12989	0.1	0.1	0.1	0.1	0.1	5	5	5	5	5	-3.24296	-3.19959	-3.26586	-3.23589	-2.97421	2.16808	2.0347	2.40212	2.2436	1.80097
hsa-miR-4644	0.00289685	0.00613655	18.9615	down	MIMAT0019704					CTTCTGTCTCTTTTCTCTC	0.1	4.02	-3.1837	1.0613	0.1	0.1	0.1	0.1	0.1	5	5	0.1	5	5	-3.24296	-3.19959	-3.26586	-3.23589	-2.97421	2.16808	2.0347	-2.94086	2.2436	1.80097
hsa-miR-4692	1.92828e-06	9.641e-06	3.45494	down	MIMAT0019783					ATCTGATACCCACACTGC	12.6272	26.0326	3.20599	4.99465	15.3056	13.436	13.2616	14.2312	6.90188	30.4131	27.8402	18.6361	23.0967	30.1768	3.54094	3.30876	3.01644	3.33022	2.83358	5.05058	5.11243	4.70591	4.97349	5.13082
hsa-miR-4701-3p	1.01909e-07	8.02e-07	6.46553	down	MIMAT0019799					ACACCACACCCATCAC	29.4715	115.652	4.71294	7.40571	25.3276	34.841	31.7544	32.2665	23.168	129.643	108.924	87.8881	119.421	132.386	4.26365	5.01508	4.54833	4.77875	4.95891	7.42728	7.34347	7.21015	7.55924	7.48842
hsa-miR-4703-3p	8.6e-12	1e-09	72.5235	down	MIMAT0019802					GTGGCAATACAATACAACT	0.1	6.95099	-3.1837	2.99667	0.1	0.1	0.1	0.1	0.1	9.94961	5.78735	5.69504	5.86466	7.45831	-3.24296	-3.19959	-3.26586	-3.23589	-2.97421	3.33022	2.77756	3.01333	2.90338	2.95888
hsa-miR-4726-5p	9.25667e-06	3.7482e-05	2.20438	down	MIMAT0019845					CCACTCCAGGCTCC	11.6864	16.963	3.12044	4.26082	9.82384	12.6867	13.9409	12.3906	9.59025	20.9444	15.1719	12.6474	16.4047	19.6469	2.79108	3.18799	3.12887	3.12325	3.37103	4.42438	4.13532	4.07059	4.34043	4.33337
hsa-miR-4737	0.000574103	0.00145799	2.1856	down	MIMAT0019863					CACTGTCAGCATCCTC	5.19421	8.2777	2.13169	3.25971	5	5.03138	5.63935	5.30034	5	9.14732	7.91927	7.86448	7.28949	9.16792	1.33274	2.347	2.3335	2.35499	2.29019	3.20614	3.20614	3.43776	3.20071	3.24782
hsa-miR-4750-5p	6.38589e-06	2.7156e-05	2.71451	down	MIMAT0019887	chr19	-	50391442	50391455	CACTCAACCACCTCC	10.7654	18.4234	2.96691	4.4076	9.14418	12.5932	12.2627	11.6933	8.13394	22.0446	15.6832	12.7006	18.9679	22.7208	2.67674	3.15603	2.91331	3.01644	3.07201	4.54833	4.18877	4.08915	4.62399	4.58776
hsa-miR-4753-5p	0.00349299	0.00706707	19.2491	down	MIMAT0019890					CTGTTCTCTTCCTTTGG	0.1	4.02	-3.1837	1.08302	0.1	0.1	0.1	0.1	0.1	0.1	5	5	5	5	-3.24296	-3.19959	-3.26586	-3.23589	-2.97421	-3.06629	2.0347	2.40212	2.2436	1.80097
hsa-miR-4754	5.19e-11	1e-09	39.7696	down	MIMAT0019894					ACTCCGCTAACCCAG	0.1	5	-3.1837	2.12989	0.1	0.1	0.1	0.1	0.1	5	5	5	5	5	-3.24296	-3.19959	-3.26586	-3.23589	-2.97421	2.16808	2.0347	2.40212	2.2436	1.80097
hsa-miR-4793-3p	1.4189e-05	5.377e-05	4.41301	down	MIMAT0019966					AGCCAGCCAACTCAC	18.0952	51.5303	3.94771	6.08947	12.8442	21.382	20.0016	19.3754	16.8729	57.1561	51.0915	40.2802	53.3272	55.7966	3.23492	4.22675	3.7727	3.99694	4.50725	6.11621	6.1369	5.84898	6.32562	6.01967
hsa-miR-486-5p	0.0269025	0.0452035	2.65446	down	MIMAT0002177	chr8	-	41637128	41637140	CTCGGGGCAGCTCA	22.0782	30.4822	3.84535	5.25377	32.9096	29.9699	33.8327	8.39141	5.28757	35.9468	29.1797	29.5417	24.9168	32.826	4.64253	4.77222	4.65704	2.59392	2.56103	5.29404	5.20023	5.43149	5.11243	5.23065
hsa-miR-494-3p	0.00140819	0.00324463	20.9343	down	MIMAT0002816	chr14	-	101496026	101496039	GAGGTTTCCCGTGTA	1.08	5	-2.25791	2.12989	0.1	0.1	0.1	5	0.1	5	5	5	5	5	-3.24296	-3.19959	-3.26586	1.39309	-2.97421	2.16808	2.0347	2.40212	2.2436	1.80097
hsa-miR-5001-5p	8.82963e-05	0.000271935	2.8878	down	MIMAT0021021					AGCTCCGCCGCTG	5.30719	10.0702	2.00934	3.53931	6.086	5	5.44995	5	5	11.4491	10.0159	8.58273	8.83526	11.4679	2.41878	1.61443	2.33022	1.39309	2.29019	3.52801	3.5613	3.58553	3.48076	3.54094
hsa-miR-5002-3p	0.00344194	0.00706707	19.0732	down	MIMAT0021024					AAGTGGTCAGTGAGGC	0.1	4.02	-3.1837	1.06977	0.1	0.1	0.1	0.1	0.1	5	5	5	0.1	5	-3.24296	-3.19959	-3.26586	-3.23589	-2.97421	2.16808	2.0347	2.40212	-3.05701	1.80097
hsa-miR-500a-3p	0.00127686	0.00294752	21.0895	down	MIMAT0002871	chrX	-	49659834	49659851	CAGAATCCTTGCCCAGGT	1.08	5	-2.26856	2.12989	5	0.1	0.1	0.1	0.1	5	5	5	5	5	1.33274	-3.19959	-3.26586	-3.23589	-2.97421	2.16808	2.0347	2.40212	2.2436	1.80097
hsa-miR-505-3p	0.0387449	0.0560303	6.88782	down	MIMAT0002876	chrX	+	139006378	139006361	AGGAAACCAGCAAGTGTTG	3.04	5.32808	-0.379962	2.40409	5	5	0.1	5	0.1	6.28369	5	5	5	5.35669	1.33274	1.61443	-3.26586	1.39309	-2.97421	2.7148	2.0347	2.40212	2.2436	2.62522
hsa-miR-5096	2.19625e-06	1.0763e-05	2.0748	down	MIMAT0020603					GCCTGACCAACATGG	14.6555	19.681	3.48601	4.53898	16.8606	14.0198	18.1375	15.1077	9.15203	21.9909	18.8143	15.2698	18.4127	23.9174	3.69059	3.39746	3.57934	3.47302	3.28965	4.52878	4.54142	4.3557	4.58025	4.68877
hsa-miR-5187-5p	0.000577293	0.00145799	22.3888	down	MIMAT0021117					TCCACTTCAATCCCTCA	1.08	5	-2.35482	2.12989	0.1	0.1	5	0.1	0.1	5	5	5	5	5	-3.24296	-3.19959	0.878566	-3.23589	-2.97421	2.16808	2.0347	2.40212	2.2436	1.80097
hsa-miR-5189-5p	2.68908e-07	1.835e-06	2.76383	down	MIMAT0021120	chr16	-	88535362	88535374	CCTGTCCATCCGCC	8.77101	16.1303	2.70621	4.17288	8.24374	9.77917	10.479	9.45015	5.90296	19.6719	14.3045	11.5208	15.9261	19.2284	2.60092	2.83358	2.67446	2.72403	2.69808	4.32534	4.04637	3.89826	4.29722	4.29722
hsa-miR-5194	4.96628e-07	3.036e-06	2.62701	down	MIMAT0021125					CCATCCCATTCCAAAC	13.9297	23.0953	3.43427	4.82769	12.3695	14.7666	17.0338	15.2338	10.2448	27.0156	21.2415	17.8231	22.6356	26.7605	3.13673	3.51636	3.48076	3.48958	3.54791	4.91021	4.72957	4.64253	4.92807	4.92807
hsa-miR-5195-5p	0.000861026	0.00207689	2.5715	down	MIMAT0021126					CCATCCAGTTGCCTT	5	6.69372	1.5018	2.86441	5	5	5	5	5	8.26324	5.74893	5	6.43639	8.02005	1.33274	1.61443	0.878566	1.39309	2.29019	3.0579	2.76358	2.40212	3.03145	3.06701
hsa-miR-532-5p	0.00925417	0.0167825	11.8726	down	MIMAT0002888	chrX	-	49654519	49654534	ACGGTCCTACACTCAAG	2.06	5	-1.43968	2.12989	5	0.1	5	0.1	0.1	5	5	5	5	5	1.33274	-3.19959	0.878566	-3.23589	-2.97421	2.16808	2.0347	2.40212	2.2436	1.80097
hsa-miR-542-3p	5.19e-11	1e-09	39.7696	down	MIMAT0003389					TTTCAGTTATCAATCTGTCACA	0.1	5	-3.1837	2.12989	0.1	0.1	0.1	0.1	0.1	5	5	5	5	5	-3.24296	-3.19959	-3.26586	-3.23589	-2.97421	2.16808	2.0347	2.40212	2.2436	1.80097
hsa-miR-548aa	5.19e-11	1e-09	39.7696	down	MIMAT0018447					TGGTGCAAAAGTAATTGTG	0.1	5	-3.1837	2.12989	0.1	0.1	0.1	0.1	0.1	5	5	5	5	5	-3.24296	-3.19959	-3.26586	-3.23589	-2.97421	2.16808	2.0347	2.40212	2.2436	1.80097
hsa-miR-548ad-5p	8.70288e-08	7.02e-07	2.67948	down	MIMAT0032114					CAAAAACCACAATTACTTTT	7.49146	13.8909	2.55653	3.97849	5.39002	8.0609	9.78383	8.65831	5.56423	17.3193	13.3166	12.4774	11.7821	14.5589	2.35627	2.59573	2.59392	2.62636	2.61039	4.16842	3.93485	4.06288	3.85415	3.87215
hsa-miR-548aj-5p	6.114e-05	0.000196635	3.13132	down	MIMAT0022739					CAAAAACTGCAATTACTTTT	5.50205	12.4902	2.15039	3.79716	5	5.34221	6.36067	5.80735	5	15.7811	12.44	11.5361	10.12	12.5736	1.33274	2.37228	2.36779	2.38897	2.29019	3.94703	3.85415	3.90705	3.6115	3.6661
hsa-miR-548ar-5p	0.000329181	0.000887639	2.40051	down	MIMAT0022265					GCAAAAACTGCAATTACTT	5.33526	9.13963	2.14094	3.40429	5	5.50683	5.85925	5.31023	5	11.3664	9.22076	8.18547	8.04932	8.87619	1.33274	2.3847	2.34082	2.35627	2.29019	3.5223	3.44396	3.50537	3.3491	3.20071
hsa-miR-548h-3p	5.19e-11	1e-09	39.7696	down	MIMAT0022723					TGCAAAAGTAATTGCGG	0.1	5	-3.1837	2.12989	0.1	0.1	0.1	0.1	0.1	5	5	5	5	5	-3.24296	-3.19959	-3.26586	-3.23589	-2.97421	2.16808	2.0347	2.40212	2.2436	1.80097
hsa-miR-548q	0.00925417	0.0167825	11.8726	down	MIMAT0011163					CCGCCATTACTTTTGC	2.06	5	-1.43968	2.12989	5	0.1	5	0.1	0.1	5	5	5	5	5	1.33274	-3.19959	0.878566	-3.23589	-2.97421	2.16808	2.0347	2.40212	2.2436	1.80097
hsa-miR-5581-5p	0.0372351	0.0541435	6.24962	down	MIMAT0022275					TCTCCATTTCTCCTGGA	3.04	5	-0.513879	2.12989	5	0.1	5	5	0.1	5	5	5	5	5	1.33274	-3.19959	0.878566	1.39309	-2.97421	2.16808	2.0347	2.40212	2.2436	1.80097
hsa-miR-5591-3p	5.19e-11	1e-09	39.7696	down	MIMAT0022302					TGGGAGCTAAGCTATGG	0.1	5	-3.1837	2.12989	0.1	0.1	0.1	0.1	0.1	5	5	5	5	5	-3.24296	-3.19959	-3.26586	-3.23589	-2.97421	2.16808	2.0347	2.40212	2.2436	1.80097
hsa-miR-572	0.000136633	0.000398916	5.78783	down	MIMAT0003237					TGGGCCACCGCCG	6.293	17.9749	1.83792	4.37094	11.465	5	5	5	5	20.5402	17.8471	15.2611	15.549	20.6772	3.01333	1.61443	0.878566	1.39309	2.29019	4.39437	4.40872	4.34912	4.27812	4.42438
hsa-miR-574-5p	1.24764e-07	9.37e-07	9.57173	down	MIMAT0004795					ACACACTCACACACACAC	103.193	681.508	6.70263	9.96141	86.9473	119.893	109.44	113.678	86.005	744.935	677.808	537.021	707.736	740.042	6.09584	6.94015	6.64197	6.71879	7.11641	9.91451	10.0195	9.70837	10.1452	10.0195
hsa-miR-582-5p	0.000574766	0.00145799	32.0354	down	MIMAT0003247	chr5	+	59035226	59035206	AGTAACTGGTTGAACAACTGTA	1.08	5.94484	-2.26856	2.73303	5	0.1	0.1	0.1	0.1	8.54874	5.37106	5	5.64708	5.15733	1.33274	-3.19959	-3.26586	-3.23589	-2.97421	3.11707	2.707	2.40212	2.83358	2.60541
hsa-miR-590-5p	0.0156248	0.0273712	8.56653	down	MIMAT0003258	chr7	-	73243480	73243500	CTGCACTTTTATGAATAAGCTC	4.02	12.3882	0.672918	3.77163	5	5	0.1	5	5	19.4762	12.8808	7.45412	11.4632	10.6669	1.33274	1.61443	-3.26586	1.39309	2.29019	4.31006	3.90705	3.37884	3.80588	3.45631
hsa-miR-595	1.48633e-07	1.08e-06	5.75855	down	MIMAT0003263					AGACACACCACGGCACA	24.8324	82.9902	4.46677	6.99247	19.9937	29.0489	28.0596	27.7995	19.2601	92.2238	78.7305	64.3506	85.0914	94.5546	3.96119	4.72957	4.39437	4.59593	4.65279	7.01583	6.94015	6.80443	7.08555	7.11641
hsa-miR-6068	2.10561e-05	7.4086e-05	6.6541	down	MIMAT0023693					CCACCGCCGGAG	11.5377	42.9257	2.97275	5.70699	23.7184	9.73816	11.4326	7.55575	5.2434	47.3366	43.2164	38.2389	37.0785	48.7582	4.17806	2.82918	2.78738	2.51639	2.55274	5.69958	5.78063	5.73919	5.59637	5.7192
hsa-miR-6073	0.0237529	0.0403505	2.2169	down	MIMAT0023698					GTAGCTGATAACTCACTACC	73.4716	83.6115	5.8195	6.96804	177.863	69.5061	31.0755	58.272	30.6415	103.13	87.4069	60.865	75.0317	91.6238	6.99898	6.19093	4.52878	5.84898	5.52983	7.11641	7.08555	6.68931	6.90783	7.04112
hsa-miR-6075	0.031884	0.0520856	9.09376	down	MIMAT0023700					CACCAATGCCGCC	0.1	3.04	-3.1837	0.001175	0.1	0.1	0.1	0.1	0.1	5	5	0.1	0.1	5	-3.24296	-3.19959	-3.26586	-3.23589	-2.97421	2.16808	2.0347	-2.94086	-3.05701	1.80097
hsa-miR-6125	1.49133e-06	7.674e-06	4.53296	down	MIMAT0024598					TCCGCCGCTCCG	54.1548	142.732	5.62661	7.80706	95.2037	47.6865	57.0561	41.2323	29.5955	160.38	142.046	132.957	120.899	157.378	6.2386	5.66189	5.5653	5.2201	5.44715	7.84674	7.78318	7.87476	7.68389	7.84674
hsa-miR-6130	2.25361e-05	7.8845e-05	3.29394	down	MIMAT0024614					CATACAATCCACTCCCT	7.89564	18.2835	2.68499	4.4048	5.25616	9.32707	7.86681	7.57669	9.45145	22.7383	16.1491	13.1978	17.9127	21.4197	2.35039	2.75871	2.46145	2.51767	3.33672	4.61374	4.24717	4.15583	4.51361	4.49367
hsa-miR-619-5p	9.901e-10	2.1e-08	4.47313	down	MIMAT0026622					GGCTCATGCCTGTAATC	10.4602	27.6306	2.94551	5.1068	9.8914	10.8702	12.2039	11.0213	8.31433	32.2459	28.4793	25.4501	24.8191	27.1584	2.80276	2.96179	2.90776	2.93819	3.11707	5.11243	5.16079	5.21162	5.10272	4.94643
hsa-miR-627-5p	0.00127686	0.00294752	21.0895	down	MIMAT0003296	chr15	+	42491804	42491784	TCCTCTTTTCTTAGAGACTCAC	1.08	5	-2.26856	2.12989	5	0.1	0.1	0.1	0.1	5	5	5	5	5	1.33274	-3.19959	-3.26586	-3.23589	-2.97421	2.16808	2.0347	2.40212	2.2436	1.80097
hsa-miR-638	1.21975e-06	6.356e-06	6.48128	down	MIMAT0003308					AGGCCGCCACCCGC	68.8059	235.341	5.95824	8.65452	138.426	58.0299	67.7452	47.5011	32.3272	263.122	239.424	210.818	200.403	262.938	6.68931	6.0342	5.89404	5.51175	5.66189	8.66187	8.75165	8.5688	8.53863	8.75165
hsa-miR-6509-5p	4.2511e-09	7.2e-08	2.99052	down	MIMAT0025474					GTTCCACTGCCACTAC	8.07175	16.1492	2.60949	4.18988	8.46277	7.74626	10.2223	8.18125	5.74615	16.7033	16.0358	15.386	14.0557	18.5652	2.62029	2.55789	2.64194	2.56768	2.65963	4.0554	4.22675	4.36494	4.08315	4.21917
hsa-miR-6516-5p	0.0445584	0.0628192	6.04653	down	MIMAT0030417					TGCTCACACCTGTTACT	3.04	5	-0.466217	2.12989	0.1	5	5	5	0.1	5	5	5	5	5	-3.24296	1.61443	0.878566	1.39309	-2.97421	2.16808	2.0347	2.40212	2.2436	1.80097
hsa-miR-652-3p	0.0162923	0.0284195	6.14504	down	MIMAT0003322	chrX	-	109298624	109298637	CACAACCCTAGTGGC	4.02	7.21709	0.448924	3.06835	5	5	5	5	0.1	8.40639	7.34834	5.80152	6.78442	7.7448	1.33274	1.61443	0.878566	1.39309	-2.97421	3.08594	3.08594	3.03945	3.11707	3.01333
hsa-miR-660-5p	0.000161744	0.000466715	4.00445	down	MIMAT0003338	chrX	-	49777868	49777885	CAACTCCGATATGCAATGG	5.35377	11.8032	1.73214	3.73374	6.76886	5	5	5	5	15.4114	11.5046	8.18862	11.0206	12.8908	2.48444	1.61443	0.878566	1.39309	2.29019	3.90705	3.78581	3.51636	3.73946	3.72004
hsa-miR-670-5p	1.19761e-06	6.267e-06	4.57729	down	MIMAT0010357	chr11	-	43581229	43581244	CACCACATACACTCAGG	16.1554	47.8316	3.7259	5.9204	12.6392	18.7734	19.0441	18.9758	11.3442	55.8898	43.7948	35.8817	48.001	55.5905	3.20614	4.03144	3.67168	3.95346	3.76678	6.05818	5.81442	5.62702	6.09584	6.00651
hsa-miR-6739-5p	0.00349299	0.00706707	19.2491	down	MIMAT0027379					TACTTGTTCTTTCTCTTTCC	0.1	4.02	-3.1837	1.08302	0.1	0.1	0.1	0.1	0.1	0.1	5	5	5	5	-3.24296	-3.19959	-3.26586	-3.23589	-2.97421	-3.06629	2.0347	2.40212	2.2436	1.80097
hsa-miR-6747-5p	5.19e-11	1e-09	39.7696	down	MIMAT0027394					TGTTCTGCCTCTTTCCA	0.1	5	-3.1837	2.12989	0.1	0.1	0.1	0.1	0.1	5	5	5	5	5	-3.24296	-3.19959	-3.26586	-3.23589	-2.97421	2.16808	2.0347	2.40212	2.2436	1.80097
hsa-miR-6759-5p	0.0321758	0.0524929	9.17765	down	MIMAT0027418					ACAGACTTCTGCCCAC	0.1	3.04	-3.1837	0.014423	0.1	0.1	0.1	0.1	0.1	0.1	5	0.1	5	5	-3.24296	-3.19959	-3.26586	-3.23589	-2.97421	-3.06629	2.0347	-2.94086	2.2436	1.80097
hsa-miR-6760-5p	0.00289685	0.00613655	18.9615	down	MIMAT0027420					TCTGCACTTCCACCTT	0.1	4.02	-3.1837	1.0613	0.1	0.1	0.1	0.1	0.1	5	5	0.1	5	5	-3.24296	-3.19959	-3.26586	-3.23589	-2.97421	2.16808	2.0347	-2.94086	2.2436	1.80097
hsa-miR-6785-5p	1.52166e-07	1.099e-06	8.03923	down	MIMAT0027470					CACCATCATCCACGC	16.7677	76.161	3.80864	6.8157	13.1761	19.8664	19.6721	18.3696	12.7543	83.8178	71.637	55.1888	82.5983	87.5631	3.30153	4.11367	3.73279	3.89826	3.99694	6.85819	6.75735	6.43367	7.05478	6.97449
hsa-miR-6797-5p	0.0429903	0.0608865	6.09136	down	MIMAT0027494					TCCTGTTCTCAGCCC	3.04	5	-0.476873	2.12989	5	5	5	0.1	0.1	5	5	5	5	5	1.33274	1.61443	0.878566	-3.23589	-2.97421	2.16808	2.0347	2.40212	2.2436	1.80097
hsa-miR-6799-5p	0.000149037	0.000433084	2.37147	down	MIMAT0027498					CCAGCCCTGCACA	14.225	21.8268	3.48796	4.73374	10.3347	17.3607	17.1501	15.966	10.3133	24.1781	20.5482	16.9512	21.6857	25.7708	2.8595	3.92117	3.50537	3.58553	3.56825	4.71555	4.69908	4.51361	4.88513	4.85534
hsa-miR-6800-5p	1.15175e-06	6.079e-06	2.01728	down	MIMAT0027500					CCGCCCCTGACTG	125.028	145.398	6.85184	7.86425	193.518	113.384	137.754	111.954	68.5295	163.828	143.662	137.583	125.579	156.34	7.08555	6.87605	6.85819	6.66534	6.77407	7.96258	7.84674	7.92912	7.79963	7.78318
hsa-miR-6805-5p	1.82602e-06	9.167e-06	3.1808	down	MIMAT0027510					ACACTCCACAAGCCG	7.93155	17.4155	2.65022	4.31961	5.90979	9.29913	8.285	8.09712	8.06669	20.7277	15.3493	13.0466	17.6058	20.3482	2.39894	2.74915	2.48721	2.55789	3.0579	4.40872	4.15583	4.14946	4.48203	4.402
hsa-miR-6807-5p	1.25232e-07	9.37e-07	2.91756	down	MIMAT0027514					CCTCTCCATTCCACTG	39.9763	73.6275	5.24469	6.78946	40.7308	39.4227	48.8268	40.7247	30.1767	81.7721	72.3123	60.1873	73.7439	80.122	4.99352	5.27188	5.29404	5.16986	5.49418	6.8274	6.80443	6.66534	6.87605	6.77407
hsa-miR-6817-5p	3.79218e-07	2.452e-06	2.211	down	MIMAT0027534					CCACTCCAAGCTTCC	7.83495	11.8119	2.61531	3.76001	7.15066	8.58405	9.01559	7.39565	7.0288	13.6994	10.9119	9.17556	11.6373	13.6351	2.51639	2.65686	2.52703	2.50427	2.87198	3.77977	3.70244	3.6792	3.8439	3.79473
hsa-miR-6825-5p	0.00291735	0.0061694	2.05545	down	MIMAT0027550					ATGCTGACTCCACACC	5.04392	6.5007	1.7913	2.83075	5	5	5.21959	5	5	7.36118	5.79942	5	6.29538	8.04753	1.33274	1.61443	2.32606	1.39309	2.29019	2.89859	2.78013	2.40212	2.99689	3.07604
hsa-miR-6847-5p	2.97038e-06	1.3791e-05	2.40696	down	MIMAT0027594					GCTCACACTCCACTG	12.7487	19.5955	3.2499	4.51711	11.0327	14.2097	15.3085	14.2218	8.97106	23.8709	17.7765	14.8939	19.2057	22.2304	2.94748	3.45631	3.27277	3.3251	3.24782	4.68877	4.402	4.30494	4.63309	4.55674
hsa-miR-6849-5p	9.85467e-07	5.409e-06	2.70634	down	MIMAT0027598					TCCACACACTCCCCT	27.3794	50.1393	4.59428	6.03062	26.5882	29.7868	31.827	30.2946	18.4004	58.4458	46.287	39.076	49.768	57.1197	4.34043	4.7614	4.55674	4.69908	4.61374	6.19093	5.9087	5.78063	6.17702	6.09584
hsa-miR-6883-5p	1.72259e-06	8.683e-06	3.96066	down	MIMAT0027666					ACATCCATACCACACCC	19.9022	51.9271	4.1041	6.08985	17.9786	22.062	22.8899	22.2546	14.326	61.377	45.6015	37.3664	54.4179	60.8728	3.79473	4.28641	4.03144	4.18877	4.21917	6.25432	5.89404	5.66189	6.38466	6.25432
hsa-miR-6884-5p	0.000309644	0.000840464	2.49892	down	MIMAT0027668					CAACATCACCTTCTCAG	5.41635	9.80521	2.14648	3.46778	5	5.53843	5.95675	5.58659	5	11.902	8.33432	7.11008	9.77708	11.9026	1.33274	2.38826	2.34599	2.3752	2.29019	3.58553	3.255	3.29676	3.59013	3.6115
hsa-miR-7-5p	0.0383723	0.0555566	6.93043	down	MIMAT0000252	chr9	+	86584708	86584687	ACAACAAAATCACTAGTCTTCC	3.04	5.36771	-0.379962	2.41298	5	5	0.1	5	0.1	6.67567	5	5	5	5.16288	1.33274	1.61443	-3.26586	1.39309	-2.97421	2.77756	2.0347	2.40212	2.2436	2.60695
hsa-miR-7113-5p	9.18225e-08	7.36e-07	3.88758	down	MIMAT0028123					CTCACACACTGTCTCC	11.6743	26.7248	3.10397	5.06284	9.6215	13.6015	13.5179	12.7811	8.84943	31.6165	24.4048	20.9005	26.1594	30.5428	2.76696	3.33022	3.03483	3.18168	3.20614	5.10272	4.97349	4.91717	5.16986	5.15097
hsa-miR-7162-3p	0.000577293	0.00145799	22.3888	down	MIMAT0028235					GCTGCTGTTCCACC	1.08	5	-2.35482	2.12989	0.1	0.1	5	0.1	0.1	5	5	5	5	5	-3.24296	-3.19959	0.878566	-3.23589	-2.97421	2.16808	2.0347	2.40212	2.2436	1.80097
hsa-miR-7515	0.0372351	0.0541435	6.24962	down	MIMAT0029310					GTCACCATCTTCCCTT	3.04	5	-0.513879	2.12989	5	0.1	5	5	0.1	5	5	5	5	5	1.33274	-3.19959	0.878566	1.39309	-2.97421	2.16808	2.0347	2.40212	2.2436	1.80097
hsa-miR-7704	3.05773e-07	2.03e-06	15.9421	down	MIMAT0030019					CACGTCGCCGCC	8.83669	69.6269	2.68639	6.68117	17.0569	7.36824	8.90829	5.85	5	77.559	67.8275	63.4416	60.1491	79.1573	3.6977	2.53119	2.51984	2.39304	2.29019	6.68931	6.66534	6.71879	6.57504	6.75735
hsa-miR-7844-5p	1.01901e-07	8.02e-07	5.39728	down	MIMAT0030419					TACACCACACAGTCCTA	13.21	44.6887	3.33253	5.76476	10.9251	14.9888	15.2556	14.7313	10.1494	51.1779	41.1669	33.3442	45.1621	52.5925	2.93421	3.53274	3.255	3.41839	3.5223	5.83348	5.65018	5.51883	5.95902	5.86227
hsa-miR-7850-5p	9.91583e-05	0.000302372	3.42845	down	MIMAT0030425					CCAGCCACACTATGTC	14.456	32.0617	3.51502	5.29258	8.35637	18.335	16.5749	17.4461	11.5676	35.5452	30.4041	24.3694	33.3584	36.6313	2.61039	3.96699	3.40887	3.76678	3.8221	5.27188	5.2636	5.13082	5.43149	5.3651
hsa-miR-7977	0.000159345	0.000460868	4.14022	down	MIMAT0031180					TGGTGCGTTGGCTG	11.6457	29.8557	3.16494	5.21465	10.3075	8.97964	9.20683	15.6142	14.1202	33.4217	27.9953	25.2925	28.8201	33.7487	2.84645	2.70969	2.55124	3.51636	4.20097	5.18511	5.14365	5.20023	5.28064	5.2636
hsa-miR-8054	5.19e-11	1e-09	39.7696	down	MIMAT0030981					ACCCATCCGATCTGTAC	0.1	5	-3.1837	2.12989	0.1	0.1	0.1	0.1	0.1	5	5	5	5	5	-3.24296	-3.19959	-3.26586	-3.23589	-2.97421	2.16808	2.0347	2.40212	2.2436	1.80097
hsa-miR-8069	9.07784e-07	5.027e-06	4.67242	down	MIMAT0030996					ACGCCGACCGCC	42.6517	118.683	5.20742	7.43159	70.9183	40.3497	45.418	33.8937	22.679	139.142	116.905	99.8411	107.029	130.496	5.78063	5.31274	5.16079	4.86576	4.91717	7.48842	7.44826	7.38639	7.4076	7.42728
hsa-miR-8071	4.27883e-05	0.000143207	2.4973	down	MIMAT0030998					CCACCCACTCCAGT	25.7096	46.2172	4.52935	5.84972	21.02	29.4555	28.9634	26.372	22.7372	52.824	44.1329	35.6683	45.8201	52.6405	4.04003	4.75304	4.43752	4.48812	4.92807	5.9087	5.83348	5.61784	6.00651	5.88208
hsa-miR-92a-3p	2.89e-11	1e-09	7.17363	down	MIMAT0000092	chr13	-	92003621	92003636	ACAGGCCGGGACAAGT	31.142	132.396	4.77053	7.61323	35.2802	30.6157	39.2766	32.7906	17.7466	149.952	129.86	113.88	119.916	148.371	4.77875	4.80426	4.88513	4.80426	4.58025	7.68389	7.63371	7.53253	7.58232	7.63371
hsa-miR-93-5p	3.12139e-06	1.4438e-05	4.47672	down	MIMAT0000093	chr7	+	99529359	99529344	CTACCTGCACGAACAG	17.28	49.3735	3.8228	5.98524	23.0763	17.981	14.3675	19.1295	11.8454	61.808	47.5583	41.0266	44.8749	51.5998	4.14946	3.95346	3.16894	3.9744	3.86771	6.30409	5.97558	5.9087	5.9234	5.81442
hsa-miR-98-5p	0.00289685	0.00613655	18.9615	down	MIMAT0000096	chrX	+	53583226	53583207	AACAATACAACTTACTACCTC	0.1	4.02	-3.1837	1.0613	0.1	0.1	0.1	0.1	0.1	5	5	0.1	5	5	-3.24296	-3.19959	-3.26586	-3.23589	-2.97421	2.16808	2.0347	-2.94086	2.2436	1.80097

## Sheet: up_Kangfu-Solution_vs_Wugu-Kiri
# Fold Change cut-off: 2.0 # P-value cut-off: 0.05 # Condition pairs: Kangfu-Solution_vs_Wugu-Kirin-Ointment # Column A: systematic_name it represents miRNA name. # Column B: P-value, P-value calculated from unpaired t-test. # Column C: FDR, FDR is calculated from Benjamini Hochberg FDR. # Column D: Fold change, the absolute ratio (no log scale) of normalized intensities between two conditions. #…
Kangfu-Solution_vs_Wugu-Kirin-Ointment 2.0 fold up regulated miRNAs
	P-value and FDR		Fold change and Regulation		Annotations						Group--Raw Intensity		Group--Normalized Intensity		Raw Intensity										Normalized Intensity
systematic_name	P-value	FDR	Fold Change	Regulation	mirbase accession No	chr	strand	start	stop	active_sequence	group-Kangfu-Solution(raw)	group-Wugu-Kirin-Ointment(raw)	group-Kangfu-Solution(normalized)	group-Wugu-Kirin-Ointment(normalized)	[Kangfu-1, Kangfu-Solution](raw)	[Kangfu-2, Kangfu-Solution](raw)	[Kangfu-3, Kangfu-Solution](raw)	[Kangfu-4, Kangfu-Solution](raw)	[Kangfu-5, Kangfu-Solution](raw)	[Wugu-1, Wugu-Kirin-Ointment](raw)	[Wugu-2, Wugu-Kirin-Ointment](raw)	[Wugu-3, Wugu-Kirin-Ointment](raw)	[Wugu-4, Wugu-Kirin-Ointment](raw)	[Wugu-5, Wugu-Kirin-Ointment](raw)	[Kangfu-1, Kangfu-Solution](normalized)	[Kangfu-2, Kangfu-Solution](normalized)	[Kangfu-3, Kangfu-Solution](normalized)	[Kangfu-4, Kangfu-Solution](normalized)	[Kangfu-5, Kangfu-Solution](normalized)	[Wugu-1, Wugu-Kirin-Ointment](normalized)	[Wugu-2, Wugu-Kirin-Ointment](normalized)	[Wugu-3, Wugu-Kirin-Ointment](normalized)	[Wugu-4, Wugu-Kirin-Ointment](normalized)	[Wugu-5, Wugu-Kirin-Ointment](normalized)
hsa-let-7a-5p	0.0128948	0.0249609	12.286	up	MIMAT0000062	chr9	-	96938246	96938265	AACTATACAACCTACTACCT	31.6169	4.45328	4.78574	1.1668	28.8382	31.3565	36.1656	41.2611	20.4633	5.6117	5	0.1	5.32978	6.22492	4.39437	4.94643	4.58025	5.3651	4.64253	2.37672	1.61443	-3.26586	2.35955	2.74915
hsa-let-7b-5p	3.62643e-05	0.000161102	3.68685	up	MIMAT0000063	chr22	-	46509575	46509592	AACCACACAACCTACTACC	273.872	48.204	7.43924	5.55685	299.308	201.149	359.224	315.79	193.891	62.7134	48.15	37.3536	50.5907	42.2122	7.34347	7.38639	7.53253	7.72364	7.21015	5.606	5.68899	4.77875	5.63812	6.07239
hsa-let-7c-5p	1.51853e-07	2.206e-06	8.51514	up	MIMAT0000064	chr21	-	17912162	17912179	AACCATACAACCTACTACC	70.9536	8.18386	5.78841	2.69838	79.0629	54.8896	94.1409	75.6504	51.0241	13.4893	7.32157	6.03356	7.89826	6.17662	5.71122	5.73919	5.78063	6.0342	5.67683	3.33672	2.52703	2.35039	2.53468	2.7431
hsa-let-7d-3p	3.1804e-06	2.2704e-05	2.60686	up	MIMAT0004484	chr9	-	96941182	96941198	AGAAAGGCAGCAGGTCGT	23.9046	11.438	4.43653	3.05422	29.3439	17.1643	33.2824	23.706	16.0265	13.6355	12.5097	12.5242	11.6978	6.8227	4.41715	4.20097	4.49367	4.70591	4.36494	3.3491	3.12887	2.94544	3.02189	2.82579
hsa-let-7d-5p	0.019617	0.036268	7.69407	up	MIMAT0000065	chr9	-	96941127	96941144	AACTATGCAACCTACTACC	11.8532	4.02	3.61666	0.672918	12.1437	10.1188	14.7834	14.9392	7.28075	5	5	0.1	5	5	3.31667	3.57934	3.46529	4.23245	3.48958	1.33274	1.61443	-3.26586	1.39309	2.29019
hsa-let-7f-5p	0.0162465	0.0304931	13.5709	up	MIMAT0000067	chr9	-	96938636	96938656	AACTATACAATCTACTACCTC	10.7824	3.04	3.47256	-0.289885	8.11758	12.0013	11.4231	16.0467	6.32343	5	0.1	0.1	5	5	2.8203	3.75301	3.15603	4.3168	3.31667	1.33274	-3.19959	-3.26586	1.39309	2.29019
hsa-let-7g-5p	0.00933783	0.0188533	10.9501	up	MIMAT0000414	chr3	+	52302319	52302300	AACTGTACAAACTACTACCTC	18.5341	4.02	4.1258	0.672918	16.604	17.79	22.0398	25.4683	10.7682	5	5	0.1	5	5	3.6792	4.23245	3.98253	4.74751	3.98729	1.33274	1.61443	-3.26586	1.39309	2.29019
hsa-let-7i-5p	0.00128463	0.00375063	2.78162	up	MIMAT0000415	chr12	-	62997473	62997492	AACAGCACAAACTACTACCTC	169.958	42.4563	6.73511	5.25919	189.347	116.372	232.698	208.899	102.475	64.7667	47.9842	26.0107	45.383	28.1367	6.59514	6.59514	6.80443	7.2472	6.43367	5.65018	5.67683	4.21061	5.43149	5.32682
hsa-miR-101-3p	2.87531e-07	3.414e-06	8.97622	up	MIMAT0000099	chr1	+	65524183	65524164	TTCAGTTATCACAGTACTGT	98.308	10.22	6.12052	2.95441	116.647	74.1371	122.724	101.647	76.3855	15.8599	10.3989	6.62597	10.7904	7.4249	6.11043	6.05044	6.01967	6.33923	6.08282	3.6115	2.90776	2.3847	2.89859	2.9695
hsa-miR-103a-3p	0.000731573	0.00234673	28.8173	up	MIMAT0000101	chr5	+	167987970	167987953	TCATAGCCCTGTACAATG	5.71086	1.08	2.5803	-2.26856	5.93887	5	7.23836	5.37709	5	5	0.1	0.1	0.1	0.1	2.56103	2.10235	2.65963	3.08594	2.49257	1.33274	-3.19959	-3.26586	-3.23589	-2.97421
hsa-miR-106b-3p	4.85601e-06	2.8972e-05	28.1827	up	MIMAT0004672	chr7	+	99691688	99691675	GCAGCAAGTACCCAC	5	0.1	1.63304	-3.1837	5	5	5	5	5	0.1	0.1	0.1	0.1	0.1	0.752096	2.10235	0.382992	2.43517	2.49257	-3.24296	-3.19959	-3.26586	-3.23589	-2.97421
hsa-miR-106b-5p	1.25196e-05	6.4693e-05	4.92466	up	MIMAT0000680	chr7	+	99691647	99691632	ATCTGCACTGTCAGCAC	41.4579	8.98056	5.09259	2.79257	49.4102	29.4359	53.5209	41.8408	33.0819	16.2441	7.22217	5.88949	8.63821	6.90886	5.01508	4.88513	5.04118	5.3779	5.14365	3.64597	2.51538	2.34317	2.62029	2.83801
hsa-miR-107	8.26679e-06	4.5578e-05	9.5044	up	MIMAT0000104					TGATAGCCCTGTACAATGCT	37.249	5.37838	4.98335	1.73475	38.928	30.2589	46.6567	44.2997	26.1017	6.89189	5	5	5	5	4.75304	4.91021	4.86576	5.49418	4.89356	2.4975	1.61443	0.878566	1.39309	2.29019
hsa-miR-1227-5p	2.01452e-07	2.704e-06	5.41476	up	MIMAT0022941					CCACCGCCTGGC	47.7875	10.0806	5.30433	2.86743	55.2722	37.732	62.4617	40.0668	43.405	14.2276	9.23517	11.8891	9.45384	5.59711	5.21162	5.21162	5.25583	5.31274	5.52983	3.39746	2.73661	2.84998	2.72674	2.62636
hsa-miR-125a-5p	0.00566141	0.0132325	2.37767	up	MIMAT0000443					TCACAGGTTAAAGGGTCTC	6.96825	5	2.75135	1.5018	7.53732	5	8.91682	8.38712	5	5	5	5	5	5	2.75558	2.10235	2.83801	3.56825	2.49257	1.33274	1.61443	0.878566	1.39309	2.29019
hsa-miR-125b-5p	4.85601e-06	2.8972e-05	28.1827	up	MIMAT0000423	chr11	+	121970500	121970484	TCACAAGTTAGGGTCTC	5	0.1	1.63304	-3.1837	5	5	5	5	5	0.1	0.1	0.1	0.1	0.1	0.752096	2.10235	0.382992	2.43517	2.49257	-3.24296	-3.19959	-3.26586	-3.23589	-2.97421
hsa-miR-1270	0.00102129	0.00307915	20.9546	up	MIMAT0005924					ACACAGCTCTTCCATATC	5.00775	1.08	2.03438	-2.35482	5	5	5.03874	5	5	0.1	0.1	5	0.1	0.1	0.752096	2.10235	2.38972	2.43517	2.49257	-3.24296	-3.19959	0.878566	-3.23589	-2.97421
hsa-miR-128-3p	0.0228618	0.0409193	9.0449	up	MIMAT0000424	chr2	-	136423018	136423036	AAAGAGACCGGTTCACTGT	6.229	3.04	2.79714	-0.379962	6.34062	5.2638	7.42275	7.11784	5	5	5	0.1	5	0.1	2.60695	2.83801	2.68504	3.36314	2.49257	1.33274	1.61443	-3.26586	1.39309	-2.97421
hsa-miR-1285-3p	0.0038814	0.00980271	13.48	up	MIMAT0005876	chr2	+	70480122	70480106	AGGTCTCACTTTGTTGC	4.02	0.1	0.569049	-3.1837	5	5	5	5	0.1	0.1	0.1	0.1	0.1	0.1	0.752096	2.10235	0.382992	2.43517	-2.82736	-3.24296	-3.19959	-3.26586	-3.23589	-2.97421
hsa-miR-1291	4.85601e-06	2.8972e-05	28.1827	up	MIMAT0005881					ACTGCTGGTCTTCAGTC	5	0.1	1.63304	-3.1837	5	5	5	5	5	0.1	0.1	0.1	0.1	0.1	0.752096	2.10235	0.382992	2.43517	2.49257	-3.24296	-3.19959	-3.26586	-3.23589	-2.97421
hsa-miR-130a-3p	0.000297067	0.00103931	46.5803	up	MIMAT0000425	chr11	-	57408729	57408746	ATGCCCTTTTAACATTGCA	8.94801	1.08	3.27309	-2.26856	10.6558	6.26937	11.768	9.96598	6.08094	5	0.1	0.1	0.1	0.1	3.14324	2.9878	3.18168	3.78581	3.26689	1.33274	-3.19959	-3.26586	-3.23589	-2.97421
hsa-miR-130b-3p	1.3504e-05	6.8632e-05	5.28416	up	MIMAT0000691	chr22	-	22007648	22007664	ATGCCCTTTCATCATTGC	15.2205	5	3.90348	1.5018	19.2773	9.99689	21.5122	15.0871	10.2292	5	5	5	5	5	3.87824	3.55356	3.95346	4.24717	3.88496	1.33274	1.61443	0.878566	1.39309	2.29019
hsa-miR-132-3p	0.00417879	0.0104682	2.21166	up	MIMAT0000426	chr17	+	1953281	1953267	CGACCATGGCTGTAGA	6.23233	5	2.64694	1.5018	7.07182	5	8.13626	5.95356	5	5	5	5	5	5	2.71211	2.10235	2.75871	3.16894	2.49257	1.33274	1.61443	0.878566	1.39309	2.29019
hsa-miR-1321	2.14759e-07	2.764e-06	2.45108	up	MIMAT0005952					ATCACATTCACCTCCCT	14.5177	8.13924	3.85553	2.56211	18.8585	12.7264	20.0176	10.2559	10.7303	9.55189	8.05132	9.83264	8.26036	5	3.8439	3.83043	3.83043	3.80588	3.96699	2.74915	2.59392	2.60092	2.57636	2.29019
hsa-miR-140-3p	0.00552769	0.013028	9.64112	up	MIMAT0004597					CCGTGGTTCTACCCT	12.9319	4.02	3.71812	0.448924	16.1126	9.3932	17.2996	11.7359	10.1181	5	5	5	5	0.1	3.63755	3.46529	3.63755	3.98253	3.86771	1.33274	1.61443	0.878566	1.39309	-2.97421
hsa-miR-140-5p	0.000904821	0.00279363	59.3934	up	MIMAT0000431	chr16	-	68524509	68524528	CTACCATAGGGTAAAACCACT	27.3175	2.06	4.58647	-1.30576	25.3957	22.4216	32.0627	38.6311	18.0765	5	5	0.1	0.1	0.1	4.25436	4.48812	4.41715	5.27188	4.50085	1.33274	1.61443	-3.26586	-3.23589	-2.97421
hsa-miR-142-3p	0.00180583	0.00503431	53.6586	up	MIMAT0000434					TCCATAAAGTAGGAAACACTACA	25.7103	2.06	4.54071	-1.20503	28.7248	24.1618	29.1959	26.6516	19.8175	0.1	0.1	0.1	5	5	4.38664	4.60667	4.31006	4.80426	4.59593	-3.24296	-3.19959	-3.26586	1.39309	2.29019
hsa-miR-142-5p	4.8301e-09	2.98e-07	15.2887	up	MIMAT0000433					AGTAGTGCTTTCTACTTTA	161.619	8.95404	6.69367	2.75927	219.013	105.182	196.303	160.504	127.092	12.5805	8.0616	8.23149	8.76822	7.12843	6.89055	6.46264	6.55925	6.89055	6.66534	3.16894	2.59844	2.48578	2.64461	2.89859
hsa-miR-143-3p	4.85601e-06	2.8972e-05	28.1827	up	MIMAT0000435	chr5	-	148808548	148808561	GAGCTACAGTGCTTC	5	0.1	1.63304	-3.1837	5	5	5	5	5	0.1	0.1	0.1	0.1	0.1	0.752096	2.10235	0.382992	2.43517	2.49257	-3.24296	-3.19959	-3.26586	-3.23589	-2.97421
hsa-miR-144-3p	0.00287177	0.00757828	16.2591	up	MIMAT0000436	chr17	+	27188621	27188603	AGTACATCATCTATACTGTA	29.727	4.18765	4.68389	0.660708	39.5104	18.5716	32.604	31.9656	25.9835	5.83825	5	5	5	0.1	4.78603	4.27221	4.46099	5.01508	4.88513	2.39167	1.61443	0.878566	1.39309	-2.97421
hsa-miR-145-5p	0.0117789	0.0229809	11.4013	up	MIMAT0000437	chr5	-	148810230	148810246	AGGGATTCCTGGGAAAAC	7.28879	3.04	3.03425	-0.476873	8.8923	5.94354	9.96271	6.24059	5.4048	5	5	5	0.1	0.1	2.92298	2.94544	2.94748	3.2186	3.13673	1.33274	1.61443	0.878566	-3.23589	-2.97421
hsa-miR-146a-5p	4.85601e-06	2.8972e-05	28.1827	up	MIMAT0000449	chr5	-	159912383	159912400	AACCCATGGAATTCAGTTC	5	0.1	1.63304	-3.1837	5	5	5	5	5	0.1	0.1	0.1	0.1	0.1	0.752096	2.10235	0.382992	2.43517	2.49257	-3.24296	-3.19959	-3.26586	-3.23589	-2.97421
hsa-miR-148a-3p	0.000637157	0.00208724	7.35658	up	MIMAT0000243	chr7	+	25989603	25989585	ACAAAGTTCTGTAGTGCACT	278.484	33.1607	7.44839	4.56935	285.092	251.959	345.432	339.512	170.426	68.6926	37.434	10.7184	32.3816	16.5768	7.2472	7.68389	7.44826	7.84674	7.01583	5.68899	5.20023	2.69537	4.78603	4.47614
hsa-miR-148b-3p	1.58442e-05	7.8001e-05	7.26088	up	MIMAT0000759	chr12	-	54731066	54731083	ACAAAGTTCTGTGATGCAC	27.3677	5.30322	4.58803	1.72789	29.7836	23.8135	35.3764	31.7311	16.1338	6.5161	5	5	5	5	4.44417	4.58025	4.54833	4.99352	4.37388	2.46316	1.61443	0.878566	1.39309	2.29019
hsa-miR-150-5p	4.85601e-06	2.8972e-05	28.1827	up	MIMAT0000451	chr19	+	50004078	50004062	CACTGGTACAAGGGTTGG	5	0.1	1.63304	-3.1837	5	5	5	5	5	0.1	0.1	0.1	0.1	0.1	0.752096	2.10235	0.382992	2.43517	2.49257	-3.24296	-3.19959	-3.26586	-3.23589	-2.97421
hsa-miR-151a-5p	0.0038814	0.00980271	13.48	up	MIMAT0004697	chr8	+	141742693	141742678	ACTAGACTGTGAGCTCC	4.02	0.1	0.569049	-3.1837	5	5	5	5	0.1	0.1	0.1	0.1	0.1	0.1	0.752096	2.10235	0.382992	2.43517	-2.82736	-3.24296	-3.19959	-3.26586	-3.23589	-2.97421
hsa-miR-151b	0.00101453	0.00307094	21.1024	up	MIMAT0010214					AGACTGTGAGCTCCTC	5.09302	1.08	2.04452	-2.35482	5	5	5.46509	5	5	0.1	0.1	5	0.1	0.1	0.752096	2.10235	2.44041	2.43517	2.49257	-3.24296	-3.19959	0.878566	-3.23589	-2.97421
hsa-miR-1537-3p	4.85601e-06	2.8972e-05	28.1827	up	MIMAT0007399	chr1	+	236016360	236016344	ACAACTGTAACTAGACGG	5	0.1	1.63304	-3.1837	5	5	5	5	5	0.1	0.1	0.1	0.1	0.1	0.752096	2.10235	0.382992	2.43517	2.49257	-3.24296	-3.19959	-3.26586	-3.23589	-2.97421
hsa-miR-15a-5p	0.000261232	0.00091915	5.36485	up	MIMAT0000068	chr13	+	50623289	50623270	CACAAACCATTATGTGCTGCT	423.575	54.7349	8.03469	5.61116	441.394	362.039	504.916	484.158	325.369	96.1651	59.846	24.6947	57.0786	35.8902	7.87476	8.09844	7.96258	8.30856	7.92912	6.25432	6.05818	4.11367	5.78063	5.84898
hsa-miR-15b-5p	0.00981526	0.0195199	3.31016	up	MIMAT0000417	chr3	-	160122398	160122416	TGTAAACCATGATGTGCTGC	567.805	125.984	8.39332	6.66642	544.352	457.419	674.182	820.172	342.9	246.988	149.259	39.3775	133.635	60.6609	8.18344	8.41177	8.28462	9.12419	7.96258	7.55924	7.31812	4.89945	7.01583	6.53945
hsa-miR-16-2-3p	4.85601e-06	2.8972e-05	28.1827	up	MIMAT0004518	chr3	-	160122586	160122606	TAAAGCAGCACAGTAATATTGG	5	0.1	1.63304	-3.1837	5	5	5	5	5	0.1	0.1	0.1	0.1	0.1	0.752096	2.10235	0.382992	2.43517	2.49257	-3.24296	-3.19959	-3.26586	-3.23589	-2.97421
hsa-miR-16-5p	0.00604119	0.0137401	3.33037	up	MIMAT0000069	chr3	-	160122545	160122563	CGCCAATATTTACGTGCTG	1787.97	395.475	10.1095	8.37386	1761.97	1501.48	2185.36	2290.71	1200.3	748.297	455.76	115.182	414.188	243.947	9.8325	10.2033	10.1452	10.7566	9.61003	9.01834	9.01834	6.71879	8.6229	8.49093
hsa-miR-17-5p	2.53991e-05	0.000121111	9.03044	up	MIMAT0000070	chr13	-	92002878	92002894	CTACCTGCACTGTAAGC	55.1075	7.22547	5.45242	2.27762	61.1426	39.562	71.2806	65.37	38.1823	10.4595	7.23527	5	8.20046	5.23215	5.3651	5.28064	5.47511	5.81442	5.32682	2.87198	2.51639	0.878566	2.56994	2.55124
hsa-miR-183-3p	2.1065e-09	2e-07	2.50111	up	MIMAT0004560	chr7	+	129414831	129414818	TTATGGCCCTTCGGT	15.6015	8.11757	3.9404	2.61783	20.2885	14.3212	22.0029	10.635	10.7598	8.71004	7.02277	10.8665	8.2975	5.69106	3.95346	3.96119	3.9744	3.83043	3.98253	2.64461	2.50032	2.70969	2.58037	2.65418
hsa-miR-185-5p	0.00941707	0.0188533	16.5509	up	MIMAT0000455	chr22	-	20020682	20020697	TCAGGAACTGCCTTTCT	14.018	3.22362	3.78545	-0.263388	16.9158	9.60206	18.7338	15.2236	9.61485	5.91808	5	5	0.1	0.1	3.69059	3.48958	3.72004	4.25436	3.7727	2.40017	1.61443	0.878566	-3.23589	-2.97421
hsa-miR-186-3p	0.026589	0.0467105	8.41353	up	MIMAT0004612	chr1	+	71533388	71533368	CCCAAAAAATTCACCTTTGGGC	5	2.06	1.63304	-1.43968	5	5	5	5	5	5	0.1	5	0.1	0.1	0.752096	2.10235	0.382992	2.43517	2.49257	1.33274	-3.19959	0.878566	-3.23589	-2.97421
hsa-miR-186-5p	5e-13	0	156.372	up	MIMAT0000456	chr1	+	71533349	71533330	AGCCCAAAAGGAGAATTCTTT	17.6785	0.1	4.10513	-3.1837	20.9005	15.0257	23.3461	16.8255	12.2947	0.1	0.1	0.1	0.1	0.1	3.98253	4.0244	4.0244	4.37388	4.12047	-3.24296	-3.19959	-3.26586	-3.23589	-2.97421
hsa-miR-1915-3p	1.96303e-06	1.5743e-05	2.03707	up	MIMAT0007892	chr10	+	21785556	21785547	CCCGCCGCGTC	172.301	56.1529	6.79282	5.76633	197.533	133.841	219.675	165.668	144.787	82.6682	54.0572	61.0778	51.3863	31.575	6.73715	6.75735	6.75735	6.90783	6.80443	6.01967	5.88208	5.65018	5.66189	5.61784
hsa-miR-192-5p	0.0047557	0.0114937	2.18638	up	MIMAT0000222	chr11	+	64658652	64658635	GGCTGTCAATTCATAGGTC	6.06252	5	2.63035	1.5018	6.54067	5	7.55839	6.21354	5	5	5	5	5	5	2.64461	2.10235	2.70176	3.21045	2.49257	1.33274	1.61443	0.878566	1.39309	2.29019
hsa-miR-193b-5p	0.00421843	0.0105461	2.14343	up	MIMAT0004767	chr16	-	14397847	14397858	TCATCTCGCCCTC	8.91879	5.53184	3.11851	2.01859	12.7079	7.91689	13.7278	5	5.24134	6.07804	5	6.58118	5	5	3.37884	3.30153	3.37103	2.43517	3.10599	2.41568	1.61443	2.37956	1.39309	2.29019
hsa-miR-194-5p	2.78013e-07	3.352e-06	37.4232	up	MIMAT0000460	chr1	+	220291534	220291519	TCCACATGGAGTTGCT	5.06581	0.1	2.04216	-3.1837	5	5	5.32906	5	5	0.1	0.1	0.1	0.1	0.1	0.752096	2.10235	2.42861	2.43517	2.49257	-3.24296	-3.19959	-3.26586	-3.23589	-2.97421
hsa-miR-195-5p	0.0197891	0.0364769	9.83824	up	MIMAT0000461	chr17	+	6920968	6920951	GCCAATATTTCTGTGCTGC	6.94796	3.04	2.91844	-0.379962	6.51059	7.17859	8.19645	7.85417	5	5	5	0.1	5	0.1	2.6393	3.18799	2.76696	3.50537	2.49257	1.33274	1.61443	-3.26586	1.39309	-2.97421
hsa-miR-199a-3p	0.00272811	0.00724562	28.3907	up	MIMAT0000232					TAACCAATGTGCAGACTACT	24.0469	3.04	4.44738	-0.379962	22.8582	22.457	27.6492	31.8715	15.3985	5	5	0.1	5	0.1	4.12047	4.50085	4.27812	5.00411	4.33337	1.33274	1.61443	-3.26586	1.39309	-2.97421
hsa-miR-199b-5p	0.00465139	0.0113809	18.0048	up	MIMAT0000263	chr9	+	130046868	130046848	GAACAGATAGTCTAAACACTGG	39.4819	4.11302	5.04977	0.879462	34.8395	42.2761	43.6326	53.5027	23.1586	5.46508	5	0.1	5	5	4.58776	5.3779	4.79758	5.69958	4.78603	2.36547	1.61443	-3.26586	1.39309	2.29019
hsa-miR-19a-3p	0.000834915	0.00262371	45.3485	up	MIMAT0000073	chr13	-	92003196	92003215	TCAGTTTTGCATAGATTTGCA	123.2	4.2483	6.39469	0.891705	144.765	93.6956	161.843	134.143	81.5542	6.14151	5	0.1	5	5	6.40412	6.38466	6.37033	6.66534	6.14899	2.42668	1.61443	-3.26586	1.39309	2.29019
hsa-miR-19b-3p	9.63205e-06	5.1946e-05	9.36894	up	MIMAT0000074	chr13	-	92003502	92003521	TCAGTTTTGCATGGATTTGC	240.227	19.8562	7.22262	3.99473	297.205	154.771	331.671	246.928	170.558	34.229	17.5179	12.0069	19.8963	15.631	7.31812	6.94015	7.34347	7.47022	7.04112	4.72254	3.92935	2.87198	4.0554	4.39437
hsa-miR-200b-3p	0.00466362	0.0113809	14.9451	up	MIMAT0000318	chr1	-	1102546	1102561	TCATCATTACCAGGCAG	5	1.08	1.63304	-2.26856	5	5	5	5	5	5	0.1	0.1	0.1	0.1	0.752096	2.10235	0.382992	2.43517	2.49257	1.33274	-3.19959	-3.26586	-3.23589	-2.97421
hsa-miR-200c-3p	0.0248573	0.044171	7.53461	up	MIMAT0000617	chr12	-	7072914	7072927	TCCATCATTACCCGG	5.25197	3.04	2.39965	-0.513879	5.34786	5	5.91201	5	5	5	0.1	5	5	0.1	2.48721	2.10235	2.48098	2.43517	2.49257	1.33274	-3.19959	0.878566	1.39309	-2.97421
hsa-miR-203a-3p	4.85601e-06	2.8972e-05	28.1827	up	MIMAT0000264	chr14	-	104583810	104583827	CTAGTGGTCCTAAACATT	5	0.1	1.63304	-3.1837	5	5	5	5	5	0.1	0.1	0.1	0.1	0.1	0.752096	2.10235	0.382992	2.43517	2.49257	-3.24296	-3.19959	-3.26586	-3.23589	-2.97421
hsa-miR-208a-5p	0.000601888	0.00198222	2.53079	up	MIMAT0026474					GTATAACCCGGGCCA	9.25366	5.27379	3.34264	2.00306	10.4682	7.2593	11.0761	9.5757	7.88898	5.76631	5	5.60263	5	5	3.11232	3.20071	3.09248	3.73946	3.56825	2.3847	1.61443	2.33287	1.39309	2.29019
hsa-miR-20a-5p	0.00887736	0.0188533	4.49782	up	MIMAT0000075	chr13	-	92003331	92003348	CTACCTGCACTATAAGCAC	221.551	40.1059	7.08624	4.91701	202.616	175.296	263.139	331.484	135.219	75.3491	48.3881	9.51697	42.7984	24.4771	6.75735	7.17901	6.97449	7.78318	6.73715	5.88208	5.71122	2.57506	5.30427	5.11243
hsa-miR-20b-5p	1.09474e-05	5.7532e-05	10.4104	up	MIMAT0001413	chrX	+	133303866	133303849	CTACCTGCACTATGAGCAC	56.3063	5.8331	5.48372	2.10376	51.5773	52.248	64.5972	74.0422	39.0666	7.85369	5.67261	5	5.63922	5	5.0768	5.65018	5.29404	6.01967	5.3779	2.57382	2.39581	0.878566	2.38043	2.29019
hsa-miR-21-5p	0.000298512	0.00104142	4.52427	up	MIMAT0000076	chr17	-	57918637	57918655	TCAACATCAGTCTGATAAGC	925.549	137.694	9.12937	6.95168	1035.67	672.82	1211.92	1089.28	618.057	244.323	150.177	60.0737	142.829	91.0661	9.17413	9.12419	9.17413	9.42274	8.75165	7.53253	7.34347	5.61784	7.08555	7.17901
hsa-miR-2115-5p	4.85601e-06	2.8972e-05	28.1827	up	MIMAT0011158	chr3	+	48357891	48357876	TCCATCAGGAGTCATGG	5	0.1	1.63304	-3.1837	5	5	5	5	5	0.1	0.1	0.1	0.1	0.1	0.752096	2.10235	0.382992	2.43517	2.49257	-3.24296	-3.19959	-3.26586	-3.23589	-2.97421
hsa-miR-215-5p	4.85601e-06	2.8972e-05	28.1827	up	MIMAT0000272	chr1	+	220291241	220291222	GTCTGTCAATTCATAGGTCAT	5	0.1	1.63304	-3.1837	5	5	5	5	5	0.1	0.1	0.1	0.1	0.1	0.752096	2.10235	0.382992	2.43517	2.49257	-3.24296	-3.19959	-3.26586	-3.23589	-2.97421
hsa-miR-221-3p	1.55555e-05	7.7778e-05	2.10737	up	MIMAT0000278	chrX	+	45605671	45605654	GAAACCCAGCAGACAATGT	10.3816	5.8282	3.46208	2.38664	10.9997	9.30988	13.1807	10.5499	7.86762	7.06259	5.85268	5.33623	5.88949	5	3.1752	3.45077	3.30876	3.8221	3.55356	2.50953	2.40863	2.32819	2.39664	2.29019
hsa-miR-223-3p	0.000325613	0.00112327	10.5438	up	MIMAT0000280	chrX	-	65238781	65238800	TGGGGTATTTGACAAACTGAC	3352.43	320.527	11.3404	7.94203	3251.79	3227.11	3896.36	4252.65	2134.24	645.557	380.751	67.6314	346.509	162.188	11.0254	11.4534	11.1867	12.0109	11.0254	8.86034	8.6229	5.88208	8.38227	7.96258
hsa-miR-223-5p	0.00973601	0.0193935	14.0809	up	MIMAT0004570	chrX	-	65238738	65238758	AACTCAGCTTGTCAAATACACG	10.1849	3.04	3.43571	-0.379962	11.6562	7.3517	13.4791	12.3063	6.13107	5	5	0.1	5	0.1	3.26689	3.23492	3.35759	4.04637	3.27277	1.33274	1.61443	-3.26586	1.39309	-2.97421
hsa-miR-23a-3p	0.000388843	0.00133025	2.80903	up	MIMAT0000078	chr19	+	13947465	13947449	GGAAATCCCTGGCAATGT	546.206	127.098	8.34892	6.85885	578.344	471.915	665.756	617.246	397.771	223.804	138.916	75.8464	130.372	66.5487	8.2203	8.46537	8.24178	8.69742	8.11973	7.42728	7.14499	6.05818	6.97449	6.68931
hsa-miR-23b-3p	0.000123525	0.00047377	2.46265	up	MIMAT0000418	chr9	-	97847552	97847567	GGTAATCCCTGGCAATG	17.0714	9.03667	4.06933	2.76912	18.4235	14.4042	21.0316	18.6195	12.8783	13.2039	8.69227	7.97546	9.85507	5.45666	3.80142	3.9744	3.91429	4.48812	4.16842	3.30876	2.67948	2.47235	2.79108	2.59392
hsa-miR-24-3p	2.71292e-06	1.9709e-05	5.42298	up	MIMAT0000080	chr9	-	97848350	97848367	CTGTTCCTGCTGAACTGA	99.3403	16.4865	6.14133	3.70224	111.597	76.9096	129.966	104.563	73.6658	24.2084	16.0616	12.831	17.8535	11.4779	6.01967	6.11043	6.12198	6.40412	6.05044	4.20097	3.69059	2.9878	3.83043	3.80142
hsa-miR-26a-5p	4e-13	0	98.4018	up	MIMAT0000082	chr3	-	38010911	38010925	AGCCTATCCTGGATT	10.0581	0.1	3.43691	-3.1837	12.8003	7.42659	14.0587	7.87333	8.13169	0.1	0.1	0.1	0.1	0.1	3.39746	3.26689	3.40251	3.51636	3.60134	-3.24296	-3.19959	-3.26586	-3.23589	-2.97421
hsa-miR-26b-5p	0.00348552	0.00893073	33.1344	up	MIMAT0000083	chr2	-	219267382	219267400	ACCTATCCTGAATTACTTGA	34.3843	3.15616	4.87868	-0.171574	29.7269	31.775	38.438	51.2752	20.7064	5.5808	5	0.1	5	0.1	4.43752	4.97349	4.65279	5.67683	4.65279	2.37468	1.61443	-3.26586	1.39309	-2.97421
hsa-miR-27a-3p	0.0409749	0.066149	10.8391	up	MIMAT0000084	chr19	+	13947324	13947309	GCGGAACTTAGCCACTG	66.6311	13.5166	5.70881	2.27063	60.9043	64.6803	75.0336	85.7376	46.7998	28.5813	16.5557	0.1	15.043	7.30309	5.34927	5.9087	5.5528	6.1369	5.59637	4.45101	3.78581	-3.26586	3.45077	2.93144
hsa-miR-27b-3p	0.048507	0.076023	6.50018	up	MIMAT0000419	chr9	-	97847791	97847807	GCAGAACTTAGCCACTGT	16.6479	5.50828	4.03805	1.33757	17.3104	15.1865	20.6905	19.0655	10.9867	9.70121	6.02221	0.1	6.71798	5	3.73279	4.04003	3.89033	4.52093	4.00619	2.78483	2.41726	-3.26586	2.46145	2.29019
hsa-miR-2861	1.14219e-07	1.718e-06	5.58451	up	MIMAT0013802					CCGCCCACCGC	469.403	55.0518	8.15834	5.67691	535.036	379.009	585.866	419.361	427.744	91.4235	50.2181	59.1241	44.9427	29.5507	8.09844	8.18344	8.14475	8.14475	8.2203	6.17702	5.75796	5.606	5.41207	5.43149
hsa-miR-298	0.00130223	0.00379304	2.41403	up	MIMAT0004901					TGGGAGAACCTCCCTG	7.15905	5	2.77325	1.5018	9.53481	6.29581	9.96465	5	5	5	5	5	5	5	2.9915	2.99689	2.95009	2.43517	2.49257	1.33274	1.61443	0.878566	1.39309	2.29019
hsa-miR-29a-3p	1.13592e-05	5.9193e-05	3.46866	up	MIMAT0000086	chr7	+	130561568	130561550	TAACCGATTTCAGATGGTGC	336.157	62.9165	7.73522	5.94084	380.88	239.95	435.791	402.627	221.535	89.0984	64.1116	50.6347	67.3215	43.4162	7.78318	7.58232	7.79963	8.0627	7.44826	6.1369	6.11043	5.32682	6.0342	6.09584
hsa-miR-29b-3p	1.1234e-05	5.8788e-05	10.0581	up	MIMAT0000100	chr1	+	207975861	207975841	AACACTGATTTCAAATGGTGC	57.5021	5.97011	5.49207	2.16178	73.4493	36.2407	68.7998	68.9435	40.0772	8.36372	5.44985	5	5.9456	5.09137	5.5653	5.16986	5.40443	5.9087	5.41207	2.61168	2.38125	0.878566	2.40123	2.53619
hsa-miR-29c-3p	1.03543e-06	9.134e-06	6.757	up	MIMAT0000681	chr1	+	207975271	207975251	TAACCGATTTCAAATGGTGCTA	293.056	31.8423	7.56682	4.81044	340.83	209.685	363.176	349.21	202.381	45.0366	32.1056	24.4399	33.6518	23.9776	7.63371	7.44826	7.55924	7.87476	7.31812	5.16079	4.89945	4.09541	4.85534	5.04118
hsa-miR-29c-5p	4.85601e-06	2.8972e-05	28.1827	up	MIMAT0004673	chr1	+	207975233	207975215	GAACACCAGGAGAAATCGGT	5	0.1	1.63304	-3.1837	5	5	5	5	5	0.1	0.1	0.1	0.1	0.1	0.752096	2.10235	0.382992	2.43517	2.49257	-3.24296	-3.19959	-3.26586	-3.23589	-2.97421
hsa-miR-302d-5p	0.00457686	0.0113275	2.00486	up	MIMAT0004685	chr4	+	113569186	113569174	GCAAGTGCCTCCAT	7.3728	5.17659	2.7981	1.7946	9.81623	6.52888	10.5189	5	5	5	5	5.88297	5	5	3.02189	3.03945	3.00143	2.43517	2.49257	1.33274	1.61443	2.34254	1.39309	2.29019
hsa-miR-30b-5p	4.85601e-06	2.8972e-05	28.1827	up	MIMAT0000420	chr8	+	135812800	135812784	AGCTGAGTGTAGGATGTT	5	0.1	1.63304	-3.1837	5	5	5	5	5	0.1	0.1	0.1	0.1	0.1	0.752096	2.10235	0.382992	2.43517	2.49257	-3.24296	-3.19959	-3.26586	-3.23589	-2.97421
hsa-miR-30c-5p	4.331e-10	5.6e-08	55.4796	up	MIMAT0000244	chr1	-	41222977	41222994	GCTGAGAGTGTAGGATGT	5.96734	0.1	2.61018	-3.1837	7.00993	5	7.67722	5.14954	5	0.1	0.1	0.1	0.1	0.1	2.70176	2.10235	2.7148	3.03945	2.49257	-3.24296	-3.19959	-3.26586	-3.23589	-2.97421
hsa-miR-30e-5p	0.000120466	0.000463474	3.39334	up	MIMAT0000692	chr1	-	41220049	41220064	CTTCCAGTCAAGGATGT	8.89712	5	3.26451	1.5018	10.8988	6.41062	11.3302	8.63319	7.21276	5	5	5	5	5	3.16894	3.00143	3.12887	3.58553	3.43776	1.33274	1.61443	0.878566	1.39309	2.29019
hsa-miR-3127-5p	0.000137568	0.000521155	2.10719	up	MIMAT0014990	chr2	-	97464033	97464047	CTTCCCATTCCACAAG	22.8791	12.8651	4.32927	3.25395	33.0579	22.9742	34.8823	11.4033	12.078	15.1413	11.4645	16.5336	12.3263	8.8597	4.54142	4.52093	4.5357	3.94113	4.10718	3.52801	3.01644	3.40251	3.11232	3.21045
hsa-miR-3132	0.00255282	0.00680935	15.8658	up	MIMAT0014997					TCCTCTGAGCTCCTTC	5	1.08	1.63304	-2.35482	5	5	5	5	5	0.1	0.1	5	0.1	0.1	0.752096	2.10235	0.382992	2.43517	2.49257	-3.24296	-3.19959	0.878566	-3.23589	-2.97421
hsa-miR-3158-5p	4.88976e-06	2.9018e-05	2.11593	up	MIMAT0019211					GAAGGGCTTCCTCTC	48.3753	21.6366	5.27699	4.1957	63.2508	40.0779	70.3489	32.5207	35.6784	25.497	18.7669	28.3398	22.5899	12.9893	5.38831	5.31274	5.41207	5.04118	5.23065	4.31006	4.0244	4.402	4.21061	4.03144
hsa-miR-3164	0.000111304	0.000430912	2.17832	up	MIMAT0015038					CGCCATTTCCCTTAAA	9.71754	5.87208	3.35774	2.23453	12.6072	8.79459	14.0029	6.43598	6.74701	6.75897	5	6.99638	5.60506	5	3.36314	3.40887	3.39746	3.26165	3.35759	2.48268	1.61443	2.40863	2.37672	2.29019
hsa-miR-3197	0.0482547	0.0757237	4.07598	up	MIMAT0015082					CGCCTTTCCGAGC	5.82543	4.02	2.47607	0.448924	6.69245	5	7.43471	5	5	5	5	5	5	0.1	2.65963	2.10235	2.69063	2.43517	2.49257	1.33274	1.61443	0.878566	1.39309	-2.97421
hsa-miR-32-3p	0.00205822	0.00563614	2.19725	up	MIMAT0004505	chr9	+	111808576	111808556	AAATATCACACACACTAAATTG	19.8997	10.922	4.15835	3.02265	27.0471	29.673	23.416	9.20691	10.1555	8.65295	12.5786	11.7574	11.772	9.84904	4.31006	4.89356	4.03144	3.68453	3.87215	2.63823	3.15083	2.82405	3.03483	3.46529
hsa-miR-32-5p	4.85601e-06	2.8972e-05	28.1827	up	MIMAT0000090	chr9	+	111808535	111808517	TGCAACTTAGTAATGTGCAA	5	0.1	1.63304	-3.1837	5	5	5	5	5	0.1	0.1	0.1	0.1	0.1	0.752096	2.10235	0.382992	2.43517	2.49257	-3.24296	-3.19959	-3.26586	-3.23589	-2.97421
hsa-miR-335-5p	4.607e-10	5.6e-08	54.597	up	MIMAT0000765	chr7	-	130135972	130135989	ACATTTTTCGTTATTGCTC	5.75983	0.1	2.58705	-3.1837	6.41113	5	7.07717	5.31083	5	0.1	0.1	0.1	0.1	0.1	2.62636	2.10235	2.64694	3.06701	2.49257	-3.24296	-3.19959	-3.26586	-3.23589	-2.97421
hsa-miR-338-3p	1.19978e-06	1.0362e-05	4.67515	up	MIMAT0000763					CAACAAAATCACTGATGCTGG	33.9611	8.26554	4.86597	2.64096	41.2774	25.841	46.672	33.0457	22.9696	12.5966	8.64628	5.59557	9.48928	5	4.85534	4.72957	4.88513	5.0876	4.77222	3.1752	2.66784	2.33275	2.73883	2.29019
hsa-miR-340-5p	4.01235e-05	0.000176973	160.743	up	MIMAT0004692	chr5	+	179442339	179442322	AATCAGTCTCATTGCTTTA	40.0989	1.08	5.06005	-2.26856	48.7735	29.0056	50.6411	40.6702	31.4042	5	0.1	0.1	0.1	0.1	5.00411	4.86576	4.99352	5.34927	5.0876	1.33274	-3.19959	-3.26586	-3.23589	-2.97421
hsa-miR-342-3p	4.43972e-07	4.768e-06	3.20762	up	MIMAT0000753					ACGGGTGCGATTTCTG	17.9225	6.56783	4.1134	2.4319	22.2833	12.3434	24.4712	18.4684	12.0463	7.47196	6.4378	7.46831	6.46108	5	4.09541	3.79473	4.11367	4.4678	4.09541	2.54349	2.44733	2.43679	2.4417	2.29019
hsa-miR-361-3p	4.85601e-06	2.8972e-05	28.1827	up	MIMAT0004682					AAATCAGAATCACACCTGGG	5	0.1	1.63304	-3.1837	5	5	5	5	5	0.1	0.1	0.1	0.1	0.1	0.752096	2.10235	0.382992	2.43517	2.49257	-3.24296	-3.19959	-3.26586	-3.23589	-2.97421
hsa-miR-361-5p	0.00793718	0.0171972	8.32794	up	MIMAT0000703	chrX	+	85045323	85045309	GTACCCCTGGAGATTC	10.9551	4.02	3.50688	0.448924	13.7312	7.10651	15.459	10.6586	7.82051	5	5	5	5	0.1	3.46529	3.16407	3.5223	3.83485	3.54791	1.33274	1.61443	0.878566	1.39309	-2.97421
hsa-miR-362-3p	4.85601e-06	2.8972e-05	28.1827	up	MIMAT0004683					TGAATCCTTGAATAGGTGTG	5	0.1	1.63304	-3.1837	5	5	5	5	5	0.1	0.1	0.1	0.1	0.1	0.752096	2.10235	0.382992	2.43517	2.49257	-3.24296	-3.19959	-3.26586	-3.23589	-2.97421
hsa-miR-363-3p	4.85601e-06	2.8972e-05	28.1827	up	MIMAT0000707	chrX	+	133303478	133303461	TACAGATGGATACCGTGCA	5	0.1	1.63304	-3.1837	5	5	5	5	5	0.1	0.1	0.1	0.1	0.1	0.752096	2.10235	0.382992	2.43517	2.49257	-3.24296	-3.19959	-3.26586	-3.23589	-2.97421
hsa-miR-3648	3.3773e-05	0.000152783	2.16134	up	MIMAT0018068					CCCTCGGCGATCC	14.541	9.20122	3.87066	2.75873	17.7994	11.6855	19.7871	12.1447	11.2881	12.7665	8.82931	10.1506	8.7062	5.5535	3.74962	3.72004	3.8221	4.01514	4.04637	3.2186	2.69537	2.63558	2.63558	2.60851
hsa-miR-365a-3p	0.000129337	0.000494522	2.02639	up	MIMAT0000710	chr16	-	14403197	14403218	ATAAGGATTTTTAGGGGCATTA	13.0563	8.94715	3.74158	2.72267	13.6441	12.9181	15.1761	14.6455	8.89765	10.6626	7.67992	11.0184	9.48753	5.88728	3.45631	3.84898	3.48958	4.21061	3.70244	2.90338	2.55124	2.7301	2.73326	2.69537
hsa-miR-3660	0.00136615	0.00391462	2.31826	up	MIMAT0018081					TCAAAATGCTCTCCTGTC	6.65546	5	2.71484	1.5018	8.59346	5.89765	8.78621	5	5	5	5	5	5	5	2.88647	2.93421	2.82579	2.43517	2.49257	1.33274	1.61443	0.878566	1.39309	2.29019
hsa-miR-3665	1.31096e-05	6.6902e-05	3.63188	up	MIMAT0018087					CGCCGCCCCG	220.839	45.0544	7.1643	5.30358	242.368	176.831	271.444	207.237	206.317	77.6724	38.8197	48.2698	38.0013	22.5089	6.99898	7.21015	7.01583	7.21015	7.38639	5.98803	5.25583	5.27188	5.10272	4.89945
hsa-miR-371b-5p	3.68043e-07	4.209e-06	11.2211	up	MIMAT0019892					AAAGTGCCGCCATCT	55.9843	5.65981	5.53094	2.04279	68.4379	44.3672	72.9906	44.6649	49.4609	8.05162	5	5.24743	5	5	5.51175	5.47511	5.49418	5.51175	5.66189	2.58968	1.61443	2.32657	1.39309	2.29019
hsa-miR-378c	0.0494739	0.0771467	7.51482	up	MIMAT0016847					CCACTCTTCTGACTCC	4.02	1.08	0.554921	-2.35482	5	5	5	0.1	5	0.1	0.1	5	0.1	0.1	0.752096	2.10235	0.382992	-2.9554	2.49257	-3.24296	-3.19959	0.878566	-3.23589	-2.97421
hsa-miR-378d	0.0299915	0.051587	6.38478	up	MIMAT0018926					TTTCTGACTCCAAGTCC	3.04	0.1	-0.509064	-3.1837	5	5	5	0.1	0.1	0.1	0.1	0.1	0.1	0.1	0.752096	2.10235	0.382992	-2.9554	-2.82736	-3.24296	-3.19959	-3.26586	-3.23589	-2.97421
hsa-miR-378g	0.0299915	0.051587	6.38478	up	MIMAT0018937					CTTCTGACTCCAAGCC	3.04	0.1	-0.509064	-3.1837	5	5	5	0.1	0.1	0.1	0.1	0.1	0.1	0.1	0.752096	2.10235	0.382992	-2.9554	-2.82736	-3.24296	-3.19959	-3.26586	-3.23589	-2.97421
hsa-miR-3915	4.85601e-06	2.8972e-05	28.1827	up	MIMAT0018189					AATAAGACCATCTTTTCCTC	5	0.1	1.63304	-3.1837	5	5	5	5	5	0.1	0.1	0.1	0.1	0.1	0.752096	2.10235	0.382992	2.43517	2.49257	-3.24296	-3.19959	-3.26586	-3.23589	-2.97421
hsa-miR-423-5p	0.00215388	0.00588504	24.8716	up	MIMAT0004748					AAAGTCTCGCTCTCTG	8.33874	2.06	3.19675	-1.43968	10.6722	7.17111	11.2886	6.878	5.68382	5	0.1	5	0.1	0.1	3.15603	3.18168	3.12325	3.31667	3.20614	1.33274	-3.19959	0.878566	-3.23589	-2.97421
hsa-miR-424-5p	0.000466283	0.00157339	11.1027	up	MIMAT0001341	chrX	+	133680675	133680655	TTCAAAACATGAATTGCTGCTG	137.552	14.2044	6.53291	3.06008	141.449	126.148	162.018	172.965	85.1798	28.2777	15.2775	5	15.0546	7.41193	6.33923	6.73715	6.38466	6.99898	6.20452	4.42438	3.57934	0.878566	3.45631	2.96179
hsa-miR-425-5p	3.53743e-06	2.4828e-05	5.43122	up	MIMAT0003393	chr3	+	49057616	49057600	TCAACGGGAGTGATCGTG	93.0726	15.9351	6.04452	3.60324	114.947	60.5718	131.147	95.2339	63.464	23.6718	16.8864	13.1657	16.4124	9.53939	6.07239	5.83348	6.14899	6.28565	5.88208	4.16842	3.85415	3.00699	3.63755	3.3491
hsa-miR-4251	0.031576	0.0540115	5.81031	up	MIMAT0016883					TTGGCCCTTTTCTCAG	8.46567	4.02	3.07761	0.539	11.555	8.03416	12.4144	5	5.3248	5	0.1	5	5	5	3.24393	3.3251	3.255	2.43517	3.12887	1.33274	-3.19959	0.878566	1.39309	2.29019
hsa-miR-4291	4.85601e-06	2.8972e-05	28.1827	up	MIMAT0016922					AGCTGTTCCTGCTGAA	5	0.1	1.63304	-3.1837	5	5	5	5	5	0.1	0.1	0.1	0.1	0.1	0.752096	2.10235	0.382992	2.43517	2.49257	-3.24296	-3.19959	-3.26586	-3.23589	-2.97421
hsa-miR-4419b	0.00133748	0.00386835	2.38398	up	MIMAT0019034					CCATCTTCCTTCAGCC	6.97562	5	2.75518	1.5018	8.77021	6.50504	9.60284	5	5	5	5	5	5	5	2.90338	3.03145	2.91331	2.43517	2.49257	1.33274	1.61443	0.878566	1.39309	2.29019
hsa-miR-4421	0.0236113	0.0421387	7.73606	up	MIMAT0018934					TAGCTCCTTTCCACAGA	5.55048	3.04	2.43772	-0.513879	6.18897	5	6.56341	5	5	5	0.1	5	5	0.1	2.58469	2.10235	2.57382	2.43517	2.49257	1.33274	-3.19959	0.878566	1.39309	-2.97421
hsa-miR-4430	2.20225e-06	1.7004e-05	2.0559	up	MIMAT0018945					CTCCGCTCACTCCA	16.0625	10.3683	3.9623	2.92253	21.2456	14.482	23.2103	10.784	10.5907	12.6297	10.0437	12.8153	10.3676	5.98528	4.00619	3.98253	4.01514	3.85415	3.95346	3.20071	2.8595	2.98324	2.8595	2.70969
hsa-miR-4436b-3p	0.00466362	0.0113809	14.9451	up	MIMAT0019941					TTGTCCACTTCTTCCTG	5	1.08	1.63304	-2.26856	5	5	5	5	5	5	0.1	0.1	0.1	0.1	0.752096	2.10235	0.382992	2.43517	2.49257	1.33274	-3.19959	-3.26586	-3.23589	-2.97421
hsa-miR-4449	4.85601e-06	2.8972e-05	28.1827	up	MIMAT0018968					TGCCTCGCGCAGC	5	0.1	1.63304	-3.1837	5	5	5	5	5	0.1	0.1	0.1	0.1	0.1	0.752096	2.10235	0.382992	2.43517	2.49257	-3.24296	-3.19959	-3.26586	-3.23589	-2.97421
hsa-miR-4461	0.00255282	0.00680935	15.8658	up	MIMAT0018983					GCCTAGCCCTACTAGTC	5	1.08	1.63304	-2.35482	5	5	5	5	5	0.1	0.1	5	0.1	0.1	0.752096	2.10235	0.382992	2.43517	2.49257	-3.24296	-3.19959	0.878566	-3.23589	-2.97421
hsa-miR-4466	3.66322e-06	2.556e-05	2.19125	up	MIMAT0018993					CCCCGCCGGCC	293.843	93.3855	7.58166	6.4499	315.024	221.724	342.982	332.026	257.459	148.216	83.5711	101.144	80.8663	53.1302	7.48842	7.55924	7.42728	7.79963	7.63371	6.73715	6.46264	6.40412	6.27525	6.37033
hsa-miR-4486	2.44185e-06	1.8277e-05	2.07627	up	MIMAT0019020					TGCCAGCCTCGCC	23.0652	13.2828	4.40908	3.35508	29.4034	18.8208	32.2441	16.7119	18.1457	12.7941	14.1299	16.9696	12.2683	10.2519	4.42438	4.30494	4.43752	4.36494	4.51361	3.22646	3.42411	3.46529	3.10599	3.55356
hsa-miR-451a	0.00177763	0.00496689	6.2215	up	MIMAT0001631	chr17	+	27188424	27188404	AACTCAGTAATGGTAACGGTTT	1390.91	180.27	9.65114	7.01387	1397.74	1164.81	1625.18	1792.94	973.895	469.892	164.311	42.1688	143.067	81.9107	9.50667	9.66202	9.58196	10.1452	9.35981	8.43363	7.48842	5.01508	7.11641	7.01583
hsa-miR-4532	1.54517e-05	7.7572e-05	3.76034	up	MIMAT0019071					CGCCGGGCTCC	45.9167	13.9019	5.24263	3.33177	55.4127	33.6184	55.998	47.6675	36.8869	21.9683	12.6104	13.8687	12.635	8.4269	5.23065	5.04118	5.11243	5.5653	5.2636	4.07661	3.16894	3.10599	3.16407	3.14324
hsa-miR-4634	0.000842151	0.00263974	2.15728	up	MIMAT0019691					CCCCGGGCCGG	98.8775	39.6226	6.13627	5.02706	115.816	75.8971	124.858	88.3805	89.4366	72.55	35.3459	38.1792	32.7556	19.2822	6.09584	6.08282	6.05044	6.17702	6.27525	5.83348	5.03021	4.817	4.79758	4.65704
hsa-miR-4635	0.0299915	0.051587	6.38478	up	MIMAT0019692					TTGCGGGTTCTGACT	3.04	0.1	-0.509064	-3.1837	5	5	5	0.1	0.1	0.1	0.1	0.1	0.1	0.1	0.752096	2.10235	0.382992	-2.9554	-2.82736	-3.24296	-3.19959	-3.26586	-3.23589	-2.97421
hsa-miR-4644	2.73395e-07	3.343e-06	37.3389	up	MIMAT0019704					CTTCTGTCTCTTTTCTCTC	5.03582	0.1	2.03891	-3.1837	5	5	5.17908	5	5	0.1	0.1	0.1	0.1	0.1	0.752096	2.10235	2.41234	2.43517	2.49257	-3.24296	-3.19959	-3.26586	-3.23589	-2.97421
hsa-miR-4648	1.73435e-05	8.4327e-05	2.02646	up	MIMAT0019710					CTCCCATTTGCAGTCC	24.5741	14.3926	4.45275	3.43379	33.5257	21.7856	35.6968	16.1411	15.7212	17.7774	12.9553	17.9659	13.9368	9.32751	4.56416	4.46099	4.56416	4.32534	4.34912	3.7727	3.23492	3.54791	3.29676	3.31667
hsa-miR-4660	0.0465565	0.0734321	4.14255	up	MIMAT0019728					CTCCATTTTCCACCAG	6.02691	4.02	2.49944	0.448924	7.24016	5	7.89439	5	5	5	5	5	5	0.1	2.72403	2.10235	2.7431	2.43517	2.49257	1.33274	1.61443	0.878566	1.39309	-2.97421
hsa-miR-4716-3p	7.12806e-08	1.271e-06	3.39457	up	MIMAT0019827					TCTCCATGTTTCCTTCC	22.8864	8.32154	4.40848	2.64525	28.9624	21.5644	28.6733	17.4956	17.7365	10.9842	6.71045	11.2643	7.59133	5.05736	4.402	4.45101	4.29722	4.42438	4.4678	2.94113	2.46703	2.76358	2.51984	2.53468
hsa-miR-4737	0.00136144	0.00391019	2.04995	up	MIMAT0019863					CACTGTCAGCATCCTC	8.24368	5.19421	3.16727	2.13169	10.406	6.26538	10.6976	7.13538	6.71401	5	5.03138	5.63935	5.30034	5	3.10599	2.98324	3.027	3.37103	3.3491	1.33274	2.347	2.3335	2.35499	2.29019
hsa-miR-4741	1.73916e-07	2.441e-06	2.26599	up	MIMAT0019871					AGCCGACCCCTCC	407.019	111.871	7.94864	6.7685	488.814	329.103	515.257	330.46	371.461	136.487	99.5636	139.29	114.007	70.0091	7.99154	7.96258	7.99154	7.75415	8.04337	6.64197	6.71879	6.94015	6.73715	6.80443
hsa-miR-4753-5p	7.77e-11	1.6e-08	51.4428	up	MIMAT0019890					CTGTTCTCTTCCTTTGG	6.03572	0.1	2.50119	-3.1837	7.24903	5	7.92957	5	5	0.1	0.1	0.1	0.1	0.1	2.72674	2.10235	2.74915	2.43517	2.49257	-3.24296	-3.19959	-3.26586	-3.23589	-2.97421
hsa-miR-4754	4.85601e-06	2.8972e-05	28.1827	up	MIMAT0019894					ACTCCGCTAACCCAG	5	0.1	1.63304	-3.1837	5	5	5	5	5	0.1	0.1	0.1	0.1	0.1	0.752096	2.10235	0.382992	2.43517	2.49257	-3.24296	-3.19959	-3.26586	-3.23589	-2.97421
hsa-miR-4755-3p	7.0376e-09	3.78e-07	2.91277	up	MIMAT0019896					ACTTTCCCTTCAGAGCC	16.2318	6.62295	3.97793	2.43554	21.1067	15.2713	23.5063	10.6928	10.5818	7.64071	5.18461	8.1912	7.09822	5	3.99694	4.0554	4.04637	3.8439	3.94703	2.5555	2.36035	2.48444	2.48721	2.29019
hsa-miR-4773	0.0284077	0.049553	5.03576	up	MIMAT0019928					GCCTTTCTATGCTCCTG	7.24877	4.02	2.78113	0.448924	9.58439	6.41528	10.2442	5	5	5	5	5	5	0.1	3.00143	3.00699	2.9695	2.43517	2.49257	1.33274	1.61443	0.878566	1.39309	-2.97421
hsa-miR-4778-5p	3.9205e-09	2.55e-07	4.3426	up	MIMAT0019936					CCTCTTCTTCCTTTACAG	128.531	23.6355	6.45683	4.33828	157.966	98.3434	164.755	114.007	107.582	31.8978	19.8651	27.7919	23.773	14.8496	6.48213	6.40412	6.43367	6.48213	6.48213	4.58776	4.10718	4.37388	4.32534	4.29722
hsa-miR-4787-5p	1.10822e-07	1.69e-06	5.94192	up	MIMAT0019956					GGGATGCCGCCG	110.08	16.978	6.27698	3.70605	127.708	85.1196	151.02	86.7029	99.8495	25.1868	14.7185	18.9663	15.5309	10.4872	6.2386	6.27525	6.30409	6.16283	6.40412	4.25436	3.4979	3.66112	3.50537	3.6115
hsa-miR-494-3p	0.000920447	0.00282774	25.8316	up	MIMAT0002816	chr14	-	101496026	101496039	GAGGTTTCCCGTGTA	5.50638	1.08	2.43316	-2.25791	6.24549	5	6.2864	5	5	0.1	0.1	0.1	5	0.1	2.59573	2.10235	2.53999	2.43517	2.49257	-3.24296	-3.19959	-3.26586	1.39309	-2.97421
hsa-miR-5001-5p	4.35122e-07	4.714e-06	9.04051	up	MIMAT0021021					AGCTCCGCCGCTG	44.1052	5.30719	5.18574	2.00934	52.0823	36.0514	59.7451	34.1087	38.5384	6.086	5	5.44995	5	5	5.0876	5.16079	5.20023	5.13082	5.34927	2.41878	1.61443	2.33022	1.39309	2.29019
hsa-miR-500a-3p	0.00466362	0.0113809	14.9451	up	MIMAT0002871	chrX	-	49659834	49659851	CAGAATCCTTGCCCAGGT	5	1.08	1.63304	-2.26856	5	5	5	5	5	5	0.1	0.1	0.1	0.1	0.752096	2.10235	0.382992	2.43517	2.49257	1.33274	-3.19959	-3.26586	-3.23589	-2.97421
hsa-miR-500b-5p	4.85601e-06	2.8972e-05	28.1827	up	MIMAT0016925	chrX	-	49775293	49775307	ACCCAGGTAGCAAGGA	5	0.1	1.63304	-3.1837	5	5	5	5	5	0.1	0.1	0.1	0.1	0.1	0.752096	2.10235	0.382992	2.43517	2.49257	-3.24296	-3.19959	-3.26586	-3.23589	-2.97421
hsa-miR-501-3p	0.00466362	0.0113809	14.9451	up	MIMAT0004774					AGAATCCTTGCCCGGG	5	1.08	1.63304	-2.26856	5	5	5	5	5	5	0.1	0.1	0.1	0.1	0.752096	2.10235	0.382992	2.43517	2.49257	1.33274	-3.19959	-3.26586	-3.23589	-2.97421
hsa-miR-505-3p	0.0144645	0.0274825	11.4417	up	MIMAT0002876	chrX	+	139006378	139006361	AGGAAACCAGCAAGTGTTG	7.92595	3.04	3.13627	-0.379962	8.47635	6.70042	9.95602	9.42299	5.07396	5	5	0.1	5	0.1	2.86827	3.0579	2.94544	3.72776	3.08199	1.33274	1.61443	-3.26586	1.39309	-2.97421
hsa-miR-5100	6.95434e-08	1.271e-06	2.34889	up	MIMAT0022259					AGAGGCACCGCTGG	19.5661	11.0578	4.23511	3.00313	24.9034	15.8265	24.6403	16.2536	16.2064	11.4478	12.2393	12.0953	11.6037	7.90273	4.22675	4.09541	4.12632	4.34043	4.38664	3.00699	3.08594	2.88647	3.00143	3.03483
hsa-miR-513b-3p	0.00144229	0.00409478	2.24459	up	MIMAT0026749					TCCTCTCAAAAAGGTGAC	6.32235	5	2.66825	1.5018	7.86685	5.2628	8.48211	5	5	5	5	5	5	5	2.78483	2.83358	2.79512	2.43517	2.49257	1.33274	1.61443	0.878566	1.39309	2.29019
hsa-miR-513b-5p	4.85601e-06	2.8972e-05	28.1827	up	MIMAT0005788	chrX	+	146280596	146280579	ATAAATGACACCTCCTTGT	5	0.1	1.63304	-3.1837	5	5	5	5	5	0.1	0.1	0.1	0.1	0.1	0.752096	2.10235	0.382992	2.43517	2.49257	-3.24296	-3.19959	-3.26586	-3.23589	-2.97421
hsa-miR-513c-5p	4.85601e-06	2.8972e-05	28.1827	up	MIMAT0005789	chrX	+	146271256	146271239	ATAAACGACACCTCCTTGA	5	0.1	1.63304	-3.1837	5	5	5	5	5	0.1	0.1	0.1	0.1	0.1	0.752096	2.10235	0.382992	2.43517	2.49257	-3.24296	-3.19959	-3.26586	-3.23589	-2.97421
hsa-miR-516a-5p	0.000266089	0.000933581	47.5294	up	MIMAT0004770					GAAAGTGCTTCTTTCCTCG	9.16651	1.08	3.30219	-2.26856	11.611	7.96712	12.9261	6.6563	6.67204	5	0.1	0.1	0.1	0.1	3.26165	3.31667	3.28965	3.30153	3.34143	1.33274	-3.19959	-3.26586	-3.23589	-2.97421
hsa-miR-516b-5p	2.79592e-07	3.352e-06	37.4511	up	MIMAT0002859	chr19	-	54228714	54228732	AAAGTGCTTCTTACCTCCA	5.07946	0.1	2.04323	-3.1837	5	5	5.3973	5	5	0.1	0.1	0.1	0.1	0.1	0.752096	2.10235	2.43398	2.43517	2.49257	-3.24296	-3.19959	-3.26586	-3.23589	-2.97421
hsa-miR-518a-5p	1.65435e-05	8.1076e-05	2.16965	up	MIMAT0005457					GAAAGGGCTTCCCTT	17.1728	10.2332	4.01455	2.89708	24.7765	16.204	26.1031	9.4743	9.30585	11.0688	9.23599	13.2454	10.2769	7.33887	4.21917	4.13532	4.23245	3.73279	3.75301	2.9541	2.73883	3.01333	2.83801	2.94113
hsa-miR-518c-5p	5.14248e-05	0.000216756	2.45113	up	MIMAT0002847	chr19	-	54212019	54212034	CAGAAAGTGCTTCCCTC	11.3079	5.98495	3.52969	2.23625	15.1127	10.5363	16.3909	7.01097	7.48861	5.61151	5	7.99094	6.32231	5	3.5613	3.62857	3.59563	3.35759	3.50537	2.37619	1.61443	2.47376	2.42668	2.29019
hsa-miR-518e-5p	5.47317e-05	0.000228357	3.31617	up	MIMAT0005450	chr19	-	54201657	54201675	CAGAAAGCGCTTCCCTCTA	11.2676	5.15366	3.52275	1.79323	14.7855	10.1615	16.7624	6.92422	7.70426	5	5	5.76828	5	5	3.54094	3.59013	3.6115	3.33022	3.54094	1.33274	1.61443	2.33568	1.39309	2.29019
hsa-miR-5195-5p	0.00479456	0.011565	2.0079	up	MIMAT0021126					CCATCCAGTTGCCTT	6.12322	5	2.50749	1.5018	7.86847	5	7.74765	5	5	5	5	5	5	5	2.78738	2.10235	2.71996	2.43517	2.49257	1.33274	1.61443	0.878566	1.39309	2.29019
hsa-miR-519e-5p	1.01719e-05	5.438e-05	2.12356	up	MIMAT0002828	chr19	-	54183213	54183228	GAAAGTGCTCCCTTTTG	37.6295	17.8729	4.94102	3.85453	51.046	31.5652	54.758	25.4684	25.3101	22.3609	15.1783	22.6587	17.2474	11.9193	5.05058	4.95891	5.0768	4.75304	4.86576	4.09541	3.55356	3.98729	3.75817	3.87824
hsa-miR-520a-5p	4.85601e-06	2.8972e-05	28.1827	up	MIMAT0002833	chr19	-	58885964	58885981	AGAAAGTACTTCCCTCTGG	5	0.1	1.63304	-3.1837	5	5	5	5	5	0.1	0.1	0.1	0.1	0.1	0.752096	2.10235	0.382992	2.43517	2.49257	-3.24296	-3.19959	-3.26586	-3.23589	-2.97421
hsa-miR-520c-3p	0.026589	0.0467105	8.41353	up	MIMAT0002846					ACCCTCTAAAAGGAAGCACT	5	2.06	1.63304	-1.43968	5	5	5	5	5	5	0.1	5	0.1	0.1	0.752096	2.10235	0.382992	2.43517	2.49257	1.33274	-3.19959	0.878566	-3.23589	-2.97421
hsa-miR-526b-5p	9.02813e-08	1.448e-06	3.45299	up	MIMAT0002835	chr19	-	54197666	54197682	ACAGAAAGTGCTTCCCTC	28.5712	10.0258	4.65097	2.86313	37.8913	23.9111	40.5661	20.1716	20.3157	10.618	8.27499	14.4044	10.8452	5.98642	4.72254	4.59593	4.71555	4.58776	4.63309	2.89859	2.62636	3.1752	2.90338	2.71211
hsa-miR-532-5p	0.00618214	0.0140348	14.44	up	MIMAT0002888	chrX	-	49654519	49654534	ACGGTCCTACACTCAAG	5.33227	2.06	2.41232	-1.43968	5.42079	5	6.24057	5	5	5	0.1	5	0.1	0.1	2.50032	2.10235	2.53119	2.43517	2.49257	1.33274	-3.19959	0.878566	-3.23589	-2.97421
hsa-miR-542-3p	3.6867e-09	2.53e-07	59.5587	up	MIMAT0003389					TTTCAGTTATCAATCTGTCACA	6.71708	0.1	2.71254	-3.1837	7.72176	5	8.64213	7.22151	5	0.1	0.1	0.1	0.1	0.1	2.77756	2.10235	2.80276	3.38746	2.49257	-3.24296	-3.19959	-3.26586	-3.23589	-2.97421
hsa-miR-542-5p	0.00466362	0.0113809	14.9451	up	MIMAT0003340					TCTCGTGACATGATGATCCC	5	1.08	1.63304	-2.26856	5	5	5	5	5	5	0.1	0.1	0.1	0.1	0.752096	2.10235	0.382992	2.43517	2.49257	1.33274	-3.19959	-3.26586	-3.23589	-2.97421
hsa-miR-548q	0.00109127	0.00327116	36.6748	up	MIMAT0011163					CCGCCATTACTTTTGC	13.1508	2.06	3.75704	-1.43968	16.2146	10.2679	17.3421	11.1999	10.7292	5	0.1	5	0.1	0.1	3.65552	3.60134	3.64597	3.92117	3.96119	1.33274	-3.19959	0.878566	-3.23589	-2.97421
hsa-miR-550a-3-5p	6.22277e-05	0.000256171	2.15133	up	MIMAT0020925					CTCTTACTCCCTCAGGC	29.5844	15.7287	4.6903	3.58507	40.2301	26.5216	42.8849	18.82	19.4656	20.5771	14.0751	19.2755	15.6832	9.03267	4.82383	4.75304	4.78603	4.50085	4.58776	4.0244	3.40887	3.6977	3.53274	3.26165
hsa-miR-550b-2-5p	0.00130964	0.00380564	2.47589	up	MIMAT0022737					TGTCTTACTCCCTCAGG	7.43761	5	2.80975	1.5018	9.79507	6.84917	10.5438	5	5	5	5	5	5	5	3.01644	3.09758	3.00699	2.43517	2.49257	1.33274	1.61443	0.878566	1.39309	2.29019
hsa-miR-5581-5p	0.0138671	0.0265929	10.149	up	MIMAT0022275					TCTCCATTTCTCCTGGA	7.51167	3.04	2.82939	-0.513879	10.1443	7.11254	10.3015	5	5	5	0.1	5	5	0.1	3.06701	3.16894	2.98324	2.43517	2.49257	1.33274	-3.19959	0.878566	1.39309	-2.97421
hsa-miR-5699-5p	0.022527	0.0404373	7.93358	up	MIMAT0027103					CTTGTCCTTCCTTGTTG	5.81097	3.04	2.47409	-0.513879	6.70372	5	7.35112	5	5	5	0.1	5	5	0.1	2.66364	2.10235	2.67674	2.43517	2.49257	1.33274	-3.19959	0.878566	1.39309	-2.97421
hsa-miR-572	6.53935e-06	3.7046e-05	14.6026	up	MIMAT0003237					TGGGCCACCGCCG	65.9326	6.293	5.70607	1.83792	77.9254	52.61	90.2389	49.3067	59.5821	11.465	5	5	5	5	5.66189	5.68899	5.71122	5.606	5.86227	3.01333	1.61443	0.878566	1.39309	2.29019
hsa-miR-582-3p	0.026589	0.0467105	8.41353	up	MIMAT0004797					GGTTCAGTTGTTCAACC	5	2.06	1.63304	-1.43968	5	5	5	5	5	5	0.1	5	0.1	0.1	0.752096	2.10235	0.382992	2.43517	2.49257	1.33274	-3.19959	0.878566	-3.23589	-2.97421
hsa-miR-582-5p	0.000131346	0.000500656	82.4591	up	MIMAT0003247	chr5	+	59035226	59035206	AGTAACTGGTTGAACAACTGTA	18.8363	1.08	4.09704	-2.26856	15.7102	18.4479	20.5424	29.3786	10.1023	5	0.1	0.1	0.1	0.1	3.59563	4.26365	3.87824	4.89356	3.85415	1.33274	-3.19959	-3.26586	-3.23589	-2.97421
hsa-miR-590-5p	0.00562559	0.013226	13.9376	up	MIMAT0003258	chr7	-	73243480	73243500	CTGCACTTTTATGAATAAGCTC	25.0852	4.02	4.47383	0.672918	26.9268	18.3657	29.5582	35.0692	15.5061	5	5	0.1	5	5	4.29722	4.24717	4.33337	5.15097	4.34043	1.33274	1.61443	-3.26586	1.39309	2.29019
hsa-miR-6068	2.34652e-06	1.7803e-05	12.7599	up	MIMAT0023693					CCACCGCCGGAG	153.619	11.5377	6.64629	2.97275	181.408	119.429	207.029	123.898	136.332	23.7184	9.73816	11.4326	7.55575	5.2434	6.57504	6.64197	6.66534	6.57504	6.77407	4.17806	2.82918	2.78738	2.51639	2.55274
hsa-miR-6075	4.85601e-06	2.8972e-05	28.1827	up	MIMAT0023700					CACCAATGCCGCC	5	0.1	1.63304	-3.1837	5	5	5	5	5	0.1	0.1	0.1	0.1	0.1	0.752096	2.10235	0.382992	2.43517	2.49257	-3.24296	-3.19959	-3.26586	-3.23589	-2.97421
hsa-miR-6089	0.000109386	0.000424817	3.07538	up	MIMAT0023714					CCGCCCCGCCC	2966.39	760.478	11.0914	9.47063	3145.61	2388.62	3394.2	3146.78	2756.72	1427.62	669.869	723.142	563.031	418.733	10.8958	11.0254	10.8958	11.1867	11.4534	10.1452	9.74615	9.17413	9.07414	9.21349
hsa-miR-6125	1.42373e-07	2.093e-06	7.69533	up	MIMAT0024598					TCCGCCGCTCCG	631.953	54.1548	8.57059	5.62661	695.383	508.329	786.675	578.131	591.249	95.2037	47.6865	57.0561	41.2323	29.5955	8.49093	8.6229	8.53863	8.53863	8.66187	6.2386	5.66189	5.5653	5.2201	5.44715
hsa-miR-625-5p	0.0197761	0.0364769	8.39457	up	MIMAT0003294	chr14	-	65937837	65937854	GGACTATAGAACTTTCCCC	5.39011	3.04	2.55558	-0.513879	5.53205	5.24565	6.17284	5	5	5	0.1	5	5	0.1	2.51067	2.82579	2.51369	2.43517	2.49257	1.33274	-3.19959	0.878566	1.39309	-2.97421
hsa-miR-627-5p	0.000772359	0.00245841	27.4557	up	MIMAT0003296	chr15	+	42491804	42491784	TCCTCTTTTCTTAGAGACTCAC	6.14621	1.08	2.51047	-2.26856	7.54836	5	8.1827	5	5	5	0.1	0.1	0.1	0.1	2.75871	2.10235	2.76358	2.43517	2.49257	1.33274	-3.19959	-3.26586	-3.23589	-2.97421
hsa-miR-628-3p	4.85601e-06	2.8972e-05	28.1827	up	MIMAT0003297					TCGACTGCCACTCTT	5	0.1	1.63304	-3.1837	5	5	5	5	5	0.1	0.1	0.1	0.1	0.1	0.752096	2.10235	0.382992	2.43517	2.49257	-3.24296	-3.19959	-3.26586	-3.23589	-2.97421
hsa-miR-629-5p	0.0254072	0.044954	7.45323	up	MIMAT0004810	chr15	+	70371752	70371736	AGTTCTCCCAACGTAAAC	5.10125	3.04	2.38399	-0.513879	5.17918	5	5.32705	5	5	5	0.1	5	5	0.1	2.46316	2.10235	2.42668	2.43517	2.49257	1.33274	-3.19959	0.878566	1.39309	-2.97421
hsa-miR-630	2.4457e-09	2.12e-07	2.15318	up	MIMAT0003299					ACCTTCCCTGGTACAGA	101.236	36.3233	6.16636	5.0599	122.22	82.4993	131.423	85.0116	85.0278	41.6374	32.6427	45.2312	37.0371	25.0682	6.17702	6.20452	6.16283	6.11043	6.17702	5.06409	4.92807	5.11243	5.06409	5.13082
hsa-miR-638	1.64438e-06	1.3361e-05	5.91078	up	MIMAT0003308					AGGCCGCCACCCGC	614.853	68.8059	8.52159	5.95824	689.326	484.35	790.951	530.202	579.436	138.426	58.0299	67.7452	47.5011	32.3272	8.46537	8.53863	8.5688	8.43363	8.60152	6.68931	6.0342	5.89404	5.51175	5.66189
hsa-miR-642a-3p	5.011e-10	5.6e-08	4.1567	up	MIMAT0020924					GGTTCCCTCTCCAAAT	2986.55	542.058	11.064	9.00854	3616.36	2363.37	3857.79	2428.85	2666.39	745.1	463.436	642.542	529.868	329.345	11.1867	10.8958	11.0254	11.0254	11.1867	8.96594	9.07414	9.01834	9.01834	8.96594
hsa-miR-6510-5p	2.7864e-09	2.15e-07	2.38603	up	MIMAT0025476					GACTCCTCTCTCTCCC	314.007	90.0471	7.70148	6.44687	368.188	252.151	401.16	273.147	275.387	125.219	80.0689	102.736	90.1322	52.0795	7.72364	7.75415	7.72364	7.58232	7.72364	6.51079	6.43367	6.48213	6.48213	6.32562
hsa-miR-652-3p	0.00650889	0.0145625	9.01258	up	MIMAT0003322	chrX	-	109298624	109298637	CACAACCCTAGTGGC	11.8146	4.02	3.62086	0.448924	13.502	9.2208	15.9393	11.4387	8.97206	5	5	5	5	0.1	3.43776	3.44396	3.5613	3.94703	3.71427	1.33274	1.61443	0.878566	1.39309	-2.97421
hsa-miR-660-5p	0.000134279	0.000510258	4.45636	up	MIMAT0003338	chrX	-	49777868	49777885	CAACTCCGATATGCAATGG	15.0758	5.35377	3.88801	1.73214	17.9298	10.5745	21.1253	15.9999	9.74919	6.76886	5	5	5	5	3.76678	3.63755	3.92935	4.30494	3.80142	2.48444	1.61443	0.878566	1.39309	2.29019
hsa-miR-6722-5p	4.85601e-06	2.8972e-05	28.1827	up	MIMAT0025853					GCATGTGGTCGGGT	5	0.1	1.63304	-3.1837	5	5	5	5	5	0.1	0.1	0.1	0.1	0.1	0.752096	2.10235	0.382992	2.43517	2.49257	-3.24296	-3.19959	-3.26586	-3.23589	-2.97421
hsa-miR-6729-5p	0.00502821	0.0120346	14.8351	up	MIMAT0027359					GCCGCTCAGCCG	5	1.08	1.63304	-2.25791	5	5	5	5	5	0.1	0.1	0.1	5	0.1	0.752096	2.10235	0.382992	2.43517	2.49257	-3.24296	-3.19959	-3.26586	1.39309	-2.97421
hsa-miR-6739-5p	4.6e-12	2e-09	47.3269	up	MIMAT0027379					TACTTGTTCTTTCTCTTTCC	5.06398	0.1	2.38089	-3.1837	5.13729	5	5.1826	5	5	0.1	0.1	0.1	0.1	0.1	2.45866	2.10235	2.41568	2.43517	2.49257	-3.24296	-3.19959	-3.26586	-3.23589	-2.97421
hsa-miR-6744-5p	0.0036433	0.00929645	2.22097	up	MIMAT0027389					AGGCCTCCACTGTCA	9.01631	5.41164	3.14889	1.9977	12.6017	8.23055	13.2855	5	5.96384	5	5	7.02644	5.03175	5	3.35759	3.37103	3.33672	2.43517	3.24393	1.33274	1.61443	2.41234	2.33879	2.29019
hsa-miR-6747-5p	2.28e-11	7e-09	49.8487	up	MIMAT0027394					TGTTCTGCCTCTTTCCA	5.67672	0.1	2.45578	-3.1837	6.3964	5	6.98722	5	5	0.1	0.1	0.1	0.1	0.1	2.61666	2.10235	2.63216	2.43517	2.49257	-3.24296	-3.19959	-3.26586	-3.23589	-2.97421
hsa-miR-6758-5p	5.17529e-08	1.083e-06	2.08497	up	MIMAT0027416					ACATCACATCCTTCCCC	15.2201	10.028	3.93363	2.8736	19.2607	13.2555	20.2966	11.4852	11.8024	11.0235	9.43904	12.5983	10.5611	6.518	3.87215	3.89826	3.85415	3.96699	4.07661	2.94544	2.77756	2.9541	2.89214	2.79876
hsa-miR-6760-5p	0.0299915	0.051587	6.38478	up	MIMAT0027420					TCTGCACTTCCACCTT	3.04	0.1	-0.509064	-3.1837	5	5	5	0.1	0.1	0.1	0.1	0.1	0.1	0.1	0.752096	2.10235	0.382992	-2.9554	-2.82736	-3.24296	-3.19959	-3.26586	-3.23589	-2.97421
hsa-miR-6769b-3p	0.0372038	0.0616735	6.50879	up	MIMAT0027621					CTATGGGTGGGACAGA	3.04	0.1	-0.481313	-3.1837	5	0.1	5	5	0.1	0.1	0.1	0.1	0.1	0.1	0.752096	-3.14946	0.382992	2.43517	-2.82736	-3.24296	-3.19959	-3.26586	-3.23589	-2.97421
hsa-miR-6800-5p	1.15438e-07	1.718e-06	2.37154	up	MIMAT0027500					CCGCCCCTGACTG	444.894	125.028	8.09766	6.85184	498.928	366.007	542.768	413.481	403.284	193.518	113.384	137.754	111.954	68.5295	8.0627	8.11973	8.0627	8.09844	8.14475	7.08555	6.87605	6.85819	6.66534	6.77407
hsa-miR-6809-5p	0.00126838	0.00373853	33.3501	up	MIMAT0027518					TGATCCTCTTCTTTCCTTG	12.0222	2.06	3.61994	-1.43968	15.2841	11.1159	16.3358	8.88888	8.48619	5	0.1	5	0.1	0.1	3.56825	3.67168	3.58553	3.61873	3.65552	1.33274	-3.19959	0.878566	-3.23589	-2.97421
hsa-miR-6819-5p	3.47597e-05	0.000156672	2.75716	up	MIMAT0027538					GCTCCTTGGCCCTC	13.7139	6.69324	3.75593	2.29275	18.4239	12.1665	19.5463	9.15112	9.28173	7.69581	5	8.6858	7.08461	5	3.80588	3.77977	3.7727	3.67168	3.74962	2.56103	1.61443	2.51232	2.48578	2.29019
hsa-miR-6826-5p	7.5561e-09	3.89e-07	3.13739	up	MIMAT0027552					AGGTCCCACCTCTTTC	229.176	48.6428	7.19829	5.54873	274.284	174.664	296.757	197.665	202.51	61.0378	41.312	61.3344	48.6753	30.8544	7.17901	7.14499	7.17901	7.14499	7.34347	5.5528	5.34927	5.68899	5.5653	5.58729
hsa-miR-6846-5p	1.33662e-08	5.32e-07	2.46486	up	MIMAT0027592					ACTCTACCCCATCCAGC	15.4117	8.36711	3.94754	2.64604	19.1636	13.25	20.5029	12.4465	11.6958	9.65389	8.19762	9.87296	8.51445	5.59665	3.86139	3.89033	3.86771	4.0554	4.06288	2.77756	2.61039	2.60851	2.60851	2.62522
hsa-miR-6869-5p	7.56417e-07	6.992e-06	2.17399	up	MIMAT0027638					GCCGCCGCGC	687.316	202.091	8.66459	7.54424	796.138	542.971	901.327	580.677	615.465	321.607	191.74	204.666	181.546	110.893	8.66187	8.69742	8.69742	8.5688	8.69742	7.78318	7.6541	7.34347	7.47022	7.47022
hsa-miR-7-5p	0.0135395	0.0260863	11.8431	up	MIMAT0000252	chr9	+	86584708	86584687	ACAACAAAATCACTAGTCTTCC	8.36946	3.04	3.18601	-0.379962	9.17676	6.54349	10.936	10.1554	5.03563	5	5	0.1	5	0.1	2.95888	3.04654	3.0579	3.79473	3.07201	1.33274	1.61443	-3.26586	1.39309	-2.97421
hsa-miR-7110-5p	7.64313e-07	6.992e-06	2.21287	up	MIMAT0028117					CTCTCTCTCCCCACA	1931.07	622.765	10.3303	9.18442	2220.2	1554.67	2444.69	1665.63	1770.15	785.026	557.515	739.683	635.227	396.372	10.4081	10.4081	10.4081	10.0195	10.4081	9.21349	9.12419	9.28612	9.17413	9.12419
hsa-miR-7156-3p	0.000865382	0.00269886	2.16828	up	MIMAT0028223					ACCAGTTCCCCAAGTG	14.6341	9.031	3.82727	2.71072	21.615	9.84206	22.0782	9.0601	10.5753	13.1414	7.00737	13.5814	6.42478	5	4.0244	3.52801	3.98729	3.65552	3.94113	3.28965	2.4975	3.03945	2.43679	2.29019
hsa-miR-7704	7.07518e-08	1.271e-06	28.7091	up	MIMAT0030019					CACGTCGCCGCC	277.942	8.83669	7.52983	2.68639	314.999	216.343	363.296	235.911	259.159	17.0569	7.36824	8.90829	5.85	5	7.47022	7.51522	7.58232	7.42728	7.6541	3.6977	2.53119	2.51984	2.39304	2.29019
hsa-miR-7977	0.00154922	0.00434837	2.73927	up	MIMAT0031180					TGGTGCGTTGGCTG	27.4008	11.6457	4.61873	3.16494	35.234	23.5455	35.0104	20.1786	23.0357	10.3075	8.97964	9.20683	15.6142	14.1202	4.60667	4.5709	4.54142	4.59593	4.77875	2.84645	2.70969	2.55124	3.51636	4.20097
hsa-miR-8054	0.00469403	0.0113893	13.3487	up	MIMAT0030981					ACCCATCCGATCTGTAC	4.02	0.1	0.554921	-3.1837	5	5	5	0.1	5	0.1	0.1	0.1	0.1	0.1	0.752096	2.10235	0.382992	-2.9554	2.49257	-3.24296	-3.19959	-3.26586	-3.23589	-2.97421
hsa-miR-8059	0.000595616	0.0019668	31.0709	up	MIMAT0030986					GCCTTTTCATCTACAGTT	6.48012	1.08	2.68893	-2.26856	8.08319	5.58714	8.73025	5	5	5	0.1	0.1	0.1	0.1	2.8147	2.88192	2.8203	2.43517	2.49257	1.33274	-3.19959	-3.26586	-3.23589	-2.97421
hsa-miR-8069	1.76159e-07	2.444e-06	6.68478	up	MIMAT0030996					ACGCCGACCGCC	395.295	42.6517	7.9483	5.20742	450.393	324.174	499.197	359.809	342.9	70.9183	40.3497	45.418	33.8937	22.679	7.96258	7.92912	7.92912	7.92912	7.99154	5.78063	5.31274	5.16079	4.86576	4.91717
hsa-miR-874-3p	1.57486e-08	5.89e-07	2.24924	up	MIMAT0004911	chr5	+	136983328	136983317	TCGGTCCCTCGGG	14.0971	8.18473	3.79155	2.62211	19.3438	12.453	20.5097	9.09824	9.08096	8.685	7.19895	10.6376	8.83597	5.56617	3.89033	3.80142	3.87215	3.6661	3.72776	2.64194	2.51369	2.68907	2.65153	2.61435
hsa-miR-93-5p	5.15798e-07	5.221e-06	6.16336	up	MIMAT0000093	chr7	+	99529359	99529344	CTACCTGCACGAACAG	126.784	17.28	6.44651	3.8228	144.577	92.2911	166.635	140.614	89.8026	23.0763	17.981	14.3675	19.1295	11.8454	6.38466	6.37033	6.46264	6.68931	6.32562	4.14946	3.95346	3.16894	3.9744	3.86771
hsa-miR-98-5p	1.15745e-05	6.0061e-05	30.7238	up	MIMAT0000096	chrX	+	53583226	53583207	AACAATACAACTTACTACCTC	5.04263	0.1	1.75758	-3.1837	5	5	5	5.21317	5	0.1	0.1	0.1	0.1	0.1	0.752096	2.10235	0.382992	3.0579	2.49257	-3.24296	-3.19959	-3.26586	-3.23589	-2.97421

## Sheet: down_Kangfu-Solution_vs_Wugu-Ki
# Fold Change cut-off: 2.0 # P-value cut-off: 0.05 # Condition pairs: Kangfu-Solution_vs_Wugu-Kirin-Ointment # Column A: systematic_name it represents miRNA name. # Column B: P-value, P-value calculated from unpaired t-test. # Column C: FDR, FDR is calculated from Benjamini Hochberg FDR. # Column D: Fold change, the absolute ratio (no log scale) of normalized intensities between two conditions. #…
Kangfu-Solution_vs_Wugu-Kirin-Ointment 2.0 fold down regulated miRNAs
	P-value and FDR		Fold change and Regulation		Annotations						Group--Raw Intensity		Group--Normalized Intensity		Raw Intensity										Normalized Intensity
systematic_name	P-value	FDR	Fold Change	Regulation	mirbase accession No	chr	strand	start	stop	active_sequence	group-Kangfu-Solution(raw)	group-Wugu-Kirin-Ointment(raw)	group-Kangfu-Solution(normalized)	group-Wugu-Kirin-Ointment(normalized)	[Kangfu-1, Kangfu-Solution](raw)	[Kangfu-2, Kangfu-Solution](raw)	[Kangfu-3, Kangfu-Solution](raw)	[Kangfu-4, Kangfu-Solution](raw)	[Kangfu-5, Kangfu-Solution](raw)	[Wugu-1, Wugu-Kirin-Ointment](raw)	[Wugu-2, Wugu-Kirin-Ointment](raw)	[Wugu-3, Wugu-Kirin-Ointment](raw)	[Wugu-4, Wugu-Kirin-Ointment](raw)	[Wugu-5, Wugu-Kirin-Ointment](raw)	[Kangfu-1, Kangfu-Solution](normalized)	[Kangfu-2, Kangfu-Solution](normalized)	[Kangfu-3, Kangfu-Solution](normalized)	[Kangfu-4, Kangfu-Solution](normalized)	[Kangfu-5, Kangfu-Solution](normalized)	[Wugu-1, Wugu-Kirin-Ointment](normalized)	[Wugu-2, Wugu-Kirin-Ointment](normalized)	[Wugu-3, Wugu-Kirin-Ointment](normalized)	[Wugu-4, Wugu-Kirin-Ointment](normalized)	[Wugu-5, Wugu-Kirin-Ointment](normalized)
hsa-let-7b-3p	0.00732019	0.0160862	3.01621	down	MIMAT0004482	chr22	-	46509632	46509646	GGGAAGGCAGTAGGTT	5	12.6576	1.63304	3.22577	5	5	5	5	5	13.0703	12.1526	15.7424	13.6331	8.68973	0.752096	2.10235	0.382992	2.43517	2.49257	3.27277	3.07604	3.3491	3.26689	3.16407
hsa-let-7f-1-3p	0.0392013	0.0641241	2.15145	down	MIMAT0004486	chr9	-	96938694	96938712	GGGAAGGCAATAGATTGTAT	5	9.08641	1.63304	2.73835	5	5	5	5	5	11.1847	7.7368	11.2624	9.25638	5.99175	0.752096	2.10235	0.382992	2.43517	2.49257	2.9695	2.5555	2.7613	2.69063	2.7148
hsa-miR-101-5p	0.00943428	0.0188533	8.34684	down	MIMAT0004513	chr1	+	65524148	65524132	AGCATCAGCACTGTGATA	2.06	5	-1.55943	1.5018	5	0.1	5	0.1	0.1	5	5	5	5	5	0.752096	-3.14946	0.382992	-2.9554	-2.82736	1.33274	1.61443	0.878566	1.39309	2.29019
hsa-miR-103a-2-5p	0.00943428	0.0188533	8.34684	down	MIMAT0009196	chr20	-	3898158	3898173	CAAGGCAGCACTGTAA	2.06	5	-1.55943	1.5018	5	0.1	5	0.1	0.1	5	5	5	5	5	0.752096	-3.14946	0.382992	-2.9554	-2.82736	1.33274	1.61443	0.878566	1.39309	2.29019
hsa-miR-1185-2-3p	4.69705e-07	4.951e-06	2.04131	down	MIMAT0022713					ATGAGAGTCTCCCCCT	235.149	331.655	7.22308	8.25258	288.047	189.922	318.452	177.916	201.409	391.278	290.881	439.209	337.448	199.46	7.28996	7.2472	7.2472	7.04112	7.28996	8.09844	8.28462	8.41177	8.28462	8.18344
hsa-miR-1224-3p	0.00943428	0.0188533	8.34684	down	MIMAT0005459					CTGAGGAGAGAGGAGG	2.06	5	-1.55943	1.5018	5	0.1	5	0.1	0.1	5	5	5	5	5	0.752096	-3.14946	0.382992	-2.9554	-2.82736	1.33274	1.61443	0.878566	1.39309	2.29019
hsa-miR-1225-5p	2.66147e-06	1.9487e-05	2.65137	down	MIMAT0005572					CCCCCCACTGG	1635.77	2583.27	9.98522	11.392	1931.7	1252.42	2080.1	1377.53	1537.09	3099.16	2305.66	3288.63	2633.67	1589.24	10.1452	9.78367	10.0195	9.8325	10.1452	11.1867	11.1867	11.4534	11.6797	11.4534
hsa-miR-1226-5p	2.15406e-08	6.82e-07	2.06297	down	MIMAT0005576	chr3	-	47891061	47891070	CCCCATCCAGG	25.2009	49.1716	4.49892	5.54364	32.8447	22.4483	35.4995	16.8356	18.3762	64.0526	43.9558	60.7601	46.7109	30.3787	4.52878	4.49367	4.55674	4.38664	4.52878	5.63812	5.44715	5.62702	5.49418	5.51175
hsa-miR-1228-3p	6.46178e-08	1.271e-06	3.75577	down	MIMAT0005583	chr12	-	57588348	57588357	GGGGGGCGAGG	19.6848	73.3103	4.24593	6.15504	22.8753	15.0827	24.5353	17.8532	18.0776	84.8934	65.3486	93.7756	77.9691	44.5649	4.12632	4.03144	4.12047	4.44417	4.50725	6.07239	6.12198	6.25432	6.20452	6.12198
hsa-miR-1237-3p	4.07648e-08	9.87e-07	5.29043	down	MIMAT0005592	chr11	-	64136166	64136175	CTGGGGGACGG	5.8936	33.1587	2.48487	4.88826	7.07715	5	7.39084	5	5	37.4187	29.0841	42.0129	35.49	21.7878	2.7148	2.10235	2.67948	2.43517	2.49257	4.85534	4.73952	5.00411	4.99352	4.84879
hsa-miR-1238-3p	2.11458e-08	6.82e-07	5.49219	down	MIMAT0005593	chr19	-	10662867	10662878	GGGGCAGACAGAC	7.23408	46.8246	3.02884	5.48622	8.45886	5.66683	9.56787	5.90337	6.57345	51.4248	41.9976	61.2312	49.8444	29.6251	2.8595	2.89214	2.90338	3.16407	3.3251	5.33659	5.3651	5.67683	5.59637	5.45621
hsa-miR-1249-3p	3.01052e-08	8.85e-07	4.677	down	MIMAT0005901	chr22	+	45596896	45596883	TGAAGAAGGGGGGGA	30.5381	128.371	4.73198	6.95756	36.1417	23.28	38.3576	26.5449	28.3664	149.151	113.727	166.648	129.539	82.7927	4.65279	4.54833	4.64253	4.78603	5.03021	6.75735	6.89055	7.14499	6.94015	7.05478
hsa-miR-1253	0.0394643	0.064214	7.77261	down	MIMAT0005904					TGCAGGCTGATCTTCTT	1.08	4.02	-2.37174	0.586662	0.1	0.1	5	0.1	0.1	0.1	5	5	5	5	-3.30946	-3.14946	0.382992	-2.9554	-2.82736	-3.24296	1.61443	0.878566	1.39309	2.29019
hsa-miR-127-3p	1.5253e-08	5.89e-07	39.0369	down	MIMAT0000446	chr14	-	100419130	100419146	AGCCAAGCTCAGACGGAT	0.1	5.85644	-3.11273	2.17404	0.1	0.1	0.1	0.1	0.1	5	6.49632	6.61509	6.17079	5	-3.30946	-3.14946	-3.32196	-2.9554	-2.82736	1.33274	2.45083	2.38248	2.41394	2.29019
hsa-miR-1273h-3p	0.00943428	0.0188533	8.34684	down	MIMAT0030416					GCCTGGGAGGTCG	2.06	5	-1.55943	1.5018	5	0.1	5	0.1	0.1	5	5	5	5	5	0.752096	-3.14946	0.382992	-2.9554	-2.82736	1.33274	1.61443	0.878566	1.39309	2.29019
hsa-miR-1281	7.3304e-06	4.0964e-05	4.09948	down	MIMAT0005939					GGGAGAGGAGGAGG	12.9944	50.9395	3.65518	5.69062	18.2423	10.9603	20.6426	7.46603	7.66059	39.4484	54.6167	64.4082	58.9819	37.2425	3.79473	3.65552	3.88496	3.41839	3.5223	4.97349	5.9087	5.7948	5.89404	5.88208
hsa-miR-1285-5p	0.000144952	0.00054578	2.13218	down	MIMAT0022719					CCTGGGCAACAAAGT	6.16981	15.2076	2.51447	3.6068	7.93873	5	7.91031	5	5	12.6042	16.2523	19.1962	16.8379	11.1474	2.79512	2.10235	2.74713	2.43517	2.49257	3.19418	3.72004	3.68453	3.70244	3.73279
hsa-miR-129-5p	0.00311908	0.00817848	13.4096	down	MIMAT0000242	chr7	-	127635171	127635185	GCAAGCCCAGACCGC	2.06	6.01524	-1.55943	2.18577	5	0.1	5	0.1	0.1	5	6.65565	7.18283	6.23774	5	0.752096	-3.14946	0.382992	-2.9554	-2.82736	1.33274	2.46316	2.42139	2.42139	2.29019
hsa-miR-1292-3p	0.00943428	0.0188533	8.34684	down	MIMAT0022948					GAACGGGAGCCGG	2.06	5	-1.55943	1.5018	5	0.1	5	0.1	0.1	5	5	5	5	5	0.752096	-3.14946	0.382992	-2.9554	-2.82736	1.33274	1.61443	0.878566	1.39309	2.29019
hsa-miR-1296-5p	0.0318789	0.0541546	2.25018	down	MIMAT0005794	chr10	+	65132753	65132740	GGAGATGGAGCCAGG	5	9.35243	1.63304	2.80308	5	5	5	5	5	7.36088	10.3785	11.3397	10.0189	7.66415	0.752096	2.10235	0.382992	2.43517	2.49257	2.53119	2.89859	2.77099	2.80762	3.00699
hsa-miR-1304-3p	0.0014314	0.00408264	3.09967	down	MIMAT0022720					GGGGTTCGAGGCT	5.00529	16.1539	2.03423	3.66635	5	5	5.02644	5	5	19.4002	13.7881	20.1319	17.5996	9.8498	0.752096	2.10235	2.38897	2.43517	2.49257	3.91429	3.37884	3.77977	3.78581	3.47302
hsa-miR-133a-3p	0.0171519	0.0319979	2.54411	down	MIMAT0000427	chr18	+	19405732	19405716	CAGCTGGTTGAAGGGGA	5	10.8972	1.63304	2.9802	5	5	5	5	5	12.262	9.61268	14.1967	11.4818	6.93291	0.752096	2.10235	0.382992	2.43517	2.49257	3.11707	2.79512	3.15083	2.9915	2.84645
hsa-miR-135b-3p	0.0491735	0.0768725	5.39911	down	MIMAT0004698	chr1	+	205417505	205417492	CCCATGGCTTTTAGC	4.02	11.3098	0.582673	3.01539	5	0.1	5	5	5	18.9305	9.42961	12.4599	9.18194	6.54688	0.752096	-3.14946	0.382992	2.43517	2.49257	3.88496	2.77529	2.93144	2.68252	2.80276
hsa-miR-138-5p	0.00246178	0.00662375	2.83822	down	MIMAT0000430	chr3	-	44155735	44155748	CGGCCTGATTCACA	5.02067	14.7488	2.03622	3.54121	5	5	5.10336	5	5	17.7837	16.0504	15.4325	13.5888	10.8884	0.752096	2.10235	2.39894	2.43517	2.49257	3.77977	3.6792	3.28965	3.255	3.70244
hsa-miR-143-5p	0.00943428	0.0188533	8.34684	down	MIMAT0004599	chr5	-	148808513	148808528	ACCAGAGATGCAGCACT	2.06	5	-1.55943	1.5018	5	0.1	5	0.1	0.1	5	5	5	5	5	0.752096	-3.14946	0.382992	-2.9554	-2.82736	1.33274	1.61443	0.878566	1.39309	2.29019
hsa-miR-1470	5.96557e-06	3.4427e-05	2.02036	down	MIMAT0007348					CGGGGTGCACGG	6.23138	16.7532	2.77939	3.794	7.40057	5.07561	8.52548	5.15523	5	16.7492	16.8099	20.8945	18.0179	11.2945	2.7431	2.81101	2.79876	3.05149	2.49257	3.6661	3.8439	3.86139	3.84898	3.74962
hsa-miR-149-5p	0.036513	0.0606096	2.1702	down	MIMAT0000450	chr2	-	241395438	241395454	GGGAGTGAAGACACGGAG	5	9.15825	1.63304	2.75086	5	5	5	5	5	10.4553	8.2702	11.2282	9.36043	6.47707	0.752096	2.10235	0.382992	2.43517	2.49257	2.86827	2.62522	2.75871	2.707	2.79512
hsa-miR-1539	0.0490417	0.0767636	2.04274	down	MIMAT0007401					GGGCATCTGGGACG	5	8.60903	1.63304	2.66354	5	5	5	5	5	9.20158	8.18284	10.9818	9.10821	5.57078	0.752096	2.10235	0.382992	2.43517	2.49257	2.69063	2.60695	2.72674	2.67674	2.61666
hsa-miR-1587	8.78315e-06	4.7785e-05	2.50301	down	MIMAT0019077					CCCAACCCAGCCC	13.7904	37.5014	3.79066	5.11433	18.029	12.4811	18.4331	9.64571	10.3634	32.9164	43.52	43.4223	40.8746	26.7738	3.77977	3.80588	3.70244	3.75817	3.90705	4.65279	5.40443	5.05058	5.20023	5.2636
hsa-miR-15a-3p	0.00717319	0.0158194	9.91019	down	MIMAT0004488	chr13	+	50623326	50623309	TGAGGCAGCACAATATGGC	2.06	5.56199	-1.55943	1.74949	5	0.1	5	0.1	0.1	7.80993	5	5	5	5	0.752096	-3.14946	0.382992	-2.9554	-2.82736	2.57116	1.61443	0.878566	1.39309	2.29019
hsa-miR-16-1-3p	0.00943428	0.0188533	8.34684	down	MIMAT0004489	chr13	+	50623185	50623172	TCAGCAGCACAGTTA	2.06	5	-1.55943	1.5018	5	0.1	5	0.1	0.1	5	5	5	5	5	0.752096	-3.14946	0.382992	-2.9554	-2.82736	1.33274	1.61443	0.878566	1.39309	2.29019
hsa-miR-181b-5p	6.45672e-05	0.000264919	2.26836	down	MIMAT0000257	chr1	+	198828059	198828046	ACCCACCGACAGCA	6.34578	16.191	2.52974	3.71139	8.06967	5	8.65921	5	5	15.0685	17.8377	20.2617	17.5976	10.1895	2.80762	2.10235	2.81101	2.43517	2.49257	3.51636	3.94703	3.78581	3.77977	3.52801
hsa-miR-1825	3.02681e-05	0.000140004	3.85358	down	MIMAT0006765					GGAGAGGAGGGCAC	8.76144	35.9373	3.09599	5.04219	12.0989	7.28741	14.3392	5	5.08169	28.728	37.9821	44.5088	40.5115	27.9563	3.30876	3.20614	3.44396	2.43517	3.08594	4.46099	5.23065	5.06409	5.15097	5.30427
hsa-miR-185-3p	0.00943428	0.0188533	8.34684	down	MIMAT0004611	chr22	-	20020717	20020732	GACCAGAGGAAAGCCAG	2.06	5	-1.55943	1.5018	5	0.1	5	0.1	0.1	5	5	5	5	5	0.752096	-3.14946	0.382992	-2.9554	-2.82736	1.33274	1.61443	0.878566	1.39309	2.29019
hsa-miR-1908-3p	2.06755e-06	1.6264e-05	2.09373	down	MIMAT0026916					CGGGGCGGAGC	21.098	43.441	4.30842	5.37449	25.3363	18.7191	28.8081	15.6799	16.9464	44.4623	47.1615	51.3918	45.912	28.2772	4.24717	4.28641	4.30494	4.28641	4.41715	5.11243	5.62702	5.34927	5.44715	5.33659
hsa-miR-1909-3p	0.000728605	0.0023433	14.6572	down	MIMAT0007883	chr19	+	1816227	1816216	CGGTGAGCACCCG	1.08	5	-2.37174	1.5018	0.1	0.1	5	0.1	0.1	5	5	5	5	5	-3.30946	-3.14946	0.382992	-2.9554	-2.82736	1.33274	1.61443	0.878566	1.39309	2.29019
hsa-miR-1909-5p	8.34782e-05	0.000333643	2.25944	down	MIMAT0007882	chr19	+	1816193	1816182	CAGGGCAGGCACC	9.25133	24.8531	3.2937	4.46967	11.5498	7.39641	14.888	6.38066	6.04182	19.1123	27.7809	30.2898	26.3129	20.7694	3.23492	3.255	3.47302	3.24393	3.26165	3.89826	4.67683	4.49367	4.48203	4.79758
hsa-miR-191-3p	2.54282e-07	3.14e-06	9.58992	down	MIMAT0001618	chr3	+	49058129	49058115	GGGGACGAAATCCAAG	7.02691	70.8199	2.85481	6.11632	9.00335	5	10.2464	5.35099	5.5338	76.626	61.9606	97.7478	78.9771	38.7882	2.93421	2.10235	2.9738	3.08199	3.18168	5.95902	6.08282	6.32562	6.2386	5.97558
hsa-miR-1911-3p	0.00324365	0.00845129	13.0839	down	MIMAT0007886	chrX	-	113997798	113997811	GGAGACCACAATGCC	2.06	5.49253	-1.55943	2.15029	5	0.1	5	0.1	0.1	5	5.44831	6.3811	5.63325	5	0.752096	-3.14946	0.382992	-2.9554	-2.82736	1.33274	2.38043	2.36853	2.37956	2.29019
hsa-miR-1911-5p	0.0344059	0.0573432	7.06486	down	MIMAT0007885	chrX	-	113997764	113997777	CCCAACAGACATGGC	1.08	4.02	-2.37174	0.448924	0.1	0.1	5	0.1	0.1	5	5	5	5	0.1	-3.30946	-3.14946	0.382992	-2.9554	-2.82736	1.33274	1.61443	0.878566	1.39309	-2.97421
hsa-miR-195-3p	3.29197e-05	0.000150022	3.09664	down	MIMAT0004615	chr17	+	6921007	6920994	GGAGCAGCACAGCCA	7.54834	24.7404	2.82594	4.45665	10.1153	6.44064	11.1857	5	5	20.1206	28.5316	30.0004	27.556	17.4931	3.0579	3.027	3.11707	2.43517	2.49257	3.96699	4.70591	4.48203	4.56416	4.56416
hsa-miR-1976	0.00943428	0.0188533	8.34684	down	MIMAT0009451					ACAGCAAGGAGGGCA	2.06	5	-1.55943	1.5018	5	0.1	5	0.1	0.1	5	5	5	5	5	0.752096	-3.14946	0.382992	-2.9554	-2.82736	1.33274	1.61443	0.878566	1.39309	2.29019
hsa-miR-200c-5p	0.00345764	0.00887774	11.8077	down	MIMAT0004657	chr12	-	7072872	7072887	CCAAACACTGCTGGGTA	0.1	4.02	-3.11273	0.448924	0.1	0.1	0.1	0.1	0.1	5	5	5	5	0.1	-3.30946	-3.14946	-3.32196	-2.9554	-2.82736	1.33274	1.61443	0.878566	1.39309	-2.97421
hsa-miR-2110	0.0344059	0.0573432	7.06486	down	MIMAT0010133					CACTCAGCGGCCG	1.08	4.02	-2.37174	0.448924	0.1	0.1	5	0.1	0.1	5	5	5	5	0.1	-3.30946	-3.14946	0.382992	-2.9554	-2.82736	1.33274	1.61443	0.878566	1.39309	-2.97421
hsa-miR-2113	0.00577641	0.0132325	10.215	down	MIMAT0009206					GTGACAGAGCCAAGC	2.06	5.1515	-1.55943	1.79319	5	0.1	5	0.1	0.1	5	5	5.75752	5	5	0.752096	-3.14946	0.382992	-2.9554	-2.82736	1.33274	1.61443	2.3355	1.39309	2.29019
hsa-miR-2116-3p	0.0448095	0.0713141	2.08637	down	MIMAT0011161	chr15	+	59463452	59463438	GGGAGTTCTTGGCATG	5	8.79543	1.63304	2.69403	5	5	5	5	5	10.2339	7.70948	11.1109	9.28723	5.63561	0.752096	2.10235	0.382992	2.43517	2.49257	2.83801	2.55274	2.7431	2.69808	2.63823
hsa-miR-216a-3p	2.68e-11	7e-09	48.3428	down	MIMAT0022844					ATAATCCCAGAGACCACT	0.1	7.291	-3.11273	2.4825	0.1	0.1	0.1	0.1	0.1	6.50739	7.9601	9.6266	7.36091	5	-3.30946	-3.14946	-3.32196	-2.9554	-2.82736	2.46145	2.57831	2.58223	2.50032	2.29019
hsa-miR-296-5p	4.97583e-08	1.06e-06	4.49928	down	MIMAT0000690	chr20	+	56826098	56826084	ACAGGATTGAGGGGGG	10.706	52.1074	3.50633	5.67603	12.5834	8.10059	14.0869	9.01071	9.74824	60.4892	45.5772	67.1776	53.81	33.4828	3.3491	3.34143	3.40887	3.63755	3.79473	5.49418	5.5653	5.86227	5.7192	5.73919
hsa-miR-297	0.00021799	0.000778085	2.21177	down	MIMAT0004450					CATGCACATGCACACAT	18.2642	39.9106	4.09089	5.23609	27.1341	17.6601	26.0251	10.225	10.2767	33.5604	45.2868	46.6865	46.0725	27.9468	4.3168	4.22675	4.21917	3.80142	3.89033	4.68877	5.52983	5.21162	5.45621	5.29404
hsa-miR-3120-5p	0.0414069	0.0667592	6.26151	down	MIMAT0019198					TGTACAGCAGGCACAG	0.1	3.04	-3.11273	-0.466217	0.1	0.1	0.1	0.1	0.1	0.1	5	5	5	0.1	-3.30946	-3.14946	-3.32196	-2.9554	-2.82736	-3.24296	1.61443	0.878566	1.39309	-2.97421
hsa-miR-3151-5p	0.0209757	0.0380957	7.50206	down	MIMAT0015024	chr8	-	104166857	104166871	ACCTGATCCCATTGCC	3.04	6.19634	-0.509064	2.39822	5	5	5	0.1	0.1	5.19671	6.64035	7.70024	6.44439	5	0.752096	2.10235	0.382992	-2.9554	-2.82736	2.34317	2.46145	2.4559	2.44041	2.29019
hsa-miR-3156-5p	4.15328e-07	4.539e-06	2.21256	down	MIMAT0015030	chr10	-	45659475	45659490	TGTCTCCCACTTCCAG	168.226	261.645	6.76403	7.90974	218.641	119.499	241.551	126.165	135.275	356.738	219.619	349.018	244.373	138.478	6.87605	6.66534	6.90783	6.61355	6.75735	7.92912	7.84674	8.09844	7.87476	7.79963
hsa-miR-3159	3.10478e-08	8.91e-07	29.9286	down	MIMAT0015033					GTGGCCGACACTTG	0.1	5.01311	-3.11273	1.79073	0.1	0.1	0.1	0.1	0.1	5	5	5.06557	5	5	-3.30946	-3.14946	-3.32196	-2.9554	-2.82736	1.33274	1.61443	2.32318	1.39309	2.29019
hsa-miR-3160-5p	0.0165785	0.0309749	8.36171	down	MIMAT0019212					GGAGAGCTGAGACTAGA	3.04	7.44298	-0.509064	2.55473	5	5	5	0.1	0.1	6.11801	7.77374	9.52252	8.0534	5.74723	0.752096	2.10235	0.382992	-2.9554	-2.82736	2.42332	2.56436	2.57636	2.54599	2.66364
hsa-miR-3180-5p	0.0159505	0.0299831	2.56787	down	MIMAT0015057					CGACGTGGGGCG	5	10.9	1.63304	2.99361	5	5	5	5	5	11.5733	9.94612	14.0747	11.7041	7.20186	0.752096	2.10235	0.382992	2.43517	2.49257	3.03483	2.84645	3.14324	3.027	2.9165
hsa-miR-3182	0.00943428	0.0188533	8.34684	down	MIMAT0015062					GACTACACTACAGAAGC	2.06	5	-1.55943	1.5018	5	0.1	5	0.1	0.1	5	5	5	5	5	0.752096	-3.14946	0.382992	-2.9554	-2.82736	1.33274	1.61443	0.878566	1.39309	2.29019
hsa-miR-3184-3p	0.0141983	0.02706	2.62008	down	MIMAT0022731					TGAGGGGCAGAGAGC	5	11.1572	1.63304	3.02264	5	5	5	5	5	10.8344	11.2148	13.7177	11.6919	8.32733	0.752096	2.10235	0.382992	2.43517	2.49257	2.92298	2.9915	3.06216	3.01333	3.12325
hsa-miR-3190-5p	0.0408114	0.0659714	2.12559	down	MIMAT0015073					TGGGGACGTAGCTGG	5	8.98413	1.63304	2.7209	5	5	5	5	5	10.268	7.99737	11.4247	9.60561	5.62497	0.752096	2.10235	0.382992	2.43517	2.49257	2.84411	2.58469	2.78483	2.75871	2.63216
hsa-miR-323b-5p	0.0217785	0.0392649	7.36983	down	MIMAT0001630	chr14	-	101522577	101522592	TGCGAACTCACCACGGA	3.04	5.82826	-0.509064	2.37257	5	5	5	0.1	0.1	5.21836	5.77864	6.96829	6.17603	5	0.752096	2.10235	0.382992	-2.9554	-2.82736	2.347	2.4046	2.40645	2.4146	2.29019
hsa-miR-325	0.00578589	0.0132325	10.1985	down	MIMAT0000771					ACACTTACTGGACACCTAC	2.06	5.02041	-1.55943	1.79086	5	0.1	5	0.1	0.1	5	5	5.10206	5	5	0.752096	-3.14946	0.382992	-2.9554	-2.82736	1.33274	1.61443	2.32387	1.39309	2.29019
hsa-miR-326	0.00943428	0.0188533	8.34684	down	MIMAT0000756					CTGGAGGAAGGGCCCAG	2.06	5	-1.55943	1.5018	5	0.1	5	0.1	0.1	5	5	5	5	5	0.752096	-3.14946	0.382992	-2.9554	-2.82736	1.33274	1.61443	0.878566	1.39309	2.29019
hsa-miR-33b-3p	5.60968e-07	5.498e-06	2.68259	down	MIMAT0004811	chr17	+	17717224	17717212	GGGCTGCACTGCCG	5.65118	17.5313	2.45266	3.87629	6.24022	5	7.0157	5	5	18.2228	16.6012	22.036	18.8153	11.9809	2.59392	2.10235	2.6393	2.43517	2.49257	3.8145	3.79473	3.94703	3.93485	3.89033
hsa-miR-3614-5p	1.74081e-06	1.4052e-05	2.62833	down	MIMAT0017992					GGGCAGCCTTCAGA	5.79182	17.6256	2.4722	3.86635	6.75724	5	7.20184	5	5	19.7866	16.0596	21.7947	18.4722	12.0148	2.67674	2.10235	2.65418	2.43517	2.49257	3.93485	3.68453	3.90705	3.90705	3.89826
hsa-miR-3619-3p	0.0251773	0.0446752	2.36097	down	MIMAT0019219					CCACAGCAGGCAGG	5	10.0594	1.63304	2.87242	5	5	5	5	5	7.98465	11.6789	12.7941	10.9985	6.84083	0.752096	2.10235	0.382992	2.43517	2.49257	2.58037	3.03945	2.97888	2.93421	2.82918
hsa-miR-3620-5p	0.0152108	0.0286798	2.63568	down	MIMAT0022967					GGCCCAGCCCAG	5	11.3958	1.63304	3.03121	5	5	5	5	5	11.2005	12.4594	13.8783	13.5919	5.84883	0.752096	2.10235	0.382992	2.43517	2.49257	2.9738	3.12325	3.11232	3.26165	2.68504
hsa-miR-3622b-3p	0.046176	0.0732059	5.48436	down	MIMAT0018006					CAGGCACGGGAGC	3.04	5.25535	-0.509064	1.94626	5	5	5	0.1	0.1	5	5.14591	6.13082	5	5	0.752096	2.10235	0.382992	-2.9554	-2.82736	1.33274	2.35803	2.35724	1.39309	2.29019
hsa-miR-3655	0.00943428	0.0188533	8.34684	down	MIMAT0018075					AGCAACACCGCAGC	2.06	5	-1.55943	1.5018	5	0.1	5	0.1	0.1	5	5	5	5	5	0.752096	-3.14946	0.382992	-2.9554	-2.82736	1.33274	1.61443	0.878566	1.39309	2.29019
hsa-miR-3663-3p	4.86739e-07	5.051e-06	2.78335	down	MIMAT0018085					GCGCCCGGCCT	20.5028	55.4532	4.28852	5.76534	25.1364	15.8259	25.1934	18.6178	17.7404	70.4433	55.9483	60.7956	58.0798	31.9991	4.23245	4.08915	4.16282	4.48203	4.47614	5.75796	5.95902	5.63812	5.83348	5.63812
hsa-miR-3675-3p	8.0193e-09	3.96e-07	5.21264	down	MIMAT0018099					TTGGGGGAGTTCCTTA	5.36971	31.5833	2.41633	4.79834	5.58698	5	6.26156	5	5	35.7619	26.9026	39.2686	33.6348	22.3488	2.51767	2.10235	2.53388	2.43517	2.49257	4.80426	4.58776	4.86576	4.84879	4.88513
hsa-miR-3678-5p	7.71981e-08	1.271e-06	24.497	down	MIMAT0018102					CACAGCAGAGTTTGTAC	0.1	5	-3.11273	1.5018	0.1	0.1	0.1	0.1	0.1	5	5	5	5	5	-3.30946	-3.14946	-3.32196	-2.9554	-2.82736	1.33274	1.61443	0.878566	1.39309	2.29019
hsa-miR-3679-3p	0.020694	0.0376948	2.44636	down	MIMAT0018105					GATGAAGATTACTGGGGG	5	10.4397	1.63304	2.92367	5	5	5	5	5	11.4777	9.36882	13.8598	11.1766	6.31546	0.752096	2.10235	0.382992	2.43517	2.49257	3.01644	2.76696	3.09758	2.9738	2.76358
hsa-miR-3689a-5p	0.0344059	0.0573432	7.06486	down	MIMAT0018117	chr9	+	137742037	137742023	TCCCAGGAACCATGAT	1.08	4.02	-2.37174	0.448924	0.1	0.1	5	0.1	0.1	5	5	5	5	0.1	-3.30946	-3.14946	0.382992	-2.9554	-2.82736	1.33274	1.61443	0.878566	1.39309	-2.97421
hsa-miR-3689f	0.00578166	0.0132325	10.2058	down	MIMAT0019010					TCCCAGGAAGCACG	2.06	5.0766	-1.55943	1.7919	5	0.1	5	0.1	0.1	5	5	5.38299	5	5	0.752096	-3.14946	0.382992	-2.9554	-2.82736	1.33274	1.61443	2.32903	1.39309	2.29019
hsa-miR-3714	0.0452988	0.0719999	2.07731	down	MIMAT0018165					ACAGGGGAGCACTGC	5	8.60666	1.63304	2.68775	5	5	5	5	5	8.04274	8.7839	10.3421	9.42576	6.43881	0.752096	2.10235	0.382992	2.43517	2.49257	2.58659	2.69063	2.65418	2.71996	2.78738
hsa-miR-371a-5p	1.12094e-06	9.749e-06	2.82622	down	MIMAT0004687	chr19	-	54290942	54290953	AGTGCCCCCACAG	192.359	359.84	6.88745	8.38632	242.185	153.404	285.096	129.91	151.199	411.835	287.583	538.969	351.51	209.305	6.97449	6.90783	7.08555	6.64197	6.8274	8.30856	8.18344	8.69742	8.43363	8.30856
hsa-miR-373-3p	0.0206254	0.0376732	7.56271	down	MIMAT0000726	chr19	-	54292008	54292024	ACACCCCAAAATCGAAGC	3.04	6.34444	-0.509064	2.40984	5	5	5	0.1	0.1	5.19928	6.92447	7.97377	6.62469	5	0.752096	2.10235	0.382992	-2.9554	-2.82736	2.34442	2.49048	2.47069	2.45342	2.29019
hsa-miR-373-5p	2.34966e-06	1.7803e-05	2.1437	down	MIMAT0000725	chr19	-	54291974	54291985	GGAAAGCGCCCCC	31.6711	58.7705	4.76336	5.86347	41.1002	28.8578	46.6103	19.6809	22.1061	71.4703	51.5188	78.7066	59.7115	32.4455	4.84879	4.84879	4.85534	4.54833	4.71555	5.81442	5.7948	6.11043	5.9087	5.68899
hsa-miR-378e	0.038403	0.0630688	2.19035	down	MIMAT0018927					TCCTGACTCCAAGTCC	5	9.24626	1.63304	2.7642	5	5	5	5	5	12.6039	8.12042	11.0572	8.62496	5.82479	0.752096	2.10235	0.382992	2.43517	2.49257	3.18799	2.60257	2.73661	2.61435	2.67948
hsa-miR-3937	2.5778e-09	2.12e-07	2.20121	down	MIMAT0018352					CCCCCATTGCTACAG	261.99	409.945	7.4358	8.57409	316.229	198.347	334.094	227.884	233.396	521.177	351.128	520.867	395.935	260.618	7.51522	7.35847	7.38639	7.38639	7.53253	8.53863	8.53863	8.6229	8.5688	8.60152
hsa-miR-3944-3p	0.00943428	0.0188533	8.34684	down	MIMAT0018360	chr10	+	135185144	135185133	CCGGAGCAGCAGG	2.06	5	-1.55943	1.5018	5	0.1	5	0.1	0.1	5	5	5	5	5	0.752096	-3.14946	0.382992	-2.9554	-2.82736	1.33274	1.61443	0.878566	1.39309	2.29019
hsa-miR-3960	2.10192e-07	2.762e-06	2.24786	down	MIMAT0019337					CCCCCGCCTCCG	631.24	776.978	8.57838	9.74693	721.427	511.393	767.763	583.924	571.693	958.273	752.222	908.426	772.613	493.356	8.5688	8.66187	8.49093	8.60152	8.5688	9.78367	9.91451	9.78367	9.74615	9.50667
hsa-miR-3976	2.27406e-07	2.895e-06	3.09316	down	MIMAT0019361					ACATTAATCTTCCTGCTCT	96.8033	232.666	6.09561	7.72469	117.945	72.0985	125.49	95.1474	73.3358	376.529	195.604	266.807	203.397	120.993	6.1369	5.98803	6.05818	6.27525	6.01967	8.0627	7.68389	7.68389	7.63371	7.55924
hsa-miR-3978	0.0344059	0.0573432	7.06486	down	MIMAT0019363					ACACCCTGGATGCATG	1.08	4.02	-2.37174	0.448924	0.1	0.1	5	0.1	0.1	5	5	5	5	0.1	-3.30946	-3.14946	0.382992	-2.9554	-2.82736	1.33274	1.61443	0.878566	1.39309	-2.97421
hsa-miR-409-3p	0.0446489	0.0711502	6.7241	down	MIMAT0001639	chr14	-	100601443	100601457	AGGGGTTCACCGAGCA	1.08	4.02	-2.30042	0.448924	5	0.1	0.1	0.1	0.1	5	5	5	5	0.1	0.752096	-3.14946	-3.32196	-2.9554	-2.82736	1.33274	1.61443	0.878566	1.39309	-2.97421
hsa-miR-425-3p	9.64134e-08	1.527e-06	2.61605	down	MIMAT0001343	chr3	+	49057656	49057645	GGGCGGACACGAC	7.56421	25.0869	3.07794	4.46532	9.17416	6.24675	10.0131	6.18598	6.20106	28.461	23.6993	30.4354	27.1483	15.6903	2.9541	2.9738	2.9541	3.20614	3.30153	4.44417	4.43752	4.50725	4.5357	4.402
hsa-miR-4253	1.04501e-07	1.613e-06	2.60354	down	MIMAT0016882					ACCCCCTGGACATGC	131.002	243.899	6.487	7.86748	156.665	100.083	162.047	116.842	119.371	273.136	213.986	315.05	238.17	179.151	6.46264	6.43367	6.40412	6.53945	6.59514	7.68389	7.79963	7.99154	7.79963	8.0627
hsa-miR-4261	4.83244e-05	0.000205088	2.40774	down	MIMAT0016890					TGGGTCCCTGTTTCC	11.4818	31.8007	3.4851	4.75278	17.1781	10.4904	17.8532	6.30556	5.58174	48.4954	26.877	36.3805	27.4503	19.8006	3.72004	3.61873	3.6661	3.22646	3.19418	5.18511	4.58025	4.75304	4.55674	4.68877
hsa-miR-4263	0.00943428	0.0188533	8.34684	down	MIMAT0016898					GGCCAAGGCACTTAG	2.06	5	-1.55943	1.5018	5	0.1	5	0.1	0.1	5	5	5	5	5	0.752096	-3.14946	0.382992	-2.9554	-2.82736	1.33274	1.61443	0.878566	1.39309	2.29019
hsa-miR-4265	0.0204273	0.0374298	7.59622	down	MIMAT0016891					CCCAGAGCTGAGCC	3.04	6.44095	-0.509064	2.41622	5	5	5	0.1	0.1	5.42821	6.96938	7.94475	6.8624	5	0.752096	2.10235	0.382992	-2.9554	-2.82736	2.35955	2.49442	2.46846	2.46846	2.29019
hsa-miR-4274	5.71306e-06	3.3125e-05	2.04783	down	MIMAT0016906					CAGGGGGAGGGAC	8.35298	21.8583	3.19108	4.22518	10.0539	6.75904	10.9805	6.5602	7.41129	25.6834	19.7905	27.5408	22.2274	14.0494	3.04654	3.06216	3.07604	3.27277	3.4979	4.32534	4.10036	4.33337	4.17806	4.18877
hsa-miR-4279	0.020514	0.037533	7.57829	down	MIMAT0016909					GAAGCCGGGAGGA	3.04	5.71309	-0.509064	2.41281	5	5	5	0.1	0.1	5.14573	6.08048	6.83984	5.44297	5.05645	0.752096	2.10235	0.382992	-2.9554	-2.82736	2.34082	2.42139	2.40017	2.36779	2.53388
hsa-miR-4283	0.0404375	0.0654526	5.78359	down	MIMAT0016914					AAACTCGCTGAGCCC	3.04	5.545	-0.509064	2.0229	5	5	5	0.1	0.1	6.42608	5	6.29894	5	5	0.752096	2.10235	0.382992	-2.9554	-2.82736	2.45083	1.61443	2.36597	1.39309	2.29019
hsa-miR-4289	0.00408807	0.0102898	11.8119	down	MIMAT0016920					TGATAGCCCTGCACAA	2.06	5.29459	-1.55943	2.00274	5	0.1	5	0.1	0.1	5.50391	5	5.96906	5	5	0.752096	-3.14946	0.382992	-2.9554	-2.82736	2.36779	1.61443	2.34821	1.39309	2.29019
hsa-miR-4290	0.0431205	0.0690712	5.03849	down	MIMAT0016921					GAGGGAAGAAAGGAGG	4.02	9.79292	0.554921	2.88791	5	5	5	0.1	5	7.09533	10.5654	11.5606	10.3376	9.40573	0.752096	2.10235	0.382992	-2.9554	2.49257	2.51369	2.93819	2.81101	2.84645	3.33022
hsa-miR-4294	4.58171e-05	0.000197157	2.28087	down	MIMAT0016849					CCCTGCTGTAGACTCC	6.61933	18.424	2.70702	3.8966	8.73901	5.4128	8.94485	5	5	25.4966	16.474	22.0458	16.7213	11.3824	2.89859	2.86465	2.84411	2.43517	2.49257	4.30494	3.7727	3.95346	3.6792	3.7727
hsa-miR-4297	0.0057824	0.0132325	10.2046	down	MIMAT0016846					CACAGACAGGAAGGC	2.06	5.06654	-1.55943	1.79171	5	0.1	5	0.1	0.1	5	5	5.33268	5	5	0.752096	-3.14946	0.382992	-2.9554	-2.82736	1.33274	1.61443	2.32812	1.39309	2.29019
hsa-miR-4310	0.000438032	0.00148211	6.27238	down	MIMAT0016862					GGGACATGAATGCTGC	5	23.43	1.63304	4.28205	5	5	5	5	5	24.4852	21.6649	32.9774	26.2413	11.781	0.752096	2.10235	0.382992	2.43517	2.49257	4.23245	4.25436	4.60667	4.4678	3.84898
hsa-miR-4322	3.73579e-08	9.42e-07	2.39096	down	MIMAT0016873					CCCCACGCGCTG	9.75688	28.2542	3.35949	4.61708	13.3419	8.57512	14.2605	6.41237	6.19459	33.4089	25.8644	37.4897	27.6483	16.8597	3.42411	3.39746	3.42411	3.255	3.29676	4.67683	4.54142	4.78603	4.58025	4.50085
hsa-miR-433-3p	7.71981e-08	1.271e-06	24.497	down	MIMAT0001627	chr14	-	101348295	101348307	ACACCGAGGAGCCC	0.1	5	-3.11273	1.5018	0.1	0.1	0.1	0.1	0.1	5	5	5	5	5	-3.30946	-3.14946	-3.32196	-2.9554	-2.82736	1.33274	1.61443	0.878566	1.39309	2.29019
hsa-miR-4433a-5p	5.299e-08	1.091e-06	3.92909	down	MIMAT0020956	chr2	-	64567913	64567924	ACAGGAGTGGGGG	7.19531	35.1741	3.02718	5.00137	8.78287	5.79136	9.42898	5.78497	6.18839	37.6814	31.4274	45.2707	37.1235	24.3677	2.90776	2.91331	2.88192	3.14324	3.28965	4.86576	4.83507	5.13082	5.0876	5.0876
hsa-miR-4436b-5p	0.000140028	0.000528851	2.18581	down	MIMAT0019940					GGCAGGGCAGGC	16.8843	38.2848	4.03267	5.16084	21.9521	14.2397	25.7325	11.3029	11.1941	30.5907	42.4085	47.2666	41.6348	29.5234	4.04003	3.95346	4.21061	3.93485	4.0244	4.54142	5.3779	5.24214	5.23065	5.41207
hsa-miR-4456	0.00345764	0.00887774	11.8077	down	MIMAT0018978					AAAAGGAAGCCACCAG	0.1	4.02	-3.11273	0.448924	0.1	0.1	0.1	0.1	0.1	5	5	5	5	0.1	-3.30946	-3.14946	-3.32196	-2.9554	-2.82736	1.33274	1.61443	0.878566	1.39309	-2.97421
hsa-miR-4460	0.00943428	0.0188533	8.34684	down	MIMAT0018982					AAGGTAAATTCACAACCAC	2.06	5	-1.55943	1.5018	5	0.1	5	0.1	0.1	5	5	5	5	5	0.752096	-3.14946	0.382992	-2.9554	-2.82736	1.33274	1.61443	0.878566	1.39309	2.29019
hsa-miR-4462	9.98869e-05	0.000393842	2.56537	down	MIMAT0018986					TTCCCAAGCCACCC	6.01372	17.2233	2.49805	3.85721	7.59816	5	7.47042	5	5	13.5083	20.5991	19.931	18.2589	13.8191	2.76696	2.10235	2.69318	2.43517	2.49257	3.34143	4.17806	3.75301	3.87824	4.13532
hsa-miR-4463	6.60647e-06	3.7256e-05	2.06943	down	MIMAT0018987					GGCCCCACCCCA	29.4381	55.5792	4.68988	5.73911	35.154	24.8748	39.8806	22.4933	24.7876	70.1603	51.8226	69.3084	57.6553	28.9492	4.59593	4.65279	4.68877	4.67683	4.83507	5.73919	5.81442	5.93924	5.81442	5.38831
hsa-miR-4493	0.000118397	0.000456939	28.4652	down	MIMAT0019028					ACAGAGATGGAAAGGCC	1.08	6.98717	-2.37174	2.45939	0.1	0.1	5	0.1	0.1	6.43262	7.4086	9.19027	6.90435	5	-3.30946	-3.14946	0.382992	-2.9554	-2.82736	2.45233	2.53388	2.54985	2.47069	2.29019
hsa-miR-4494	0.0227896	0.0408492	7.21659	down	MIMAT0019029					CCTCTGGTCAGCCA	3.04	5.2791	-0.509064	2.34225	5	5	5	0.1	0.1	5.78209	5.25577	5.22459	5.13304	5	0.752096	2.10235	0.382992	-2.9554	-2.82736	2.38617	2.36434	2.32615	2.34442	2.29019
hsa-miR-4507	0.000146624	0.000550396	2.19447	down	MIMAT0019044					CCCAGCCCAGCC	23.6237	47.6833	4.45086	5.58473	28.6008	20.3644	30.4881	19.8049	18.8605	41.4087	53.0884	52.3493	53.95	37.6203	4.37388	4.402	4.36494	4.55674	4.55674	5.03021	5.83348	5.41207	5.73919	5.9087
hsa-miR-4519	0.0344059	0.0573432	7.06486	down	MIMAT0019056					CAGCCCTGCGCA	1.08	4.02	-2.37174	0.448924	0.1	0.1	5	0.1	0.1	5	5	5	5	0.1	-3.30946	-3.14946	0.382992	-2.9554	-2.82736	1.33274	1.61443	0.878566	1.39309	-2.97421
hsa-miR-4538	4.10937e-06	2.8352e-05	3.69992	down	MIMAT0019081					TCAGCCCAGCTCATC	7.82194	32.4503	2.9673	4.85479	11.3542	5.39817	12.3331	5.02422	5	30.1967	36.0524	40.3331	35.4322	20.2373	3.2186	2.8595	3.24393	3.02189	2.49257	4.52878	5.10272	4.94643	4.97349	4.72254
hsa-miR-4539	5.69408e-05	0.000235979	2.38045	down	MIMAT0019082					GCCCAGCTCAGCC	5.54907	16.2511	2.4373	3.68854	6.32755	5	6.41781	5	5	14.9017	18.2431	19.986	18.9923	9.13234	2.60092	2.10235	2.5555	2.43517	2.49257	3.48076	3.96119	3.76678	3.96119	3.27277
hsa-miR-4638-3p	0.0215229	0.0389177	7.41076	down	MIMAT0019696					CGGCCGGCTGAG	3.04	5.94374	-0.509064	2.38056	5	5	5	0.1	0.1	5.51175	6.3875	6.47633	6.34311	5	0.752096	2.10235	0.382992	-2.9554	-2.82736	2.36853	2.4417	2.37468	2.42768	2.29019
hsa-miR-4640-5p	5.64429e-06	3.2881e-05	2.2036	down	MIMAT0019699					CCCACCAGCTGCT	5.47729	15.2006	2.42852	3.56838	6.02735	5	6.3591	5	5	16.1429	15.875	18.4999	16.2091	9.27609	2.56436	2.10235	2.54814	2.43517	2.49257	3.63755	3.65552	3.62857	3.61873	3.30153
hsa-miR-4641	2.40078e-06	1.8079e-05	32.0069	down	MIMAT0019701					TGAGGCAAAAGTATGGC	0.1	6.59786	-3.11273	1.88759	0.1	0.1	0.1	0.1	0.1	12.9893	5	5	5	5	-3.30946	-3.14946	-3.32196	-2.9554	-2.82736	3.26165	1.61443	0.878566	1.39309	2.29019
hsa-miR-4646-3p	0.0466635	0.0735069	2.07014	down	MIMAT0019708					CTGGGAAGGGAGAGG	5	8.53992	1.63304	2.68276	5	5	5	5	5	7.06878	9.17718	10.3866	9.32972	6.73738	0.752096	2.10235	0.382992	2.43517	2.49257	2.51067	2.72674	2.66364	2.70176	2.81101
hsa-miR-4649-3p	9.72394e-05	0.000386144	2.27397	down	MIMAT0019712					TGGGGAGAGGCAGG	6.54481	16.1393	2.55413	3.73934	8.11973	5	9.60434	5	5	14.976	16.5304	19.9382	16.6344	12.6175	2.82405	2.10235	2.9165	2.43517	2.49257	3.50537	3.77977	3.75817	3.6661	3.98729
hsa-miR-4664-3p	2.66661e-06	1.9487e-05	2.54035	down	MIMAT0019738					GACGGGGCTCACA	5.91157	16.9975	2.48787	3.83289	6.79756	5	7.76031	5	5	17.379	17.0442	20.671	17.7307	12.1624	2.68252	2.10235	2.72674	2.43517	2.49257	3.73946	3.89033	3.8145	3.80588	3.91429
hsa-miR-4665-3p	9.99851e-08	1.563e-06	3.38007	down	MIMAT0019740					GGCGGGGGCTAC	18.9221	61.1459	4.18612	5.94317	21.8524	15.9963	24.099	15.6736	16.9893	68.1184	57.1444	75.7794	64.6134	40.0741	4.03144	4.10718	4.09541	4.27221	4.42438	5.67683	5.97558	6.05044	6.00651	6.00651
hsa-miR-4682	0.00943428	0.0188533	8.34684	down	MIMAT0019767					AGACCAGGCTCCAGG	2.06	5	-1.55943	1.5018	5	0.1	5	0.1	0.1	5	5	5	5	5	0.752096	-3.14946	0.382992	-2.9554	-2.82736	1.33274	1.61443	0.878566	1.39309	2.29019
hsa-miR-4687-3p	5.928e-07	5.72e-06	2.45222	down	MIMAT0019775					GCCTGCCCCCTCC	865.421	1299.81	9.08136	10.3754	1002.35	684.285	1135.88	724.388	780.208	1614.09	1191.69	1647.9	1278.26	767.085	9.01834	9.17413	9.12419	8.96594	9.12419	10.2734	10.4081	10.6424	10.4081	10.1452
hsa-miR-4688	0.000152604	0.000564271	2.40067	down	MIMAT0019777					CCCAGGTCCTCTGC	6.09945	17.1264	2.50604	3.76948	7.33543	5	8.16183	5	5	18.7171	17.0618	22.7015	18.3539	8.79775	2.73883	2.10235	2.7613	2.43517	2.49257	3.86771	3.89826	3.99694	3.89033	3.19418
hsa-miR-4689	7.59718e-07	6.992e-06	2.50507	down	MIMAT0019778					GGCCCCCACCATG	69.7206	145.948	5.76786	7.09271	87.6065	56.279	98.1913	48.9268	57.5995	160.376	126.214	210.609	151.083	81.4598	5.81442	5.78063	5.83348	5.59637	5.81442	6.90783	7.01583	7.38639	7.17901	6.97449
hsa-miR-4690-5p	1.44603e-05	7.2892e-05	2.24669	down	MIMAT0019779					TTCAGCCCAGCCTCG	8.41617	23.3433	3.19247	4.36027	11.1697	6.78336	11.9038	6.48837	5.73566	19.7943	27.1952	26.5207	25.9219	17.2844	3.19418	3.08199	3.20071	3.26689	3.2186	3.94113	4.61374	4.24717	4.45101	4.54833
hsa-miR-4695-3p	0.00714077	0.0157761	2.39113	down	MIMAT0019789					GAAGGAGGCAGCGG	5.21568	13.065	2.05764	3.31534	5	5	6.07839	5	5	10.7405	14.1057	15.9594	14.3246	10.1949	0.752096	2.10235	2.50603	2.43517	2.49257	2.91331	3.41839	3.36314	3.3491	3.53274
hsa-miR-4699-3p	0.00423156	0.0105575	11.6919	down	MIMAT0019795					GGAGAAGATTGCAGAGT	2.06	5.26175	-1.55943	1.98801	5	0.1	5	0.1	0.1	5	5	6.09873	5.21001	5	0.752096	-3.14946	0.382992	-2.9554	-2.82736	1.33274	1.61443	2.35291	2.34978	2.29019
hsa-miR-4706	0.00306828	0.00806239	13.5539	down	MIMAT0019806					AAGCAGCGCCCACT	2.06	6.21324	-1.55943	2.20121	5	0.1	5	0.1	0.1	5	7.00699	7.67978	6.37942	5	0.752096	-3.14946	0.382992	-2.9554	-2.82736	1.33274	2.49571	2.45342	2.43398	2.29019
hsa-miR-4709-3p	0.0317605	0.0541546	6.46109	down	MIMAT0019812					GCTACAGAGCACCTCC	3.04	5.96029	-0.509064	2.18271	5	5	5	0.1	0.1	5	5.60053	7.51007	6.69086	5	0.752096	2.10235	0.382992	-2.9554	-2.82736	1.33274	2.39304	2.4417	2.4559	2.29019
hsa-miR-4711-3p	3.17359e-08	8.91e-07	29.9552	down	MIMAT0019817					ATCAAGCCAGAAGACAC	0.1	5.08295	-3.11273	1.79201	0.1	0.1	0.1	0.1	0.1	5	5	5.41473	5	5	-3.30946	-3.14946	-3.32196	-2.9554	-2.82736	1.33274	1.61443	2.32959	1.39309	2.29019
hsa-miR-4713-5p	0.00943428	0.0188533	8.34684	down	MIMAT0019820					TGGGAGCCTGGTAGT	2.06	5	-1.55943	1.5018	5	0.1	5	0.1	0.1	5	5	5	5	5	0.752096	-3.14946	0.382992	-2.9554	-2.82736	1.33274	1.61443	0.878566	1.39309	2.29019
hsa-miR-4716-5p	1.6194e-07	2.326e-06	3.46687	down	MIMAT0019826					AGAAGGGGGAAGGAAA	5.75827	22.035	2.4667	4.26033	6.48199	5	7.30934	5	5	23.2034	20.9685	27.0775	23.8275	15.0979	2.63558	2.10235	2.66784	2.43517	2.49257	4.15583	4.20097	4.27812	4.33337	4.33337
hsa-miR-4717-3p	0.00571502	0.0132325	3.28858	down	MIMAT0019830					AGGCCACAGCCACC	5	13.6655	1.63304	3.3505	5	5	5	5	5	11.943	14.8861	17.5281	15.9154	8.05484	0.752096	2.10235	0.382992	2.43517	2.49257	3.07201	3.52801	3.53274	3.56825	3.05149
hsa-miR-4722-3p	0.000209345	0.000755969	7.48257	down	MIMAT0019837					CTGCAGGGAGGTGC	5	27.0254	1.63304	4.53657	5	5	5	5	5	27.4332	25.8618	38.1847	28.9227	14.7246	0.752096	2.10235	0.382992	2.43517	2.49257	4.39437	4.5357	4.82383	4.64253	4.28641
hsa-miR-4722-5p	0.0344059	0.0573432	7.06486	down	MIMAT0019836					CAACCTGGCACAGC	1.08	4.02	-2.37174	0.448924	0.1	0.1	5	0.1	0.1	5	5	5	5	0.1	-3.30946	-3.14946	0.382992	-2.9554	-2.82736	1.33274	1.61443	0.878566	1.39309	-2.97421
hsa-miR-4725-3p	0.0331881	0.0560702	2.20844	down	MIMAT0019844					CCCGACACTGACGC	5	9.33649	1.63304	2.77607	5	5	5	5	5	9.74697	10.1782	10.9656	9.8182	5.97348	0.752096	2.10235	0.382992	2.43517	2.49257	2.78738	2.87859	2.71996	2.78738	2.707
hsa-miR-4726-3p	0.00943428	0.0188533	8.34684	down	MIMAT0019846					TGCGGCCAGAGGG	2.06	5	-1.55943	1.5018	5	0.1	5	0.1	0.1	5	5	5	5	5	0.752096	-3.14946	0.382992	-2.9554	-2.82736	1.33274	1.61443	0.878566	1.39309	2.29019
hsa-miR-4731-3p	1.81646e-08	6.6e-07	4.11389	down	MIMAT0019854					AGTGTTGGGGGCCA	5.49714	25.4185	2.43022	4.47072	6.09151	5	6.3942	5	5	28.9829	22.8049	31.6578	26.8316	16.8152	2.57116	2.10235	2.54985	2.43517	2.49257	4.47614	4.34043	4.54142	4.51361	4.48203
hsa-miR-4732-3p	0.00943428	0.0188533	8.34684	down	MIMAT0019856					CAGAACAGGACAGGTC	2.06	5	-1.55943	1.5018	5	0.1	5	0.1	0.1	5	5	5	5	5	0.752096	-3.14946	0.382992	-2.9554	-2.82736	1.33274	1.61443	0.878566	1.39309	2.29019
hsa-miR-4732-5p	2.49363e-07	3.111e-06	4.87581	down	MIMAT0019855					AGCTTCCTGCTCCCT	158.365	528.044	6.6663	8.95194	191.94	115.067	205.524	150.046	129.247	830.208	451.15	624.021	474.877	259.965	6.64197	6.55925	6.61355	6.8274	6.68931	9.42274	8.90111	8.96594	8.90111	8.5688
hsa-miR-4736	7.71981e-08	1.271e-06	24.497	down	MIMAT0019862					CAGCCCAGATAACCTG	0.1	5	-3.11273	1.5018	0.1	0.1	0.1	0.1	0.1	5	5	5	5	5	-3.30946	-3.14946	-3.32196	-2.9554	-2.82736	1.33274	1.61443	0.878566	1.39309	2.29019
hsa-miR-4740-3p	0.014845	0.028076	2.05738	down	MIMAT0019870					GCAGGGACGGATCC	5.06034	11.6406	2.04129	3.0821	5	5	5.30169	5	5	10.0116	12.11	14.7721	12.6317	8.67781	0.752096	2.10235	2.42429	2.43517	2.49257	2.8203	3.07201	3.20614	3.15603	3.15603
hsa-miR-4749-3p	4.40443e-08	1.022e-06	3.2628	down	MIMAT0019886					CTGTGGGGGCAGG	7.16535	30.2984	3.02607	4.73218	8.5278	5.92115	9.5686	5.81077	5.99842	32.2487	27.7726	38.7949	31.9133	20.7627	2.87859	2.93819	2.90776	3.15083	3.255	4.60667	4.66639	4.84879	4.75304	4.78603
hsa-miR-4758-5p	8.96257e-08	1.448e-06	2.10702	down	MIMAT0019903					CAGCCCCACCGG	9.12385	23.5781	3.28434	4.35955	12.2412	7.76222	13.0401	5.98734	6.58842	25.4482	23.7574	30.331	24.0314	14.3224	3.3251	3.28965	3.30153	3.1752	3.33022	4.28641	4.44417	4.50085	4.3557	4.21061
hsa-miR-4767	4.45067e-08	1.022e-06	3.85436	down	MIMAT0019919					GGCGGCGGCCA	68.3316	208.77	5.74097	7.68747	84.2597	60.3504	93.9341	50.2004	52.9134	206.319	221.81	258.953	217.617	139.152	5.7948	5.81442	5.75796	5.63812	5.69958	7.35847	7.87476	7.63371	7.72364	7.84674
hsa-miR-4769-3p	2.34854e-08	7.25e-07	2.76092	down	MIMAT0019923					GTAGGGGAGGGAGG	8.43582	28.5905	3.20626	4.67141	11.1438	7.37561	12.1149	5.33563	6.20916	29.2897	27.2495	34.6939	30.2543	21.4648	3.18799	3.24393	3.2186	3.07201	3.30876	4.49367	4.62399	4.71555	4.68877	4.83507
hsa-miR-4785	6.35525e-06	3.6337e-05	2.72396	down	MIMAT0019949					GCTGGCGGCGTC	14.6778	41.4645	3.89135	5.33706	16.9961	13.2024	19.7084	11.7392	11.7428	38.007	46.4231	48.8267	43.3498	30.7159	3.70804	3.88496	3.80588	3.98729	4.07059	4.89945	5.58729	5.28064	5.3651	5.5528
hsa-miR-4786-3p	0.0149941	0.0283145	8.76107	down	MIMAT0019955					GCCCAGACCAGAGC	3.04	8.15201	-0.509064	2.62204	5	5	5	0.1	0.1	7.37796	9.32321	10.1741	8.71887	5.16586	0.752096	2.10235	0.382992	-2.9554	-2.82736	2.53468	2.75558	2.63823	2.6393	2.54242
hsa-miR-4787-3p	2.92956e-07	3.446e-06	2.43386	down	MIMAT0019957					GCGCGGGGCAG	17.7551	43.553	4.12192	5.40517	22.0783	14.5539	25.3162	13.0733	13.7538	44.9659	44.9183	52.5172	44.8803	30.4835	4.07059	3.99694	4.17806	4.10036	4.26365	5.14365	5.51175	5.44715	5.40443	5.51883
hsa-miR-487a-5p	0.00943428	0.0188533	8.34684	down	MIMAT0026559					CGAACACAGCAGGG	2.06	5	-1.55943	1.5018	5	0.1	5	0.1	0.1	5	5	5	5	5	0.752096	-3.14946	0.382992	-2.9554	-2.82736	1.33274	1.61443	0.878566	1.39309	2.29019
hsa-miR-487b-5p	0.00943428	0.0188533	8.34684	down	MIMAT0026614					CGAACAGGACAGGG	2.06	5	-1.55943	1.5018	5	0.1	5	0.1	0.1	5	5	5	5	5	0.752096	-3.14946	0.382992	-2.9554	-2.82736	1.33274	1.61443	0.878566	1.39309	2.29019
hsa-miR-5003-3p	2.28687e-06	1.7542e-05	3.21927	down	MIMAT0021026					CCCCAACAACCTAGAA	6.7668	24.8696	2.72534	4.41208	8.80513	5.86212	9.16677	5	5	34.6925	22.0393	29.8435	23.2011	14.5717	2.9165	2.92298	2.8595	2.43517	2.49257	4.74751	4.27812	4.47614	4.28641	4.27221
hsa-miR-5087	1.90735e-08	6.72e-07	39.8851	down	MIMAT0021079					CATGCCAGCAAAGCT	0.1	6.26337	-3.11273	2.20505	0.1	0.1	0.1	0.1	0.1	5	6.94149	7.51509	6.86026	5	-3.30946	-3.14946	-3.32196	-2.9554	-2.82736	1.33274	2.49257	2.44272	2.46703	2.29019
hsa-miR-509-3p	0.00578428	0.0132325	10.2013	down	MIMAT0002881					CTACCCACAGACGTAC	2.06	5.04135	-1.55943	1.79126	5	0.1	5	0.1	0.1	5	5	5.20674	5	5	0.752096	-3.14946	0.382992	-2.9554	-2.82736	1.33274	1.61443	2.32582	1.39309	2.29019
hsa-miR-5092	7.71981e-08	1.271e-06	24.497	down	MIMAT0021084					GATGCCAAGCTCAGC	0.1	5	-3.11273	1.5018	0.1	0.1	0.1	0.1	0.1	5	5	5	5	5	-3.30946	-3.14946	-3.32196	-2.9554	-2.82736	1.33274	1.61443	0.878566	1.39309	2.29019
hsa-miR-512-3p	0.00700599	0.0155061	12.7143	down	MIMAT0002823					GACCTCAGCTATGACAGCA	3.04	12.2358	-0.509064	3.15931	5	5	5	0.1	0.1	11.1059	14.4855	15.1253	13.4027	7.05956	0.752096	2.10235	0.382992	-2.9554	-2.82736	2.95888	3.47302	3.24782	3.23492	2.88192
hsa-miR-518b	0.00578234	0.0132325	10.2046	down	MIMAT0002844					ACCTCTAAAGGGGAGCG	2.06	5.06726	-1.55943	1.79173	5	0.1	5	0.1	0.1	5	5	5.3363	5	5	0.752096	-3.14946	0.382992	-2.9554	-2.82736	1.33274	1.61443	2.32819	1.39309	2.29019
hsa-miR-5192	0.0338995	0.0569605	6.23756	down	MIMAT0021123					ACCACCTGGAATCCAC	3.04	5.21381	-0.509064	2.13192	5	5	5	0.1	0.1	5	5.0825	5.86194	5.1246	5	0.752096	2.10235	0.382992	-2.9554	-2.82736	1.33274	2.35151	2.34117	2.34398	2.29019
hsa-miR-5195-3p	2.14835e-07	2.764e-06	2.12043	down	MIMAT0021127					AGCCCCCTCAGAGAA	258.573	387.579	7.41585	8.50021	318.555	206.334	345.721	198.252	224.002	482.043	327.347	504.447	389.878	234.181	7.53253	7.42728	7.47022	7.17901	7.47022	8.49093	8.49093	8.5688	8.53863	8.41177
hsa-miR-541-5p	7.71981e-08	1.271e-06	24.497	down	MIMAT0004919	chr14	-	101530850	101530865	AGTGGGACCGACAGCAG	0.1	5	-3.11273	1.5018	0.1	0.1	0.1	0.1	0.1	5	5	5	5	5	-3.30946	-3.14946	-3.32196	-2.9554	-2.82736	1.33274	1.61443	0.878566	1.39309	2.29019
hsa-miR-548an	0.0394643	0.064214	7.77261	down	MIMAT0019079					CAAAAACCACAATGCCT	1.08	4.02	-2.37174	0.586662	0.1	0.1	5	0.1	0.1	0.1	5	5	5	5	-3.30946	-3.14946	0.382992	-2.9554	-2.82736	-3.24296	1.61443	0.878566	1.39309	2.29019
hsa-miR-548ar-5p	0.033506	0.0564528	6.27671	down	MIMAT0022265					GCAAAAACTGCAATTACTT	3.04	5.33526	-0.509064	2.14094	5	5	5	0.1	0.1	5	5.50683	5.85925	5.31023	5	0.752096	2.10235	0.382992	-2.9554	-2.82736	1.33274	2.3847	2.34082	2.35627	2.29019
hsa-miR-548az-5p	0.00578392	0.0132325	10.2019	down	MIMAT0025456					GCAAAAACCACAATCAC	2.06	5.04616	-1.55943	1.79134	5	0.1	5	0.1	0.1	5	5	5.2308	5	5	0.752096	-3.14946	0.382992	-2.9554	-2.82736	1.33274	1.61443	2.32627	1.39309	2.29019
hsa-miR-548b-5p	0.0386918	0.0634587	2.14982	down	MIMAT0004798					GGCCAAAACCACAATTACTTT	5	9.12558	1.63304	2.73725	5	5	5	5	5	8.63275	10.0807	11.275	10.1497	5.48968	0.752096	2.10235	0.382992	2.43517	2.49257	2.63216	2.86465	2.76696	2.82405	2.59844
hsa-miR-548bb-5p	0.000728605	0.0023433	14.6572	down	MIMAT0035703					GGCAAAAACCATAGTTACT	1.08	5	-2.37174	1.5018	0.1	0.1	5	0.1	0.1	5	5	5	5	5	-3.30946	-3.14946	0.382992	-2.9554	-2.82736	1.33274	1.61443	0.878566	1.39309	2.29019
hsa-miR-548e-5p	0.0465029	0.0734321	5.46137	down	MIMAT0026736					GCAAAAACCGCGATT	3.04	5.0579	-0.509064	1.9402	5	5	5	0.1	0.1	5	5.1919	5.09762	5	5	0.752096	2.10235	0.382992	-2.9554	-2.82736	1.33274	2.36118	2.32379	1.39309	2.29019
hsa-miR-557	1.82239e-07	2.501e-06	2.5918	down	MIMAT0003221					AGACAAGGCCCACCCG	24.9586	58.2421	4.47267	5.84663	32.4947	22.3483	36.3017	15.6746	17.9735	69.4198	54.2491	74.7317	60.4015	32.4086	4.51361	4.48203	4.59593	4.27812	4.49367	5.7192	5.89404	6.01967	5.9234	5.67683
hsa-miR-5571-5p	1.26115e-06	1.0742e-05	2.49761	down	MIMAT0022257					GGGAGGCTCCTTTGA	5.59027	16.6747	2.44603	3.76658	6.21184	5	6.73952	5	5	17.3646	15.5964	20.8545	18.0112	11.5466	2.58968	2.10235	2.61039	2.43517	2.49257	3.73279	3.60134	3.84898	3.8439	3.80588
hsa-miR-5587-3p	0.00943428	0.0188533	8.34684	down	MIMAT0022290					GATGATCACACTGCCC	2.06	5	-1.55943	1.5018	5	0.1	5	0.1	0.1	5	5	5	5	5	0.752096	-3.14946	0.382992	-2.9554	-2.82736	1.33274	1.61443	0.878566	1.39309	2.29019
hsa-miR-567	0.00943428	0.0188533	8.34684	down	MIMAT0003231					GTTCTGTCCTGGAAGAACA	2.06	5	-1.55943	1.5018	5	0.1	5	0.1	0.1	5	5	5	5	5	0.752096	-3.14946	0.382992	-2.9554	-2.82736	1.33274	1.61443	0.878566	1.39309	2.29019
hsa-miR-5692a	0.000109237	0.000424817	30.0332	down	MIMAT0022484					ACACCCACTGTGGTATT	1.08	7.7801	-2.37174	2.53675	0.1	0.1	5	0.1	0.1	6.0794	9.18418	9.99757	8.63937	5	-3.30946	-3.14946	0.382992	-2.9554	-2.82736	2.41793	2.7301	2.62029	2.62522	2.29019
hsa-miR-593-3p	0.000728605	0.0023433	14.6572	down	MIMAT0004802	chr7	-	127721994	127722009	AGAAACCCCAGCAGAGA	1.08	5	-2.37174	1.5018	0.1	0.1	5	0.1	0.1	5	5	5	5	5	-3.30946	-3.14946	0.382992	-2.9554	-2.82736	1.33274	1.61443	0.878566	1.39309	2.29019
hsa-miR-601	6.13199e-07	5.859e-06	2.07465	down	MIMAT0003269					CTCCTCCAACAATCCTAGA	232.265	331.437	7.21828	8.27115	281.497	174.113	291.296	211.3	203.12	391.521	288.361	408.649	330.024	238.629	7.21015	7.11641	7.11641	7.28996	7.35847	8.11973	8.24178	8.30856	8.2203	8.46537
hsa-miR-602	5.28778e-07	5.239e-06	2.43743	down	MIMAT0003270					GGGCCGCAGCTGTCG	5.36219	16.105	2.41395	3.69931	5.58899	5	6.22194	5	5	17.8152	15.1314	19.6776	17.0435	10.8574	2.51984	2.10235	2.51984	2.43517	2.49257	3.78581	3.54791	3.73946	3.73279	3.69059
hsa-miR-6069	2.44969e-08	7.38e-07	4.61845	down	MIMAT0023694					GGGGGCAGCAGG	14.5783	67.9424	3.86832	6.07573	17.9858	11.1866	19.3239	11.4753	12.9199	75.3601	61.8883	86.4282	74.5874	41.4482	3.7727	3.6792	3.75817	3.95346	4.17806	5.89404	6.07239	6.17702	6.17702	6.05818
hsa-miR-6074	0.0216869	0.0391569	7.38477	down	MIMAT0023699					CCACCTAGCCTCTGA	3.04	5.86643	-0.509064	2.37549	5	5	5	0.1	0.1	5.19272	5.7014	7.18618	6.25186	5	0.752096	2.10235	0.382992	-2.9554	-2.82736	2.34254	2.39894	2.42245	2.42332	2.29019
hsa-miR-6083	6.50575e-06	3.7026e-05	2.73319	down	MIMAT0023708					CCCACAGCCTCTGA	5.93134	18.434	2.48852	3.9391	7.04183	5	7.61486	5	5	18.4598	20.4142	22.7746	19.7424	10.7792	2.707	2.10235	2.70551	2.43517	2.49257	3.83043	4.16282	4.00619	4.0244	3.67168
hsa-miR-6088	4.7235e-07	4.951e-06	2.65743	down	MIMAT0023713					CGCCCCCCCGC	930.544	1621.89	9.20452	10.6146	1058.59	757.43	1246.06	742.728	847.912	1926.95	1443.06	2167.12	1638.53	933.77	9.28612	9.21349	9.25232	9.01834	9.25232	10.4081	10.6424	10.8958	10.6424	10.4841
hsa-miR-613	0.0446489	0.0711502	6.7241	down	MIMAT0003281					GGCAAAGAAGGAACAT	1.08	4.02	-2.30042	0.448924	5	0.1	0.1	0.1	0.1	5	5	5	5	0.1	0.752096	-3.14946	-3.32196	-2.9554	-2.82736	1.33274	1.61443	0.878566	1.39309	-2.97421
hsa-miR-625-3p	0.00064288	0.00210041	5.32446	down	MIMAT0004808	chr14	-	65937875	65937892	TGAGGGGGAAAGTTCTATA	5	19.6541	1.63304	4.04567	5	5	5	5	5	23.0131	16.9161	24.0266	21.0761	13.2385	0.752096	2.10235	0.382992	2.43517	2.49257	4.12632	3.86139	4.07059	4.10718	4.06288
hsa-miR-648	0.0326919	0.0553834	6.32098	down	MIMAT0003318					ACCAGTGCCCTGCACA	3.04	5.34487	-0.509064	2.15108	5	5	5	0.1	0.1	5.4408	5.0804	6.20315	5	5	0.752096	2.10235	0.382992	-2.9554	-2.82736	2.36118	2.34978	2.36118	1.39309	2.29019
hsa-miR-6501-5p	1.23163e-08	5.25e-07	38.2636	down	MIMAT0025458					ACCAAAGGCAGCCC	0.1	5.43242	-3.11273	2.14517	0.1	0.1	0.1	0.1	0.1	5	5.37531	6.60283	5.18397	5	-3.30946	-3.14946	-3.32196	-2.9554	-2.82736	1.33274	2.37468	2.38125	2.347	2.29019
hsa-miR-6503-3p	0.0325711	0.0552545	6.37264	down	MIMAT0025463					GGAGGTCTGCATCCT	3.04	5.68826	-0.509064	2.16283	5	5	5	0.1	0.1	5	5.5319	7.08241	5.82699	5	0.752096	2.10235	0.382992	-2.9554	-2.82736	1.33274	2.3858	2.41568	2.38972	2.29019
hsa-miR-6507-3p	0.0286039	0.0497547	7.68992	down	MIMAT0025471					GGGAAAAATAGGAAGGAC	3.04	6.83215	-0.495441	2.44753	5	0.1	5	0.1	5	8.03845	6.03715	8.50601	6.57916	5	0.752096	-3.14946	0.382992	-2.9554	2.49257	2.58469	2.41793	2.4975	2.44733	2.29019
hsa-miR-6510-3p	0.0394643	0.064214	7.77261	down	MIMAT0025477					CTGCAGGAGACAGAGT	1.08	4.02	-2.37174	0.586662	0.1	0.1	5	0.1	0.1	0.1	5	5	5	5	-3.30946	-3.14946	0.382992	-2.9554	-2.82736	-3.24296	1.61443	0.878566	1.39309	2.29019
hsa-miR-6511b-3p	0.0375364	0.0619753	2.15833	down	MIMAT0025848					TGCAGGCAGAAGGGG	5	9.09754	1.63304	2.74295	5	5	5	5	5	9.27919	8.21729	11.3517	9.6605	6.97896	0.752096	2.10235	0.382992	2.43517	2.49257	2.707	2.61168	2.77529	2.7613	2.8595
hsa-miR-6514-3p	0.00943428	0.0188533	8.34684	down	MIMAT0025485					CTGGAGTGGAAGAACA	2.06	5	-1.55943	1.5018	5	0.1	5	0.1	0.1	5	5	5	5	5	0.752096	-3.14946	0.382992	-2.9554	-2.82736	1.33274	1.61443	0.878566	1.39309	2.29019
hsa-miR-6515-3p	3.70837e-08	9.42e-07	5.18866	down	MIMAT0025487					CTGGGGGGTAGATGA	10.5814	58.7446	3.50163	5.877	12.4761	8.04824	13.3419	9.41269	9.62809	69.2289	51.111	73.178	61.6698	38.5352	3.33672	3.33022	3.34143	3.72004	3.77977	5.69958	5.78063	6.00651	5.93924	5.95902
hsa-miR-656-5p	0.0296523	0.0512893	2.28657	down	MIMAT0026627					TGAACACCTCACAGGC	5	9.81084	1.63304	2.82622	5	5	5	5	5	9.46068	10.8053	12.5036	11.1258	5.15888	0.752096	2.10235	0.382992	2.43517	2.49257	2.7301	2.9541	2.94113	2.96577	2.53999
hsa-miR-668-3p	0.00943428	0.0188533	8.34684	down	MIMAT0003881	chr14	-	101521644	101521659	GTAGTGGGCCGAGCCGA	2.06	5	-1.55943	1.5018	5	0.1	5	0.1	0.1	5	5	5	5	5	0.752096	-3.14946	0.382992	-2.9554	-2.82736	1.33274	1.61443	0.878566	1.39309	2.29019
hsa-miR-668-5p	7.71981e-08	1.271e-06	24.497	down	MIMAT0026636					CATGCTCACCCGAGG	0.1	5	-3.11273	1.5018	0.1	0.1	0.1	0.1	0.1	5	5	5	5	5	-3.30946	-3.14946	-3.32196	-2.9554	-2.82736	1.33274	1.61443	0.878566	1.39309	2.29019
hsa-miR-6715a-3p	0.0031997	0.00835441	13.1949	down	MIMAT0025841					CCACAGGCACGACT	2.06	5.67371	-1.55943	2.16248	5	0.1	5	0.1	0.1	5	5.9498	6.72165	5.69709	5	0.752096	-3.14946	0.382992	-2.9554	-2.82736	1.33274	2.41394	2.39304	2.38248	2.29019
hsa-miR-6715b-3p	0.0199319	0.0366309	7.68288	down	MIMAT0025843					CCACAGGCACAGCC	3.04	6.68509	-0.509064	2.43258	5	5	5	0.1	0.1	5.87436	6.85975	8.58347	7.10785	5	0.752096	2.10235	0.382992	-2.9554	-2.82736	2.39581	2.48578	2.5024	2.48874	2.29019
hsa-miR-6716-3p	0.0394643	0.064214	7.77261	down	MIMAT0025845					GCAGAGGAATGGAGAG	1.08	4.02	-2.37174	0.586662	0.1	0.1	5	0.1	0.1	0.1	5	5	5	5	-3.30946	-3.14946	0.382992	-2.9554	-2.82736	-3.24296	1.61443	0.878566	1.39309	2.29019
hsa-miR-6727-5p	6.94016e-08	1.271e-06	3.07294	down	MIMAT0027355					CGCTCCCAGCCG	26.6031	76.0861	4.57537	6.19499	33.4982	23.1263	34.3759	21.9152	20.0997	117.976	74.6802	77.5673	69.3184	40.8887	4.55674	4.5357	4.51361	4.65704	4.61374	6.43367	6.35305	6.09584	6.05818	6.0342
hsa-miR-6732-3p	0.0176079	0.0327004	2.58793	down	MIMAT0027366					CTGGGAGGGAGAGG	5	10.8097	1.63304	3.00483	5	5	5	5	5	8.29524	10.6232	13.4206	12.1196	9.58975	0.752096	2.10235	0.382992	2.43517	2.49257	2.60695	2.94113	3.027	3.08594	3.36314
hsa-miR-6737-3p	0.0379424	0.0625418	2.15433	down	MIMAT0027376					CTGGGTAGGGGTGA	5	9.08106	1.63304	2.74027	5	5	5	5	5	9.51284	7.96681	11.7949	9.76097	6.36981	0.752096	2.10235	0.382992	2.43517	2.49257	2.73883	2.58037	2.83103	2.78013	2.77099
hsa-miR-6750-5p	0.0333504	0.0562674	6.29208	down	MIMAT0027400					AGCAGCTCACCCAGC	3.04	5.4028	-0.509064	2.14447	5	5	5	0.1	0.1	5	5.40178	6.2888	5.32344	5	0.752096	2.10235	0.382992	-2.9554	-2.82736	1.33274	2.37672	2.36547	2.35724	2.29019
hsa-miR-6752-3p	1.50123e-06	1.2599e-05	2.30335	down	MIMAT0027405					CTGGGAGTATGGGGG	5.22145	15.348	2.39921	3.60295	5.3993	5	5.70794	5	5	16.6207	13.7722	19.3622	16.4689	10.5161	2.4975	2.10235	2.46846	2.43517	2.49257	3.66112	3.37103	3.70804	3.64597	3.62857
hsa-miR-6753-5p	9.166e-09	4.19e-07	5.21253	down	MIMAT0027406					TCAGCCCTGCTCTGC	68.0216	295.104	5.72272	8.1047	92.8489	52.0203	96.0105	50.7802	48.4481	435.815	249.453	368.664	260.111	161.475	5.84898	5.63812	5.81442	5.66189	5.65018	8.38227	8.0627	8.2203	7.92912	7.92912
hsa-miR-6759-3p	4.55385e-08	1.022e-06	3.65213	down	MIMAT0027419					CTGAGGGGAGAGGC	5.27855	22.1117	2.40174	4.27048	5.24568	5	6.14705	5	5	22.0447	21.4876	28.5587	23.8993	14.568	2.47069	2.10235	2.50792	2.43517	2.49257	4.08315	4.24077	4.42438	4.34043	4.26365
hsa-miR-6760-3p	0.00585886	0.0133747	3.16118	down	MIMAT0027421					CTGGGGAGAAGGGG	5	13.1366	1.63304	3.2935	5	5	5	5	5	12.8592	12.5747	16.4838	14.2645	9.50067	0.752096	2.10235	0.382992	2.43517	2.49257	3.24393	3.14324	3.39746	3.34143	3.34143
hsa-miR-6763-3p	1.93346e-07	2.624e-06	3.81724	down	MIMAT0027427					CTGGGGGCAGAGG	5.88265	24.3343	2.48285	4.41538	7.06579	5	7.34748	5	5	26.7064	21.9437	29.8158	26.2854	16.9202	2.70969	2.10235	2.67446	2.43517	2.49257	4.3557	4.26365	4.4678	4.47614	4.51361
hsa-miR-6764-5p	0.00943428	0.0188533	8.34684	down	MIMAT0027428					CAACTCTGACCAGACC	2.06	5	-1.55943	1.5018	5	0.1	5	0.1	0.1	5	5	5	5	5	0.752096	-3.14946	0.382992	-2.9554	-2.82736	1.33274	1.61443	0.878566	1.39309	2.29019
hsa-miR-6766-3p	4.63373e-08	1.022e-06	4.37745	down	MIMAT0027433					TGAGGGTGGGGGAA	11.962	54.6073	3.64829	5.77839	14.2935	9.78614	15.6313	9.71186	10.3871	61.9376	47.2292	68.7343	57.3565	37.7788	3.50537	3.5223	3.53274	3.76678	3.91429	5.59637	5.63812	5.9234	5.7948	5.93924
hsa-miR-6769a-5p	6.5996e-07	6.222e-06	2.31382	down	MIMAT0027438					AGGGCTCCTCCATACC	98.1568	164.953	6.12003	7.33031	121.478	76.7407	128.543	80.8639	83.1583	180.298	146.11	215.707	172.807	109.844	6.16283	6.09584	6.08282	6.09584	6.16283	7.01583	7.28996	7.47022	7.42728	7.44826
hsa-miR-6771-3p	0.00190115	0.00527624	15.566	down	MIMAT0027443					CTGCGGGTAGACAGG	2.06	6.12376	-1.55943	2.4009	5	0.1	5	0.1	0.1	6.91702	5.47141	6.86553	6.36484	5	0.752096	-3.14946	0.382992	-2.9554	-2.82736	2.50032	2.38248	2.40123	2.4303	2.29019
hsa-miR-6772-3p	0.00249183	0.00669001	21.992	down	MIMAT0027445					TGTGGGCACAGAGTC	3.04	18.9175	-0.509064	3.94984	5	5	5	0.1	0.1	13.8164	22.0354	26.145	21.1763	11.4142	0.752096	2.10235	0.382992	-2.9554	-2.82736	3.35759	4.27221	4.21917	4.12047	3.77977
hsa-miR-6776-5p	2.01256e-06	1.6036e-05	2.54803	down	MIMAT0027452					AACCCCCACTGCAC	73.2766	145.36	5.75748	7.10687	100.805	52.7501	112.329	44.2971	56.2024	158.446	126.876	209.085	146.754	85.6364	5.9234	5.69958	5.9087	5.47511	5.78063	6.89055	7.05478	7.35847	7.14499	7.08555
hsa-miR-6777-3p	7.40645e-08	1.271e-06	3.76746	down	MIMAT0027455					CTGGGGGCCAGG	5.42648	23.1697	2.42434	4.33794	5.80095	5	6.33145	5	5	25.4304	20.0341	28.492	25.3824	16.5096	2.54814	2.10235	2.54349	2.43517	2.49257	4.27812	4.12632	4.40872	4.40872	4.4678
hsa-miR-6779-5p	8.21872e-05	0.000329549	2.22095	down	MIMAT0027458					GCCAAACCCAGCCC	5.0834	14.5347	2.3821	3.53328	5.35555	5	5.06147	5	5	11.5729	16.9982	17.5034	16.0052	10.5939	2.48874	2.10235	2.39167	2.43517	2.49257	3.03145	3.88496	3.5223	3.59013	3.63755
hsa-miR-6780b-5p	8.5095e-09	4.04e-07	2.64839	down	MIMAT0027572					TCTTCCCTGCCAAGC	92.603	180.075	6.03625	7.44136	123.019	72.6793	127.895	69.3336	70.0875	240.608	151.43	234.241	166.877	107.217	6.19093	6.00651	6.07239	5.9234	5.98803	7.48842	7.38639	7.55924	7.38639	7.38639
hsa-miR-6782-3p	0.0100157	0.0198545	2.82194	down	MIMAT0027465					TGCAGGATGGGGACA	5	11.9838	1.63304	3.12972	5	5	5	5	5	12.5584	10.9904	14.9746	13.0871	8.30838	0.752096	2.10235	0.382992	2.43517	2.49257	3.16407	2.96577	3.2186	3.19418	3.10599
hsa-miR-6785-3p	0.0272804	0.0477214	2.29798	down	MIMAT0027471					CTGGGGAAGGTGGG	5	9.7418	1.63304	2.8334	5	5	5	5	5	10.1692	9.13925	12.1666	9.93967	7.29422	0.752096	2.10235	0.382992	2.43517	2.49257	2.82918	2.71996	2.89214	2.79876	2.92696
hsa-miR-6787-5p	0.0112594	0.0221072	2.90773	down	MIMAT0027474					GCAGCCAGCTCTACC	5	12.2416	1.63304	3.17293	5	5	5	5	5	8.16537	14.6607	15.1003	14.5592	8.72274	0.752096	2.10235	0.382992	2.43517	2.49257	2.59392	3.48958	3.23492	3.37103	3.1752
hsa-miR-6788-3p	0.000419023	0.0014256	6.25812	down	MIMAT0027477					CTGCAGGGAGGGAA	5	23.1214	1.63304	4.27876	5	5	5	5	5	22.4911	22.7988	32.4999	25.5632	12.2538	0.752096	2.10235	0.382992	2.43517	2.49257	4.10718	4.33337	4.58776	4.42438	3.94113
hsa-miR-6789-3p	0.0460369	0.0730791	5.49484	down	MIMAT0027479					CTGGAGGAGACACGG	3.04	5.27067	-0.509064	1.94901	5	5	5	0.1	0.1	5	5.60714	5.74619	5	5	0.752096	2.10235	0.382992	-2.9554	-2.82736	1.33274	2.39374	2.33531	1.39309	2.29019
hsa-miR-6792-3p	0.0418165	0.0673317	2.11398	down	MIMAT0027485					ATGAGCAGGGGCTGT	5	8.85811	1.63304	2.713	5	5	5	5	5	9.59451	7.67513	11.5581	9.59373	5.86906	0.752096	2.10235	0.382992	2.43517	2.49257	2.7613	2.54985	2.80762	2.75558	2.69063
hsa-miR-6792-5p	2.56086e-05	0.000121641	2.12973	down	MIMAT0027484					TCACCCAGAGCCCC	5.70881	14.8926	2.46205	3.55272	6.53189	5	7.01214	5	5	13.9379	16.6623	18.383	15.8492	9.63081	2.64194	2.10235	2.63823	2.43517	2.49257	3.37884	3.8145	3.6115	3.5613	3.39746
hsa-miR-6794-3p	4.01651e-07	4.429e-06	4.94771	down	MIMAT0027489					AGGGAGGGACTGAGA	7.31682	37.1456	2.78779	5.09455	9.87534	5.74666	10.9621	5	5	36.214	35.7362	46.658	40.6652	26.4544	3.03145	2.90776	3.07201	2.43517	2.49257	4.817	5.06409	5.20023	5.16079	5.23065
hsa-miR-6795-3p	4.77094e-05	0.000203176	6.21812	down	MIMAT0027491					CTGGGGGAAGAAACG	5.10646	29.4153	2.0459	4.68238	5	5	5.53229	5	5	33.1824	25.5992	36.1978	31.8353	20.2617	0.752096	2.10235	2.44733	2.43517	2.49257	4.66639	4.52093	4.74751	4.74751	4.72957
hsa-miR-6796-3p	5.2929e-07	5.239e-06	2.58756	down	MIMAT0027493					CTGCGGGGAGGG	5.36186	16.8783	2.41311	3.78471	5.64823	5	6.16108	5	5	17.2481	16.14	22.099	18.031	10.8734	2.52317	2.10235	2.51232	2.43517	2.49257	3.70804	3.70244	3.96119	3.85415	3.6977
hsa-miR-6797-3p	1.06542e-08	4.7e-07	3.03365	down	MIMAT0027495					GTGGGGAGGGAAGG	8.92928	32.9453	3.27318	4.87423	11.2743	7.37854	12.6189	6.14375	7.23097	35.3595	30.0944	42.8422	34.3148	22.1157	3.20071	3.24782	3.26689	3.19418	3.45631	4.78603	4.77875	5.04118	4.89945	4.86576
hsa-miR-6798-3p	9.37854e-07	8.393e-06	2.78198	down	MIMAT0027497					CTACAGGGGGATGGG	5.58024	18.2792	2.44417	3.92028	6.16705	5	6.73416	5	5	20.5548	16.7271	24.1068	18.9302	11.0773	2.58223	2.10235	2.60851	2.43517	2.49257	4.01514	3.83485	4.07661	3.94703	3.72776
hsa-miR-6800-3p	3.84025e-07	4.312e-06	6.89981	down	MIMAT0027501					GGGGCGATGCCAG	6.03665	45.3398	2.62217	5.40872	7.12354	5	7.7724	5	5.2873	51.0095	39.8795	58.9359	49.84	27.0339	2.71996	2.10235	2.7301	2.43517	3.12325	5.29404	5.29404	5.59637	5.58729	5.27188
hsa-miR-6802-5p	3.708e-10	5.6e-08	3.04116	down	MIMAT0027504					GCTTCAAGCCCCCC	94.7128	216.271	6.07231	7.67693	115.293	75.3869	129.006	72.539	81.3388	265.966	188.774	281.317	216.865	128.433	6.08282	6.07239	6.11043	5.95902	6.1369	7.63371	7.63371	7.79963	7.68389	7.63371
hsa-miR-6803-3p	0.00943428	0.0188533	8.34684	down	MIMAT0027507					CTGAGGGTGAGAAGGC	2.06	5	-1.55943	1.5018	5	0.1	5	0.1	0.1	5	5	5	5	5	0.752096	-3.14946	0.382992	-2.9554	-2.82736	1.33274	1.61443	0.878566	1.39309	2.29019
hsa-miR-6804-5p	0.00578562	0.0132325	10.199	down	MIMAT0027508					CGTCACCTGCTGAC	2.06	5.02395	-1.55943	1.79093	5	0.1	5	0.1	0.1	5	5	5.11977	5	5	0.752096	-3.14946	0.382992	-2.9554	-2.82736	1.33274	1.61443	2.3242	1.39309	2.29019
hsa-miR-6808-3p	7.71981e-08	1.271e-06	24.497	down	MIMAT0027517					CTGCAGGAACGGTG	0.1	5	-3.11273	1.5018	0.1	0.1	0.1	0.1	0.1	5	5	5	5	5	-3.30946	-3.14946	-3.32196	-2.9554	-2.82736	1.33274	1.61443	0.878566	1.39309	2.29019
hsa-miR-6813-3p	5.072e-07	5.177e-06	2.38672	down	MIMAT0027527					CTGGGGAGAGGGG	5.34141	15.8372	2.41123	3.66626	5.55486	5	6.15217	5	5	15.8282	15.6542	20.4485	16.5019	10.7532	2.51538	2.10235	2.51067	2.43517	2.49257	3.59563	3.61873	3.80588	3.65552	3.65552
hsa-miR-6814-5p	0.00943428	0.0188533	8.34684	down	MIMAT0027528					TGGCAGCATCTCACC	2.06	5	-1.55943	1.5018	5	0.1	5	0.1	0.1	5	5	5	5	5	0.752096	-3.14946	0.382992	-2.9554	-2.82736	1.33274	1.61443	0.878566	1.39309	2.29019
hsa-miR-6820-3p	3.21659e-06	2.283e-05	2.02863	down	MIMAT0027541					CTGTGGCAGGGGA	5.24222	14.0017	2.39821	3.41871	5.26229	5	5.94881	5	5	14.5886	13.095	18.0219	14.6234	9.67953	2.47376	2.10235	2.48721	2.43517	2.49257	3.45077	3.24782	3.55356	3.39746	3.44396
hsa-miR-6822-3p	0.00467114	0.0113809	11.3862	down	MIMAT0027545					TGCAGGGAAAGCCAG	2.06	5.29159	-1.55943	1.94979	5	0.1	5	0.1	0.1	5	5.55715	5.9008	5	5	0.752096	-3.14946	0.382992	-2.9554	-2.82736	1.33274	2.38897	2.34398	1.39309	2.29019
hsa-miR-6822-5p	0.000728605	0.0023433	14.6572	down	MIMAT0027544					AAGCCCCAACTGGTT	1.08	5	-2.37174	1.5018	0.1	0.1	5	0.1	0.1	5	5	5	5	5	-3.30946	-3.14946	0.382992	-2.9554	-2.82736	1.33274	1.61443	0.878566	1.39309	2.29019
hsa-miR-6823-3p	0.00284481	0.00752322	14.2167	down	MIMAT0027547					CTGGAGGGAAGGAGA	2.06	6.3171	-1.55943	2.27009	5	0.1	5	0.1	0.1	5	6.57712	7.24391	7.07522	5.68925	0.752096	-3.14946	0.382992	-2.9554	-2.82736	1.33274	2.4559	2.42583	2.48444	2.65153
hsa-miR-6824-3p	0.0222211	0.0400045	2.39332	down	MIMAT0027549					CTGGGGTGGCAAGA	5	10.1196	1.63304	2.89205	5	5	5	5	5	11.1345	9.68481	12.3854	9.98171	7.41169	0.752096	2.10235	0.382992	2.43517	2.49257	2.96179	2.8203	2.9165	2.80276	2.95888
hsa-miR-6824-5p	3.19056e-07	3.683e-06	2.28401	down	MIMAT0027548					TCCCTGGCCCAACC	13.307	34.5199	3.73125	4.92282	16.9349	11.6547	18.4313	9.92699	9.5873	44.9675	33.8873	39.4465	34.5971	19.7011	3.6977	3.71427	3.6977	3.77977	3.76678	5.15097	4.95891	4.91021	4.91717	4.67683
hsa-miR-6827-3p	0.00943428	0.0188533	8.34684	down	MIMAT0027555					CTGGGGAACAGAAGAG	2.06	5	-1.55943	1.5018	5	0.1	5	0.1	0.1	5	5	5	5	5	0.752096	-3.14946	0.382992	-2.9554	-2.82736	1.33274	1.61443	0.878566	1.39309	2.29019
hsa-miR-6827-5p	0.0198365	0.0365098	7.70308	down	MIMAT0027554					GCACAGACCCTCATG	3.04	6.73912	-0.509064	2.43637	5	5	5	0.1	0.1	5.52763	7.16655	8.73122	7.27018	5	0.752096	2.10235	0.382992	-2.9554	-2.82736	2.3698	2.51067	2.51369	2.4975	2.29019
hsa-miR-6836-5p	0.0397257	0.0645543	6.05803	down	MIMAT0027574					ATGCCTGCGCCAGG	0.1	3.04	-3.11273	-0.513879	0.1	0.1	0.1	0.1	0.1	5	0.1	5	5	0.1	-3.30946	-3.14946	-3.32196	-2.9554	-2.82736	1.33274	-3.19959	0.878566	1.39309	-2.97421
hsa-miR-6845-5p	5.30258e-07	5.239e-06	3.57616	down	MIMAT0027590					GCTCTCTGCTCTGGC	45.2327	136.352	5.1803	7.01871	63.2977	35.9314	65.9544	31.3855	29.5946	201.115	110.902	173.076	122.019	74.6481	5.40443	5.15097	5.33659	4.95891	5.05058	7.28996	6.8274	7.21015	6.85819	6.90783
hsa-miR-6847-3p	0.00943428	0.0188533	8.34684	down	MIMAT0027595					GAAGAGGACAGACACA	2.06	5	-1.55943	1.5018	5	0.1	5	0.1	0.1	5	5	5	5	5	0.752096	-3.14946	0.382992	-2.9554	-2.82736	1.33274	1.61443	0.878566	1.39309	2.29019
hsa-miR-6848-3p	1.30326e-08	5.32e-07	5.35945	down	MIMAT0027597					CTGGGGGCCAAGA	5.60246	32.6552	2.44778	4.86987	6.35096	5	6.66136	5	5	37.198	28.359	39.8268	34.4649	23.4273	2.61039	2.10235	2.59844	2.43517	2.49257	4.84879	4.68877	4.92807	4.91021	4.97349
hsa-miR-6849-3p	0.00943428	0.0188533	8.34684	down	MIMAT0027599					CTGGAGGTGGACACA	2.06	5	-1.55943	1.5018	5	0.1	5	0.1	0.1	5	5	5	5	5	0.752096	-3.14946	0.382992	-2.9554	-2.82736	1.33274	1.61443	0.878566	1.39309	2.29019
hsa-miR-6850-5p	3.37174e-08	9.08e-07	3.09683	down	MIMAT0027600					CGCCCCGGCCA	32.4847	91.2943	4.81797	6.44876	38.3021	26.5294	40.3512	29.4996	27.7412	126.299	91.0459	99.583	88.0557	51.4875	4.72957	4.7614	4.70591	4.89945	4.99352	6.53945	6.61355	6.35305	6.43367	6.30409
hsa-miR-6851-3p	0.0380055	0.0625418	2.15327	down	MIMAT0027603					CTGGAGGGGTACAAAG	5	9.07279	1.63304	2.73956	5	5	5	5	5	10.059	8.01361	11.4908	9.66517	6.13543	0.752096	2.10235	0.382992	2.43517	2.49257	2.82579	2.58659	2.79512	2.76358	2.72674
hsa-miR-6856-5p	0.00135166	0.00389113	2.29419	down	MIMAT0027612					CCACAGCACCACTG	8.62259	20.844	2.97196	4.16995	13.0246	7.87439	12.214	5	5	17.1369	24.8751	23.7911	23.535	14.8819	3.40887	3.29676	3.22646	2.43517	2.49257	3.70244	4.48203	4.0554	4.30494	4.30494
hsa-miR-6860	0.000787559	0.00249643	2.07041	down	MIMAT0027622					ACTCACCACAGCCCT	8.07306	18.2108	2.89815	3.94806	11.71	6.95661	11.6987	5	5	16.0451	20.4396	22.6196	19.7573	12.1926	3.28173	3.11232	3.16894	2.43517	2.49257	3.62857	4.16842	3.98253	4.03144	3.92935
hsa-miR-6861-3p	0.00437253	0.0108653	2.67008	down	MIMAT0027624					CTGGGGAGGAGAGG	5.20266	14.0558	2.05594	3.47282	5	5	6.01329	5	5	12.0902	14.1741	16.9917	14.6626	12.3603	0.752096	2.10235	2.4975	2.43517	2.49257	3.09758	3.44396	3.47302	3.40251	3.94703
hsa-miR-6862-3p	0.00943428	0.0188533	8.34684	down	MIMAT0027626					AGAGGGCCAGAGAGC	2.06	5	-1.55943	1.5018	5	0.1	5	0.1	0.1	5	5	5	5	5	0.752096	-3.14946	0.382992	-2.9554	-2.82736	1.33274	1.61443	0.878566	1.39309	2.29019
hsa-miR-6863	0.0338464	0.0569486	6.24299	down	MIMAT0027627					CACTCAATCCTTCACCA	3.04	5.17611	-0.509064	2.13317	5	5	5	0.1	0.1	5	5.33942	5.47154	5.06958	5	0.752096	2.10235	0.382992	-2.9554	-2.82736	1.33274	2.3698	2.3306	2.34254	2.29019
hsa-miR-6868-3p	0.00345764	0.00887774	11.8077	down	MIMAT0027637					CTGCACAGACAACAGA	0.1	4.02	-3.11273	0.448924	0.1	0.1	0.1	0.1	0.1	5	5	5	5	0.1	-3.30946	-3.14946	-3.32196	-2.9554	-2.82736	1.33274	1.61443	0.878566	1.39309	-2.97421
hsa-miR-6871-3p	0.00943428	0.0188533	8.34684	down	MIMAT0027643					CTGTGGGAGCCACA	2.06	5	-1.55943	1.5018	5	0.1	5	0.1	0.1	5	5	5	5	5	0.752096	-3.14946	0.382992	-2.9554	-2.82736	1.33274	1.61443	0.878566	1.39309	2.29019
hsa-miR-6871-5p	0.0284934	0.0496323	2.31094	down	MIMAT0027642					GCAACCACCCCGA	5	9.90146	1.63304	2.84151	5	5	5	5	5	8.42886	11.7154	12.667	11.0798	5.61623	0.752096	2.10235	0.382992	2.43517	2.49257	2.61666	3.04654	2.96577	2.95009	2.62851
hsa-miR-6872-5p	2.00877e-08	6.72e-07	2.9808	down	MIMAT0027644					CCTTGCCTCCTGATG	33.1859	87.9076	4.81643	6.39213	42.136	27.6347	46.3792	25.0296	24.7499	127.326	73.867	105.733	84.7763	47.8358	4.86576	4.80426	4.84879	4.73952	4.82383	6.57504	6.28565	6.51079	6.38466	6.20452
hsa-miR-6875-3p	0.00943428	0.0188533	8.34684	down	MIMAT0027651					ATGGAGCCAGGGCA	2.06	5	-1.55943	1.5018	5	0.1	5	0.1	0.1	5	5	5	5	5	0.752096	-3.14946	0.382992	-2.9554	-2.82736	1.33274	1.61443	0.878566	1.39309	2.29019
hsa-miR-6877-3p	0.00777807	0.016916	2.30641	down	MIMAT0027655					GGAGGCCAAGGGC	5.14137	12.8223	2.04984	3.25549	5	5	5.70683	5	5	11.1464	12.7831	16.6347	13.9185	9.62883	0.752096	2.10235	2.46703	2.43517	2.49257	2.96577	3.21045	3.42411	3.28965	3.38746
hsa-miR-6880-3p	6.12071e-06	3.5158e-05	2.01074	down	MIMAT0027661					CTGGGGGAGGAGAG	5.343	14.0975	2.41223	3.41996	5.49103	5	6.22395	5	5	14.9734	13.3762	17.7299	15.2657	9.1421	2.50792	2.10235	2.52317	2.43517	2.49257	3.48958	3.28965	3.54094	3.4979	3.28173
hsa-miR-6885-3p	0.0308808	0.0530428	2.2422	down	MIMAT0027671					CTAGGGGAGCAGGAA	5	9.48577	1.63304	2.79795	5	5	5	5	5	9.91014	8.58684	12.0617	10.0881	6.78207	0.752096	2.10235	0.382992	2.43517	2.49257	2.80762	2.65963	2.88192	2.8203	2.8203
hsa-miR-6886-3p	0.00354018	0.00905203	2.10608	down	MIMAT0027673					AGGCAGGAGGAGAGA	5.93759	14.7057	2.48612	3.56068	6.40936	5	8.27858	5	5	9.62164	16.2789	17.5066	15.6446	14.4767	2.62522	2.10235	2.77529	2.43517	2.49257	2.77099	3.72776	3.52801	3.5223	4.25436
hsa-miR-6889-3p	0.0422936	0.0680112	2.11049	down	MIMAT0027679					CTGGGAAGTAGGGGC	5	8.89176	1.63304	2.71061	5	5	5	5	5	9.55275	7.86996	11.9138	9.40038	5.72193	0.752096	2.10235	0.382992	2.43517	2.49257	2.75196	2.56994	2.8595	2.7148	2.65686
hsa-miR-6889-5p	0.00747059	0.0163585	3.14155	down	MIMAT0027678					ATTCCGGACCCCAGA	5	13.1598	1.63304	3.28451	5	5	5	5	5	17.3245	14.2013	13.6593	13.15	7.46416	0.752096	2.10235	0.382992	2.43517	2.49257	3.72776	3.45077	3.04654	3.2186	2.97888
hsa-miR-6891-3p	0.00549696	0.0129955	3.23285	down	MIMAT0027683					GAAAGGAGGGGAAGAT	5	13.2489	1.63304	3.32584	5	5	5	5	5	14.3978	12.4045	16.3031	13.1387	10.0005	0.752096	2.10235	0.382992	2.43517	2.49257	3.40887	3.11707	3.38746	3.21045	3.50537
hsa-miR-6893-3p	0.0464066	0.073383	5.46816	down	MIMAT0027687					CTGGCAGGTGAAGGC	3.04	5.11816	-0.509064	1.94199	5	5	5	0.1	0.1	5	5.26697	5.32382	5	5	0.752096	2.10235	0.382992	-2.9554	-2.82736	1.33274	2.36597	2.32796	1.39309	2.29019
hsa-miR-7107-3p	0.000728605	0.0023433	14.6572	down	MIMAT0028112					GGCCAAAAAGAGAGAATG	1.08	5	-2.37174	1.5018	0.1	0.1	5	0.1	0.1	5	5	5	5	5	-3.30946	-3.14946	0.382992	-2.9554	-2.82736	1.33274	1.61443	0.878566	1.39309	2.29019
hsa-miR-7110-3p	0.0029955	0.00788794	13.7687	down	MIMAT0028118					CTGCAGGGAAGTGGG	2.06	6.57366	-1.55943	2.22389	5	0.1	5	0.1	0.1	5	6.82142	8.60008	7.44682	5	0.752096	-3.14946	0.382992	-2.9554	-2.82736	1.33274	2.48098	2.50603	2.50953	2.29019
hsa-miR-7111-3p	0.000100417	0.000393842	2.28038	down	MIMAT0028120	chr6	-	30552183	30552194	CTGGGAGGAGGGA	5.39975	15.0357	2.42161	3.61088	5.39163	5	6.6071	5	5	12.6913	15.8329	17.0816	16.0726	13.5001	2.49571	2.10235	2.58223	2.43517	2.49257	3.21045	3.63755	3.4979	3.60134	4.10718
hsa-miR-7113-3p	0.00943428	0.0188533	8.34684	down	MIMAT0028124					CTGCAGAGAGGCGG	2.06	5	-1.55943	1.5018	5	0.1	5	0.1	0.1	5	5	5	5	5	0.752096	-3.14946	0.382992	-2.9554	-2.82736	1.33274	1.61443	0.878566	1.39309	2.29019
hsa-miR-7114-3p	0.0478463	0.0751784	2.06295	down	MIMAT0028126					CTGGTGGAGAGGGG	5	8.48779	1.63304	2.67774	5	5	5	5	5	6.78642	8.44784	11.383	9.08776	6.73387	0.752096	2.10235	0.382992	2.43517	2.49257	2.48721	2.6393	2.78013	2.67446	2.80762
hsa-miR-7152-5p	0.00943428	0.0188533	8.34684	down	MIMAT0028214					GGTCTGGTTGGAGGA	2.06	5	-1.55943	1.5018	5	0.1	5	0.1	0.1	5	5	5	5	5	0.752096	-3.14946	0.382992	-2.9554	-2.82736	1.33274	1.61443	0.878566	1.39309	2.29019
hsa-miR-7154-5p	0.046831	0.0736768	4.84076	down	MIMAT0028218					CCAAGCTAGACCCAGT	4.02	9.5799	0.554921	2.83016	5	5	5	0.1	5	6.29931	11.9882	11.1851	11.0797	7.34714	0.752096	2.10235	0.382992	-2.9554	2.49257	2.4417	3.06701	2.74915	2.94748	2.94544
hsa-miR-7158-5p	0.0140723	0.0268614	9.03276	down	MIMAT0028226					GGCTGCAGGACCA	3.04	8.37935	-0.509064	2.6661	5	5	5	0.1	0.1	6.54286	8.90709	11.1823	9.50246	5.76205	0.752096	2.10235	0.382992	-2.9554	-2.82736	2.47069	2.70176	2.74713	2.7431	2.66784
hsa-miR-7161-3p	0.00943428	0.0188533	8.34684	down	MIMAT0028233					CCTGGAGACTGCCA	2.06	5	-1.55943	1.5018	5	0.1	5	0.1	0.1	5	5	5	5	5	0.752096	-3.14946	0.382992	-2.9554	-2.82736	1.33274	1.61443	0.878566	1.39309	2.29019
hsa-miR-762	3.92323e-07	4.365e-06	2.85805	down	MIMAT0010313					GCTCGGCCCCGG	63.6921	148.008	5.66214	7.17717	78.3301	50.5889	76.8718	59.391	53.2789	219.663	150.346	137.965	140.898	91.1683	5.68899	5.606	5.5653	5.73919	5.71122	7.38639	7.35847	6.87605	7.05478	7.21015
hsa-miR-767-3p	0.0463536	0.073383	7.01068	down	MIMAT0003883					AGAAACCATGGGGTATGA	2.06	5	-1.30775	1.5018	0.1	0.1	5	0.1	5	5	5	5	5	5	-3.30946	-3.14946	0.382992	-2.9554	2.49257	1.33274	1.61443	0.878566	1.39309	2.29019
hsa-miR-8073	3.38071e-08	9.08e-07	3.50567	down	MIMAT0031000					ACGACGCTCCCTGC	22.3601	75.848	4.35835	6.16804	31.5525	19.079	33.4877	13.8275	13.8536	108.112	65.7255	94.746	70.178	40.4782	4.50085	4.34912	4.50085	4.16282	4.27812	6.32562	6.1369	6.28565	6.07239	6.01967
hsa-miR-8075	0.00315852	0.00826436	13.3034	down	MIMAT0031002					CAGACCCGACATCTG	2.06	5.86807	-1.55943	2.1743	5	0.1	5	0.1	0.1	5	6.26684	7.342	5.73153	5	0.752096	-3.14946	0.382992	-2.9554	-2.82736	1.33274	2.43209	2.4303	2.38617	2.29019
hsa-miR-8079	0.00329492	0.0085488	12.96	down	MIMAT0031006					GCCAGCAGAGACGA	2.06	5.27341	-1.55943	2.13657	5	0.1	5	0.1	0.1	5	5.12089	6.00356	5.24261	5	0.752096	-3.14946	0.382992	-2.9554	-2.82736	1.33274	2.35724	2.34978	2.35291	2.29019
hsa-miR-877-5p	9.525e-10	9.8e-08	4.98846	down	MIMAT0004949	chr6	-	30552117	30552128	CCCTGCGCCATCT	16.7761	86.1022	4.04194	6.36054	21.3541	13.6784	24.0616	12.6082	12.1781	117.488	76.4157	107.541	82.1636	46.9027	4.01514	3.92117	4.08915	4.07059	4.11367	6.38466	6.37033	6.55925	6.32562	6.16283
hsa-miR-92b-3p	4.64917e-05	0.000198676	2.27633	down	MIMAT0003218	chr1	-	155165038	155165049	GGAGGCCGGGACG	5.7595	15.4484	2.46532	3.65203	6.31978	5	7.47774	5	5	12.8703	16.0652	19.1532	16.9615	12.1916	2.59844	2.10235	2.69808	2.43517	2.49257	3.24782	3.6977	3.6792	3.71427	3.92117
hsa-miR-93-3p	0.00456805	0.0113275	3.50932	down	MIMAT0004509	chr7	+	99691461	99691447	CGGGAAGTGCTAGCTC	5	14.3265	1.63304	3.44423	5	5	5	5	5	11.4112	14.7207	20.9158	14.9274	9.65724	0.752096	2.10235	0.382992	2.43517	2.49257	3.00143	3.50537	3.86771	3.43776	3.40887
hsa-miR-940	2.42283e-07	3.053e-06	3.06897	down	MIMAT0004983					GGGGAGCGGGGG	20.2414	59.1486	4.27873	5.89648	23.2735	18.2952	25.1862	16.2372	18.2148	63.561	55.2196	75.4117	64.8561	36.6945	4.14274	4.24077	4.15583	4.33337	4.52093	5.62702	5.93924	6.0342	6.01967	5.86227
