# Supplementary material for: Exosomal miR-93-3p targets EIF4EBP1 to regulate macrophage polarization and accelerate wound healing post-anal fistula surgery
Source: Front Pharmacol. 2025 Aug 18;16:1599633. doi: 10.3389/fphar.2025.1599633 (PMC12399553; doi:10.3389/fphar.2025.1599633)
Supplement: Supplementary file 9 [file DataSheet3.xlsx]

## Sheet: 1
MS2_name	MS2	Formula	CAS	InChIKey	KEGG id	HMDB id	pubchem id	Superclass	Class	Subclass	herb_id	herb_latin_name	MS2_score	MS1_name	MS1_ppm	mzmed	rtmed	ppm	type	ms2Adduct	level	WGQLG
7-hydroxy-3-phenyl-chromen-4-one	239.1	C15H10O3	13057-72-2	WMKOZARWBMFKAS-UHFFFAOYSA-N	C15615		5376891	Shikimates and Phenylpropanoids	Isoflavonoids	Isoflavones	HERB006329	Muntingia calabura	4			239.07	381	0.2	POS	[M+H]+	level1	1.18102e+08
(R)-5-Oxopyrrolidine-2-carboxylic acid	84;130.1;69.1	C5H7NO3	4042-36-8	ODHCTXKNWHHXJC-GSVOUGTGSA-N	C02237		439685	Amino acids and Peptides	Small peptides	Aminoacids	HERB001101;HERB004516;HERB005118;HERB000692;HERB001914;HERB002655;HERB003497;HERB003687;HERB003985;HERB006010;HERB004832	Folium Isatidis;Indigo turalis;Radix Rehmanniae Preparata;Ceratonia siliqua;Lycium chinense;Herba Capsellae;Phyllanthus reticulatus;Rheum maximowiczii;Agaricus campestris;Geum urbanum;Fructus Mori	4			130.05	64.2	0	POS	[M+H]+	level1	2.9928e+07
Carnitine	162.1;103;60.1	C7H15NO3	541-15-1	PHIQHXFUZVPYII-ZCFIWIBFSA-N	C00318	HMDB0000062	10917	Fatty acids	Fatty esters	Fatty acyl carnitines			4			162.113	39.3	0	POS	[M+H]+	level1	3.54736e+07
alpha-Linolenic acid	277.2;59	C18H30O2	463-40-1	DTOSIQBPPRVQHS-PDBXOOCHSA-N	C06427	HMDB0001388	5280934	Fatty acids	Fatty Acids and Conjugates	Unsaturated fatty acids	HERB000066;HERB000091;HERB000129;HERB000139;HERB000230;HERB000278;HERB000311;HERB000323;HERB000329;HERB000330;HERB000403;HERB000418;HERB000472;HERB000580;HERB000594;HERB000638;HERB000767;HERB000822;HERB000842;HERB000868;HERB000973;HERB001101;HERB001249;HERB001254;HERB001309;HERB001333;HERB001357;HERB001360;HERB001409;HERB001610;HERB001621;HERB001719;HERB001749;HERB001758;HERB001787;HERB001788;HER…	Folium Artemisiae Argyi;Eucalyptus globulus;Fructus Crotonis;/;/;Perilla frutescens;Semen Biotae;Radix Isatidis seu Baphicacanthi;Aloe vera var. chinensis;Rhizoma Pinelliae;Radix Glehniae;/;Herba Polygoni Avicularis;Fructus Xanthii sibirici;Fructus tsaoko;Radix Bupleuri;Herba Plantaginis;Fructus Leonuri;/;Fructus Meliae Toosendan;Hippophae rhamnoides;Folium Isatidis;Cortex Lycii Radicis;Herba Eup…	4			277.217	529.6	0	NEG	[M-H]-	level1	4.50952e+08
Kojic acid	143;69.1;57.1	C6H6O4	501-30-4	BEJNERDRQOWKJM-UHFFFAOYSA-N	C14516	HMDB0032923	3840	Polyketides	Cyclic polyketides	4-pyrone derivatives	HERB001734;HERB004021;HERB002833;HERB004869	Fructus Citri sarcodactylis;Fructus Chaenomelis;Glycine max;Dioscorea tokoro	3.99			143.034	95.3	0.3	POS	[M+H]+	level1	6.83449e+06
3-Pyridinemethanol	110.1;109.1;108	C6H7NO	100-55-0	MVQVNTPHUGQQHK-UHFFFAOYSA-N	D05158	HMDB0245980	7510	Alkaloids	Nicotinic acid alkaloids	Pyridine alkaloids	HERB007023;HERB005826;HERB006875	Rhizoma Anemarrhee;Stigma Croci;Crocus sativus	3.99			110.06	45.6	0.1	POS	[M+H]+	level1	1.44025e+07
Stachydrine	144.1;143.1;97.1	C7H13NO2	471-87-4	CMUNUTVVOOHQPW-LURJTMIESA-N	C10172	HMDB0004827	115244	Alkaloids	Ornithine alkaloids	Pyrrolidine alkaloids	HERB000822;HERB001171;HERB002119;HERB002370;HERB002428;HERB003031;HERB003188;HERB003278;HERB004065;HERB004465;HERB004834;HERB004849;HERB005039;HERB005217;HERB005915;HERB006537;HERB006586;HERB006769;HERB006956	Fructus Leonuri;/;Cortex erythrie;Herba Visci;Exocarpium Citri grandis;Flos Chrysanthemi;Stachys tuberifera;Capparis spinosa;Medicago sativa;Urtica cannabina;Folium Mori;fructus hippophae;Calyx Kaki;Sabia schumanniana;Leonurus sibiricus;Herba Leonuri;Herba Artemisiae Scopariae;Glycyrrhiza squamulosa;Cudrania tricuspidata	3.99			144.102	44.4	0	POS	[M+H]+	level1	4.93688e+07
Betaine	118.1;59.1	C5H11NO2	107-43-7	KWIUHFFTVRNATP-UHFFFAOYSA-N	C00719	HMDB0000043	247	Amino acids and Peptides	Small peptides	Aminoacids	HERB001014;HERB001448;HERB001915;HERB002040;HERB002110;HERB002560;HERB003851;HERB003955;HERB004692;HERB004785;HERB005429;HERB005554;HERB005666;HERB005758;HERB000570;HERB000877;HERB000949;HERB001249;HERB001357;HERB001428;HERB001626;HERB001911;HERB001938;HERB002475;HERB002893;HERB003053;HERB003444;HERB003648;HERB003715;HERB003716;HERB004218;HERB004822;HERB004909;HERB005162;HERB006076;HERB006149;HER…	Adhatoda vasica;Herba Clinopodii;Fructus Lycii;Fructus Choerospondiatis;Digenea simplex;Radix Astragali;Flos Mume;Gossypium herbaceum;Herba Cistanches;/;Beta vulgaris;Evolvulus alsinoides;Amaranthus caudatus;/;/;Rhizoma Dioscoreae Nipponicae;Bulbus Allii Fistulosi;Cortex Lycii Radicis;/;Dens Draconis Preparata;Radix Stephaniae Tetrandrae;/;Flos Eriocauli;Radix Achyranthis bidentatae;/;folium citr…	3.99			118.086	41.9	0.7	POS	[M+H]+	level1	2.72859e+08
Asparagine	87.1;74;133.1	C4H8N2O3	70-47-3	DCXYFEDJOCDNAF-REOHCLBHSA-N	C00152	HMDB0000168	6267	Amino acids and Peptides	Small peptides	Aminoacids	HERB004218;HERB004507;HERB005434;HERB005464;HERB000186;HERB000580;HERB001164;HERB001758;HERB001915;HERB002560;HERB003526;HERB003616;HERB004251;HERB006265;HERB006280;HERB000678;HERB003515;HERB003516;HERB005452;HERB006070;HERB006085;HERB000706;HERB000775;HERB000892;HERB005017	Radix Achyranthis bidentatae;Radix Gentiae macrophyllae;Radix Asparagi;Gummi Elasticum;Semen Ginkgo;Fructus Xanthii sibirici;Fructus Zizyphi Jujubae;Herba Spirodelae;Fructus Lycii;Radix Astragali;Rhizoma Phragmitis;Herba Humuli Scandentis;nodus nelumbinis rhizomatis;/;Radix Scrophulariae;Hemerocallis longituba;Gossypium hirsutum [Syn. Gossypium mexicanum];/;Asparagus cochinchinensis [Syn. Asparag…	3.99			133.061	40.7	0.1	POS	[M+H]+	level1	4.55071e+06
Proline	70.1;116.1;55.1	C5H9NO2	147-85-3	ONIBWKKTOPOVIA-BYPYZUCNSA-N	C00148	HMDB0000162	145742	Amino acids and Peptides	Small peptides	Aminoacids	HERB000162;HERB000330;HERB000992;HERB002111;HERB002189;HERB003441;HERB003506;HERB004692;HERB005015;HERB005147;HERB000309;HERB001164;HERB001193;HERB001952;HERB002560;HERB003618;HERB004191;HERB004472;HERB004834;HERB004849;HERB004938;HERB004950;HERB005392;HERB005485	Radix Stemoe;Rhizoma Pinelliae;Ficus simplicissima;Holothuria leucospilota;Semen Juglandis;Cornu Saigae Tataricae;Penis Cervi;Herba Cistanches;Ageratum conyzoides;Agaricus bisporus;Rhizoma Atractylodis macrocephalae;Fructus Zizyphi Jujubae;Radix Salviae liguliobae;/;Radix Astragali;Semen Phaseoli Radiati;Fructus Arctii lappae;Semen Euryales;Folium Mori;fructus hippophae;Rhizoma Dioscoreae;Fructus…	3.99			116.071	43.2	0.2	POS	[M+H]+	level1	1.1487e+07
D-Proline	70.1;116.1;55.1	C5H9NO2	344-25-2	ONIBWKKTOPOVIA-SCSAIBSYSA-N	C00763	HMDB0003411	8988	Amino acids and Peptides	Small peptides	Aminoacids	HERB000162;HERB000330;HERB000992;HERB002111;HERB002189;HERB003441;HERB003506;HERB004692;HERB005015;HERB005147;HERB000309;HERB001164;HERB001193;HERB001952;HERB002560;HERB003618;HERB004191;HERB004472;HERB004834;HERB004849;HERB004938;HERB004950;HERB005392;HERB005485	Radix Stemoe;Rhizoma Pinelliae;Ficus simplicissima;Holothuria leucospilota;Semen Juglandis;Cornu Saigae Tataricae;Penis Cervi;Herba Cistanches;Ageratum conyzoides;Agaricus bisporus;Rhizoma Atractylodis macrocephalae;Fructus Zizyphi Jujubae;Radix Salviae liguliobae;/;Radix Astragali;Semen Phaseoli Radiati;Fructus Arctii lappae;Semen Euryales;Folium Mori;fructus hippophae;Rhizoma Dioscoreae;Fructus…	3.99			116.071	43.2	0.2	POS	[M+H]+	level1	1.1487e+07
Linoleic acid	279.2	C18H32O2	60-33-3	OYHQOLUKZRVURQ-HZJYTTRNSA-N	C01595	HMDB0000673	5280450	Fatty acids	Fatty Acids and Conjugates	Unsaturated fatty acids	HERB003586;HERB006042;HERB000066;HERB000091;HERB000197;HERB000377;HERB000749;HERB000767;HERB000850;HERB000887;HERB001309;HERB001361;HERB001621;HERB001626;HERB001719;HERB001749;HERB001776;HERB001788;HERB002040;HERB002092;HERB002094;HERB002168;HERB002189;HERB002194;HERB002625;HERB002727;HERB002993;HERB003018;HERB003160;HERB003263;HERB003437;HERB003482;HERB003535;HERB003653;HERB003658;HERB003715;HER…	Arachis hypogaea;Helianthus annuus;Folium Artemisiae Argyi;Eucalyptus globulus;/;Cedrus atlantica;Fructus Perillae Preparata;Herba Plantaginis;Paeonia veitchii;Radix chuanxiong；Rhizoma Chuanxiong;Flos Caryophylli;Semen Malvae verticillatae;Folium Sene;Radix Stephaniae Tetrandrae;Herba Speranskiae tuberculatae;Poria;Radix Aconiti Lateralis;Brassica oleracea var. capitata;Fructus Choerospondiatis;A…	3.99			279.233	546.5	0.3	NEG	[M-H]-	level1	2.556e+08
Myristic acid	227.2	C14H28O2	544-63-8	TUNFSRHWOTWDNC-UHFFFAOYSA-N	C06424	HMDB0000806	11005	Fatty acids	Fatty Acids and Conjugates	Branched fatty acids	HERB005099;HERB000036;HERB000091;HERB000129;HERB000134;HERB000139;HERB000267;HERB000305;HERB000311;HERB000338;HERB000497;HERB000508;HERB000546;HERB000580;HERB000614;HERB000638;HERB000777;HERB000800;HERB000842;HERB000864;HERB000868;HERB000879;HERB000881;HERB000973;HERB000993;HERB001019;HERB001074;HERB001164;HERB001210;HERB001211;HERB001235;HERB001247;HERB001378;HERB001409;HERB001621;HERB001622;HER…	Diospyros kaki;Ardisiae japonicae;Eucalyptus globulus;Fructus Crotonis;/;/;Radix Paeoniae Alba;Radix Angelicae Dahuricae;Semen Biotae;Herba Scutellariae barbatae;semen arecae;herba Menthae;Psoralea corylifolia;Fructus Xanthii sibirici;Cacumen et Folium Biotae;Radix Bupleuri;Lignum Aquilariae Resitum;Radix Paeoniae Rubra;/;/;Fructus Meliae Toosendan;/;Radix Aconiti;Hippophae rhamnoides;Rubus alcea…	3.99			227.202	537.8	0.1	NEG	[M-H]-	level1	4.50399e+08
4-Allylcatechol	149.1;148.1;122	C9H10O2	1126-61-0	FHEHIXJLCWUPCZ-UHFFFAOYSA-N			70775	Shikimates and Phenylpropanoids	Phenylpropanoids (C6-C3)	Cinnamic acids and derivatives			3.99			149.061	349.4	0	NEG	[M-H]-	level1	1.617e+09
DEHP	149;71.1;57.1	C24H38O4	117-81-7	BJQHLKABXJIVAM-UHFFFAOYSA-N	C03690	HMDB0249243	8343	Shikimates and Phenylpropanoids	Phenolic acids (C6-C1)	Shikimic acids and derivatives	HERB002817;HERB003851;HERB004692;HERB003956;HERB001714;HERB005817;HERB002022	Dracaena cochinchinensis;Flos Mume;Herba Cistanches;Gossypium herbaceum;Elsholtzia bodinieri;Strophanthus sarmentosus var. senegambiae;Rhizoma Curcumae	3.98			391.284	564.6	0.1	POS	[M+H]+	level1	3.60029e+07
4'-Methoxyflavone	253.1;175;193	C16H12O3	4143-74-2	OMICQBVLCVRFGN-UHFFFAOYSA-N			77793	Shikimates and Phenylpropanoids	Flavonoids	Flavones			3.98			253.086	405.1	0.5	POS	[M+H]+	level1	8.63109e+06
6,7-dimethoxy-3-(4-methoxyphenyl)chromen-4-one	313.1;205;223.1	C18H16O5	798-61-8	YHXIOAVHEXKZCQ-UHFFFAOYSA-N			688655	Shikimates and Phenylpropanoids	Isoflavonoids	Isoflavones			3.98			313.107	378.3	0.4	POS	[M+H]+	level1	4.62395e+07
7,8-dihydroxy-4-phenyl-chromen-2-one	255.1;227.1;233	C15H10O4	842-01-3	JRVIIPJSVKTPBK-UHFFFAOYSA-N			5413034	Shikimates and Phenylpropanoids	Flavonoids	Neoflavonoids			3.98			255.065	368.9	0.1	POS	[M+H]+	level1	1.88333e+07
Acetovanillone	167.1;140;43	C9H10O3	498-02-2	DFYRUELUNQRZTB-UHFFFAOYSA-N	C11380	HMDB0247918	2214	Shikimates and Phenylpropanoids			HERB000257;HERB000285;HERB001281;HERB002369;HERB002786;HERB003717;HERB003956;HERB000638;HERB000879;HERB002983;HERB003573;HERB003658;HERB004013;HERB004973;HERB006258;HERB006585;HERB007174	Rhizoma cynchi stauntonii;Radix cynchi atrati;Apocynum androsaemifolium;/;Apocynum cannabinum;/;Gossypium herbaceum;Radix Bupleuri;/;Herba Schizonepetae;/;Herba Ephedrae;Cortex Moutan;Rhizoma Belamcandae;Radix Cynchi Paniculati;Radix Stellariae;Herba Violae	3.98			167.07	284.5	0.2	POS	[M+H]+	level1	2.498e+07
Adenosine	136.1;268.1;137.1	C10H13N5O4	58-61-7	OIRDTQYFTABQOQ-UHFFFAOYSA-N	C00212	HMDB0000050	191	Carbohydrates	Nucleosides	Purine nucleos(t)ides	HERB000080;HERB000178;HERB000293;HERB000323;HERB000353;HERB000403;HERB000584;HERB000663;HERB000842;HERB000849;HERB000879;HERB001101;HERB001104;HERB001210;HERB001323;HERB001333;HERB001783;HERB001787;HERB001802;HERB001900;HERB001901;HERB001968;HERB002040;HERB002276;HERB002301;HERB002357;HERB002364;HERB002397;HERB002446;HERB002560;HERB002876;HERB002887;HERB003002;HERB003061;HERB003444;HERB003526;HER…	Fritillaria anhuiensis;Phaseolus vulgaris;/;Radix Isatidis seu Baphicacanthi;Ixeris sonchifolia;Radix Glehniae;Rhizoma Atractylodis;Catharanthus roseus;/;Bulbus Fritillariae Cirrhosae;/;Folium Isatidis;Bulbus Allii;Radix Angelicae sinensis;Lappula echinata;Cordyceps;Rehmannia glutinosa [Syn. Rehmannia glutinosa f. huechingensis];Rhizoma Zingiberis;Fritillaria przewalskii;Ilex cornuta;/;Cistanche …	3.98			268.104	191.5	0.1	POS	[M+H]+	level1	1.86323e+07
Adenine	136.1;89.1;81.1	C5H5N5	73-24-5	GFFGJBXGBJISGV-UHFFFAOYSA-N	C00147	HMDB0000034	190	Alkaloids	Pseudoalkaloids	Purine alkaloids	HERB004402;HERB000312;HERB000323;HERB000330;HERB000766;HERB000794;HERB000879;HERB000887;HERB001034;HERB001101;HERB001104;HERB001210;HERB001244;HERB001305;HERB001333;HERB001355;HERB001356;HERB001428;HERB001749;HERB001750;HERB001765;HERB001766;HERB001947;HERB002040;HERB002048;HERB002068;HERB002276;HERB002370;HERB002397;HERB002487;HERB002560;HERB002665;HERB002893;HERB003031;HERB003053;HERB003068;HER…	pollen typhae;Herba Lobeliae Chinensis;Radix Isatidis seu Baphicacanthi;Rhizoma Pinelliae;Plantago asiatica;/;/;Radix chuanxiong；Rhizoma Chuanxiong;/;Folium Isatidis;Bulbus Allii;Radix Angelicae sinensis;Herba Hyperici Japonici;Caulis Erycibes;Cordyceps;Exocarpium Benincasae;Semen Benincasae;Dens Draconis Preparata;Poria;Exodermis Poria;Poria;/;Fructus Setariae Germinatus;Fructus Choerospondiatis…	3.98			136.062	74.7	0	POS	[M+H]+	level1	3.28902e+06
Tyramine	121.1;107;116	C8H11NO	51-67-2	DZGWFCGJZKJUFP-UHFFFAOYSA-N	C00483	HMDB0000306	5610	Alkaloids	Tyrosine alkaloids	Phenylethylamines	HERB000085;HERB000237;HERB000259;HERB001503;HERB001873;HERB002655;HERB002833;HERB003053;HERB003528;HERB003549;HERB003559;HERB003711;HERB003715;HERB003802;HERB003803;HERB004402;HERB004457;HERB004948;HERB005162;HERB006122;HERB006387;HERB006460;HERB006500	Lophophora williamsii;Radix Ampelopsis;/;Lolium multiflorum;Allium victorialis;Herba Capsellae;Glycine max;folium citri tangerie;Aloe;herba pyrolae chinensis;Viscum album;Claviceps purpurea;Fructus Hordei Germitus;Datura innoxia;Datura innoxia;pollen typhae;Radix Moghaniae Philippinensis;/;/;Herba Cirsii;Flos Daturae;Tephrosia noctiflora;Lamium barbatum	3.98			138.091	45.6	0.1	POS	[M+H]+	level1	3.04594e+07
Arginine	175.1;60.1;70.1	C6H14N4O2	74-79-3	ODKSFYDXXFIFQN-BYPYZUCNSA-N	C00062	HMDB0000517	6322	Amino acids and Peptides	Small peptides	Aminoacids	HERB000992;HERB001175;HERB001564;HERB002189;HERB003441;HERB003979;HERB004446;HERB004488;HERB004692;HERB004816;HERB005015;HERB005147;HERB005183;HERB005390;HERB006568;HERB000309;HERB000330;HERB001193;HERB001952;HERB002560;HERB003618;HERB004191;HERB004472;HERB004938;HERB005392;HERB005485;HERB007111;HERB004766	Ficus simplicissima;Semen Sojae Praeparata;Colla Corii Asini;Semen Juglandis;Cornu Saigae Tataricae;Changium smyrnioides;Radix Rubiae;Fagopyrum esculentum;Herba Cistanches;Radix Tetrastigmatis Hemsleyani;Ageratum conyzoides;Agaricus bisporus;Bubalus bubalis;Radix Pseudostellariae;semen coicis;Rhizoma Atractylodis macrocephalae;Rhizoma Pinelliae;Radix Salviae liguliobae;/;Radix Astragali;Semen Pha…	3.98			175.119	36.8	0.1	POS	[M+H]+	level1	1.43218e+07
methyl (2S)-5-oxopyrrolidine-2-carboxylate	99;84;127	C6H9NO3	4931-66-2	HQGPKMSGXAUKHT-BYPYZUCNSA-N			78646	Amino acids and Peptides	Small peptides	Aminoacids	HERB004042;HERB004783	/;Radix Notoginseng	3.98			144.065	112.6	0.1	POS	[M+H]+	level1	3.86007e+06
gamma-Linolenic acid	277.2;59	C18H30O2	506-26-3	VZCCETWTMQHEPK-QNEBEIHSSA-N	C06426	HMDB0003073	5280933	Fatty acids	Fatty Acids and Conjugates	Unsaturated fatty acids	HERB001610;HERB003610;HERB006280;HERB006813;HERB000580;HERB002209;HERB002276;HERB002640;HERB003210;HERB006632;HERB006784;HERB007208	Herba Potentillae Discoloris;/;Radix Scrophulariae;/;Fructus Xanthii sibirici;Semen Glycine Max;Flos Carthami;Semen Canbis;Thallus Lamiriae;/;/;/	3.98			277.217	529.6	0	NEG	[M-H]-	level1	4.50952e+08
3-Phenylpropanoic acid	149.1;148.1;122	C9H10O2	501-52-0	XMIIGOLPHOKFCH-UHFFFAOYSA-N	C05629	HMDB0000764	107	Shikimates and Phenylpropanoids			HERB005287;HERB000137;HERB000415;HERB000777;HERB002062;HERB002276;HERB002370;HERB004350;HERB005767;HERB000253	Styrax;Fructus Anisi Stellati;/;Lignum Aquilariae Resitum;Ramulus Cinmomi;Flos Carthami;Herba Visci;Folium Eriobotryae;Radix Linderae;Aquilaria sinensis	3.98			149.061	349.4	0	NEG	[M-H]-	level1	1.617e+09
trans-Vaccenic acid	281.2	C18H34O2	693-72-1	UWHZIFQPPBDJPM-BQYQJAHWSA-N	C08367	HMDB0003231	5281127	Fatty acids	Fatty Acids and Conjugates	Unsaturated fatty acids	HERB000307;HERB000182;HERB001896;HERB003837;HERB007208;HERB000484;HERB002044;HERB000186;HERB000445;HERB001164;HERB003364;HERB004029;HERB004092;HERB006262;HERB001321	Sesamum indicum [Syn. Sesamum orientale ];Rhizoma Typhonii;Caulis Mahoniae;Radix Ranunculi Terti;/;Carapax Trionycis;Plastrum Testudinis;Semen Ginkgo;/;Fructus Zizyphi Jujubae;Asclepias curassavica;Semen Oroxyli;Semen Cucurbitae moschatae;Asclepias syriaca;Oplopanax elatus	3.98			281.249	564.1	0.5	NEG	[M-H]-	level1	5.6352e+07
(E)-5-(2,3-dimethyl-3-tricyclo[2.2.1.02,6]heptanyl)-2-methyl-pent-2-enoic acid	233.2	C15H22O2	74642-79-8	NZSCHTYUGUVLHG-WEVVVXLNSA-N			14059029	Terpenoids	Sesquiterpenoids	Santalane sesquiterpenoids	HERB004479;HERB005392;HERB007215;HERB007216	Radix et Rhizoma Notopterygii;Lignum Santaii Albi;Pterocarpus indicus;lignum pterocarpi indici	3.98			233.155	491.5	1.1	NEG	[M-H]-	level1	4.56085e+06
16-Hydroxypalmitic acid	271.2;270.2;253.2	C16H32O3	506-13-8	UGAGPNKCDRTDHP-UHFFFAOYSA-N	C18218	HMDB0006294	10466	Fatty acids	Fatty Acids and Conjugates	Hydroxy fatty acids	HERB000403;HERB000432;HERB000614	Radix Glehniae;Semen Ricini;Cacumen et Folium Biotae	3.98			271.228	473.9	0.5	NEG	[M-H]-	level1	3.52295e+08
Capric acid	171.1	C10H20O2	334-48-5	GHVNFZFCNZKVNT-UHFFFAOYSA-N	C01571	HMDB0000511	2969	Fatty acids	Fatty Acids and Conjugates	Branched fatty acids	HERB000592;HERB006023;HERB000879;HERB001210;HERB002472;HERB002700;HERB002993;HERB003072;HERB003164;HERB003658;HERB005286;HERB005877;HERB000197;HERB004021;HERB000497;HERB000508;HERB000973;HERB001626;HERB001749;HERB001783;HERB001952;HERB002194;HERB002962;HERB003437;HERB003528;HERB003676;HERB004321;HERB004472;HERB004479;HERB004694;HERB005148;HERB005259;HERB005659;HERB005689;HERB005742;HERB006505;HER…	Alpinia katsumadai;Oleum Linderae;/;Radix Angelicae sinensis;flos Sophorae;/;/;/;Radix Sophorae flavescentis;Herba Ephedrae;Caulis Perillae Frutescentis;Camptotheca acuminata;/;Fructus Chaenomelis;semen arecae;herba Menthae;Hippophae rhamnoides;Radix Stephaniae Tetrandrae;Poria;Rehmannia glutinosa [Syn. Rehmannia glutinosa f. huechingensis];/;Fructus Chebulae;Flos Lonicerae;Radix Smilacis;Aloe;Cy…	3.98			171.139	471.7	0.6	NEG	[M-H]-	level1	1.82978e+08
Caprylic acid	143.1	C8H16O2	124-07-2	WWZKQHOCKIZLMA-UHFFFAOYSA-N	C06423	HMDB0000482	379	Fatty acids	Fatty Acids and Conjugates	Branched fatty acids	HERB000129;HERB000134;HERB000161;HERB000182;HERB000186;HERB000472;HERB000638;HERB000881;HERB000973;HERB001171;HERB001211;HERB001305;HERB001360;HERB001622;HERB001749;HERB001754;HERB001783;HERB002061;HERB002062;HERB002189;HERB002342;HERB002483;HERB002563;HERB002840;HERB002856;HERB002893;HERB002962;HERB003156;HERB003232;HERB003437;HERB003439;HERB003444;HERB003641;HERB003658;HERB004029;HERB004218;HER…	Fructus Crotonis;/;Semen Lablab Album;Rhizoma Typhonii;Semen Ginkgo;Herba Polygoni Avicularis;Radix Bupleuri;Radix Aconiti;Hippophae rhamnoides;/;Radix Codonopsis pilosulae;Caulis Erycibes;Fructus Malvae;Radix Saposhnikoviae divaricatae;Poria;/;Rehmannia glutinosa [Syn. Rehmannia glutinosa f. huechingensis];Herba Bidentis;Ramulus Cinmomi;Semen Juglandis;Cortex Magnoliae officilis;Phellodendron am…	3.98			143.108	421.6	0.7	NEG	[M-H]-	level1	1.25502e+08
Valproic acid	143.1	C8H16O2	99-66-1	NIJJYAXOARWZEE-UHFFFAOYSA-N	C07185	HMDB0001877	3121	Fatty acids	Fatty Acids and Conjugates	Branched fatty acids			3.98			143.108	421.6	0.7	NEG	[M-H]-	level1	1.25502e+08
Azelaic acid	125.1;187.1;97.1	C9H16O4	123-99-9	BDJRBEYXGGNYIS-UHFFFAOYSA-N	C08261	HMDB0000784	2266	Fatty acids	Fatty Acids and Conjugates	Dicarboxylic acids	HERB004021;HERB000257;HERB000285;HERB000842;HERB000864;HERB000903;HERB001210;HERB001211;HERB001896;HERB003039;HERB003715;HERB003837;HERB004218;HERB004774;HERB005455;HERB006026;HERB006586;HERB000197;HERB000597;HERB000879;HERB000881;HERB001067;HERB001321;HERB002505;HERB004034;HERB004042;HERB004950;HERB004999;HERB005132;HERB005213;HERB005272;HERB006718	Fructus Chaenomelis;Rhizoma cynchi stauntonii;Radix cynchi atrati;/;/;Cortex Tooe Sinensis;Radix Angelicae sinensis;Radix Codonopsis pilosulae;Caulis Mahoniae;Herba Cichorii;Fructus Hordei Germitus;Radix Ranunculi Terti;Radix Achyranthis bidentatae;Rhizoma Sparganii;Rhizoma Arisaematis;/;Herba Artemisiae Scopariae;/;Semen Alpiniae katsumadai;/;Radix Aconiti;Lagerstroemia speciosa;Oplopanax elatus…	3.98			187.098	326.1	0.4	NEG	[M-H]-	level1	9.38724e+08
Suberic acid	111.1;173.1;129.1	C8H14O4	505-48-6	TYFQFVWCELRYAO-UHFFFAOYSA-N	C08278	HMDB0000893	10457	Fatty acids	Fatty Acids and Conjugates	Dicarboxylic acids	HERB000702;HERB000285;HERB000864;HERB000949;HERB003837;HERB005447;HERB000312;HERB000432;HERB000597;HERB000648;HERB000650;HERB000826;HERB004034;HERB005272	Rhizoma Acori graminei;Radix cynchi atrati;/;Bulbus Allii Fistulosi;Radix Ranunculi Terti;Radix Semiaquilegiae;Herba Lobeliae Chinensis;Semen Ricini;Semen Alpiniae katsumadai;Bufo bufo gargarizans, Bufo melanostictus;Bufo bufo gargarizans, Bufo melanostictus;Ruta graveolens;Hibiscus syriacus;Folium Pini	3.98			173.082	293	0.5	NEG	[M-H]-	level1	6.16687e+08
7-hydroxy-2-(4-methoxyphenyl)chromen-4-one	269.1;254.1	C16H12O4	487-24-1	SQVXWIUVAILQRH-UHFFFAOYSA-N			5320693	Shikimates and Phenylpropanoids	Flavonoids	Flavones	HERB002258;HERB002614;HERB002941;HERB005034;HERB006269;HERB007065	Trifolium pratense;Cicer arietinum;Rhizoma Fagopyri Cymosi;/;Flos Inulae;Inula britannica var. chinensis	3.97			269.081	377.9	0.4	POS	[M+H]+	level1	1.50511e+08
(2Z)-6-hydroxy-2-[(4-hydroxy-3-methoxy-phenyl)methylene]benzofuran-3-one	285.1;284.1;149.1	C16H12O5	32396-80-8	HPSPCMSCDNHZJM-CHHVJCJISA-N			16376440	Shikimates and Phenylpropanoids	Flavonoids	Aurones	HERB006017	Dipteryx odorata	3.97			285.076	356.4	0	POS	[M+H]+	level1	6.69324e+07
2-Hydroxy-4-methylbenzaldehyde	137.1;107;125.1	C8H8O2	698-27-1	JODRRPJMQDFCBJ-UHFFFAOYSA-N		HMDB0032603	61200	Shikimates and Phenylpropanoids			HERB000677;HERB000870;HERB001193;HERB005717	Rabdosia longituba;Caulis Clematidis Armandii;Radix Salviae liguliobae;Acanthopanax gracilistylus	3.97			137.06	354.5	0.5	POS	[M+H]+	level1	2.8473e+07
N-p-trans-Coumaroyltyramine	191;270.1;147	C17H17NO3	36417-86-4	RXGUTQNKCXHALN-BJMVGYQFSA-N		HMDB0039521	5372945	Shikimates and Phenylpropanoids	Phenylpropanoids (C6-C3)	Cinnamic acid amides	HERB004184;HERB001444;HERB002273;HERB003965;HERB001975;HERB003708;HERB004639;HERB005462;HERB001496;HERB002941;HERB004500;HERB006191;HERB006387;HERB007023;HERB002087;HERB005165;HERB006754;HERB003616;HERB001249;HERB006340	Lycium barbarum;Liriope muscari;Capsicum annuum;Aristolochia mollissima;Aristolochia manshuriensis;Ophiopogon japonicus;Phellodendron japonicum;Solanum indicum;Meconopsis horridula;Rhizoma Fagopyri Cymosi;Radix Solani melongee;Bulbus Allii Macrostemi;Flos Daturae;Rhizoma Anemarrhee;Caulis Piperis Kadsurae；Caulis Piperis futokadsurae;Fructus Polygoni Orientalis;Rhizoma Polygoti Odorati;Herba Humul…	3.97			284.128	324.8	0.2	POS	[M+H]+	level1	2.7563e+07
Syringaldehyde	123;155.1;95	C9H10O4	134-96-3	KCDXJAYRVLXPFO-UHFFFAOYSA-N		HMDB0258653	8655	Shikimates and Phenylpropanoids	Phenolic acids (C6-C1)	Cinnamic acids and derivatives	HERB002052;HERB000881;HERB001175;HERB001211;HERB001246;HERB001394;HERB001876;HERB002040;HERB002062;HERB002983;HERB003526;HERB003658;HERB004005;HERB004513;HERB005059;HERB005362;HERB005375;HERB005392;HERB005519;HERB005782;HERB005894;HERB006773;HERB007046;HERB007064;HERB001641	Ramulus Euonymi;Radix Aconiti;Semen Sojae Praeparata;Radix Codonopsis pilosulae;Cortex Illicii;Radix Angelicae Pubescentis;flos puerariae lobatae;Fructus Choerospondiatis;Ramulus Cinmomi;Herba Schizonepetae;Rhizoma Phragmitis;Herba Ephedrae;Casearia membranacea;Cortex Fraxini;/;Hibiscus taiwanensis;Taraxacum formosanum;Lignum Santaii Albi;Semen Lepiddi seu Descurainiae;Fructus Evodiae;Herba Asari…	3.97			183.065	273.5	0.3	POS	[M+H]+	level1	8.40106e+06
gamma-Glutamylphenylalanine	120.1;166.1;84	C14H18N2O5	7432-24-8	XHHOHZPNYFQJKL-UHFFFAOYSA-N		HMDB0000594	558649	Amino acids and Peptides	Small peptides	Dipeptides			3.97			295.129	228.5	0.1	POS	[M+H]+	level1	2.25344e+07
Caprolactam	114.1;95;113.1	C6H11NO	105-60-2	JBKVHLHDHHXQEQ-UHFFFAOYSA-N	C06593	HMDB0062769	7768	Alkaloids	Lysine alkaloids	Piperidine alkaloids	HERB000185;HERB001217;HERB002209	Phallus impudicus;/;Semen Glycine Max	3.97			114.091	220.6	0.6	POS	[M+H]+	level1	7.75632e+06
Phenylalanine	120.1;166.1;148.1	C9H11NO2	63-91-2	COLNVLDHVKWLRT-QMMMGPOBSA-N	C00079	HMDB0000159	6140	Amino acids and Peptides	Small peptides	Aminoacids	HERB002276;HERB000162;HERB000330;HERB000497;HERB000508;HERB000853;HERB000881;HERB000992;HERB001175;HERB001211;HERB001235;HERB001783;HERB002044;HERB002045;HERB002189;HERB003441;HERB003851;HERB004184;HERB004488;HERB004551;HERB004692;HERB004864;HERB005289;HERB006820;HERB006993;HERB001885	Flos Carthami;Radix Stemoe;Rhizoma Pinelliae;semen arecae;herba Menthae;Codonopsis tangshen;Radix Aconiti;Ficus simplicissima;Semen Sojae Praeparata;Radix Codonopsis pilosulae;Medulla Junci;Rehmannia glutinosa [Syn. Rehmannia glutinosa f. huechingensis];Plastrum Testudinis;Colla carapacis et plastri testudinis;Semen Juglandis;Cornu Saigae Tataricae;Flos Mume;Lycium barbarum;Fagopyrum esculentum;C…	3.97			166.086	102.1	0.3	POS	[M+H]+	level1	3.6765e+06
Nicotinamide	123.1;105.1;80	C6H6N2O	98-92-0	DFPAKSUCGFBDDF-UHFFFAOYSA-N	C00153	HMDB0001406	936	Alkaloids	Nicotinic acid alkaloids	Pyridine alkaloids	HERB001333;HERB003618;HERB004849;HERB005564;HERB006908;HERB000185;HERB000096;HERB004184;HERB005375;HERB005477;HERB005826;HERB006061;HERB006875;HERB007023;HERB006962	Cordyceps;Semen Phaseoli Radiati;fructus hippophae;Rhizoma Smilacis Glabrae;Rhizoma Alismatis;Phallus impudicus;Austrotaxus spicata;Lycium barbarum;Taraxacum formosanum;Semen Hyoscyami;Stigma Croci;/;Crocus sativus;Rhizoma Anemarrhee;Armillariella mellea	3.97			123.055	95.3	0.3	POS	[M+H]+	level1	7.03349e+06
Nicotinate	124;123.1;123.1	C6H5NO2	59-67-6	PVNIIMVLHYAWGP-UHFFFAOYSA-N	C00253	HMDB0001488	938	Alkaloids	Nicotinic acid alkaloids	Pyridine alkaloids	HERB000161;HERB000182;HERB000323;HERB000868;HERB000879;HERB000881;HERB001101;HERB001104;HERB001164;HERB001210;HERB001211;HERB001249;HERB001333;HERB001355;HERB001357;HERB001448;HERB001914;HERB001915;HERB001937;HERB001981;HERB002209;HERB002250;HERB002376;HERB002428;HERB002524;HERB002560;HERB002690;HERB002714;HERB002727;HERB002833;HERB002876;HERB003142;HERB003210;HERB003232;HERB003341;HERB003618;HER…	Semen Lablab Album;Rhizoma Typhonii;Radix Isatidis seu Baphicacanthi;Fructus Meliae Toosendan;/;Radix Aconiti;Folium Isatidis;Bulbus Allii;Fructus Zizyphi Jujubae;Radix Angelicae sinensis;Radix Codonopsis pilosulae;Cortex Lycii Radicis;Cordyceps;Exocarpium Benincasae;/;Herba Clinopodii;Lycium chinense;Fructus Lycii;Equisetum palustre;/;Semen Glycine Max;Herba Fragariae;/;Exocarpium Citri grandis;…	3.97			124.039	65.5	0.1	POS	[M+H]+	level1	7.01317e+06
2-Hydroxyadenine	152.1;121.1;97.1	C5H5N5O	3373-53-3	DRAVOWXCEBXPTN-UHFFFAOYSA-N		HMDB0000403	76900	Alkaloids	Pseudoalkaloids	Purine alkaloids	HERB000129;HERB000139	Fructus Crotonis;/	3.97			152.057	48.1	0.2	POS	[M+H]+	level1	5.59189e+06
Sucrose	85;164.1;127	C12H22O11	57-50-1	CZMRCDWAGMRECN-UGDNZRGBSA-N	C00089	HMDB0000258	5988	Carbohydrates	Saccharides	Disaccharides	HERB000450;HERB000850;HERB002377;HERB005526;HERB000093;HERB000267;HERB000305;HERB000323;HERB000766;HERB000767;HERB000800;HERB000842;HERB000849;HERB000887;HERB000888;HERB000892;HERB000940;HERB000960;HERB001081;HERB001101;HERB001164;HERB001244;HERB001259;HERB001287;HERB001321;HERB001361;HERB001409;HERB001428;HERB001622;HERB001711;HERB001765;HERB001876;HERB002040;HERB002052;HERB002092;HERB002250;HER…	Lablab niger;Paeonia veitchii;Tadehagi triquetrum;Marsdenia tenacissima;Fritillaria unibracteata;Radix Paeoniae Alba;Radix Angelicae Dahuricae;Radix Isatidis seu Baphicacanthi;Plantago asiatica;Herba Plantaginis;Radix Paeoniae Rubra;/;Bulbus Fritillariae Cirrhosae;Radix chuanxiong；Rhizoma Chuanxiong;Dipsacus asperoides;Herba Sedi sarmentosi;Acanthopanax senticosus [Syn. Eleutherococcus senticosus…	3.97			325.113	45.6	0.8	POS	[M-H2O+H]+	level1	2.11556e+07
Oleic acid	281.2	C18H34O2	112-80-1	ZQPPMHVWECSIRJ-KTKRTIGZSA-N	C00712	HMDB0000207	445639	Fatty acids	Fatty Acids and Conjugates	Unsaturated fatty acids	HERB003018;HERB001022;HERB000484;HERB000868;HERB002044;HERB003091;HERB004407;HERB004971;HERB005338;HERB002040;HERB003072;HERB001232;HERB002399;HERB005059;HERB006326;HERB006280;HERB000129;HERB000134;HERB000161;HERB000182;HERB000185;HERB000186;HERB000253;HERB000276;HERB000277;HERB000278;HERB000285;HERB000305;HERB000311;HERB000325;HERB000330;HERB000338;HERB000377;HERB000418;HERB000432;HERB000497;HER…	/;Gerbera anandria [Syn. Leibnitzia anandria ];Carapax Trionycis;Fructus Meliae Toosendan;Plastrum Testudinis;Tupistra chinensis;Fructus Syzygii;Fructus Cnidii;Cynomorium songaricum;Fructus Choerospondiatis;/;Physalis peruviana;Juglans regia;/;Semen Lini;Radix Scrophulariae;Fructus Crotonis;/;Semen Lablab Album;Rhizoma Typhonii;Phallus impudicus;Semen Ginkgo;Aquilaria sinensis;/;Perilla frutescen…	3.97			281.249	564.1	0.5	NEG	[M-H]-	level1	5.6352e+07
Palmitic acid	255.2	C16H32O2	57-10-3	IPCSVZSSVZVIGE-UHFFFAOYSA-N	C00249	HMDB0000220	985	Fatty acids	Fatty Acids and Conjugates	Branched fatty acids	HERB001719;HERB002094;HERB004407;HERB006995;HERB001034;HERB000185;HERB000939;HERB001794;HERB002367;HERB002497;HERB004209;HERB004831;HERB004980;HERB005260;HERB006400;HERB006406;HERB007028;HERB007029;HERB007097;HERB007099;HERB007106;HERB007128;HERB000129;HERB000139;HERB000164;HERB000267;HERB000305;HERB000408;HERB000472;HERB000484;HERB000497;HERB000508;HERB000638;HERB000767;HERB000842;HERB000868;HER…	Herba Speranskiae tuberculatae;Spora Lygodii;Fructus Syzygii;Radix Hedysari Preparata;/;Phallus impudicus;Corium Erinacei Seu Hemiechianus;Caro Verci;Os Tigris;Testis et Penis Canis familiaris;Bos taurus domesticus, Bubalus bubalis;Ootheca Mantidis;Musculus Bungari;Oleum Terebinthinae;Caro caprae seu ovis;Radix Rumicis japonici;/;Resina Olibani Praparata;Crassum intestinum Porci;Bilis Porci;Pig's…	3.97			255.233	562.2	0.2	NEG	[M-H]-	level1	9.24892e+07
Methyl pentadecanoate	255.2	C16H32O2	7132-64-1	XIUXKAZJZFLLDQ-UHFFFAOYSA-N			23518	Fatty acids	Fatty esters	Wax monoesters	HERB005444;HERB006844	Radix Trichosanthis;Gmelina arborea	3.97			255.233	562.2	0.2	NEG	[M-H]-	level1	9.24892e+07
cis-9-Palmitoleic acid	253.2	C16H30O2	373-49-9	SECPZKHBENQXJG-FPLPWBNLSA-N	C08362	HMDB0003229	445638	Fatty acids	Fatty Acids and Conjugates	Unsaturated fatty acids	HERB000185;HERB006280;HERB000121;HERB000329;HERB000749;HERB000973;HERB001783;HERB001952;HERB003070;HERB003725;HERB004004;HERB004021;HERB004609;HERB005148;HERB005306;HERB006236;HERB006572;HERB006700;HERB000134;HERB000186;HERB000305;HERB000323;HERB000330;HERB000497;HERB000777;HERB000842;HERB001164;HERB001247;HERB002040;HERB002276;HERB002319;HERB002424;HERB002640;HERB003027;HERB003156;HERB003174;HER…	Phallus impudicus;Radix Scrophulariae;Macadamia ternifolia;Aloe vera var. chinensis;Fructus Perillae Preparata;Hippophae rhamnoides;Rehmannia glutinosa [Syn. Rehmannia glutinosa f. huechingensis];/;Semen Cassiae;Fructus Viticis;Resi myrrhae;Fructus Chaenomelis;Radix Ginseng;Trichosanthes rosthornii [Syn. Trichosanthes uniflora];Fructus Perillae;Prunus armeniaca;Alpinia oxyphylla;Elaeis guineensis…	3.97			253.218	541.1	1.1	NEG	[M-H]-	level1	2.86395e+07
(1S,4aR,10aR)-1,4a,7-trimethyl-7-vinyl-3,4,4b,5,6,9,10,10a-octahydro-2H-phenanthrene-1-carboxylic acid	301.2;79;300.3	C20H30O2	471-74-9	MHVJRKBZMUDEEV-KGQMWYBFSA-N			45783058	Terpenoids	Diterpenoids	Pimarane and Isopimarane diterpenoids	HERB000934;HERB003755;HERB004638;HERB005551;HERB000825;HERB000912;HERB001876;HERB002371;HERB002686;HERB003459;HERB004434;HERB004674;HERB006290;HERB002736;HERB000253;HERB001705;HERB005287	Acanthopanax trifoliatus;Gerbera piloselloides;Chamaecyparis pisifera;Aralia cordata;Sabina vulgaris;Sagittaria sagittifolia;flos puerariae lobatae;Fructus Piperis;Podocarpus imbricatus;Cryptomeria fortunei;Daemonorops draco;Thuja standishii;Sanguis Draconis;Illicium jiadifengpi;Aquilaria sinensis;Apis mellifera ligustica;Styrax	3.97			301.218	537.8	1	NEG	[M-H]-	level1	4.65399e+07
Dodecanoic acid	199.2	C12H24O2	143-07-7	POULHZVOKOAJMA-UHFFFAOYSA-N	C02679	HMDB0000638	3893	Fatty acids	Fatty Acids and Conjugates	Branched fatty acids	HERB004518;HERB001037;HERB001765;HERB002168;HERB002993;HERB003027;HERB003648;HERB003658;HERB003851;HERB004021;HERB004766;HERB005286;HERB005318;HERB005710;HERB005742;HERB005820;HERB006335;HERB006656;HERB006844;HERB000592;HERB002713;HERB006023;HERB000036;HERB000129;HERB000134;HERB000139;HERB000230;HERB000276;HERB000277;HERB000278;HERB000284;HERB000311;HERB000329;HERB000338;HERB000417;HERB000472;HER…	/;Euphorbia wallichii;Poria;/;/;Semen Citri Reticulatae;Fructus Aristolochiae;Herba Ephedrae;Flos Mume;Fructus Chaenomelis;Cephalotaxus fortunei;Caulis Perillae Frutescentis;Ziziphus jujuba var. spinosa;Ficus carica;Fructus Mume;Citrullus vulgaris [Syn. Citrullus lanatus ];Herba Commelie;Lycopersicon esculentum var. cerasiforme;Gmelina arborea;Alpinia katsumadai;herba centellae;Oleum Linderae;Ard…	3.97			199.17	507.7	0	NEG	[M-H]-	level1	4.82178e+08
hexyl hexanoate	199.2	C12H24O2	6378-65-0	NCDCLPBOMHPFCV-UHFFFAOYSA-N			22873	Fatty acids	Fatty esters	Wax monoesters	HERB003156;HERB003232;HERB004021	/;fructus Capsici;Fructus Chaenomelis	3.97			199.17	507.7	0	NEG	[M-H]-	level1	4.82178e+08
9-Oxooctadecanoic acid	297.2;181.2;253.3	C18H34O3	4114-74-3	KNYQSFOUGYMRDE-UHFFFAOYSA-N		HMDB0030979	3083831	Fatty acids	Fatty Acids and Conjugates	Other Octadecanoids			3.97			297.244	503.7	0.3	NEG	[M-H]-	level1	2.93546e+08
13(S)-HODE	295.2;277.2;278.2	C18H32O3	29623-28-7	HNICUWMFWZBIFP-IRQZEAMPSA-N	C14762	HMDB0004667	6443013	Fatty acids	Octadecanoids	Other Octadecanoids	HERB003371;HERB002560	Hernandia sonora [Syn. Hernandia ovigera ];Radix Astragali	3.97			295.228	476.3	0.7	NEG	[M-H]-	level1	2.39749e+08
10-Undecenoic acid	183.1;139.1	C11H20O2	1333-28-4	FRPZMMHWLSIFAZ-UHFFFAOYSA-N	C13910	HMDB0033724	5634	Fatty acids	Fatty Acids and Conjugates	Unsaturated fatty acids	HERB000604	Radix Aconiti Kusnezoffii	3.97			183.139	466.8	1	NEG	[M-H]-	level1	6.51683e+06
9-hydroxy-7-isopropyl-1,4a-dimethyl-2,3,4,9,10,10a-hexahydrophenanthrene-1-carboxylic acid	315.1;315.2;297.2	C20H28O3		GPFVBJYXFRIOFB-UHFFFAOYSA-N			10448477	Terpenoids	Diterpenoids	Podocarpane diterpenoids			3.97			315.197	460.3	1.5	NEG	[M-H]-	level1	2.46627e+06
(1R,2R,4aR,8aS)-1-[2-(3-furyl)ethyl]-2,4a,5-trimethyl-2,3,4,7,8,8a-hexahydronaphthalene-1-carboxylic acid	315.1;315.2;297.2	C20H28O3	50816-25-6	TUMLDZXQVLUMQL-DJABAAGCSA-N			23872147	Terpenoids	Diterpenoids	Colensane and Clerodane diterpenoids			3.97			315.197	460.3	1.5	NEG	[M-H]-	level1	2.46627e+06
Pelargonic acid	157.1;100.9	C9H18O2	112-05-0	FBUKVWPVBMHYJY-UHFFFAOYSA-N	C01601	HMDB0000847	8158	Fatty acids	Fatty Acids and Conjugates	Branched fatty acids	HERB000134;HERB000284;HERB000305;HERB000472;HERB000638;HERB000842;HERB000881;HERB001165;HERB001211;HERB001309;HERB001360;HERB001394;HERB001622;HERB001750;HERB001783;HERB001901;HERB001952;HERB002062;HERB002345;HERB002371;HERB002428;HERB002472;HERB002483;HERB002563;HERB002700;HERB002896;HERB002962;HERB002993;HERB003156;HERB003164;HERB003166;HERB003193;HERB003431;HERB003439;HERB003444;HERB003582;HER…	/;/;Radix Angelicae Dahuricae;Herba Polygoni Avicularis;Radix Bupleuri;/;Radix Aconiti;/;Radix Codonopsis pilosulae;Flos Caryophylli;Fructus Malvae;Radix Angelicae Pubescentis;Radix Saposhnikoviae divaricatae;Exodermis Poria;Rehmannia glutinosa [Syn. Rehmannia glutinosa f. huechingensis];/;/;Ramulus Cinmomi;Hericium erinaceus;Fructus Piperis;Exocarpium Citri grandis;flos Sophorae;Phellodendron am…	3.97			157.124	450.4	0.5	NEG	[M-H]-	level1	2.90388e+08
2-[(2S,4aR,8aS)-2-hydroxy-4a-methyl-8-methylene-decalin-2-yl]prop-2-enoic acid	249.1;205.2	C15H22O3		WQMBCGHXXVLQTE-CFVMTHIKSA-N			23757244	Terpenoids	Sesquiterpenoids	Eudesmane sesquiterpenoids			3.97			249.15	434.4	1.2	NEG	[M-H]-	level1	2.26111e+07
1,3,5,6-tetrahydroxy-2-methyl-anthracene-9,10-dione	119.1;285;179	C15H10O6	80368-74-7	JCZGUFVZKUDRMM-UHFFFAOYSA-N			86012754	Polyketides	Polycyclic aromatic polyketides	Anthraquinones and anthrones	HERB002329	Knoxia valerianoides	3.97			285.041	415.4	1.1	NEG	[M-H]-	level1	2.16584e+08
3-(2,6-dimethoxyphenyl)-1-(4-hydroxyphenyl)propan-1-one	285.1;134;120	C17H18O4	1057666-04-2	BRIOVNZRUNCVKT-UHFFFAOYSA-N			42607673	Shikimates and Phenylpropanoids	Flavonoids	Chalcones	HERB002515;HERB003796	Artemisia annua;/	3.97			285.113	396.1	0.2	NEG	[M-H]-	level1	1.02431e+09
Liquiritigenin	119.1;135;255.1	C15H12O4	578-86-9	FURUXTVZLHCCNA-AWEZNQCLSA-N	C09762	HMDB0029519	114829	Shikimates and Phenylpropanoids	Flavonoids	Flavanones	HERB001705;HERB000323;HERB000892;HERB001779;HERB001876;HERB002309;HERB002534;HERB002846;HERB003504;HERB004783;HERB006633;HERB000762;HERB000921;HERB001355;HERB002000;HERB002614;HERB002714;HERB002850;HERB002970;HERB003535;HERB003803;HERB005249;HERB006280;HERB006926;HERB006990	Apis mellifera ligustica;Radix Isatidis seu Baphicacanthi;Herba Sedi sarmentosi;Radix Glycyrrhizae;flos puerariae lobatae;/;Rhizoma Polygoti;Lignum Dalbergiae odoriferae Rosewood;Radix Rhapontici;Radix Notoginseng;/;Epimedium koreanum;Robinia pseudoacacia;Exocarpium Benincasae;Glycyrrhiza glabra;Cicer arietinum;Caulis Millettiae;Dalbergia odorifera;/;Fructus Liquidambaris;Datura innoxia;Dalbergia…	3.97			255.066	333.4	0.3	NEG	[M-H]-	level1	1.26037e+07
3-(2,4-dihydroxy-6-methoxy-phenyl)-1-(4-hydroxyphenyl)propan-1-one	139;147;151	C16H16O5	119425-91-1	AQMBVNGTZRFEPF-UHFFFAOYSA-N			13939318	Shikimates and Phenylpropanoids	Flavonoids	Chalcones	HERB000767;HERB000887	Herba Plantaginis;Radix chuanxiong；Rhizoma Chuanxiong	3.97			287.092	329.5	0.3	NEG	[M-H]-	level1	8.18429e+07
Methyl Paraben	151;136;92	C8H8O3	99-76-3	LXCFILQKKLGQFO-UHFFFAOYSA-N	D01400	HMDB0032572	7456	Shikimates and Phenylpropanoids	Phenolic acids (C6-C1)	Simple phenolic acids	HERB001198;HERB002926;HERB003837;HERB005569;HERB006387;HERB006741;HERB000253;HERB003039;HERB003091;HERB003384;HERB004639;HERB005366;HERB005375;HERB005826;HERB006875	Vitex rotundifolia [Syn. Vitex trifollia var. simplicifolia ];Flos Trollii chinensis;Radix Ranunculi Terti;/;Flos Daturae;Herba Houttuyniae;Aquilaria sinensis;Herba Cichorii;Tupistra chinensis;Radix Zanthoxyli;Phellodendron japonicum;Phellodendron amurense var. wilsonii;Taraxacum formosanum;Stigma Croci;Crocus sativus	3.97			151.04	323.4	0.9	NEG	[M-H]-	level1	1.8933e+07
7,2′-Dihydroxy-3′,4′-dimethoxyisoflavan 7-O-β-D-glucoside	93;301.1;463.2	C23H28O10	94367-43-8	SXHOGLPTLQBGDO-ZPHFBNLKSA-N			125142	Shikimates and Phenylpropanoids	Isoflavonoids	Isoflavanones	HERB001938;HERB002040;HERB002560;HERB003908	Flos Eriocauli;Fructus Choerospondiatis;Radix Astragali;Astragalus mongholicus	3.97			463.161	318.8	0.7	NEG	[M-H]-	level1	3.54053e+07
Valeric acid	101.1;73;59	C5H10O2	109-52-4	NQPDZGIKBAWPEJ-UHFFFAOYSA-N	C00803	HMDB0000892	7991	Fatty acids	Fatty Acids and Conjugates	Branched fatty acids	HERB001357;HERB001801;HERB002309;HERB002345;HERB002962;HERB005150;HERB002875;HERB003437;HERB004472;HERB004479;HERB004694;HERB005659;HERB005742;HERB000638;HERB001171;HERB002094;HERB003232;HERB003439;HERB003837;HERB004350;HERB004469;HERB004834;HERB005022;HERB007111	/;Radix seu Rhizoma rdostachyos;/;Hericium erinaceus;Flos Lonicerae;Flos Lonicerae;Radix Seu Rhizoma Valerianae;Radix Smilacis;Semen Euryales;Radix et Rhizoma Notopterygii;Cortex Cinmomi;Radix Clematidis;Fructus Mume;Radix Bupleuri;/;Spora Lygodii;fructus Capsici;Flos Campsis;Radix Ranunculi Terti;Folium Eriobotryae;Semen Pharbitidis;Folium Mori;Rhizoma Cimicifugae;Succus Bambusae	3.97			101.061	306.8	1	NEG	[M-H]-	level1	2.91128e+07
Propylgallate	153.1;152;211.1	C10H12O5	121-79-9	ZTHYODDOHIVTJV-UHFFFAOYSA-N	C11155	HMDB0033835	4947	Shikimates and Phenylpropanoids	Phenolic acids (C6-C1)	Shikimic acids and derivatives	HERB000800	Radix Paeoniae Rubra	3.97			211.061	306	0.7	NEG	[M-H]-	level1	6.96429e+06
4-Hydroxybenzaldehyde	121	C7H6O2	123-08-0	RGHHSNMVTDWUBI-UHFFFAOYSA-N	C00633	HMDB0011718	126	Shikimates and Phenylpropanoids	Phenolic acids (C6-C1)	Shikimic acids and derivatives	HERB000094;HERB000198;HERB001198;HERB005310;HERB005750;HERB005756;HERB000192;HERB000216;HERB000323;HERB000338;HERB000868;HERB001876;HERB002941;HERB003526;HERB003837;HERB004068;HERB004402;HERB004853;HERB005017;HERB005059;HERB005258;HERB005447;HERB005519;HERB006773;HERB000580;HERB001399;HERB001591;HERB001641;HERB002263;HERB002839;HERB002991;HERB003091;HERB003361;HERB003528;HERB004345;HERB004407;HER…	Uvaria chamae;Plumbago zeylanica;Vitex rotundifolia [Syn. Vitex trifollia var. simplicifolia ];Physalis alkekengi;Zaocys;/;Bulbus Lilii ;/;Radix Isatidis seu Baphicacanthi;Herba Scutellariae barbatae;Fructus Meliae Toosendan;flos puerariae lobatae;Rhizoma Fagopyri Cymosi;Rhizoma Phragmitis;Radix Ranunculi Terti;Herba Equiseti Hiemalis;pollen typhae;Fructus Amomi;Rhizoma Zingiberis Recens;/;/;Radi…	3.97			121.03	268	1.1	NEG	[M-H]-	level1	3.2225e+08
Dihydroxyacetone	89;43;59	C3H6O3	96-26-4	RXKJFZQQPQGTFL-UHFFFAOYSA-N	C00184	HMDB0001882	670	Carbohydrates	Saccharides	Monosaccharides	HERB005318;HERB002424;HERB007111	Ziziphus jujuba var. spinosa;Pericarpium Zanthoxyli;Succus Bambusae	3.97			89.0245	48.4	1.3	NEG	[M-H]-	level1	1.51359e+08
2,4-Dihydroxybutanoic acid	119;75;57	C4H8O4	1518-62-3	UFYGCFHQAXXBCF-UHFFFAOYSA-N		HMDB0000360	192742	Fatty acids	Fatty Acids and Conjugates	Hydroxy fatty acids			3.97			119.035	47.5	1.4	NEG	[M-H]-	level1	6.46997e+07
(-)-Quinicacid	191.1;190.1;85	C7H12O6	115919-31-8	AAWZDTNXLSGCEK-WYWMIBKRSA-N	C00296	HMDB0003072							3.97			191.056	46.6	1.7	NEG	[M-H]-	level1	1.51079e+07
Phthalic acid mono-2-ethylhexyl ester	149;150;95.1	C16H22O4	4376-20-9	DJDSLBVSSOQSLW-UHFFFAOYSA-N	C03343	HMDB0013248	20393	Shikimates and Phenylpropanoids	Phenolic acids (C6-C1)	Shikimic acids and derivatives	HERB001067	Lagerstroemia speciosa	3.96			279.159	471.7	0.1	POS	[M+H]+	level1	6.4344e+07
5-Hydroxy-7,8-dimethoxyflavone,Moslosooflavone	299.1;191;209	C17H14O5	3570-62-5	IHLSBQVBFDTNTC-UHFFFAOYSA-N			188316	Shikimates and Phenylpropanoids	Flavonoids	Flavones	HERB000338;HERB002563;HERB002817;HERB004993;HERB000884;HERB006045	Herba Scutellariae barbatae;Radix Scutellariae;Dracaena cochinchinensis;Andrographis elongata;Herba andrographitis;Herba Elsholtziae	3.96			299.092	422.6	0.8	POS	[M+H]+	level1	1.30072e+07
Aurantiamide acetate	105;194.1;224.1	C27H28N2O4	56121-42-7	VZPAURMDJZOGHU-SKCDSABHSA-N			124319	Amino acids and Peptides	Small peptides	Dipeptides	HERB000221;HERB000879;HERB001713;HERB003282;HERB005509;HERB007023;HERB000521;HERB001211;HERB001556;HERB001912;HERB002515;HERB003175;HERB000822;HERB000835;HERB000836;HERB000881;HERB000993;HERB001249;HERB001861;HERB001901;HERB001928;HERB002224;HERB002896;HERB003979;HERB004470;HERB004539;HERB004663;HERB006997;HERB007100	Herba Patriniae;/;Herba Pteridis multifidae;/;Herba Acalyphae;Rhizoma Anemarrhee;Artocarpus heterophyllus;Radix Codonopsis pilosulae;Herba Centipedae;Lycium chinense;Artemisia annua;Picria felterrae;Fructus Leonuri;Folium Clerodentri trichotomi;Clerodendron trichotomum;Radix Aconiti;Rubus alceaefolius;Cortex Lycii Radicis;Herba Pegaeophyti Scapiflorae;/;/;/;Herba Inulae;Changium smyrnioides;Lythr…	3.96			445.213	416.7	0.8	POS	[M+H]+	level1	2.64591e+07
Isoliquiritigenin	257.1;137;147	C15H12O4	961-29-5	DXDRHHKMWQZJHT-FPYGCLRLSA-N	C08650	HMDB0037316	638278	Shikimates and Phenylpropanoids	Flavonoids	Chalcones	HERB002309;HERB002534;HERB002560;HERB002714;HERB002846;HERB007114;HERB007023;HERB000323;HERB000638;HERB000892;HERB000921;HERB001355;HERB001393;HERB001705;HERB001779;HERB001876;HERB001985;HERB002000;HERB002119;HERB002362;HERB002614;HERB002983;HERB003063;HERB003091;HERB003174;HERB003435;HERB003494;HERB003618;HERB004693;HERB005131;HERB005249;HERB006191;HERB006329;HERB006633;HERB006827;HERB006926;HER…	/;Rhizoma Polygoti;Radix Astragali;Caulis Millettiae;Lignum Dalbergiae odoriferae Rosewood;Radix Boehmeriae;Rhizoma Anemarrhee;Radix Isatidis seu Baphicacanthi;Radix Bupleuri;Herba Sedi sarmentosi;Robinia pseudoacacia;Exocarpium Benincasae;Tephrosia toxicaria;Apis mellifera ligustica;Radix Glycyrrhizae;flos puerariae lobatae;Rhizoma Dryopteris crassirhizomae;Glycyrrhiza glabra;Cortex erythrie;All…	3.96			257.081	376.4	0.5	POS	[M+H]+	level1	1.52671e+07
7-methoxy-9,10-dihydrophenanthrene-2,5-diol	243.1;149.1;133.1	C15H14O3	87530-30-1	RDKDIPDDUFMMMT-UHFFFAOYSA-N	C10257		442702	Shikimates and Phenylpropanoids	Phenanthrenoids	Phenanthrenes	HERB002591;HERB003931;HERB000216	Rhizoma Dioscoreae bulbiferae;Dendrobium densiflorum;/	3.96			243.102	367.3	0.2	POS	[M+H]+	level1	4.27585e+08
(±)-Naringenin	137.1;273.1;153	C15H12O5	67604-48-2|480-41-1	FTVWIRXFELQLPI-UHFFFAOYSA-N		HMDB0242579	932	Shikimates and Phenylpropanoids	Flavonoids	Flavanones	HERB000249;HERB000377;HERB000508;HERB000775;HERB000800;HERB000990;HERB001171;HERB001357;HERB001378;HERB001406;HERB001556;HERB001695;HERB001705;HERB001713;HERB001779;HERB001801;HERB001903;HERB001920;HERB001942;HERB001943;HERB002040;HERB002052;HERB002309;HERB002376;HERB002428;HERB002466;HERB002714;HERB002876;HERB003028;HERB003031;HERB003153;HERB003299;HERB003658;HERB003659;HERB003821;HERB003851;HER…	Prunus mume;Cedrus atlantica;herba Menthae;Pericarpium Citri Reticulatae;Radix Paeoniae Rubra;Piper crassinervium;/;/;Fructus Amomi Rotundus;Anacardium occidentale;Herba Centipedae;/;Apis mellifera ligustica;Herba Pteridis multifidae;Radix Glycyrrhizae;Radix seu Rhizoma rdostachyos;Cudrania cochinchinensis;Broussonetia papyrifera;Rhizoma Dryriae;/;Fructus Choerospondiatis;Ramulus Euonymi;/;/;Exoc…	3.96			273.076	356.4	0.7	POS	[M+H]+	level1	2.8251e+07
Naringenin chalcone	137.1;273.1;153	C15H12O5	5071-40-9	YQHMWTPYORBCMF-ZZXKWVIFSA-N	C06561	HMDB0029631	5280960	Shikimates and Phenylpropanoids	Flavonoids	Chalcones	HERB000028;HERB004345	Cassia absus;Humulus lupulus	3.96			273.076	356.4	0.7	POS	[M+H]+	level1	2.8251e+07
12-Methyltridecanoic acid	227.2	C14H28O2	2724-57-4	YYVJAABUJYRQJO-UHFFFAOYSA-N		HMDB0031072	520298	Fatty acids	Fatty Acids and Conjugates	Branched fatty acids	HERB003174;HERB003431;HERB004191	Semen armeniacae amarum;/;Fructus Arctii lappae	3.96			227.202	537.8	0.1	NEG	[M-H]-	level1	4.50399e+08
ethyl octanoate	171.1	C10H20O2	106-32-1	YYZUSRORWSJGET-UHFFFAOYSA-N	C12292		7799	Fatty acids	Fatty esters	Wax monoesters	HERB000881;HERB001211;HERB005809;HERB004218;HERB005338;HERB005434;HERB002365;HERB003348;HERB004021;HERB004068;HERB004102;HERB004785;HERB005825	Radix Aconiti;Radix Codonopsis pilosulae;Radix Codonopsis pilosulae;Radix Achyranthis bidentatae;Cynomorium songaricum;Radix Asparagi;Herba Saxifragae;Semen Litchi;Fructus Chaenomelis;Herba Equiseti Hiemalis;Radix Adenophorae;/;Cacumen Tamaricis	3.96			171.139	471.7	0.6	NEG	[M-H]-	level1	1.82978e+08
Continentalic acid	301.2;79;300.3	C20H30O2	19889-23-7	MHVJRKBZMUDEEV-UHFFFAOYSA-N			10116	Terpenoids	Diterpenoids	Pimarane and Isopimarane diterpenoids	HERB000934;HERB003755;HERB004638;HERB005551;HERB000825;HERB000912;HERB001876;HERB002371;HERB002686;HERB003459;HERB004434;HERB004674;HERB006290;HERB002736;HERB000253;HERB001705;HERB005287	Acanthopanax trifoliatus;Gerbera piloselloides;Chamaecyparis pisifera;Aralia cordata;Sabina vulgaris;Sagittaria sagittifolia;flos puerariae lobatae;Fructus Piperis;Podocarpus imbricatus;Cryptomeria fortunei;Daemonorops draco;Thuja standishii;Sanguis Draconis;Illicium jiadifengpi;Aquilaria sinensis;Apis mellifera ligustica;Styrax	3.96			301.218	537.8	1	NEG	[M-H]-	level1	4.65399e+07
Glyceraldehyde	89;43;59	C3H6O3	56-82-6	MNQZXJOMYWMBOU-UHFFFAOYSA-N	C02154	HMDB0001051	751	Carbohydrates	Saccharides	Monosaccharides	HERB003232	fructus Capsici	3.96			89.0245	48.4	1.3	NEG	[M-H]-	level1	1.51359e+08
(E)-5-(1,2,4a,5-tetramethyl-2,3,4,7,8,8a-hexahydronaphthalen-1-yl)-3-methyl-pent-2-enoic acid	303.2;302.2;227.8	C20H32O2		NLVMTSRTOGOFQD-BUHFOSPRSA-N			12305534	Terpenoids	Diterpenoids	Colensane and Clerodane diterpenoids	HERB000479	Polyalthia longifolia var. pendula	3.96			303.233	540.5	1.4	NEG	[M-H]-	level1	1.82571e+06
Eicosapentaenoic acid	301.2;300.3;257.2	C20H30O2	10417-94-4	JAZBEHYOTPTENJ-JLNKQSITSA-N	C06428	HMDB0001999	446284	Fatty acids	Fatty Acids and Conjugates	Unsaturated fatty acids	HERB003210;HERB002481;HERB000497	Thallus Lamiriae;/;semen arecae	3.96			301.218	524	1.3	NEG	[M-H]-	level1	5.03865e+06
5,9-dimethyltetracyclo[11.2.1.01,10.04,9]hexadecane-5,14-dicarboxylic acid	333.2;246.2;123	C20H30O4		HITLMPHPGUZLGI-UHFFFAOYSA-N			494049	Terpenoids	Diterpenoids	Norkaurane diterpenoids	HERB001612	Annona squamosa	3.96			333.208	451.2	1.4	NEG	[M-H]-	level1	3.86069e+07
trans-2-Octenoic acid	141.1;59	C8H14O2	1871-67-6	CWMPPVPFLSZGCY-VOTSOKGWSA-N		HMDB0001568	5282714	Fatty acids	Fatty Acids and Conjugates	Unsaturated fatty acids	HERB000472;HERB000638;HERB002369;HERB002644;HERB002983;HERB006053	Herba Polygoni Avicularis;Radix Bupleuri;/;Agastache rugosus;Herba Schizonepetae;Lentinus edodes	3.96			141.092	414.9	0.7	NEG	[M-H]-	level1	2.6957e+07
3-phenyl-1-(2,4,6-trihydroxyphenyl)prop-2-en-1-one	240.1;239.1;241.1	C15H12O4	4197-97-1	LOYXTWZXLWHMBX-UHFFFAOYSA-N			460718	Shikimates and Phenylpropanoids	Flavonoids	Chalcones			3.96			255.066	402.2	0.6	NEG	[M-H]-	level1	3.448e+08
Dodecanedioic acid	229.1;211.1;167.1	C12H22O4	693-23-2	TVIDDXQYHWJXFK-UHFFFAOYSA-N	C02678	HMDB0000623	12736	Fatty acids	Fatty Acids and Conjugates	Dicarboxylic acids			3.96			229.145	398.5	0.6	NEG	[M-H]-	level1	1.65529e+08
Demethylnobiletin	387.1;139;235	C20H20O8	2174-59-6	DOFJNFPSMUCECH-UHFFFAOYSA-N		HMDB0037571	358832	Shikimates and Phenylpropanoids	Flavonoids	Flavones	HERB007034;HERB000508;HERB000007;HERB000096;HERB001235;HERB003044	Fructus Aurantii Immaturus;herba Menthae;Heteropappus altaicus;Austrotaxus spicata;Medulla Junci;Citrus reticulata	3.96			387.109	373.3	0.9	NEG	[M-H]-	level1	1.47009e+07
Loureirin C	135;136;271.1	C16H16O4	116384-24-8	LCKRZXFBCWYAKU-UHFFFAOYSA-N			14157896	Shikimates and Phenylpropanoids	Flavonoids	Chalcones	HERB003494	Dracaena draco	3.96			271.097	354.9	0.6	NEG	[M-H]-	level1	9.20121e+08
Royal jelly acid	185.1;141.1;57	C10H18O3	14113-05-4	QHBZHVUGQROELI-SOFGYWHQSA-N		HMDB0244269	5312738	Fatty acids	Fatty Acids and Conjugates	Hydroxy fatty acids	HERB001712;HERB001705	Apis cerana;Apis mellifera ligustica	3.96			185.118	342.4	0.7	NEG	[M-H]-	level1	2.38853e+07
Hesperidin methylchalcone	315.1;316.1;297.1	C29H36O15	24292-52-2	FDHNLHLOJLLXDH-JIYHLSBYSA-N			6436550	Shikimates and Phenylpropanoids	Flavonoids	Chalcones	HERB000580;HERB000775	Fructus Xanthii sibirici;Pericarpium Citri Reticulatae	3.96			623.199	306	1.2	NEG	[M-H]-	level1	1.04036e+08
Hydroxytyrosol acetate	162;177.1;177	C10H12O4	69039-02-7	FGJGLFPNIZXRLV-UHFFFAOYSA-N		HMDB0253298	155240	Shikimates and Phenylpropanoids	Phenylethanoids (C6-C2)	Phenylethanoids			3.96			177.056	300.2	1.3	NEG	[M-H2O-H]-	level1	7.91503e+06
2-Hydroxyhexanoic acid	131.1;85.1;87	C6H12O3	6064-63-7	NYHNVHGFPZAZGA-UHFFFAOYSA-N		HMDB0001624	99824	Fatty acids	Fatty Acids and Conjugates	Hydroxy fatty acids			3.96			131.071	261.5	1.6	NEG	[M-H]-	level1	4.53585e+06
Chlorogenic acid	191.1;233;353.1	C16H18O9	327-97-9	CWVRJTMFETXNAD-JUHZACGLSA-N	C00852	HMDB0003164	1794427	Shikimates and Phenylpropanoids	Phenylpropanoids (C6-C3)	Cinnamic acids and derivatives	HERB000242;HERB001901;HERB002309;HERB002713;HERB002896;HERB002962;HERB003031;HERB004520;HERB006471;HERB000580;HERB007006;HERB002035;HERB006040;HERB006041;HERB006122;HERB005483;HERB000244;HERB001981;HERB002483;HERB002490;HERB003454;HERB004832;HERB006470;HERB000858;HERB001171;HERB001409;HERB001579;HERB001938;HERB004834;HERB005900;HERB000137;HERB000162;HERB000403;HERB000472;HERB000767;HERB000884;HER…	Rhizoma Imperatae;/;/;herba centellae;Herba Inulae;Flos Lonicerae;Flos Chrysanthemi;Herba Artemisiae Annuae;Flos Chrysanthemi Indici;Fructus Xanthii sibirici;Vinca erecta;/;Helianthus annuus;Helianthus annuus;Herba Cirsii;Eupatorium rebaudianum;Imperata cylindrica var. major;/;Phellodendron amurense;/;Laggera alata;Fructus Mori;Chrysanthemum indicum;Cortex Eucommiae;/;Cortex Eucommiae;Rhizoma Cur…	3.96			353.088	241.5	1.8	NEG	[M-H]-	level1	4.81833e+06
D-Lactitol	89;59;101	C12H24O11	585-86-4	VQHSOMBJVWLPSR-JVCRWLNRSA-N	D08266	HMDB0040937	157355	Carbohydrates	Saccharides	Disaccharides			3.96			343.125	42.3	1.1	NEG	[M-H]-	level1	2.95407e+07
Maltitol	89;59;101	C12H24O11	585-88-6	VQHSOMBJVWLPSR-WUJBLJFYSA-N	D04845	HMDB0002928	493591	Carbohydrates	Saccharides	Disaccharides			3.96			343.125	42.3	1.1	NEG	[M-H]-	level1	2.95407e+07
Vanillin	136;151;137	C8H8O3	121-33-5	MWOOGOJBHIARFG-UHFFFAOYSA-N	C00755	HMDB0012308	1183	Shikimates and Phenylpropanoids	Phenolic acids (C6-C1)	Cinnamic acids and derivatives	HERB001219;HERB004401;HERB001754;HERB000090;HERB000162;HERB000323;HERB000338;HERB000497;HERB000638;HERB000767;HERB000775;HERB000868;HERB000879;HERB000887;HERB000903;HERB001032;HERB001074;HERB001101;HERB001198;HERB001210;HERB001235;HERB001309;HERB001713;HERB001729;HERB001852;HERB001876;HERB001952;HERB002052;HERB002483;HERB002640;HERB002957;HERB003039;HERB003070;HERB003091;HERB003127;HERB003136;HER…	Taraxacum obovatum;Taraxacum mongolicum;/;Benzoinum;Radix Stemoe;Radix Isatidis seu Baphicacanthi;Herba Scutellariae barbatae;semen arecae;Radix Bupleuri;Herba Plantaginis;Pericarpium Citri Reticulatae;Fructus Meliae Toosendan;/;Radix chuanxiong；Rhizoma Chuanxiong;Cortex Tooe Sinensis;/;Herba Cirsii Japonici;Folium Isatidis;Vitex rotundifolia [Syn. Vitex trifollia var. simplicifolia ];Radix Angel…	3.96			151.04	274.9	1	NEG	[M-H]-	level1	2.167e+07
Glutaric acid	87;131;113	C5H8O4	110-94-1	JFCQEDHGNNZCLN-UHFFFAOYSA-N	C00489	HMDB0000661	743	Fatty acids	Fatty Acids and Conjugates	Dicarboxylic acids	HERB004177;HERB004205;HERB005429	Eucalyptus citriodora;Bos taurus domesticus, Bubalus bubalis;Beta vulgaris	3.96			131.035	102	2	NEG	[M-H]-	level1	3.71329e+07
Uric Acid	167;124;152	C5H4N4O3	69-93-2	LEHOTFFKMJEONL-UHFFFAOYSA-N	C00366	HMDB0000289	1175	Alkaloids	Pseudoalkaloids	Purine alkaloids	HERB002209;HERB002665;HERB001358;HERB003031;HERB003336;HERB003638;HERB004194;HERB004226;HERB004608;HERB004618;HERB005732;HERB005943;HERB006475;HERB006763	Semen Glycine Max;Herba Abri;/;Flos Chrysanthemi;Castanea mollissima;Lasiosphaera seu Calvatia;Bos taurus domesticus, Bubalus bubalis;Bos taurus domesticus, Bubalus bubalis;Homo sapiens;Homo sapiens;Trogopterus xanthipes, Pteromys volans;Bos taurus domesticus;Vespertilio superans;Bombyx mori	3.96			167.021	48.4	1.5	NEG	[M-H]-	level1	3.65392e+06
3-Hydroxy-2-methylpyridine	110.1;109.1;108	C6H7NO	1121-25-1	AQSRRZGQRFFFGS-UHFFFAOYSA-N			70719	Alkaloids	Nicotinic acid alkaloids	Pyridine alkaloids	HERB003169;HERB003908;HERB006937;HERB002560;HERB005455	Picrasma quassioides [Syn. Picrasma ailanthoides];Astragalus mongholicus;Pinellia pedatisecta;Radix Astragali;Rhizoma Arisaematis	3.95			110.06	45.6	0.1	POS	[M+H]+	level1	1.44025e+07
2-(2-methoxyphenyl)chromen-4-one	253.1;175;193	C16H12O3	19725-47-4	YEHDMSUNJUONMW-UHFFFAOYSA-N			146492	Shikimates and Phenylpropanoids	Flavonoids	Flavones			3.95			253.086	405.1	0.5	POS	[M+H]+	level1	8.63109e+06
D-(+)-Cellobiose	85;164.1;127	C12H22O11	528-50-7	GUBGYTABKSRVRQ-UHFFFAOYSA-N		HMDB0246552	294	Carbohydrates	Saccharides	Disaccharides	HERB004488;HERB004004;HERB004609;HERB002135;HERB004343;HERB000745;HERB000960;HERB001711;HERB001947;HERB002859;HERB002918;HERB004446;HERB005390;HERB006280;HERB006546;HERB000802;HERB000939;HERB002714;HERB003361;HERB004209;HERB004543;HERB005442;HERB007028;HERB007029;HERB007099	Fagopyrum esculentum;Resi myrrhae;Radix Ginseng;Apium graveolens;Melilotus suaveolens;Fructus Hordei germinatus Preparata;Vinegar;Apis cerana;Fructus Setariae Germinatus;Fructus Hordei germinatus Preparata;Macrothelypteris oligophlebia;Radix Rubiae;Radix Pseudostellariae;Radix Scrophulariae;Saccharum granorum;/;Corium Erinacei Seu Hemiechianus;Caulis Millettiae;Fructus Forsythiae;Bos taurus domes…	3.95			325.113	45.6	0.8	POS	[M-H2O+H]+	level1	2.11556e+07
1-phenylbutane-1,3-dione	105;163.1;106	C10H10O2	93-91-4	CVBUKMMMRLOKQR-UHFFFAOYSA-N			7166	Shikimates and Phenylpropanoids			HERB002052;HERB002563;HERB005762;HERB000409;HERB004029	Ramulus Euonymi;Radix Scutellariae;Schisandra chinensis;/;Semen Oroxyli	3.95			163.075	455.5	0.1	POS	[M+H]+	level1	8.52696e+07
Ligustilide	191.1;173.1;145.1	C12H14O2	4431-01-0	IQVQXVFMNOFTMU-FLIBITNWSA-N	C16987	HMDB0302720	5319022	Polyketides	Cyclic polyketides	Phthalide derivatives	HERB000638;HERB000887;HERB001210;HERB006121;HERB000767;HERB000879;HERB001334;HERB001433;HERB001821;HERB003399;HERB004247;HERB004630;HERB005022;HERB006209;HERB006440;HERB002378;HERB006766;HERB004596	Radix Bupleuri;Radix chuanxiong；Rhizoma Chuanxiong;Radix Angelicae sinensis;fructus Foeniculi;Herba Plantaginis;/;Angelica acutiloba [Syn. Ligusticum acutilobum];Ligusticum brachylobum;/;Ligusticum jeholense;Levisticum officinale;Angelica japonica;Rhizoma Cimicifugae;Conioselinum vaginatum;Cnidium officinale [Syn. Ligusticum officinale ];Ligularia fischeri;Angelica archangelica;/	3.95			191.107	422.5	0.4	POS	[M+H]+	level1	8.68945e+06
Rubiadin-1-methyl ether	269.1;254.1;268.3	C16H12O4	7460-43-7	NTBUBTCXACOEEC-UHFFFAOYSA-N			96191	Polyketides	Polycyclic aromatic polyketides	Anthraquinones and anthrones	HERB002329;HERB000134;HERB002700;HERB005571;HERB006386	Knoxia valerianoides;/;/;Hymenodictyon excelsum;Morinda umbellata	3.95			269.081	398.5	0.1	POS	[M+H]+	level1	3.44138e+07
2-(2,6-dimethoxyphenyl)-5,6-dimethoxy-chromen-4-one	179.1;315.1;207.1	C19H18O6	14813-19-5	PBQMALAAFQMDSP-UHFFFAOYSA-N			629965	Shikimates and Phenylpropanoids	Flavonoids	Flavones			3.95			343.118	368.9	0.1	POS	[M+H]+	level1	5.96315e+07
2,3,4,9-tetrahydropyrido[3,4-b]indol-1-one	187.1;118.1;91.1	C11H10N2O	17952-82-8	FZHZQHNKCPJTNQ-UHFFFAOYSA-N			87371	Alkaloids	Tryptophan alkaloids	Carboline alkaloids	HERB004783;HERB005782;HERB004866	Radix Notoginseng;Fructus Evodiae;Elaeagnus angustifolia	3.95			187.087	337.4	0.4	POS	[M+H]+	level1	1.27009e+07
(+)-Afzelechin	121;139;275.1	C15H14O5	2545-00-8	RSYUFYQTACJFML-DZGCQCFKSA-N	C09320		442154	Shikimates and Phenylpropanoids	Flavonoids	Flavan-3-ols	HERB001583;HERB001942;HERB002085;HERB002714;HERB003658;HERB005972;HERB006342;HERB000049;HERB002993;HERB004069;HERB004907;HERB005156;HERB007080;HERB003659;HERB006714;HERB000087;HERB004105;HERB004275;HERB005798	Catechu;Rhizoma Dryriae;Acacia catechu;Caulis Millettiae;Herba Ephedrae;Ampelopsis grossedentata [Syn. Ampelopsis cantoniesis var. grossedentata ];Bergenia purpurascens;Ephedra minuta;/;Ephedra equisetina;Ephedra gerardiana;Ephedra distachya;Ephedra intermedia;Radix Ephedrae;Fructus Phyllanthi;Phyllanthus emblica;Celastrus orbiculatus [Syn. Celastrus articulatus ];Juniperus communis;Cassia sieber…	3.95			275.091	264.6	0.1	POS	[M+H]+	level1	1.58456e+07
Maculosin	261.1;136.1;70.1	C14H16N2O3	4549-02-4	LSGOTAXPWMCUCK-RYUDHWBXSA-N	C10605		119404	Amino acids and Peptides	Small peptides	Dipeptides	HERB001535	Phytolacca polyandra	3.95			261.123	232.5	0.1	POS	[M+H]+	level1	4.28415e+06
4-Methyl-5-thiazoleethanol	144;143;99	C6H9NOS	137-00-8	BKAWJIRCKVUVED-UHFFFAOYSA-N	C04294	HMDB0032985	1136	Alkaloids	Serine alkaloids	Thiazole alkaloids			3.95			144.048	219.7	0.2	POS	[M+H]+	level1	3.81193e+06
Guanine	152.1;121.1;97.1	C5H5N5O	73-40-5	UYTPUPDQBNUYGX-UHFFFAOYSA-N	C00242	HMDB0000132	764	Alkaloids	Pseudoalkaloids	pteridine alkaloids	HERB006150;HERB001877;HERB004441;HERB005039;HERB005390;HERB005641;HERB005662;HERB006537;HERB001101;HERB001333;HERB004563;HERB004607;HERB000323;HERB000330	/;Gecko;Aesculus chinensis;Calyx Kaki;Radix Pseudostellariae;Trichosanthes cucumeroides;Erinaceus europaeus , Hemiechinus dauuricus, Hemiechinus auritus;Herba Leonuri;Folium Isatidis;Cordyceps;Pheretima aspergillum;Cordyceps militaris cv;Radix Isatidis seu Baphicacanthi;Rhizoma Pinelliae	3.95			152.057	72.4	0.1	POS	[M+H]+	level1	2.43928e+06
3-Pyridol	96	C5H5NO	109-00-2	GRFNBEZIAWKNCO-UHFFFAOYSA-N			7971	Alkaloids	Nicotinic acid alkaloids	Pyridine alkaloids	HERB004849	fructus hippophae	3.95			96.0444	45.6	0.4	POS	[M+H]+	level1	4.13787e+07
Choline	104.1;60.1	C5H14NO	62-49-7	OEYIOHPDSNJKLS-UHFFFAOYSA-N	C00114	HMDB0000097	305				HERB000162;HERB000182;HERB000259;HERB000286;HERB000330;HERB000767;HERB000770;HERB000879;HERB000881;HERB000887;HERB001210;HERB001211;HERB001305;HERB001428;HERB001582;HERB001749;HERB001981;HERB002040;HERB002209;HERB002243;HERB002365;HERB002376;HERB002505;HERB002560;HERB002655;HERB002665;HERB002893;HERB003053;HERB003192;HERB003359;HERB003395;HERB003444;HERB003616;HERB003715;HERB003716;HERB003979;HER…	Radix Stemoe;Rhizoma Typhonii;/;/;Rhizoma Pinelliae;Herba Plantaginis;Semen Plantaginis;/;Radix Aconiti;Radix chuanxiong；Rhizoma Chuanxiong;Radix Angelicae sinensis;Radix Codonopsis pilosulae;Caulis Erycibes;Dens Draconis Preparata;Hedyotis auricularia;Poria;/;Fructus Choerospondiatis;Semen Glycine Max;Nigella damascena;Herba Saxifragae;/;Artemisia scoparia [Syn. Artemisia capillaris var. scopari…	3.95			104.107	36.8	1.4	POS	[M]+	level1	3.73247e+08
Kaurenoic acid	301.2;79;300.3	C20H30O2	6730-83-2	NIKHGUQULKYIGE-OTCXFQBHSA-N	C11874	HMDB0302664	73062	Terpenoids	Diterpenoids	Kaurane and Phyllocladane diterpenoids	HERB005719;HERB005132;HERB005717;HERB005775;HERB004338	/;/;Acanthopanax gracilistylus;Fructus Evodiae;Wedelia chinensis	3.95			301.218	537.8	1	NEG	[M-H]-	level1	4.65399e+07
1,4a,7-trimethyl-7-vinyl-3,4,6,8,8a,9,10,10a-octahydro-2H-phenanthrene-1-carboxylic acid	301.2;79;300.3	C20H30O2		TVHDZSRRHQKNEZ-UHFFFAOYSA-N			14239484	Terpenoids	Diterpenoids	Pimarane and Isopimarane diterpenoids	HERB000760	Acanthopanax koreanum	3.95			301.218	537.8	1	NEG	[M-H]-	level1	4.65399e+07
(5R,9S)-5,9-dimethyl-14-methylene-tetracyclo[11.2.1.01,10.04,9]hexadecane-5-carboxylic acid	301.2;79;300.3	C20H30O2	6730-83-2	NIKHGUQULKYIGE-MOWPSDGOSA-N			23983724	Terpenoids	Diterpenoids	Kaurane and Phyllocladane diterpenoids	HERB005719;HERB005132;HERB005717;HERB005775;HERB004338	/;/;Acanthopanax gracilistylus;Fructus Evodiae;Wedelia chinensis	3.95			301.218	537.8	1	NEG	[M-H]-	level1	4.65399e+07
Arachidonic acid (AA)	303.2;302.2;227.8	C20H32O2	506-32-1	YZXBAPSDXZZRGB-DOFZRALJSA-N	C00219	HMDB0001043	444899	Fatty acids	Fatty Acids and Conjugates	Unsaturated fatty acids	HERB001101;HERB001333;HERB003851;HERB004004;HERB004042;HERB004199;HERB004609;HERB004692;HERB004783;HERB007159;HERB000311;HERB000395;HERB000418;HERB002481;HERB002593;HERB002640;HERB003210;HERB003528;HERB003641;HERB004402;HERB004834;HERB005062;HERB005162;HERB006166;HERB006537;HERB007213	Folium Isatidis;Cordyceps;Flos Mume;Resi myrrhae;/;Bos taurus domesticus, Bubalus bubalis;Radix Ginseng;Herba Cistanches;Radix Notoginseng;Porphyra tenera;Semen Biotae;Lepidium virginicum;/;/;Lepidium campestre;Semen Canbis;Thallus Lamiriae;Aloe;Herba Portulacae;pollen typhae;Folium Mori;Fructus Quisqualis;/;Matteuccia struthiopteris;Herba Leonuri;Fructus Perillae	3.95			303.233	540.5	1.4	NEG	[M-H]-	level1	1.82571e+06
(E)-8-hydroxy-2,6-dimethyl-oct-2-enoic acid	185.1;141.1;57	C10H18O3		CDAJACJYYZHNJA-WEVVVXLNSA-N			21630831	Fatty acids	Fatty Acids and Conjugates	Branched fatty acids			3.95			185.118	342.4	0.7	NEG	[M-H]-	level1	2.38853e+07
Hydroxyisocaproic acid	131.1;85.1;87	C6H12O3	498-36-2	LVRFTAZAXQPQHI-UHFFFAOYSA-N	C03264	HMDB0000665	92779	Fatty acids	Fatty Acids and Conjugates	Branched fatty acids			3.95			131.071	261.5	1.6	NEG	[M-H]-	level1	4.53585e+06
Pentadecanoic acid	241.2	C15H30O2	1002-84-2	WQEPLUUGTLDZJY-UHFFFAOYSA-N	C16537	HMDB0000826	13849	Fatty acids	Fatty Acids and Conjugates	Branched fatty acids	HERB004021;HERB006173;HERB001395;HERB004102;HERB000036;HERB000134;HERB000267;HERB000305;HERB000323;HERB000330;HERB000497;HERB000580;HERB000638;HERB000777;HERB000800;HERB000842;HERB001211;HERB001360;HERB001622;HERB001787;HERB001876;HERB001915;HERB001938;HERB002276;HERB002319;HERB002342;HERB002365;HERB002428;HERB002483;HERB003004;HERB003192;HERB003232;HERB003431;HERB003444;HERB003582;HERB003648;HER…	Fructus Chaenomelis;Murraya paniculata var. exotica;/;Radix Adenophorae;Ardisiae japonicae;/;Radix Paeoniae Alba;Radix Angelicae Dahuricae;Radix Isatidis seu Baphicacanthi;Rhizoma Pinelliae;semen arecae;Fructus Xanthii sibirici;Radix Bupleuri;Lignum Aquilariae Resitum;Radix Paeoniae Rubra;/;Radix Codonopsis pilosulae;Fructus Malvae;Radix Saposhnikoviae divaricatae;Rhizoma Zingiberis;flos pueraria…	3.95			241.218	551.5	1.1	NEG	[M-H]-	level1	1.54352e+07
9-Oxo-10(E),12(E)-octadecadienoic acid	293.2;185.1;249.2	C18H30O3	54232-58-5	LUZSWWYKKLTDHU-SIGMCMEVSA-N	C14766	HMDB0004669	5283011	Fatty acids	Fatty Acids and Conjugates	Unsaturated fatty acids			3.95			293.212	482.1	1.1	NEG	[M-H]-	level1	2.47351e+08
Emodin	269;225.1;225.2	C15H10O5	518-82-1	RHMXXJGYXNZAPX-UHFFFAOYSA-N	C10343	HMDB0035214	3220	Polyketides	Polycyclic aromatic polyketides	Anthraquinones and anthrones	HERB005972;HERB000192;HERB000237;HERB000281;HERB000323;HERB000439;HERB000508;HERB000537;HERB000580;HERB000762;HERB000777;HERB000798;HERB000822;HERB000864;HERB000871;HERB000993;HERB001069;HERB001071;HERB001073;HERB001117;HERB001211;HERB001249;HERB001321;HERB001345;HERB001480;HERB001621;HERB001679;HERB001695;HERB001810;HERB001852;HERB001901;HERB002185;HERB002405;HERB002428;HERB002505;HERB002591;HER…	Ampelopsis grossedentata [Syn. Ampelopsis cantoniesis var. grossedentata ];Bulbus Lilii ;Radix Ampelopsis;Radix Pulsatillae;Radix Isatidis seu Baphicacanthi;Dioscorea hypoglauca [Syn. Dioscorea collettii var. hypoglauca];herba Menthae;/;Fructus Xanthii sibirici;Epimedium koreanum;Lignum Aquilariae Resitum;Boehmeria platanifolia [Syn. Boehmeria tricuspis];Fructus Leonuri;/;Vladimiria souliei [Syn.…	3.95			269.046	455.4	1.3	NEG	[M-H]-	level1	7.4549e+06
1,6-dihydroxy-3-methoxy-8-methyl-xanthen-9-one	271.1;256;257	C15H12O5	3569-83-3	UIKVQKMDLQHSKA-UHFFFAOYSA-N			5377910	Polyketides	Xanthones	Methyl xanthones	HERB002162	Ledebouria graminifolia	3.95			271.062	441.9	1.4	NEG	[M-H]-	level1	3.08419e+06
7-(1-hydroxy-1-methyl-ethyl)-1,4a-dimethyl-2,3,4,9,10,10a-hexahydrophenanthrene-1-carboxylic acid	315.2;315.1;315.1	C20H28O3	54113-95-0	ILQLITDRYFHAGM-UHFFFAOYSA-N			9944781	Terpenoids	Diterpenoids	Podocarpane diterpenoids	HERB001705;HERB000377	Apis mellifera ligustica;Cedrus atlantica	3.95			315.197	431.4	0.9	NEG	[M-H]-	level1	1.40936e+07
ethyl 2,2-dimethyl-3-(2-methylprop-1-enyl)cyclopropanecarboxylate	195.1;167.1;109.1	C12H20O2	97-41-6	VIMXTGUGWLAOFZ-UHFFFAOYSA-N			7334	Terpenoids	Monoterpenoids	Acyclic monoterpenoids			3.95			195.139	422.4	1.1	NEG	[M-H]-	level1	7.48515e+06
Caproic acid	115.1	C6H12O2	142-62-1	FUZZWVXGSFPDMH-UHFFFAOYSA-N	C01585	HMDB0000535	8892	Fatty acids	Fatty Acids and Conjugates	Branched fatty acids	HERB004433;HERB005899;HERB003436;HERB004021;HERB005858	Eucheuma muricatum;Pyrus communis;Polyalthia nemoralis;Fructus Chaenomelis;Thlaspi arvense	3.95			115.076	363	0.8	NEG	[M-H]-	level1	4.24015e+08
3-Hydroxyoctanoic acid	59;100.9;159.1	C8H16O3	14292-27-4	NDPLAKGOSZHTPH-UHFFFAOYSA-N	C20793	HMDB0001954	26613	Fatty acids	Fatty Acids and Conjugates	Hydroxy fatty acids			3.95			159.103	351.7	0.7	NEG	[M-H]-	level1	1.67573e+07
4-Chromanone	147;146.1;100.1	C9H8O2	491-37-2	MSTDXOZUKAQDRL-UHFFFAOYSA-N			68110	Shikimates and Phenylpropanoids	Isoflavonoids				3.95			147.045	334.5	0.5	NEG	[M-H]-	level1	3.02057e+07
4′-Hydroxy-2′-methylacetophenone	149.1;148.1;147.1	C9H10O2	875-59-2	IAMNVCJECQWBLZ-UHFFFAOYSA-N			70133				HERB002640;HERB005877	Semen Canbis;Camptotheca acuminata	3.95			149.061	322.4	0.4	NEG	[M-H]-	level1	7.02563e+06
2,5-Dihydroxyacetophenone	151;136;108	C8H8O3	490-78-8	WLDWSGZHNBANIO-UHFFFAOYSA-N		HMDB0032629	10279	Shikimates and Phenylpropanoids					3.95			151.04	299.3	1	NEG	[M-H]-	level1	2.2299e+07
(1S,3R,4R,5R)-1,3,4-trihydroxy-5-[(E)-3-(3-hydroxy-4-methoxy-phenyl)prop-2-enoyl]oxy-cyclohexanecarboxylic acid	191.1;93;173	C17H20O9		ZHBZPCLRULAFBL-KJJWLSQTSA-N			45783073	Shikimates and Phenylpropanoids	Phenylpropanoids (C6-C3)	Cinnamic acids and derivatives	HERB000244	Imperata cylindrica var. major	3.95			367.104	263.1	1.5	NEG	[M-H]-	level1	1.73e+06
3-[4-[(2S,3R,4S,5S,6R)-3,4,5-trihydroxy-6-(hydroxymethyl)tetrahydropyran-2-yl]oxyphenyl]propanoic acid	165.1;192;312	C15H20O8		CTBTYMWZDWFXTH-TVKJYDDYSA-N			101928034	Shikimates and Phenylpropanoids					3.95			327.109	225.7	2.5	NEG	[M-H]-	level1	7.65659e+06
(2S,3R,4S,5S,6R)-2-(4-hydroxy-3-methoxy-phenoxy)-6-(hydroxymethyl)tetrahydropyran-3,4,5-triol	138;123;139	C13H18O8	109194-60-7	KWVHACHAQJFTLZ-UJPOAAIJSA-N			11962143				HERB001049;HERB001076;HERB001641;HERB002714;HERB003068;HERB000472;HERB002405;HERB003924	Rhodiola crenulata [Syn. Rhodiola euryphylla];Herba Cirsii Japonici;Carduus crispus;Caulis Millettiae;Rostellularia procumbens [Syn. Justicia procumbens];Herba Polygoni Avicularis;Rhizoma Polygoni cuspidati;/	3.95			301.094	97.8	2.3	NEG	[M-H]-	level1	2.95852e+06
Levulinic acid	71.1;115;71	C5H8O3	123-76-2	JOOXCMJARBKPKM-UHFFFAOYSA-N		HMDB0000720	11579	Fatty acids	Fatty Acids and Conjugates	Oxo fatty acids	HERB002209;HERB003174;HERB003638;HERB003837;HERB000663;HERB000724;HERB002207;HERB002829;HERB003567;HERB005891	Semen Glycine Max;Semen armeniacae amarum;Lasiosphaera seu Calvatia;Radix Ranunculi Terti;Catharanthus roseus;Catharanthus longifolius;Glycine max;Catharanthus lanceus;Catharanthus ovalis;Catharanthus pusillus	3.95			115.04	93.1	1.8	NEG	[M-H]-	level1	1.30474e+07
Maleic acid	71;115;114.9	C4H4O4	110-16-7	VZCYOOQTPOCHFL-UPHRSURJSA-N	C01384	HMDB0000176	444266	Fatty acids	Fatty Acids and Conjugates	Dicarboxylic acids	HERB004938;HERB005287;HERB006733;HERB000323;HERB001069;HERB001101;HERB001409;HERB001896;HERB003359;HERB000182;HERB000237;HERB000312;HERB000580;HERB000767;HERB001410;HERB001610;HERB001622;HERB001952;HERB002655;HERB003444;HERB003573;HERB003641;HERB004021;HERB004068;HERB004330;HERB004832;HERB005092;HERB005132;HERB005335;HERB005447;HERB006537;HERB007079;HERB000186;HERB001019;HERB001076;HERB001809;HER…	Rhizoma Dioscoreae;Styrax;Stigma Maydis;Radix Isatidis seu Baphicacanthi;Radix et Rhizoma Rhei;Folium Isatidis;Cortex Eucommiae;Caulis Mahoniae;/;Rhizoma Typhonii;Radix Ampelopsis;Herba Lobeliae Chinensis;Fructus Xanthii sibirici;Herba Plantaginis;/;Herba Potentillae Discoloris;Radix Saposhnikoviae divaricatae;/;Herba Capsellae;Ganoderma Lucidum seu Japonicum;/;Herba Portulacae;Fructus Chaenomeli…	3.95			115.004	90.3	2.2	NEG	[M-H]-	level1	1.31438e+07
Malic acid	115;133;71	C4H6O5	6915-15-7	BJEPYKJPYRNKOW-UHFFFAOYSA-N	C00711	HMDB0000744	525	Fatty acids	Fatty Acids and Conjugates	Dicarboxylic acids	HERB000242;HERB000259;HERB000580;HERB001101;HERB001164;HERB001171;HERB001754;HERB001915;HERB002040;HERB002191;HERB002405;HERB002655;HERB002966;HERB003039;HERB003192;HERB003232;HERB003528;HERB003641;HERB003840;HERB004021;HERB004350;HERB004402;HERB004832;HERB004849;HERB004853;HERB004950;HERB005062;HERB005742;HERB006733;HERB000960;HERB000162;HERB001069;HERB004468	Rhizoma Imperatae;/;Fructus Xanthii sibirici;Folium Isatidis;Fructus Zizyphi Jujubae;/;/;Fructus Lycii;Fructus Choerospondiatis;Folium Nelumbinis;Rhizoma Polygoni cuspidati;Herba Capsellae;Fructus Rosae laevigatae;Herba Cichorii;flos farfarae;fructus Capsici;Aloe;Herba Portulacae;Flos Rosae Rugosae;Fructus Chaenomelis;Folium Eriobotryae;pollen typhae;Fructus Mori;fructus hippophae;Fructus Amomi;F…	3.95			133.014	61.4	1.9	NEG	[M-H]-	level1	1.48562e+07
Lactate	89;43;59	C3H6O3	50-21-5	JVTAAEKCZFNVCJ-UHFFFAOYSA-N	C01432	HMDB0144295	612	Fatty acids	Fatty Acids and Conjugates	Hydroxy fatty acids	HERB001069;HERB004402;HERB004834;HERB006733;HERB000960;HERB002962;HERB003205;HERB003516;HERB003528;HERB003757;HERB002914;HERB004853	Radix et Rhizoma Rhei;pollen typhae;Folium Mori;Stigma Maydis;Vinegar;Flos Lonicerae;Typha latifolia;/;Aloe;Digitalis purpurea;/;Fructus Amomi	3.95			89.0245	59.1	1.2	NEG	[M-H]-	level1	2.09648e+08
D-​Arabinose	59;149;71	C5H10O5	28697-53-2	SRBFZHDQGSBBOR-ZRMNMSDTSA-N	C00216		6902	Carbohydrates	Saccharides	Monosaccharides	HERB001952;HERB001235;HERB001541;HERB003979;HERB004832;HERB004864;HERB005343;HERB006048;HERB006568;HERB001019;HERB006335;HERB000881;HERB001211;HERB001617;HERB002941;HERB003526;HERB005700;HERB006875;HERB002856;HERB001750;HERB003610;HERB000244;HERB000853;HERB001965;HERB002620;HERB002962;HERB003528;HERB004004;HERB004551;HERB004609;HERB005968;HERB006227;HERB004316;HERB005485	/;Medulla Junci;Eucalyptus viminalis;Changium smyrnioides;Fructus Mori;Semen Astragali Complati;Aralia taibaiensis;/;semen coicis;Plantago major;Herba Commelie;Radix Aconiti;Radix Codonopsis pilosulae;Psidium guajava;Rhizoma Fagopyri Cymosi;Rhizoma Phragmitis;Ziziphus jujuba var. inermis;Crocus sativus;/;Exodermis Poria;/;Imperata cylindrica var. major;Codonopsis tangshen;Codonopsis tubulosa;Codo…	3.95			149.046	46.2	1.3	NEG	[M-H]-	level1	7.73836e+06
Palatinose (hydrate)	179.1;89;59	C12H22O11	13718-94-0	PVXPPJIGRGXGCY-TZLCEDOOSA-N	C01742		439559	Carbohydrates	Saccharides	Disaccharides			3.95			341.109	42.8	1.1	NEG	[M-H]-	level1	3.79492e+07
Perseitol	211.1;101;59	C7H16O7	527-06-0	OXQKEKGBFMQTML-BIVRFLNRSA-N	C08255		441436	Carbohydrates	Saccharides	Monosaccharides	HERB001820;HERB002234	Primula elatior;Dermatocarpon minitum	3.95			211.083	41.5	1.6	NEG	[M-H]-	level1	3.8858e+07
Sebacic acid	201.1;139.1;183.1	C10H18O4	111-20-6	CXMXRPHRNRROMY-UHFFFAOYSA-N	C08277	HMDB0000792	5192	Fatty acids	Fatty Acids and Conjugates	Dicarboxylic acids	HERB004766;HERB000312;HERB000432;HERB000879;HERB001210;HERB002052;HERB002563;HERB000323;HERB003837;HERB004774	Cephalotaxus fortunei;Herba Lobeliae Chinensis;Semen Ricini;/;Radix Angelicae sinensis;Ramulus Euonymi;Radix Scutellariae;Radix Isatidis seu Baphicacanthi;Radix Ranunculi Terti;Rhizoma Sparganii	3.95			201.113	353.7	0.7	NEG	[M-H]-	level1	3.59221e+08
3-Hydroxybenzaldehyde	121;94	C7H6O2	100-83-4	IAVREABSGIHHMO-UHFFFAOYSA-N	C03067		101	Shikimates and Phenylpropanoids	Phenolic acids (C6-C1)	Shikimic acids and derivatives	HERB001808;HERB002062;HERB001263	Salvia przewalskii;Ramulus Cinmomi;Marchantia polymorpha	3.95			121.03	286.1	1.4	NEG	[M-H]-	level1	1.40547e+07
Caffeic acid	135;179;151	C9H8O4	501-16-6	QAIPRVGONGVQAS-DUXPYHPUSA-N	C01197	HMDB0003501	689043	Shikimates and Phenylpropanoids	Phenylpropanoids (C6-C3)	Cinnamic acids and derivatives	HERB001407;HERB000066;HERB000081;HERB000134;HERB000143;HERB000201;HERB000244;HERB000246;HERB000311;HERB000323;HERB000330;HERB000403;HERB000410;HERB000472;HERB000508;HERB000580;HERB000588;HERB000697;HERB000755;HERB000767;HERB000771;HERB000774;HERB000849;HERB000870;HERB000884;HERB000887;HERB001076;HERB001165;HERB001171;HERB001193;HERB001219;HERB001305;HERB001403;HERB001409;HERB001410;HERB001610;HER…	Lamiophlomis rotata [Syn. Phlomis rotata ];Folium Artemisiae Argyi;Aralia subcapitata;/;/;/;Imperata cylindrica var. major;/;Semen Biotae;Radix Isatidis seu Baphicacanthi;Rhizoma Pinelliae;Radix Glehniae;Scrophularia buergeriana;Herba Polygoni Avicularis;herba Menthae;Fructus Xanthii sibirici;/;Saussurea superba [Syn. Saussurea hieracioides ];Carlina acaulis;Herba Plantaginis;Dodonaea viscosa;Her…	3.95			179.035	263.1	1.9	NEG	[M-H]-	level1	3.46795e+07
Succinic Acid	116.9;73;117	C4H6O4	110-15-6	KDYFGRWQOYBRFD-UHFFFAOYSA-N	C00042	HMDB0000254	1110	Fatty acids	Fatty Acids and Conjugates	Dicarboxylic acids	HERB002168;HERB002714;HERB000134;HERB000162;HERB000182;HERB000208;HERB000259;HERB000264;HERB000285;HERB000305;HERB000309;HERB000312;HERB000323;HERB000330;HERB000580;HERB000770;HERB000872;HERB000879;HERB000960;HERB000973;HERB001069;HERB001101;HERB001193;HERB001210;HERB001259;HERB001612;HERB001783;HERB002040;HERB002094;HERB002191;HERB002205;HERB002276;HERB002309;HERB002365;HERB002369;HERB002370;HER…	/;Caulis Millettiae;/;Radix Stemoe;Rhizoma Typhonii;Herba Hedyotis Diffusae;/;Thesium chinense;Radix cynchi atrati;Radix Angelicae Dahuricae;Rhizoma Atractylodis macrocephalae;Herba Lobeliae Chinensis;Radix Isatidis seu Baphicacanthi;Rhizoma Pinelliae;Fructus Xanthii sibirici;Semen Plantaginis;Radix Cyathulae;/;Vinegar;Hippophae rhamnoides;Radix et Rhizoma Rhei;Folium Isatidis;Radix Salviae ligul…	3.95			117.02	79.4	2.2	NEG	[M-H]-	level1	2.35161e+07
Stearic acid	283.3	C18H36O2	57-11-4	QIQXTHQIDYTFRH-UHFFFAOYSA-N	C01530	HMDB0000827	5281	Fatty acids	Fatty Acids and Conjugates	Unsaturated fatty acids	HERB001754;HERB002092;HERB002189;HERB002481;HERB003565;HERB004021;HERB005099;HERB005162;HERB005526;HERB005540;HERB005756;HERB006167;HERB006392;HERB000484;HERB000881;HERB001211;HERB001247;HERB002040;HERB002168;HERB002993;HERB003027;HERB003072;HERB003091;HERB003648;HERB003658;HERB004407;HERB004853;HERB004971;HERB005134;HERB005390;HERB005809;HERB006232;HERB006844;HERB007046	/;Adenanthera pavonina;Semen Juglandis;/;Tylophora ovata;Fructus Chaenomelis;Diospyros kaki;/;Marsdenia tenacissima;Aleurites cordata [Syn. Aleurites fordii];/;Bupleurum smithii var. parvifolium;/;Carapax Trionycis;Radix Aconiti;Radix Codonopsis pilosulae;Fructus Kochiae;Fructus Choerospondiatis;/;/;Semen Citri Reticulatae;/;Tupistra chinensis;Fructus Aristolochiae;Herba Ephedrae;Fructus Syzygii;…	3.95			283.265	584.5	1.3	NEG	[M-H]-	level1	7.28949e+06
Pyroglutamic acid	84;130.1;69.1	C5H7NO3	98-79-3	ODHCTXKNWHHXJC-VKHMYHEASA-N	C01879	HMDB0000267	7405	Amino acids and Peptides	Small peptides	Aminoacids	HERB001101;HERB004516;HERB005118;HERB000692;HERB001914;HERB002655;HERB003497;HERB003687;HERB003985;HERB006010;HERB004832	Folium Isatidis;Indigo turalis;Radix Rehmanniae Preparata;Ceratonia siliqua;Lycium chinense;Herba Capsellae;Phyllanthus reticulatus;Rheum maximowiczii;Agaricus campestris;Geum urbanum;Fructus Mori	3.94			130.05	64.2	0	POS	[M+H]+	level1	2.9928e+07
Vidarabine	136.1;268.1;137.1	C10H13N5O4	24356-66-9	OIRDTQYFTABQOQ-UHTZMRCNSA-N	C07195	HMDB0014340	21704	Carbohydrates	Nucleosides	Purine nucleos(t)ides	HERB000080;HERB000178;HERB000293;HERB000323;HERB000353;HERB000403;HERB000584;HERB000663;HERB000842;HERB000849;HERB000879;HERB001101;HERB001104;HERB001210;HERB001323;HERB001333;HERB001783;HERB001787;HERB001802;HERB001900;HERB001901;HERB001968;HERB002040;HERB002276;HERB002301;HERB002357;HERB002364;HERB002397;HERB002446;HERB002560;HERB002876;HERB002887;HERB003002;HERB003061;HERB003444;HERB003526;HER…	Fritillaria anhuiensis;Phaseolus vulgaris;/;Radix Isatidis seu Baphicacanthi;Ixeris sonchifolia;Radix Glehniae;Rhizoma Atractylodis;Catharanthus roseus;/;Bulbus Fritillariae Cirrhosae;/;Folium Isatidis;Bulbus Allii;Radix Angelicae sinensis;Lappula echinata;Cordyceps;Rehmannia glutinosa [Syn. Rehmannia glutinosa f. huechingensis];Rhizoma Zingiberis;Fritillaria przewalskii;Ilex cornuta;/;Cistanche …	3.94			268.104	191.5	0.1	POS	[M+H]+	level1	1.86323e+07
Isoformononetin	269.1;254.1	C16H12O4	486-63-5	LNIQZRIHAMVRJA-UHFFFAOYSA-N	C12125	HMDB0033994	3764	Shikimates and Phenylpropanoids	Isoflavonoids	Isoflavones	HERB001779;HERB001876	Radix Glycyrrhizae;flos puerariae lobatae	3.94			269.081	377.9	0.4	POS	[M+H]+	level1	1.50511e+08
5,7,11,19-tetraoxapentacyclo[10.8.0.02,10.04,8.013,18]icosa-2,4(8),9,13(18),14,16-hexaen-16-ol	285.1;268.3;107	C16H12O5	2035-15-6	HUKSJTUUSUGIDC-UHFFFAOYSA-N			363863	Shikimates and Phenylpropanoids	Isoflavonoids	Pterocarpan	HERB000754;HERB001990;HERB002471;HERB002472;HERB003164;HERB003435;HERB004093;HERB004313;HERB004470;HERB004883;HERB005698;HERB004609;HERB005092;HERB001779;HERB002976;HERB004193	Maackia amurensis;Erycibe expansa;Sophora japonica;flos Sophorae;Radix Sophorae flavescentis;Sophora tomentosa;/;Derris scandens;Lythrum salicaria;Radix Sophorae Tonkinensis;Andira inermis;Radix Ginseng;/;Radix Glycyrrhizae;Radix Euphorbiae Pekinensis;/	3.94			285.076	383.5	0.6	POS	[M+H]+	level1	9.76472e+07
3-isobutyl-2,3,6,7,8,8a-hexahydropyrrolo[1,2-a]pyrazine-1,4-dione	211.1;70.1;86.1	C11H18N2O2	5654-86-4	SZJNCZMRZAUNQT-UHFFFAOYSA-N			102892	Amino acids and Peptides	Small peptides	Dipeptides			3.94			211.144	269.9	0	POS	[M+H]+	level1	6.5013e+07
beta-Carboline	169.1;169;141.1	C11H8N2	244-63-3	AIFRHYZBTHREPW-UHFFFAOYSA-N	C20157	HMDB0012897	64961	Alkaloids	Tryptophan alkaloids	Carboline alkaloids	HERB000101;HERB000330;HERB001211;HERB002679;HERB003192;HERB005455;HERB006335;HERB006387;HERB006798;HERB007002	Dryopteris austriaca;Rhizoma Pinelliae;Radix Codonopsis pilosulae;Fructus Tribuli;flos farfarae;Rhizoma Arisaematis;Herba Commelie;Flos Daturae;Polygala tenuifolia;/	3.94			169.076	230.8	0.3	POS	[M+H]+	level1	7.54487e+06
3-methyl-2,3,6,7,8,8a-hexahydropyrrolo[1,2-a]pyrazine-1,4-dione	169.1;70.1;44	C8H12N2O2	65556-33-4	WSLYCILIEOFQPK-UHFFFAOYSA-N			6428987	Amino acids and Peptides			HERB002954;HERB004042;HERB004783;HERB006937	Psammosilene tunicoides;/;Radix Notoginseng;Pinellia pedatisecta	3.94			169.097	137	0.1	POS	[M+H]+	level1	8.57396e+06
Isopimaric acid	301.2;79;300.3	C20H30O2	5835-26-7	MXYATHGRPJZBNA-KRFUXDQASA-N			442048	Terpenoids	Diterpenoids	Pimarane and Isopimarane diterpenoids	HERB000192;HERB000403;HERB000432;HERB000614;HERB000734;HERB002817;HERB005259;HERB005287;HERB005359;HERB006290;HERB000070;HERB000281;HERB000397;HERB001404	Bulbus Lilii ;Radix Glehniae;Semen Ricini;Cacumen et Folium Biotae;Pinus palustris;Dracaena cochinchinensis;Lignum Pini Nodi;Styrax;Cephalotaxus wilsoniana;Sanguis Draconis;Juniperus conferta;Radix Pulsatillae;Thuja occidentalis;Juniperus rigida	3.94			301.218	537.8	1	NEG	[M-H]-	level1	4.65399e+07
2',6'-Dihydroxyacetophenone	151;136;92	C8H8O3	699-83-2	YPTJKHVBDCRKNF-UHFFFAOYSA-N		HMDB0029660	69687	Shikimates and Phenylpropanoids			HERB000285	Radix cynchi atrati	3.94			151.04	323.4	0.9	NEG	[M-H]-	level1	1.8933e+07
5,7-dihydroxy-2-phenyl-chroman-4-one	240.1;239.1;241.1	C15H12O4	68745-38-0	URFCJEUYXNAHFI-UHFFFAOYSA-N			238782	Shikimates and Phenylpropanoids	Flavonoids	Flavanones	HERB001378;HERB001852;HERB002846;HERB006585;HERB001048;HERB001715;HERB001779;HERB001876;HERB001923;HERB002000;HERB002263;HERB002371;HERB004345;HERB004736;HERB005272;HERB006396;HERB006516;HERB004407;HERB006344	Fructus Amomi Rotundus;/;Lignum Dalbergiae odoriferae Rosewood;Radix Stellariae;Goniothalamus griffithii;Pteris cretica var. nervosa [Syn. Pteris nervosa ];Radix Glycyrrhizae;flos puerariae lobatae;Broussonetia papyrifera;Glycyrrhiza glabra;Fructus Galangae;Fructus Piperis;Humulus lupulus;Pinus cembra;Folium Pini;Syzygium samarangense;Helichrysum italicum;Fructus Syzygii;Nicotiana tabacum	3.94			255.066	402.2	0.6	NEG	[M-H]-	level1	3.448e+08
Methyl-Hesperidin	315.1;316.1;297.1	C29H36O15	11013-97-1	GUMSHIGGVOJLBP-CTUUZZHSSA-N			3035218	Shikimates and Phenylpropanoids	Flavonoids	Flavanones			3.94			623.199	306	1.2	NEG	[M-H]-	level1	1.04036e+08
lactitol	89;59;101	C12H24O11	585-86-4	VQHSOMBJVWLPSR-UHFFFAOYSA-N		HMDB0002928	3871	Carbohydrates	Saccharides	Disaccharides			3.94			343.125	42.3	1.1	NEG	[M-H]-	level1	2.95407e+07
D-Lyxose	59;149;71	C5H10O5	1114-34-7	SRBFZHDQGSBBOR-AGQMPKSLSA-N	C00476		439240	Carbohydrates	Saccharides	Monosaccharides	HERB001952;HERB001235;HERB001541;HERB003979;HERB004832;HERB004864;HERB005343;HERB006048;HERB006568;HERB001019;HERB006335;HERB000881;HERB001211;HERB001617;HERB002941;HERB003526;HERB005700;HERB006875;HERB002856;HERB001750;HERB003610;HERB000244;HERB000853;HERB001965;HERB002620;HERB002962;HERB003528;HERB004004;HERB004551;HERB004609;HERB005968;HERB006227;HERB004316;HERB005485	/;Medulla Junci;Eucalyptus viminalis;Changium smyrnioides;Fructus Mori;Semen Astragali Complati;Aralia taibaiensis;/;semen coicis;Plantago major;Herba Commelie;Radix Aconiti;Radix Codonopsis pilosulae;Psidium guajava;Rhizoma Fagopyri Cymosi;Rhizoma Phragmitis;Ziziphus jujuba var. inermis;Crocus sativus;/;Exodermis Poria;/;Imperata cylindrica var. major;Codonopsis tangshen;Codonopsis tubulosa;Codo…	3.94			149.046	46.2	1.3	NEG	[M-H]-	level1	7.73836e+06
Heptadecanoic acid	269.2;225.2;123.8	C17H34O2	506-12-7	KEMQGTRYUADPNZ-UHFFFAOYSA-N		HMDB0002259	10465	Fatty acids	Fatty Acids and Conjugates	Branched fatty acids	HERB000749;HERB003437;HERB004479;HERB004694;HERB005306;HERB005659;HERB005742	Fructus Perillae Preparata;Radix Smilacis;Radix et Rhizoma Notopterygii;Cortex Cinmomi;Fructus Perillae;Radix Clematidis;Fructus Mume	3.94			269.249	574.3	1.6	NEG	[M-H]-	level1	829102
2-Hydroxypalmitic acid	271.2;225.2;85.1	C16H32O3	764-67-0	JGHSBPIZNUXPLA-UHFFFAOYSA-N		HMDB0031057	92836	Fatty acids	Fatty Acids and Conjugates	Hydroxy fatty acids	HERB003174	Semen armeniacae amarum	3.94			271.228	506.4	0.7	NEG	[M-H]-	level1	1.62528e+07
14,16-dihydroxy-4-methyl-3-oxabicyclo[10.4.0]hexadeca-1(12),13,15-trien-2-one	277.1;233.2;227.8	C16H22O4		NFEVFCAOVZCHBN-UHFFFAOYSA-N			14562693	Polyketides	Macrolides	Zearalenones			3.94			277.145	475.2	1.3	NEG	[M-H]-	level1	3.45971e+06
Acetylshikonin	269.1;251.1;241.1	C18H18O6	24502-78-1	WNFXUXZJJKTDOZ-UHFFFAOYSA-N	C17413	HMDB0247936	32464	Polyketides	Naphthalenes	Naphthoquinones	HERB001297;HERB002787;HERB005165;HERB005569;HERB005829;HERB006230;HERB007160	Onosma paniculatum;Arnebia guttata;Fructus Polygoni Orientalis;/;Onosma hookeri;Arnebia euchroma;Radix Arnebiae seu Lithospermi	3.94			329.103	464.1	1.5	NEG	[M-H]-	level1	2.70461e+07
14-hydroxy-16-methoxy-4-methyl-3-oxabicyclo[10.4.0]hexadeca-1(12),13,15-trien-2-one	291.2;247.2;219.1	C17H24O4	65716-53-2	OKWRDLQBKAOJNC-UHFFFAOYSA-N			602765	Polyketides	Macrolides	Zearalenones	HERB003973	Jatropha gossypifolia	3.94			291.161	444.1	1.5	NEG	[M-H]-	level1	2.33976e+06
4-(4-methoxyphenyl)butan-2-one	177.1;133.1	C11H14O2	104-20-1	PCBSXBYCASFXTM-UHFFFAOYSA-N			61007	Shikimates and Phenylpropanoids			HERB000137;HERB000155;HERB000253;HERB000777;HERB002625;HERB004950;HERB005767;HERB000570;HERB004129	Fructus Anisi Stellati;/;Aquilaria sinensis;Lignum Aquilariae Resitum;Foeniculum vulgare;Fructus Corni;Radix Linderae;/;Flos Rhododendri Mollis	3.94			177.092	427.1	1	NEG	[M-H]-	level1	7.74089e+06
Benzoic acid	121	C7H6O2	65-85-0	WPYMKLBDIGXBTP-UHFFFAOYSA-N	C00180	HMDB0001870	243	Shikimates and Phenylpropanoids	Phenolic acids (C6-C1)	Simple phenolic acids	HERB004401;HERB000090;HERB000162;HERB000267;HERB000285;HERB000323;HERB000338;HERB000508;HERB000570;HERB000767;HERB000800;HERB001101;HERB001171;HERB001305;HERB001924;HERB002052;HERB002062;HERB002094;HERB002191;HERB002194;HERB002424;HERB002563;HERB002679;HERB002926;HERB003070;HERB003153;HERB003156;HERB003439;HERB003638;HERB003658;HERB003851;HERB004013;HERB004021;HERB004029;HERB004055;HERB004107;HER…	Taraxacum mongolicum;Benzoinum;Radix Stemoe;Radix Paeoniae Alba;Radix cynchi atrati;Radix Isatidis seu Baphicacanthi;Herba Scutellariae barbatae;herba Menthae;/;Herba Plantaginis;Radix Paeoniae Rubra;Folium Isatidis;/;Caulis Erycibes;Ramulus Uncariae cum Uncis;Ramulus Euonymi;Ramulus Cinmomi;Spora Lygodii;Folium Nelumbinis;Fructus Chebulae;Pericarpium Zanthoxyli;Radix Scutellariae;Fructus Tribuli…	3.94			121.03	321.3	1.1	NEG	[M-H]-	level1	2.4053e+07
(2S,3R,4S,5S,6R)-2-[3-hydroxy-5-[(Z)-2-(4-hydroxyphenyl)vinyl]phenoxy]-6-(hydroxymethyl)tetrahydropyran-3,4,5-triol	371.1;281.1;227.1	C20H22O8	148766-36-3	HSTZMXCBWJGKHG-BUFXCDORSA-N			10178463	Shikimates and Phenylpropanoids	Stilbenoids	Monomeric stilbenes	HERB005564;HERB002405;HERB001627;HERB001901;HERB002185;HERB003799;HERB003872;HERB004060;HERB004528;HERB004742;HERB004837;HERB005395;HERB005466;HERB005654;HERB006520;HERB006938;HERB001806;HERB002407;HERB004853;HERB005178	Rhizoma Smilacis Glabrae;Rhizoma Polygoni cuspidati;Smilax menispermoidea;/;Polygonum multiflorum;Pleuropterus ciliinervis;Phytolacca americana [Syn. Phytolacca decandra ];Caulis Aristolochiae seu Clematis;Vatica rassak;Picea glehnii;Ramulus Mori;Rheum tanguticum;Rheum wittrocki;Schoenocaulon officinale;Lysidice rhodostegia;Rheum palmatum;Radix Kansui;Polygonum cuspidatum;Fructus Amomi;Polypodium…	3.94			371.114	303.1	1.1	NEG	[M-H2O-H]-	level1	6.69859e+06
Itaconic acid	85;129;128	C5H6O4	97-65-4	LVHBHZANLOWSRM-UHFFFAOYSA-N	C00490	HMDB0002092	811	Fatty acids	Fatty Acids and Conjugates	Dicarboxylic acids			3.94			129.02	113.7	2.3	NEG	[M-H]-	level1	7.74098e+06
sn-Glycerol 3-phosphate	153;79;97	C3H9O6P	17989-41-2	AWUCVROLDVIAJX-GSVOUGTGSA-N	C00093	HMDB0000126	439162	Carbohydrates			HERB003618;HERB003715	Semen Phaseoli Radiati;Fructus Hordei Germitus	3.94			152.996	60.5	1.9	NEG	[M-H2O-H]-	level1	3.05387e+06
Glucose 1-phosphate	79;259;97	C6H13O9P	59-56-3	HXXFSFRBOHSIMQ-GASJEMHNSA-N	C00103	HMDB0001586	439165	Carbohydrates	Saccharides	Monosaccharides			3.94			259.023	58.2	1.4	NEG	[M-H]-	level1	4.16701e+06
Glycolate	75;73	C2H4O3	79-14-1	AEMRFAOFKBGASW-UHFFFAOYSA-N	C00160	HMDB0000115	757				HERB001809;HERB002135;HERB003910;HERB005820	Saccharum sinensis;Apium graveolens;Scabiosa comosa;Citrullus vulgaris [Syn. Citrullus lanatus ]	3.94			75.0089	51.7	1.5	NEG	[M-H]-	level1	3.58144e+07
Ethyl 4-hydroxybenzoate	165.1;137;92	C9H10O3	120-47-8	NUVBSKCKDOMJSU-UHFFFAOYSA-N	D01647	HMDB0032573	8434	Shikimates and Phenylpropanoids	Phenolic acids (C6-C1)	Shikimic acids and derivatives	HERB001428;HERB002740;HERB003053;HERB003476;HERB003638;HERB003715;HERB003716;HERB004403;HERB004488;HERB006076;HERB005680;HERB006340;HERB000242;HERB001104;HERB001876;HERB002887;HERB004822;HERB005782;HERB006773;HERB006811	Dens Draconis Preparata;Radix Solani melongenae;folium citri tangerie;Dens Draconis;Lasiosphaera seu Calvatia;Fructus Hordei Germitus;Massa Fermentata Hordei Germinatus;pollen typhae Preparata;Fagopyrum esculentum;Herba Plantaginis minutae;Crinum asiaticum var. sinicum;Crinum asiaticum;Rhizoma Imperatae;Bulbus Allii;flos puerariae lobatae;Semen Sipis;/;Fructus Evodiae;Flos Genkwa;Flos Rosae chine…	3.94			165.056	355.3	0.3	NEG	[M-H]-	level1	3.61908e+08
Isomaltose	85;164.1;127	C12H22O11	499-40-1	DLRVVLDZNNYCBX-RTPHMHGBSA-N	C00252	HMDB0002923	439193	Carbohydrates	Saccharides	Disaccharides	HERB005160;HERB006875;HERB005509;HERB001171;HERB001409;HERB006598	Menyanthes trifoliata;Crocus sativus;Herba Acalyphae;/;Cortex Eucommiae;Murraya koenigii	3.93			325.113	45.6	0.8	POS	[M-H2O+H]+	level1	2.11556e+07
Pterostilbene	257.1;133.1;119	C16H16O3	537-42-8	VLEUZFDZJKSGMX-ONEGZZNKSA-N	C10287		5281727	Shikimates and Phenylpropanoids	Stilbenoids	Monomeric stilbenes	HERB000585;HERB002817;HERB003067;HERB003611;HERB004423;HERB004434;HERB004479;HERB005256;HERB006166;HERB007215	/;Dracaena cochinchinensis;Pteridium aquilinum var. latiusculum;Lemmaphyllum microphyllum;Vitis vinifera;Daemonorops draco;Radix et Rhizoma Notopterygii;Pterocarpus santalinus;Matteuccia struthiopteris;Pterocarpus indicus	3.93			257.117	411.7	0.4	POS	[M+H]+	level1	8.2427e+08
Sph(t18:0)	60;318.3;300.3	C18H39NO3	554-62-1	AERBNCYCJBRYDG-KSZLIROESA-N	C12144	HMDB0004610	122121	Fatty acids	Sphingolipids	Sphingoid bases	HERB002330;HERB007208;HERB006962	Fomitopsis pinicola;/;Armillariella mellea	3.93			318.3	407.2	0.5	POS	[M+H]+	level1	3.69446e+07
6,7,4'-Trihydroxyisoflavone	271.1;107;253.1	C15H10O5	17817-31-1	GYLUFQJZYAJQDI-UHFFFAOYSA-N	C14314		5284649	Shikimates and Phenylpropanoids	Isoflavonoids	Isoflavones			3.93			271.06	321.2	0.5	POS	[M+H]+	level1	1.20957e+07
(E)-3-(4-hydroxy-3,5-dimethoxy-phenyl)-N-[2-(4-hydroxyphenyl)ethyl]prop-2-enamide	207.1;175;121.1	C19H21NO5	200125-11-7	IEDBNTAKVGBZEP-VMPITWQZSA-N			25245053	Shikimates and Phenylpropanoids	Phenylpropanoids (C6-C3)	Cinnamic acid amides			3.93			344.149	317.8	0.1	POS	[M+H]+	level1	2.01973e+07
Glycitin	285.1;286.1;429.1	C22H22O10	40246-10-4	OZBAVEKZGSOMOJ-MIUGBVLSSA-N	C16195		187808	Shikimates and Phenylpropanoids	Isoflavonoids	Isoflavones	HERB001023;HERB001175;HERB001876;HERB006784	Glycine max;Semen Sojae Praeparata;flos puerariae lobatae;/	3.93			447.128	272.3	0.1	POS	[M+H]+	level1	7.53814e+06
N-[2-(4-hydroxyphenyl)ethyl]acetamide	121.1;180.1;138.1	C10H13NO2	1202-66-0	ATDWJOOPFDQZNK-UHFFFAOYSA-N			121051	Alkaloids	Tyrosine alkaloids	Phenylethylamines			3.93			180.102	243.8	0	POS	[M+H]+	level1	1.08658e+07
2,6-Dimethoxy-1,4-benzoquinone	169;141.1;109	C8H8O4	530-55-2	OLBNOBQOQZRLMP-UHFFFAOYSA-N	C10331	HMDB0029673	68262	Polyketides	Aromatic polyketides	Benzoquinones	HERB000838;HERB000900;HERB000940;HERB002814;HERB003940;HERB004356;HERB004784;HERB006021;HERB006133;HERB002983;HERB003384;HERB003658;HERB004513	Ailanthus altissima;Adonis vernalis;Acanthopanax senticosus [Syn. Eleutherococcus senticosus ];Fraxinus szaboana [Syn. Fraxinus chinensis var. acuminata];Schefflera venulosa;Wikstroemia lanceolata;Gynura segetum [Syn. Gynura japonica ];Osmorhiza aristata var. laxa;Triticum aestivum [Syn. Triticum vulgare ];Herba Schizonepetae;Radix Zanthoxyli;Herba Ephedrae;Cortex Fraxini	3.93			169.049	234.3	0.4	POS	[M+H]+	level1	9.68338e+07
3-isopropyl-2,3,6,7,8,8a-hexahydropyrrolo[1,2-a]pyrazine-1,4-dione	197.1;70.1;169.1	C10H16N2O2	5654-87-5	XLUAWXQORJEMBD-UHFFFAOYSA-N			98951	Amino acids and Peptides	Small peptides	Dipeptides	HERB002954;HERB004042;HERB004783;HERB000220	Psammosilene tunicoides;/;Radix Notoginseng;Bombyx mori	3.93			197.129	234.3	0.1	POS	[M+H]+	level1	2.54012e+07
2-Piperidone	81.1;99.1;100.1	C5H9NO	675-20-7	XUWHAWMETYGRKB-UHFFFAOYSA-N		HMDB0011749	12665	Alkaloids	Lysine alkaloids	Piperidine alkaloids			3.93			100.076	119.1	0.3	POS	[M+H]+	level1	6.57349e+06
D-Xylose	59;149;71	C5H10O5	58-86-6	SRBFZHDQGSBBOR-IOVATXLUSA-N	C00181	HMDB0000098	135191	Carbohydrates	Saccharides	Monosaccharides	HERB001952;HERB001235;HERB001541;HERB003979;HERB004832;HERB004864;HERB005343;HERB006048;HERB006568;HERB001019;HERB006335;HERB000881;HERB001211;HERB001617;HERB002941;HERB003526;HERB005700;HERB006875;HERB002856;HERB001750;HERB003610;HERB000244;HERB000853;HERB001965;HERB002620;HERB002962;HERB003528;HERB004004;HERB004551;HERB004609;HERB005968;HERB006227;HERB004316;HERB005485	/;Medulla Junci;Eucalyptus viminalis;Changium smyrnioides;Fructus Mori;Semen Astragali Complati;Aralia taibaiensis;/;semen coicis;Plantago major;Herba Commelie;Radix Aconiti;Radix Codonopsis pilosulae;Psidium guajava;Rhizoma Fagopyri Cymosi;Rhizoma Phragmitis;Ziziphus jujuba var. inermis;Crocus sativus;/;Exodermis Poria;/;Imperata cylindrica var. major;Codonopsis tangshen;Codonopsis tubulosa;Codo…	3.93			149.046	46.2	1.3	NEG	[M-H]-	level1	7.73836e+06
D-(+)-Melibiose	179.1;89;59	C12H22O11	5340-95-4|585-99-9	DLRVVLDZNNYCBX-ABXHMFFYSA-N	C05402		440658	Carbohydrates	Saccharides	Polysaccharides	HERB005160;HERB006875;HERB005509;HERB001171;HERB001409;HERB006598	Menyanthes trifoliata;Crocus sativus;Herba Acalyphae;/;Cortex Eucommiae;Murraya koenigii	3.93			341.109	42.8	1.1	NEG	[M-H]-	level1	3.79492e+07
Octadecanedioic acid	313.2;295.2;251.2	C18H34O4	871-70-5	BNJOQKFENDDGSC-UHFFFAOYSA-N		HMDB0000782	70095	Fatty acids	Fatty Acids and Conjugates	Dicarboxylic acids			3.93			313.239	499.6	1	NEG	[M-H]-	level1	5.45926e+07
5-[(Z)-5-hydroxy-3-methyl-pent-3-enyl]-1,4a-dimethyl-6-methylene-decalin-1-carboxylic acid	319.2;318.2;217.2	C20H32O3		DOYKMKZYLAAOGH-UVTDQMKNSA-N			19971046	Terpenoids	Diterpenoids	Labdane diterpenoids	HERB000432;HERB000614;HERB004674	Semen Ricini;Cacumen et Folium Biotae;Thuja standishii	3.93			319.228	455.6	1.4	NEG	[M-H]-	level1	2.42141e+06
14-(hydroxymethyl)-5,9-dimethyl-tetracyclo[11.2.1.01,10.04,9]hexadecane-5-carboxylic acid	319.2;318.2;217.2	C20H32O3		HHAMKMUMKLXDFQ-UHFFFAOYSA-N			3956539	Terpenoids	Diterpenoids	Kaurane and Phyllocladane diterpenoids	HERB001612	Annona squamosa	3.93			319.228	455.6	1.4	NEG	[M-H]-	level1	2.42141e+06
(2Z,6E,10E)-12-hydroxy-6,10-dimethyl-2-(4-methylpent-3-enyl)dodeca-2,6,10-trienoic acid	319.2;318.2;217.2	C20H32O3	97208-66-7	USXGDFAHMRCBBX-AGZUIYMTSA-N			11232455	Terpenoids	Diterpenoids	Phytane diterpenoids	HERB005360	Calocedrus macrolepis var. formosana	3.93			319.228	455.6	1.4	NEG	[M-H]-	level1	2.42141e+06
(5S,9R)-14-(hydroxymethyl)-5,9-dimethyl-tetracyclo[11.2.1.01,10.04,9]hexadecane-5-carboxylic acid	319.2;318.2;217.2	C20H32O3		HHAMKMUMKLXDFQ-KFRFNOKNSA-N			45359746	Terpenoids	Diterpenoids	Kaurane and Phyllocladane diterpenoids	HERB001612	Annona squamosa	3.93			319.228	455.6	1.4	NEG	[M-H]-	level1	2.42141e+06
(2E,6E,10E)-12-hydroxy-6,10-dimethyl-2-(4-methylpent-3-enyl)dodeca-2,6,10-trienoic acid	319.2;318.2;217.2	C20H32O3		USXGDFAHMRCBBX-PFZXPCEQSA-N			11186287	Terpenoids	Diterpenoids	Phytane diterpenoids	HERB005360	Calocedrus macrolepis var. formosana	3.93			319.228	455.6	1.4	NEG	[M-H]-	level1	2.42141e+06
velutin	313.1;165;147	C17H14O6	25739-41-7	ROCUOVBWAWAQFD-UHFFFAOYSA-N			5464381	Shikimates and Phenylpropanoids	Flavonoids	Flavones			3.93			313.072	394.3	1.1	NEG	[M-H]-	level1	4.89045e+06
2'-Hydroxy-5'-methylacetophenone	149.1;105.1;148.1	C9H10O2	1450-72-2	YNPDFBFVMJNGKZ-UHFFFAOYSA-N		HMDB0032592	15068				HERB000887;HERB001210;HERB001394;HERB002937;HERB004774;HERB005659;HERB005782	Radix chuanxiong；Rhizoma Chuanxiong;Radix Angelicae sinensis;Radix Angelicae Pubescentis;Herba Glechomae Longitubae;Rhizoma Sparganii;Radix Clematidis;Fructus Evodiae	3.93			149.061	389.1	0.5	NEG	[M-H]-	level1	1.42203e+07
Butein	135;136;271.1	C15H12O5	21849-70-7	AYMYWHCQALZEGT-ORCRQEGFSA-N	C08578		5281222	Shikimates and Phenylpropanoids	Flavonoids	Chalcones	HERB000921;HERB002846;HERB002986;HERB003142;HERB003210;HERB003263;HERB003511;HERB003927;HERB003988;HERB004445;HERB002062;HERB002640;HERB002870;HERB003701;HERB002714	Robinia pseudoacacia;Lignum Dalbergiae odoriferae Rosewood;/;Sophora alopecuroides;Thallus Lamiriae;/;Rhaponticum carthamoides;Spatholobus suberectus;herba ecliptae;Rhus verniciflua [Syn. Toxicadendron verniciflum ];Ramulus Cinmomi;Semen Canbis;Salvia glutinosa;Cannabis sativa;Caulis Millettiae	3.93			271.062	355.9	1.9	NEG	[M-H]-	level1	5.25403e+08
(2S,3R,4S,5S,6R)-2-[5-[(E)-2-(3,5-dihydroxyphenyl)vinyl]-2-methoxy-phenoxy]-6-(hydroxymethyl)tetrahydropyran-3,4,5-triol	312.1;151;257.1	C21H24O9	94356-22-6	NMZBFHDKUAVGLR-DXKBKAGUSA-N			45033634	Shikimates and Phenylpropanoids	Stilbenoids	Monomeric stilbenes	HERB006708	Rheum sp.	3.93			419.135	283.9	1.6	NEG	[M-H]-	level1	1.17228e+07
Acanthoside B	417.2;181.1;255.1	C28H36O13	7374-79-0	WEKCEGQSIIQPAQ-IRBNZIFYSA-N	C10890		443024	Shikimates and Phenylpropanoids	Lignans	Furofuranoid lignans	HERB005705;HERB001410;HERB001171;HERB001409;HERB002002;HERB002339;HERB002520;HERB002648;HERB002743;HERB003258;HERB005182;HERB005837;HERB006131;HERB002534	Acanthopanax sessiliflorus;/;/;Cortex Eucommiae;/;Magnolia officinalis;Sida acuta;Phlogacanthus curviflorus;Veronica thymoides ssp. pseudocinerea;Sambucus sieboldiana;Saussurea medusa;Dendrobium moniliforme;Baccharis dracunculifolia;Rhizoma Polygoti	3.93			579.209	278.4	1.8	NEG	[M-H]-	level1	8.05768e+06
3-methoxy-4-[3,4,5-trihydroxy-6-(hydroxymethyl)tetrahydropyran-2-yl]oxy-benzoic acid	167;123;152	C14H18O9		JYFOSWJYZIVJPO-UHFFFAOYSA-N			14132336	Shikimates and Phenylpropanoids	Phenolic acids (C6-C1)	Simple phenolic acids			3.93			329.089	203.4	2.6	NEG	[M-H]-	level1	7.82103e+06
Phloroglucinol	125;124;69	C6H6O3	108-73-6	QCDYQQDYXPDABM-UHFFFAOYSA-N	C02183	HMDB0013675	359	Polyketides	Phloroglucinols	Oligomeric phloroglucinols (phlorotannins)	HERB002714;HERB000019;HERB002223;HERB003626;HERB004372;HERB006377;HERB006822	Caulis Millettiae;Acacia arabica;Ecklonia kurome;Mallotus philippinensis;Malus pumila;Allium cepa;Alpinia blepharocalyx	3.93			125.025	100.4	2.2	NEG	[M-H]-	level1	4.09972e+06
Glyceric acid	105;75;59	C3H6O4	6000-40-4	RBNPOMFGQQGHHO-UHFFFAOYSA-N	C00258	HMDB0000139	752	Fatty acids	Fatty Acids and Conjugates	Hydroxy fatty acids	HERB002209;HERB000563;HERB000564;HERB000565;HERB000567;HERB002206;HERB004410;HERB004423;HERB006575	Semen Glycine Max;Vicia faba;Vicia faba;Vicia faba;Vicia faba;Glycine max;Vitis vinifera;Vitis vinifera;Urtica dioica	3.93			105.019	46.6	1.5	NEG	[M-H]-	level1	1.99604e+07
Threonic acid	75;135;59	C4H8O5	7306-96-9	JPIJQSOTBSSVTP-STHAYSLISA-N	C01620	HMDB0062620	5460407	Fatty acids	Fatty Acids and Conjugates	Hydroxy fatty acids	HERB004465	Urtica cannabina	3.93			135.03	46.2	1.4	NEG	[M-H]-	level1	2.657e+07
Ribitol	89;59;151.1	C5H12O5	87-99-0	HEBKCHPVOIAQTA-SCDXWVJYSA-N	C00474	HMDB0002917							3.93			151.061	41.9	1.3	NEG	[M-H]-	level1	7.34091e+07
3-(3,4-dimethoxyphenyl)-8-hydroxy-isochroman-1-one	283.1;193;175	C17H16O5	64847-01-4	WKNXOKHAEDTQCX-UHFFFAOYSA-N			13939150	Shikimates and Phenylpropanoids	Coumarins	Isocoumarins			3.92			283.097	390.4	0.7	POS	[M-H2O+H]+	level1	1.36672e+07
7-hydroxy-3-(4-hydroxyphenyl)-5-methoxy-chromen-4-one	285.1;270.1	C16H12O5	4569-98-6	YSINCDVRUMTOPK-UHFFFAOYSA-N			5748551	Shikimates and Phenylpropanoids	Isoflavonoids	Isoflavones	HERB002258	Trifolium pratense	3.92			285.075	328.2	1.1	POS	[M+H]+	level1	3.26915e+09
(6S,7aR)-6-hydroxy-4,4,7a-trimethyl-6,7-dihydro-5H-benzofuran-2-one	197.1;179.1;135.1	C11H16O3	5989-02-6	XEVQXKKKAVVSMW-WRWORJQWSA-N			100332	Terpenoids	Apocarotenoids	Apocarotenoids (β-)	HERB000197;HERB000247;HERB001019;HERB003153;HERB003757;HERB003789;HERB003929;HERB004470;HERB004594;HERB005159;HERB006039;HERB006335;HERB006439;HERB006631;HERB007211;HERB002520;HERB004217;HERB000387;HERB000472;HERB000570;HERB000580;HERB000767;HERB001409;HERB003031;HERB003232;HERB004193;HERB004386;HERB005825;HERB006384;HERB000220;HERB003359	/;Herha Ajugae Ciliatae;Plantago major;/;Digitalis purpurea;Digitalis lanata;Maytenus confertiflorus;Lythrum salicaria;Undaria pinnatifida;Menyanthes trifoliata;Helianthus annuus;Herba Commelie;Fumaria officinalis;Siphonostegia chinensis;Perilla frutescens var. arguta;Sida acuta;/;/;Herba Polygoni Avicularis;/;Fructus Xanthii sibirici;Herba Plantaginis;Cortex Eucommiae;Flos Chrysanthemi;fructus C…	3.92			197.117	296.9	0.1	POS	[M+H]+	level1	4.64402e+06
Glutamate	84;130.1;69.1	C5H9NO4	56-86-0	WHUUTDBJXJRKMK-VKHMYHEASA-N	C00025	HMDB0000148	33032	Amino acids and Peptides	Small peptides	Aminoacids	HERB000508;HERB000992;HERB001175;HERB001781;HERB002941;HERB003039;HERB003441;HERB003641;HERB004191;HERB004446;HERB004692;HERB005015;HERB005147;HERB005390;HERB005445;HERB001395;HERB002189;HERB002690;HERB006048;HERB000309;HERB000330;HERB000570;HERB001193;HERB001952;HERB002856;HERB003616;HERB003618;HERB003715;HERB004472;HERB004938;HERB004950;HERB005162;HERB005392;HERB001915;HERB005485	herba Menthae;Ficus simplicissima;Semen Sojae Praeparata;Radix Glycyrrhizae uralensis;Rhizoma Fagopyri Cymosi;Herba Cichorii;Cornu Saigae Tataricae;Herba Portulacae;Fructus Arctii lappae;Radix Rubiae;Herba Cistanches;Ageratum conyzoides;Agaricus bisporus;Radix Pseudostellariae;Herba Hyperici japonici;/;Semen Juglandis;Gallus gallus domesticus;/;Rhizoma Atractylodis macrocephalae;Rhizoma Pinelliae…	3.92			130.05	50.2	0.3	POS	[M-H2O+H]+	level1	7.44608e+06
7-hydroxy-2-(4-hydroxyphenyl)chroman-4-one	119.1;135;255.1	C15H12O4	578-86-9	FURUXTVZLHCCNA-UHFFFAOYSA-N			1889	Shikimates and Phenylpropanoids	Flavonoids	Flavanones	HERB001705;HERB000323;HERB000892;HERB001779;HERB001876;HERB002309;HERB002534;HERB002846;HERB003504;HERB004783;HERB006633;HERB000762;HERB000921;HERB001355;HERB002000;HERB002614;HERB002714;HERB002850;HERB002970;HERB003535;HERB003803;HERB005249;HERB006280;HERB006926;HERB006990	Apis mellifera ligustica;Radix Isatidis seu Baphicacanthi;Herba Sedi sarmentosi;Radix Glycyrrhizae;flos puerariae lobatae;/;Rhizoma Polygoti;Lignum Dalbergiae odoriferae Rosewood;Radix Rhapontici;Radix Notoginseng;/;Epimedium koreanum;Robinia pseudoacacia;Exocarpium Benincasae;Glycyrrhiza glabra;Cicer arietinum;Caulis Millettiae;Dalbergia odorifera;/;Fructus Liquidambaris;Datura innoxia;Dalbergia…	3.92			255.066	333.4	0.3	NEG	[M-H]-	level1	1.26037e+07
Isovaleric acid	101.1;73;59	C5H10O2	503-74-2	GWYFCOCPABKNJV-UHFFFAOYSA-N	C08262	HMDB0000718	10430	Fatty acids	Fatty Acids and Conjugates	Branched fatty acids	HERB005318;HERB000314;HERB000688;HERB001357;HERB001616;HERB001787;HERB001801;HERB002120;HERB002276;HERB004055;HERB004187;HERB004242;HERB004345;HERB004407;HERB004834;HERB005017;HERB005488;HERB005820;HERB006192;HERB006344;HERB006402;HERB004021	Ziziphus jujuba var. spinosa;Elsholtzia ciliata;Centranthus longiflorus ssp. longiflorus;/;Lycopersicon esculentum;Rhizoma Zingiberis;Radix seu Rhizoma rdostachyos;Delphinus delphis;Flos Carthami;Flos Gossampini;Arctium lappa;Fructus Ligustri lucidi;Humulus lupulus;Fructus Syzygii;Folium Mori;Rhizoma Zingiberis Recens;Euonymus japonicus;Citrullus vulgaris [Syn. Citrullus lanatus ];Valeriana offic…	3.92			101.061	306.8	1	NEG	[M-H]-	level1	2.91128e+07
2-Hydroxystearic acid	299.3;253.3;254.3	C18H36O3	26531-80-6	KIHBGTRZFAVZRV-UHFFFAOYSA-N	C03045	HMDB0062549	69417	Fatty acids	Fatty Acids and Conjugates	Hydroxy fatty acids	HERB002667	Flos Celosiae cristatae	3.92			299.26	577	1.4	NEG	[M-H]-	level1	2.07634e+06
Stearidonic acid	275.2;59;231.2	C18H28O2	20290-75-9	JIWBIWFOSCKQMA-LTKCOYKYSA-N	C16300	HMDB0006547	5312508	Fatty acids	Fatty Acids and Conjugates	Unsaturated fatty acids	HERB003210;HERB006784	Thallus Lamiriae;/	3.92			275.202	517.8	1.5	NEG	[M-H]-	level1	8.02704e+06
Myristoleic acid	225.2	C14H26O2	544-64-9	YWWVWXASSLXJHU-WAYWQWQTSA-N	C08322		5281119	Fatty acids	Fatty Acids and Conjugates	Unsaturated fatty acids	HERB005894;HERB000497;HERB000508;HERB001016;HERB002135;HERB002617;HERB002831;HERB003369;HERB003407;HERB003924;HERB004093;HERB004250;HERB004693;HERB004837;HERB006209;HERB006851;HERB007091	Herba Asari;semen arecae;herba Menthae;Alpinia speciosa;Apium graveolens;/;Perilla frutescens var. acuta [Syn. Perilla frutescens var. purpurascens ];Stamen Nelumbinis;Asarum heterotropoides var. mandshuricum;/;/;Pastinaca sativa;Semen Myristicae;Ramulus Mori;Conioselinum vaginatum;Cinnamomum glanduliferum;Petroselinum crispum	3.92			225.186	516.3	1.4	NEG	[M-H]-	level1	6.95558e+06
Hexadecanedioic acid	285.2;267.2;223.2	C16H30O4	505-54-4	QQHJDPROMQRDLA-UHFFFAOYSA-N	C19615	HMDB0000672	10459	Fatty acids	Fatty Acids and Conjugates	Dicarboxylic acids	HERB000182;HERB000903;HERB003153	Rhizoma Typhonii;Cortex Tooe Sinensis;/	3.92			285.207	470.4	1	NEG	[M-H]-	level1	6.47461e+07
Traumatic acid	183.1;165.1;227.1	C12H20O4	6402-36-4	MAZWDMBCPDUFDJ-VQHVLOKHSA-N	C16308	HMDB0000933	5283028	Fatty acids	Fatty Acids and Conjugates	Dicarboxylic acids			3.92			227.129	389.5	0.8	NEG	[M-H]-	level1	1.08482e+07
Vestitol	93;135;271.1	C16H16O4	56701-24-7	XRVFNNUXNVWYTI-UHFFFAOYSA-N			92503	Shikimates and Phenylpropanoids	Isoflavonoids	Isoflavanones	HERB001779;HERB002119;HERB002309;HERB002714;HERB003336;HERB002846;HERB001705;HERB006511	Radix Glycyrrhizae;Cortex erythrie;/;Caulis Millettiae;Castanea mollissima;Lignum Dalbergiae odoriferae Rosewood;Apis mellifera ligustica;Dalbergia variabilis	3.92			271.098	369.7	0.8	NEG	[M-H]-	level1	1.53302e+08
3,5-Dimethoxybenzoic acid	181.1;166;138	C9H10O4	1132-21-4	IWPZKOJSYQZABD-UHFFFAOYSA-N			14332	Shikimates and Phenylpropanoids	Phenolic acids (C6-C1)	Simple phenolic acids	HERB001290	Calophyllum polyanthum	3.92			181.051	343.9	0.9	NEG	[M-H]-	level1	6.67062e+07
5,7-dihydroxy-4-(4-methoxyphenyl)chroman-2-one	165.1;93;191	C16H14O5		OKBWVJGQTFYYQA-UHFFFAOYSA-N			11460348	Shikimates and Phenylpropanoids	Flavonoids	Neoflavonoids			3.92			285.077	335.7	1.1	NEG	[M-H]-	level1	2.50976e+08
Nodakenin	227.1;228.1;269.1	C20H24O9	495-31-8	HXCGUCZXPFBNRD-DNLMCPORSA-N	C09279		73191	Shikimates and Phenylpropanoids	Coumarins	Furocoumarins	HERB000205;HERB000267;HERB000305;HERB000753;HERB001165;HERB001394;HERB001574;HERB003202;HERB003395;HERB003616;HERB003636;HERB004453;HERB004479;HERB005553;HERB007180;HERB000403;HERB001622;HERB000323;HERB000826;HERB005468;HERB006837;HERB006852	Peucedanum praeruptorum;Radix Paeoniae Alba;Radix Angelicae Dahuricae;Angelica gigas;/;Radix Angelicae Pubescentis;Anthriscus sylvestris;Notopterygium forbesii [Syn. Notopterygium franchetii];Folium Polygoni Tinctorii;Herba Humuli Scandentis;Herba Verbae;radix Peucedani;Radix et Rhizoma Notopterygii;/;/;Radix Glehniae;Radix Saposhnikoviae divaricatae;Radix Isatidis seu Baphicacanthi;Ruta graveole…	3.92			389.125	289.5	1.4	NEG	[M-H2O-H]-	level1	2.55155e+07
4-Hydroxybenzoic acid	93;137;94	C7H6O3	99-96-7	FJKROLUGYXJWQN-UHFFFAOYSA-N	C00156	HMDB0000500	135	Shikimates and Phenylpropanoids	Phenolic acids (C6-C1)	Simple phenolic acids	HERB000244;HERB001702;HERB001713;HERB001754;HERB002713;HERB003743;HERB004387;HERB005099;HERB004401;HERB003070;HERB003725;HERB007240;HERB000094;HERB000305;HERB000312;HERB000850;HERB001019;HERB001249;HERB001508;HERB001591;HERB001695;HERB001797;HERB001892;HERB001975;HERB002181;HERB002263;HERB002279;HERB002377;HERB002438;HERB002686;HERB002905;HERB002910;HERB002988;HERB003221;HERB003361;HERB003505;HER…	Imperata cylindrica var. major;Nidus Vespae;Herba Pteridis multifidae;/;herba centellae;Mangifera indica;Fructus Psoraleae Corylifoliae;Diospyros kaki;Taraxacum mongolicum;Semen Cassiae;Fructus Viticis;Echinacea purpurea;Uvaria chamae;Radix Angelicae Dahuricae;Herba Lobeliae Chinensis;Paeonia veitchii;Plantago major;Cortex Lycii Radicis;Paeonia emodi;Drymaria diandra [Syn. Drymaria cordata ssp. d…	3.92			137.024	249.7	0.7	NEG	[M-H]-	level1	5.00729e+08
3,5-dimethoxy-4-[(2S,3R,4S,5S,6R)-3,4,5-trihydroxy-6-(hydroxymethyl)tetrahydropyran-2-yl]oxy-benzoic acid	197;153.1;138	C15H20O10	33228-65-8	BLKMDORKRDACEI-OVKLUEDNSA-N			10383888	Shikimates and Phenylpropanoids	Phenolic acids (C6-C1)	Simple phenolic acids	HERB002714;HERB003384;HERB003447;HERB004115;HERB004129;HERB004592	Caulis Millettiae;Radix Zanthoxyli;Linaria vulgaris;Nandina domestica;Flos Rhododendri Mollis;Sageretia theezans [Syn. Sageretia thea ]	3.92			359.099	212.4	2.2	NEG	[M-H]-	level1	5.44405e+06
Adipic acid	101.1;83.1;145.1	C6H10O4	124-04-9	WNLRTRBMVRJNCN-UHFFFAOYSA-N	C06104	HMDB0000448	196	Fatty acids	Fatty Acids and Conjugates	Dicarboxylic acids			3.92			145.051	211	1.8	NEG	[M-H]-	level1	6.16823e+07
1,4-D-Gulonolactone	99;59;129	C6H10O6	6322-07-2	SXZYCXMUPBBULW-LECHCGJUSA-N	C05410		165105	Carbohydrates			HERB001952		3.92			177.041	44.1	1.5	NEG	[M-H]-	level1	5.11399e+07
L-Gulonic gamma-lactone	99;59;129	C6H10O6	1128-23-0	SXZYCXMUPBBULW-SKNVOMKLSA-N	C01040	HMDB0003466	439373	Carbohydrates			HERB001952		3.92			177.041	44.1	1.5	NEG	[M-H]-	level1	5.11399e+07
Salicylic acid	93;137;109	C7H6O3	69-72-7	YGSDEFSMJLZEOE-UHFFFAOYSA-N	C00805	HMDB0001895	338	Shikimates and Phenylpropanoids	Phenolic acids (C6-C1)	Simple phenolic acids	HERB005969;HERB002168;HERB003252	Swertia angustifolia;/;Isodon japonica var. glaucocalyx	3.92			137.025	265.8	1.8	NEG	[M-H]-	level1	4.82487e+07
3,4-Dihydroxybenzoic acid	109;153;123	C7H6O4	99-50-3	YQUVCSBJEUQKSH-UHFFFAOYSA-N	C00230	HMDB0001856	72	Shikimates and Phenylpropanoids	Phenolic acids (C6-C1)	Simple phenolic acids	HERB002508;HERB000050;HERB000162;HERB000244;HERB000298;HERB000330;HERB000767;HERB000870;HERB000887;HERB001151;HERB001193;HERB001198;HERB001290;HERB001407;HERB001679;HERB001808;HERB001892;HERB001901;HERB002062;HERB002268;HERB002308;HERB002369;HERB002405;HERB002438;HERB002521;HERB002720;HERB002905;HERB002931;HERB002966;HERB002988;HERB003017;HERB003221;HERB003261;HERB003335;HERB003345;HERB003482;HER…	Patrinia scabiosaefolia;Blumea balsamifera;Radix Stemoe;Imperata cylindrica var. major;Cryptolepis sinensis;Rhizoma Pinelliae;Herba Plantaginis;Caulis Clematidis Armandii;Radix chuanxiong；Rhizoma Chuanxiong;Curculigo capitulata [Syn. Leucojum capitulata];Radix Salviae liguliobae;Vitex rotundifolia [Syn. Vitex trifollia var. simplicifolia ];Calophyllum polyanthum;Lamiophlomis rotata [Syn. Phlomis …	3.92			153.02	210.7	2.2	NEG	[M-H]-	level1	3.15606e+07
Xanthine	151;136;108	C5H4N4O2	69-89-6	LRFVTYWOQMYALW-UHFFFAOYSA-N	C00385	HMDB0000292	1188	Alkaloids	Pseudoalkaloids	Purine alkaloids	HERB003840;HERB000490;HERB000577;HERB000632;HERB004563;HERB005943;HERB006156	Flos Rosae Rugosae;Xanthium pennsylvanicum;Xanthium sibiricum [Syn. Xanthium strumarium ];Camellia sinensis [Syn. Thea sinensis];Pheretima aspergillum;Bos taurus domesticus;Xanthium riparium	3.92			151.026	84.7	2.2	NEG	[M-H]-	level1	639380
5-Hydroxyhexanoic acid	131.1;85.1;131	C6H12O3		YDCRNMJQROAWFT-UHFFFAOYSA-N									3.92			131.072	213.3	2.1	NEG	[M-H]-	level1	4.83961e+06
Fructose	179.1;59;161	C6H12O6	7660-25-5	LKDRXBCSQODPBY-ARQDHWQXSA-N			24310	Carbohydrates	Saccharides	Monosaccharides	HERB000960;HERB002205;HERB004278;HERB006971;HERB002926;HERB003618;HERB005509;HERB000244;HERB000881;HERB000892;HERB001211;HERB001555;HERB001711;HERB002250;HERB003039;HERB004004;HERB004191;HERB004222;HERB004247;HERB004372;HERB004406;HERB004446;HERB004488;HERB004609;HERB004832;HERB004837;HERB004864;HERB005390;HERB005436;HERB005445;HERB005877;HERB005899;HERB006280;HERB006437;HERB006479;HERB006585	Vinegar;vinegar;Sorbus aucuparia;Sorbaria sorbifolia;Flos Trollii chinensis;Semen Phaseoli Radiati;Herba Acalyphae;Imperata cylindrica var. major;Radix Aconiti;Herba Sedi sarmentosi;Radix Codonopsis pilosulae;Fritillaria ebeiensis;Apis cerana;Herba Fragariae;Herba Cichorii;Resi myrrhae;Fructus Arctii lappae;Pulvis Coris Bovis seu Bubali;Levisticum officinale;Malus pumila;fructus vitis viniferae;R…	3.92			179.056	43.4	1.8	NEG	[M-H]-	level1	2.78598e+07
Aleuritic acid	305.1;251.2;95.1	C16H32O5	533-87-9	MEHUJCGAYMDLEL-CABCVRRESA-N			222178	Fatty acids	Fatty Acids and Conjugates	Hydroxy fatty acids	HERB000429;HERB007161	Ricinus communis;Laccifer lacca	3.91			305.232	349	0	POS	[M+H]+	level1	2.76787e+07
Cellobiose	85;164.1;127	C12H22O11	528-50-7	GUBGYTABKSRVRQ-SINVPGNFSA-N	C00185	HMDB0000055	57370084	Carbohydrates	Saccharides	Disaccharides	HERB004488;HERB004004;HERB004609;HERB002135;HERB004343;HERB000745;HERB000960;HERB001711;HERB001947;HERB002859;HERB002918;HERB004446;HERB005390;HERB006280;HERB006546;HERB000802;HERB000939;HERB002714;HERB003361;HERB004209;HERB004543;HERB005442;HERB007028;HERB007029;HERB007099	Fagopyrum esculentum;Resi myrrhae;Radix Ginseng;Apium graveolens;Melilotus suaveolens;Fructus Hordei germinatus Preparata;Vinegar;Apis cerana;Fructus Setariae Germinatus;Fructus Hordei germinatus Preparata;Macrothelypteris oligophlebia;Radix Rubiae;Radix Pseudostellariae;Radix Scrophulariae;Saccharum granorum;/;Corium Erinacei Seu Hemiechianus;Caulis Millettiae;Fructus Forsythiae;Bos taurus domes…	3.91			325.113	45.6	0.8	POS	[M-H2O+H]+	level1	2.11556e+07
DL-Glutamic acid	84;130.1;69.1	C5H9NO4	617-65-2	WHUUTDBJXJRKMK-UHFFFAOYSA-N	C00302	HMDB0060475	611	Amino acids and Peptides	Small peptides	Aminoacids	HERB000508;HERB000992;HERB001175;HERB001781;HERB002941;HERB003039;HERB003441;HERB003641;HERB004191;HERB004446;HERB004692;HERB005015;HERB005147;HERB005390;HERB005445;HERB001395;HERB002189;HERB002690;HERB006048;HERB000309;HERB000330;HERB000570;HERB001193;HERB001952;HERB002856;HERB003616;HERB003618;HERB003715;HERB004472;HERB004938;HERB004950;HERB005162;HERB005392;HERB001915;HERB005485	herba Menthae;Ficus simplicissima;Semen Sojae Praeparata;Radix Glycyrrhizae uralensis;Rhizoma Fagopyri Cymosi;Herba Cichorii;Cornu Saigae Tataricae;Herba Portulacae;Fructus Arctii lappae;Radix Rubiae;Herba Cistanches;Ageratum conyzoides;Agaricus bisporus;Radix Pseudostellariae;Herba Hyperici japonici;/;Semen Juglandis;Gallus gallus domesticus;/;Rhizoma Atractylodis macrocephalae;Rhizoma Pinelliae…	3.91			130.05	50.2	0.3	POS	[M-H2O+H]+	level1	7.44608e+06
Erucamide	338.3;74.1;57.1	C22H43NO	112-84-5	UAUDZVJPLUQNMU-KTKRTIGZSA-N		HMDB0244507	5365371	Fatty acids	Fatty amides	Primary amides	HERB000323;HERB004950;HERB005756;HERB005826;HERB006820	Radix Isatidis seu Baphicacanthi;Fructus Corni;/;Stigma Croci;Sclerotium Poriae Cocos	3.91			338.342	567.6	0.8	POS	[M+H]+	level1	2.28818e+06
AKBA	257.3;256.3;513.4	C32H48O5	67416-61-9	HMMGKOVEOFBCAU-BCDBGHSCSA-N			11168203	Terpenoids	Triterpenoids	Serratane triterpenoids			3.91			513.358	538.9	1.6	POS	[M+H]+	level1	373096
5,6,7-trihydroxy-2-(4-methoxyphenyl)chromen-4-one	195.1;107;301.1	C16H12O6	6563-66-2	XVMMEYCPXZYLAI-UHFFFAOYSA-N			11174076	Shikimates and Phenylpropanoids	Flavonoids	Flavones			3.91			301.071	362.2	0.9	POS	[M+H]+	level1	1.49256e+07
7,8-dimethoxychromen-2-one	207.1;192;179.1	C11H10O4	2445-80-9	CHBBSMUTOCUVDW-UHFFFAOYSA-N			142768	Shikimates and Phenylpropanoids	Coumarins	Simple coumarins			3.91			207.065	290.5	0.2	POS	[M+H]+	level1	6.45977e+06
Corydaldine (tautomeric structure 1)	208.1;165.1;150.1	C11H13NO3	493-49-2	MQKFSXLBPPCAGR-UHFFFAOYSA-N			610097	Alkaloids	Pseudoalkaloids	Isoindole alkaloids	HERB002540;HERB000428;HERB000457	Rhizoma Coptidis;Berberis baluchistanica;Menispermum dauricum	3.91			208.097	272.7	0.1	POS	[M+H]+	level1	8.39885e+06
Oleamide	282.3;69.1;83.1	C18H35NO	301-02-0	FATBGEAMYMYZAF-KTKRTIGZSA-N	C19670	HMDB0002117	5283387	Fatty acids	Fatty amides	Primary amides	HERB000323;HERB000800;HERB001901;HERB001924;HERB002062;HERB002856;HERB003582;HERB004950;HERB005036;HERB005782;HERB002168;HERB005680;HERB006340	Radix Isatidis seu Baphicacanthi;Radix Paeoniae Rubra;/;Ramulus Uncariae cum Uncis;Ramulus Cinmomi;/;Fructus Momordicae;Fructus Corni;Folium Mahoe;Fructus Evodiae;/;Crinum asiaticum var. sinicum;Crinum asiaticum	3.91			282.279	543.3	1.4	POS	[M+H]+	level1	7.78686e+08
4-Ethoxybenzoic acid	165.1;137;92	C9H10O3	619-86-3	SHSGDXCJYVZFTP-UHFFFAOYSA-N			12093	Shikimates and Phenylpropanoids	Phenolic acids (C6-C1)	Simple phenolic acids	HERB004948		3.91			165.056	355.3	0.3	NEG	[M-H]-	level1	3.61908e+08
β,β-Dimethylacrylalkannin	269.1;251.1;99	C21H22O6	34539-65-6	BATBOVZTQBLKIL-UHFFFAOYSA-N		HMDB0245673	32465	Polyketides	Naphthalenes	Naphthoquinones	HERB007160;HERB000190;HERB001835;HERB003087;HERB001297;HERB002787;HERB005569;HERB006230	Radix Arnebiae seu Lithospermi;Lithospermum officinale;Arnebia nobilis;Artemisia caruthii;Onosma paniculatum;Arnebia guttata;/;Arnebia euchroma	3.91			369.135	507.7	0.4	NEG	[M-H]-	level1	7.90479e+06
2-Methylcaproic acid	129.1	C7H14O2	4536-23-6	CVKMFSAVYPAZTQ-UHFFFAOYSA-N			20653	Fatty acids	Fatty Acids and Conjugates	Branched fatty acids	HERB005710;HERB004316	Ficus carica;Semen Sterculiae Lychnophorae	3.91			129.092	398.5	0.7	NEG	[M-H]-	level1	3.95856e+07
3,5-Dimethoxyphenol	138;153.1;109	C8H10O3	500-99-2	XQDNFAMOIPNVES-UHFFFAOYSA-N		HMDB0059966	10383	Polyketides	Phloroglucinols	Acyl phloroglucinols			3.91			153.056	311.8	0.7	NEG	[M-H]-	level1	6.0416e+07
1-[3-methoxy-4-[(2S,3R,4S,5S,6R)-3,4,5-trihydroxy-6-[[(2R,3R,4R,5R,6S)-3,4,5-trihydroxy-6-methyl-tetrahydropyran-2-yl]oxymethyl]tetrahydropyran-2-yl]oxy-phenyl]ethanone	165.1;147;166.1	C21H30O12		ZUXLIBRTWRBKLQ-NUASCYGXSA-N			9832854						3.91			473.168	227.7	2.5	NEG	[M-H]-	level1	6.12143e+06
Pyrocatechol	109;66;108	C6H6O2	120-80-9	YCIMNLLNPGFGHC-UHFFFAOYSA-N	C00090	HMDB0000957	289	Shikimates and Phenylpropanoids			HERB006122;HERB000161;HERB000186;HERB000253;HERB000330;HERB000594;HERB000666;HERB000710;HERB000726;HERB000868;HERB001034;HERB001164;HERB001171;HERB001215;HERB001239;HERB001271;HERB001409;HERB001583;HERB001584;HERB001685;HERB001749;HERB002168;HERB002191;HERB002194;HERB002242;HERB002276;HERB002428;HERB003365;HERB003376;HERB003392;HERB004423;HERB004822;HERB005223;HERB005402;HERB005732;HERB005811;HER…	Herba Cirsii;Semen Lablab Album;Semen Ginkgo;Aquilaria sinensis;Rhizoma Pinelliae;Fructus tsaoko;/;/;/;Fructus Meliae Toosendan;/;Fructus Zizyphi Jujubae;/;Semen Cavaliae;Erigeron breviscapus;Radix Sanguisorbae;Cortex Eucommiae;Catechu;Uncaria gambir;/;Poria;/;Folium Nelumbinis;Fructus Chebulae;Semen Sesami Nigrum;Flos Carthami;Exocarpium Citri grandis;Cercidiphyllum japonicum var. sinense;Nelumb…	3.91			109.03	220.4	2.4	NEG	[M-H]-	level1	1.30868e+07
Hydroquinone	109;66;108	C6H6O2	123-31-9	QIGBRXMKCJKVMJ-UHFFFAOYSA-N	C00530	HMDB0002434	785	Shikimates and Phenylpropanoids			HERB000330;HERB000580;HERB000800;HERB001548;HERB001702;HERB001901;HERB002040;HERB002242;HERB002365;HERB002369;HERB002621;HERB002622;HERB002700;HERB002701;HERB002761;HERB002915;HERB002962;HERB002993;HERB003061;HERB003549;HERB003730;HERB003943;HERB004021;HERB004129;HERB004462;HERB004774;HERB005899;HERB006814;HERB005578	Rhizoma Pinelliae;Fructus Xanthii sibirici;Radix Paeoniae Rubra;Pinus resinosa;Nidus Vespae;/;Fructus Choerospondiatis;Semen Sesami Nigrum;Herba Saxifragae;/;Pimpinella anisum;/;/;Paederia scandens;Xanthium canadense;Cinchona ledgeriana;Flos Lonicerae;/;Herba Selaginellae;herba pyrolae chinensis;Folium Rhododendri Daurici;Protea mellifera;Fructus Chaenomelis;Flos Rhododendri Mollis;Senecio scande…	3.91			109.03	220.4	2.4	NEG	[M-H]-	level1	1.30868e+07
Chelidonic acid	67;139;139	C7H4O6	99-32-1	PBAYDYUZOSNJGU-UHFFFAOYSA-N			7431	Polyketides			HERB000237;HERB000259;HERB003430;HERB006070	Radix Ampelopsis;/;Convallaria keiskei [Syn. Convallaria majalis];Asparagus officinalis	3.91			182.994	102	2.3	NEG	[M-H]-	level1	1.08461e+07
3-Hydorxy-3-methylglutaric acid	57;99;59	C6H10O5	503-49-1	NPOAOTPXWNWTSH-UHFFFAOYSA-N	C03761	HMDB0000355	1662	Fatty acids	Fatty Acids and Conjugates	Dicarboxylic acids			3.91			161.046	89.4	2	NEG	[M-H]-	level1	4.24447e+07
Mannitol	59;181.1;89	C6H14O6	69-65-8	FBPFZTCFMRRESA-KVTDHHQDSA-N	C00392	HMDB0000765	6251	Carbohydrates	Saccharides	Monosaccharides	HERB004607;HERB001101;HERB001333;HERB001606;HERB001783;HERB002369;HERB002409;HERB002540;HERB003210;HERB003436;HERB003528;HERB004211;HERB004242;HERB004402;HERB004518;HERB004692;HERB004794;HERB005206;HERB005455;HERB005918;HERB005974;HERB006335;HERB006573;HERB006918;HERB006975;HERB007046;HERB001968;HERB002549;HERB003246;HERB004479;HERB005763;HERB006962;HERB000323;HERB000453;HERB001622;HERB001729;HER…	Cordyceps militaris cv;Folium Isatidis;Cordyceps;Tamarix gallica;Rehmannia glutinosa [Syn. Rehmannia glutinosa f. huechingensis];/;Fraxinus ornus;Rhizoma Coptidis;Thallus Lamiriae;Polyalthia nemoralis;Aloe;Sonchus arvensis;Fructus Ligustri lucidi;pollen typhae;/;Herba Cistanches;Clerodendron serratum;Gardenia jasminoides var. grandiflora;Rhizoma Arisaematis;Picrorhiza scrophulariiflora;Rehmannia …	3.91			181.072	41.5	0.9	NEG	[M-H]-	level1	1.85895e+08
N-Acetylphenylalanine	164.1;206.1;58	C11H13NO3		CBQJSKKFNMDLON-JTQLQIEISA-N									3.91			206.082	283	1	NEG	[M-H]-	level1	6.37891e+06
(1R,7R,10R)-4,10,11,11-tetramethyltricyclo[5.3.1.01,5]undec-4-en-3-one	219.2;135.1;121.1	C15H22O	3466-15-7	GIGKXOAUYMWORB-OSQNNJELSA-N			12308615	Terpenoids	Sesquiterpenoids	Patchoulane sesquiterpenoids	HERB006019	Rhizoma Cyperi	3.9			219.174	459	0.1	POS	[M+H]+	level1	7.05315e+06
5,10-dimethoxy-2,2-dimethyl-pyrano[3,2-g]chromen-8-one	107;153.1;183.1	C16H16O5	68421-13-6	QZUNAFWZEXJWGD-UHFFFAOYSA-N			155148	Shikimates and Phenylpropanoids	Coumarins	Pyranocoumarins	HERB005060;HERB006355	Boenninghausenia sessilicarpa;Boenninghausenia albiflora	3.9			289.107	378.3	0.1	POS	[M+H]+	level1	5.72085e+07
Ononin	413.1;367.1;295.1	C22H22O9	486-62-4	MGJLSBDCWOSMHL-MIUGBVLSSA-N	C10509		442813	Shikimates and Phenylpropanoids	Isoflavonoids	Isoflavones	HERB000580;HERB001249;HERB001355;HERB001779;HERB001874;HERB001876;HERB001985;HERB002119;HERB002309;HERB002560;HERB002714;HERB003128;HERB004391;HERB004457;HERB004692;HERB004864;HERB004998;HERB005569;HERB006146;HERB006982;HERB006990;HERB007003	Fructus Xanthii sibirici;Cortex Lycii Radicis;Exocarpium Benincasae;Radix Glycyrrhizae;Radix Puerariae;flos puerariae lobatae;Rhizoma Dryopteris crassirhizomae;Cortex erythrie;/;Radix Astragali;Caulis Millettiae;Herba Alternantherae;Lycopodium cernuum;Radix Moghaniae Philippinensis;Herba Cistanches;Semen Astragali Complati;Herba Lycopodii;/;Piptanthus nanus;Radix Glycyrrhizae Praeparata;Radix Gly…	3.9			413.123	305.5	0.9	POS	[M-H2O+H]+	level1	4.95606e+06
Harmine	195.1;213.1;196.1	C13H12N2O	442-51-3	BXNJHAXVSOCGBA-UHFFFAOYSA-N	C06538	HMDB0030311	5280953	Alkaloids	Tryptophan alkaloids	Carboline alkaloids	HERB000217;HERB000924;HERB000973;HERB001410;HERB001684;HERB001924;HERB002052;HERB002191;HERB002662;HERB002679;HERB003604;HERB003605;HERB004665;HERB004865;HERB004943;HERB006050;HERB006798;HERB007137	Fructus Tribuli;Tribulus terrestris;Hippophae rhamnoides;/;Passiflora incarnata;Ramulus Uncariae cum Uncis;Ramulus Euonymi;Folium Nelumbinis;Passiflora edulis;Fructus Tribuli;Peganum harmala;Peganum harmala;Ophiorrhiza japonica;Elaeagnus angustifolia;Trema dielsiana;Thalictrum foetidum;Polygala tenuifolia;Symplocos racemosa	3.9			213.102	241.6	0.3	POS	[M+H]+	level1	7.40441e+06
Isocaproic acid	115.1	C6H12O2	646-07-1	FGKJLKRYENPLQH-UHFFFAOYSA-N	C21399	HMDB0000689	12587	Fatty acids	Fatty Acids and Conjugates	Branched fatty acids			3.9			115.076	363	0.8	NEG	[M-H]-	level1	4.24015e+08
Tropolone	121	C7H6O2	533-75-5	MDYOLVRUBBJPFM-UHFFFAOYSA-N			10789	Shikimates and Phenylpropanoids			HERB002772;HERB004873	Nicandra physaloides;Juniperus taiwaniana	3.9			121.03	321.3	1.1	NEG	[M-H]-	level1	2.4053e+07
(2S,3R,4S,5S,6R)-2-[3-hydroxy-5-[(E)-2-(4-hydroxy-3-methoxy-phenyl)vinyl]phenoxy]-6-(hydroxymethyl)tetrahydropyran-3,4,5-triol	312.1;151;257.1	C21H24O9	32727-29-0	KLPUXMNQDCUPNO-DXKBKAGUSA-N	C10266		5281716	Shikimates and Phenylpropanoids	Stilbenoids	Monomeric stilbenes	HERB003205;HERB004303	Typha latifolia;Picea abies	3.9			419.135	283.9	1.6	NEG	[M-H]-	level1	1.17228e+07
2-[3-hydroxy-5-[(E)-2-(4-hydroxyphenyl)vinyl]phenoxy]-6-(hydroxymethyl)tetrahydropyran-3,4,5-triol	227.1;228.1;269.1	C20H22O8	27208-80-6	HSTZMXCBWJGKHG-OWOJBTEDSA-N			5470020	Shikimates and Phenylpropanoids	Stilbenoids	Monomeric stilbenes	HERB005564;HERB002405;HERB001627;HERB001901;HERB002185;HERB003799;HERB003872;HERB004060;HERB004528;HERB004742;HERB004837;HERB005395;HERB005466;HERB005654;HERB006520;HERB006938;HERB001806;HERB002407;HERB004853;HERB005178	Rhizoma Smilacis Glabrae;Rhizoma Polygoni cuspidati;Smilax menispermoidea;/;Polygonum multiflorum;Pleuropterus ciliinervis;Phytolacca americana [Syn. Phytolacca decandra ];Caulis Aristolochiae seu Clematis;Vatica rassak;Picea glehnii;Ramulus Mori;Rheum tanguticum;Rheum wittrocki;Schoenocaulon officinale;Lysidice rhodostegia;Rheum palmatum;Radix Kansui;Polygonum cuspidatum;Fructus Amomi;Polypodium…	3.9			389.125	289.5	1.4	NEG	[M-H]-	level1	2.55155e+07
3-Hydroxybenzoic acid	93;137;109	C7H6O3	99-06-9	IJFXRHURBJZNAO-UHFFFAOYSA-N	C00587	HMDB0002466	7420	Shikimates and Phenylpropanoids	Phenolic acids (C6-C1)	Simple phenolic acids	HERB003359;HERB004068;HERB003361;HERB003528;HERB004402;HERB005451;HERB005732;HERB006146;HERB006575	/;Herba Equiseti Hiemalis;Fructus Forsythiae;Aloe;pollen typhae;Gastrodia elata;Trogopterus xanthipes, Pteromys volans;Piptanthus nanus;Urtica dioica	3.9			137.025	265.8	1.8	NEG	[M-H]-	level1	4.82487e+07
Undecanoic acid	185.2	C11H22O2	112-37-8	ZDPHROOEEOARMN-UHFFFAOYSA-N	C17715	HMDB0000947	8180	Fatty acids	Fatty Acids and Conjugates	Branched fatty acids	HERB001765;HERB000472;HERB000638;HERB001305;HERB001483;HERB001749;HERB005402;HERB000887;HERB001622;HERB003582;HERB003641;HERB003924;HERB004479;HERB005392;HERB005825;HERB006632;HERB006784	Poria;Herba Polygoni Avicularis;Radix Bupleuri;Caulis Erycibes;Thalictrum ichangense;Poria;Prunus persica;Radix chuanxiong；Rhizoma Chuanxiong;Radix Saposhnikoviae divaricatae;Fructus Momordicae;Herba Portulacae;/;Radix et Rhizoma Notopterygii;Lignum Santaii Albi;Cacumen Tamaricis;/;/	3.9			185.155	480.4	0.9	NEG	[M-H]-	level1	4.85154e+06
5-(4-carboxy-3-methyl-butyl)-1,4a-dimethyl-6-methylene-decalin-1-carboxylic acid	335.2;245	C20H32O4		HPQKNJHVWUWAOR-UHFFFAOYSA-N			578152	Terpenoids	Diterpenoids	Labdane diterpenoids	HERB001705	Apis mellifera ligustica	3.9			335.223	443.7	1.7	NEG	[M-H]-	level1	6.64244e+06
Flavokawain C	193.1;299.1;179	C17H16O5	37308-75-1	UXUFMIJZNYXWDX-VMPITWQZSA-N		HMDB0030875	6293081	Shikimates and Phenylpropanoids	Flavonoids	Chalcones			3.9			299.093	391.2	0.7	NEG	[M-H]-	level1	1.12005e+09
Kaempferol	285;270.1;136	C15H10O6	520-18-3	IYRMWMYZSQPJKC-UHFFFAOYSA-N	C05903	HMDB0005801	5280863	Shikimates and Phenylpropanoids	Flavonoids	Flavonols	HERB003160;HERB006470;HERB003444;HERB005296;HERB001572;HERB002294;HERB001125;HERB000036;HERB000066;HERB000137;HERB000139;HERB000161;HERB000175;HERB000186;HERB000189;HERB000219;HERB000221;HERB000264;HERB000267;HERB000286;HERB000312;HERB000472;HERB000553;HERB000614;HERB000638;HERB000670;HERB000800;HERB000884;HERB000903;HERB000949;HERB000973;HERB001032;HERB001067;HERB001074;HERB001082;HERB001104;HER…	Fagopyrum tataricum;Chrysanthemum indicum;Ganoderma Lucidum seu Japonicum;Mollugo pentaphylla;Cynanchum chinense;Radix et Rhizoma Rhodiolae;Uncaria macrophylla;Ardisiae japonicae;Folium Artemisiae Argyi;Fructus Anisi Stellati;/;Semen Lablab Album;Tilia alburnum;Semen Ginkgo;Ginkgo biloba;Patrinia villosa;Herba Patriniae;Thesium chinense;Radix Paeoniae Alba;/;Herba Lobeliae Chinensis;Herba Polygon…	3.9			285.042	368.1	5.5	NEG	[M-H]-	level1	5.53276e+07
Terephthalic-Acid	121;165;150	C8H6O4	100-21-0	KKEYFWRCBNTPAC-UHFFFAOYSA-N	C06337	HMDB0002428	7489	Shikimates and Phenylpropanoids	Phenolic acids (C6-C1)	Simple phenolic acids	HERB006232	Bupleurum sibiricum	3.9			165.02	251.1	1.7	NEG	[M-H]-	level1	5.69925e+06
2-Furoic acid	67;111;55	C5H4O3	88-14-2	SMNDYUVBFMFKNZ-UHFFFAOYSA-N	C01546	HMDB0000617	6919				HERB000881;HERB001211;HERB000178;HERB000403;HERB000584;HERB001942;HERB002258;HERB002505;HERB002808;HERB003127;HERB003595;HERB004129;HERB004462;HERB004468;HERB004950;HERB005099;HERB005190;HERB005471;HERB006587;HERB006908;HERB007159;HERB005969;HERB006860;HERB003431	Radix Aconiti;Radix Codonopsis pilosulae;Phaseolus vulgaris;Radix Glehniae;Rhizoma Atractylodis;Rhizoma Dryriae;Trifolium pratense;Artemisia scoparia [Syn. Artemisia capillaris var. scoparia];Alocasia cucullata [Syn. Arum cucullatum ];Ulva pertusa;Ocimum basilicum;Flos Rhododendri Mollis;Senecio scandens [Syn. Senecio chinensis];Rhizoma Homalomee occultae;Fructus Corni;Diospyros kaki;Codium fragi…	3.9			111.009	106.8	2.6	NEG	[M-H]-	level1	8.78488e+06
Methylmalonic acid	116.9;59;73	C4H6O4	516-05-2	ZIYVHBGGAOATLY-UHFFFAOYSA-N	C02170	HMDB0000202	487	Fatty acids	Fatty Acids and Conjugates	Dicarboxylic acids			3.9			117.019	94.5	1.6	NEG	[M-H]-	level1	8.8546e+06
Raffinose	503.2;89;75	C18H32O16	512-69-6	MUPFEKGTMRGPLJ-ZQSKZDJDSA-N	C00492	HMDB0003213	439242	Carbohydrates	Saccharides	Polysaccharides	HERB001288;HERB002904;HERB003478;HERB000129;HERB000134;HERB000161;HERB000229;HERB000325;HERB000338;HERB000449;HERB000450;HERB000452;HERB000453;HERB000454;HERB000455;HERB000766;HERB000767;HERB001783;HERB001797;HERB002119;HERB002242;HERB002926;HERB003070;HERB004004;HERB004387;HERB004609;HERB005034;HERB005118;HERB005455;HERB006901;HERB006904;HERB006908;HERB006981	Gentiana rigescens;/;/;Fructus Crotonis;/;Semen Lablab Album;Baileya multiradiata;/;Herba Scutellariae barbatae;/;Lablab niger;/;Flos Dolichoris;/;/;Plantago asiatica;Herba Plantaginis;Rehmannia glutinosa [Syn. Rehmannia glutinosa f. huechingensis];Herba Dracocephali tangutici;Cortex erythrie;Semen Sesami Nigrum;Flos Trollii chinensis;Semen Cassiae;Resi myrrhae;Fructus Psoraleae Corylifoliae;Radi…	3.9			503.163	45.3	1.9	NEG	[M-H]-	level1	1.23425e+07
Gluconic acid	75;195.1;129	C6H12O7	526-95-4	RGHNJXZEOKUKBD-SQOUGZDYSA-N	C00257	HMDB0000625	10690	Carbohydrates	Saccharides	Monosaccharides	HERB002191;HERB003153	Folium Nelumbinis;/	3.9			195.051	45.8	1.2	NEG	[M-H]-	level1	1.66424e+08
Cholest-4-en-3-one	385.3;97.1;109.1	C27H44O	601-57-0	NYOXRYYXRWJDKP-GYKMGIIDSA-N	C00599	HMDB0000921	91477	Terpenoids	Steroids	Cholestane steroids	HERB005132;HERB002096	/;Syngnathus	3.89			385.347	619.2	1.4	POS	[M+H]+	level1	889608
LPC(16:0)	184.1;104.1;496.3	C24H50NO7P	17364-16-8	ASWBNKHCZGQVJV-HSZRJFAPSA-N		HMDB0010382	460602	Fatty acids	Glycerophospholipids	Glycerophosphocholines	HERB005900	Radix Pacis quinquefolii	3.89			496.34	509.2	0.6	POS	[M+H]+	level1	5.6747e+06
5-hydroxy-3,7-dimethoxy-2-phenyl-chromen-4-one	299.1;179.1;284.1	C17H14O5	70786-48-0	OYCOUDKDRFJOCP-UHFFFAOYSA-N			5748697	Shikimates and Phenylpropanoids	Flavonoids	Flavonols			3.89			299.092	435.8	0.7	POS	[M+H]+	level1	1.07251e+07
Riboflavin	377.1;243.1;181.1	C17H20N4O6	83-88-5	AUNGANRZJHBGPY-SCRDCRAPSA-N	C00255	HMDB0000244	493570	Alkaloids	Pseudoalkaloids	pteridine alkaloids	HERB002560;HERB003210;HERB000161;HERB000186;HERB000868;HERB001164;HERB001448;HERB001915;HERB002941;HERB003526;HERB004004;HERB004055;HERB004609;HERB004834;HERB005700;HERB006875;HERB001333;HERB002276;HERB002966;HERB003245;HERB003616;HERB003618;HERB004191;HERB004472;HERB004849;HERB004948	Radix Astragali;Thallus Lamiriae;Semen Lablab Album;Semen Ginkgo;Fructus Meliae Toosendan;Fructus Zizyphi Jujubae;Herba Clinopodii;Fructus Lycii;Rhizoma Fagopyri Cymosi;Rhizoma Phragmitis;Resi myrrhae;Flos Gossampini;Radix Ginseng;Folium Mori;Ziziphus jujuba var. inermis;Crocus sativus;Cordyceps;Flos Carthami;Fructus Rosae laevigatae;Semen Raphani;Herba Humuli Scandentis;Semen Phaseoli Radiati;Fr…	3.89			377.147	250.5	2.7	POS	[M+H]+	level1	4.59503e+06
Trehalose	179.1;89;59	C12H22O11	99-20-7	HDTRYLNUVZCQOY-LIZSDCNHSA-N	C01083	HMDB0000975	7427	Carbohydrates	Saccharides	Disaccharides	HERB002446;HERB002976	/;Radix Euphorbiae Pekinensis	3.89			341.109	42.8	1.1	NEG	[M-H]-	level1	3.79492e+07
Citraconic acid	85;129;128	C5H6O4	498-23-7	HNEGQIOMVPPMNR-IHWYPQMZSA-N	C02226	HMDB0000634	643798	Fatty acids	Fatty Acids and Conjugates	Dicarboxylic acids	HERB002365;HERB001809;HERB003379	Herba Saxifragae;Saccharum sinensis;Thelephora vialis	3.89			129.02	113.7	2.3	NEG	[M-H]-	level1	7.74098e+06
Pyrogallol	125;124;69	C6H6O3	87-66-1	WQGWDDDVZFFDIG-UHFFFAOYSA-N	C01108	HMDB0013674	1057	Shikimates and Phenylpropanoids			HERB000267;HERB000594;HERB000800;HERB001409;HERB002365;HERB004460;HERB004519;HERB006784;HERB006905;HERB001788;HERB000213;HERB000692;HERB002185;HERB002828;HERB003497;HERB003687;HERB003915;HERB006010	Radix Paeoniae Alba;Fructus tsaoko;Radix Paeoniae Rubra;Cortex Eucommiae;Herba Saxifragae;Semen Euphorbiae;/;/;/;Brassica oleracea var. capitata;Rhododendron mucronatum;Ceratonia siliqua;Polygonum multiflorum;Rubus rigidus;Phyllanthus reticulatus;Rheum maximowiczii;Peperomia duclouxii;Geum urbanum	3.89			125.025	100.4	2.2	NEG	[M-H]-	level1	4.09972e+06
D-Panose	503.2;89;75	C18H32O16	33401-87-5	ZCLAHGAZPPEVDX-MQHGYYCBSA-N			94448	Carbohydrates	Saccharides	Polysaccharides	HERB004834;HERB005184;HERB005900	Folium Mori;Solanum torvum;Radix Pacis quinquefolii	3.89			503.163	45.3	1.9	NEG	[M-H]-	level1	1.23425e+07
2-Hydroxydecanoic-acid	187.1;141.1;125.1	C10H20O3	5393-81-7	GHPVDCPCKSNJDR-UHFFFAOYSA-N			21488	Fatty acids	Fatty Acids and Conjugates	Hydroxy fatty acids	HERB004102	Radix Adenophorae	3.89			187.134	438.8	1.1	NEG	[M-H]-	level1	1.44155e+07
1-(2,4-dihydroxyphenyl)-2-(4-methoxyphenyl)propan-1-one	271.1;122;227.1	C16H16O4	642-39-7	CCOJFDRSZSSKOG-UHFFFAOYSA-N			3584988	Shikimates and Phenylpropanoids			HERB007215	Pterocarpus indicus	3.89			271.098	411.3	0.4	NEG	[M-H]-	level1	1.22952e+07
2-(3,4-dihydroxyphenyl)-5-hydroxy-7-methoxy-chroman-4-one	283.1;240;268	C16H14O6	51857-11-5	DSAJORLEPQBKDA-UHFFFAOYSA-N			4872981	Shikimates and Phenylpropanoids	Flavonoids	Flavanones	HERB001378;HERB003837;HERB005586	Fructus Amomi Rotundus;Radix Ranunculi Terti;Blumea glomerata	3.89			283.061	364.1	0.8	NEG	[M-H2O-H]-	level1	5.52512e+07
Sulfuretin	269;133;135	C15H10O5	120-05-8	RGNXWPVNPFAADO-NSIKDUERSA-N	C08730		5281295	Shikimates and Phenylpropanoids	Flavonoids	Aurones	HERB000021;HERB002545;HERB002846;HERB003263;HERB004445;HERB006168	Fomes officinalis;Cotinus coggygria;Lignum Dalbergiae odoriferae Rosewood;/;Rhus verniciflua [Syn. Toxicadendron verniciflum ];Knema globularia	3.89			269.046	321.3	1.4	NEG	[M-H]-	level1	9.42364e+06
7,3',4'-Trihydroxyflavone	269;133;135	C15H10O5	2150-11-0	PVFGJHYLIHMCQD-UHFFFAOYSA-N			5322065	Shikimates and Phenylpropanoids	Flavonoids	Flavones	HERB000171;HERB002052;HERB002563;HERB002846	Sophora viciifolia;Ramulus Euonymi;Radix Scutellariae;Lignum Dalbergiae odoriferae Rosewood	3.89			269.046	321.3	1.4	NEG	[M-H]-	level1	9.42364e+06
2,3-bis[(4-hydroxy-3-methoxy-phenyl)methyl]butane-1,4-diol	361.2;165.1;346.1	C20H26O6	3688-23-1	PUETUDUXMCLALY-UHFFFAOYSA-N			586372	Shikimates and Phenylpropanoids	Lignans	Dibenzylbutane lignans	HERB000377;HERB000403;HERB001942;HERB003361;HERB006743;HERB000323;HERB000844;HERB005164;HERB005182;HERB006097;HERB006564;HERB006831	Cedrus atlantica;Radix Glehniae;Rhizoma Dryriae;Fructus Forsythiae;Syringa pinnafolia;Radix Isatidis seu Baphicacanthi;Zanthoxylum ailanthoides;Hymenocallis littoralis;Saussurea medusa;Rubia yunnanensis;Tsuga heterophylla;Taxus yunnanensis	3.89			361.166	306	0.4	NEG	[M-H]-	level1	1.38235e+08
2-Hydroxy-6-methoxybenzoic acid	123;167;108	C8H8O4	3147-64-6	AAUQLHHARJUJEH-UHFFFAOYSA-N			591524	Shikimates and Phenylpropanoids	Phenolic acids (C6-C1)	Simple phenolic acids	HERB006571		3.89			167.035	283.4	1.2	NEG	[M-H]-	level1	4.17179e+07
Vanillic acid	152;167;123	C8H8O4	121-34-6	WKOLLVMJNQIZCI-UHFFFAOYSA-N	C06672	HMDB0000484	8468	Shikimates and Phenylpropanoids	Phenolic acids (C6-C1)	Cinnamic acids and derivatives	HERB005468;HERB006860;HERB002052;HERB000094;HERB000702;HERB001164;HERB004021;HERB005409;HERB002850;HERB002054;HERB007240;HERB000090;HERB000139;HERB000143;HERB000162;HERB000198;HERB000242;HERB000246;HERB000253;HERB000323;HERB000330;HERB000338;HERB000403;HERB000584;HERB000594;HERB000767;HERB000800;HERB000850;HERB000881;HERB000887;HERB000949;HERB001117;HERB001211;HERB001244;HERB001409;HERB001622;HER…	Pleurospermum lindleyanum;Polysaccharidum Versicolor;Ramulus Euonymi;Uvaria chamae;Rhizoma Acori graminei;Fructus Zizyphi Jujubae;Fructus Chaenomelis;Rhodomyrtus tomentosa;Dalbergia odorifera;Dysosma versipellis [Syn. Podophyllum versipelle ];Echinacea purpurea;Benzoinum;/;/;Radix Stemoe;Plumbago zeylanica;Rhizoma Imperatae;/;Aquilaria sinensis;Radix Isatidis seu Baphicacanthi;Rhizoma Pinelliae;H…	3.89			167.035	257.7	1.2	NEG	[M-H]-	level1	2.2827e+08
Pyruvaldehyde	71;41;43	C3H4O2	78-98-8	AIJULSRZWUXGPQ-UHFFFAOYSA-N	C00546	HMDB0001167	880	Fatty acids	Fatty acyls	Fatty aldehydes	HERB001355;HERB001779;HERB004242;HERB005017	Exocarpium Benincasae;Radix Glycyrrhizae;Fructus Ligustri lucidi;Rhizoma Zingiberis Recens	3.89			71.014	90.3	2.3	NEG	[M-H]-	level1	7.55322e+06
2-Hydroxyhexanedioic acid	143;71;99	C6H10O5	18294-85-4	OTTXIFWBPRRYOG-UHFFFAOYSA-N	C02360	HMDB0000321	193530	Fatty acids	Fatty Acids and Conjugates	Dicarboxylic acids			3.89			143.035	90.3	2.2	NEG	[M-H2O-H]-	level1	1.26753e+07
Gentianose	485.2;89;59	C18H32O16	25954-44-3	MUPFEKGTMRGPLJ-WSCXOGSTSA-N	C08239	HMDB0034072	117678	Carbohydrates	Saccharides	Polysaccharides	HERB001288;HERB002904;HERB003478;HERB000129;HERB000134;HERB000161;HERB000229;HERB000325;HERB000338;HERB000449;HERB000450;HERB000452;HERB000453;HERB000454;HERB000455;HERB000766;HERB000767;HERB001783;HERB001797;HERB002119;HERB002242;HERB002926;HERB003070;HERB004004;HERB004387;HERB004609;HERB005034;HERB005118;HERB005455;HERB006901;HERB006904;HERB006908;HERB006981	Gentiana rigescens;/;/;Fructus Crotonis;/;Semen Lablab Album;Baileya multiradiata;/;Herba Scutellariae barbatae;/;Lablab niger;/;Flos Dolichoris;/;/;Plantago asiatica;Herba Plantaginis;Rehmannia glutinosa [Syn. Rehmannia glutinosa f. huechingensis];Herba Dracocephali tangutici;Cortex erythrie;Semen Sesami Nigrum;Flos Trollii chinensis;Semen Cassiae;Resi myrrhae;Fructus Psoraleae Corylifoliae;Radi…	3.89			485.152	45.3	2	NEG	[M-H2O-H]-	level1	8.50573e+06
L-3-Phenyllactic acid	165.1;147;59	C9H10O3	20312-36-1	VOXXWSYKYCBWHO-MRVPVSSYSA-N	C05607	HMDB0000748	643327	Shikimates and Phenylpropanoids			HERB005471;HERB005366;HERB001195	/;Phellodendron amurense var. wilsonii;Lysimachia candida	3.89			165.056	241.9	1.7	NEG	[M-H]-	level1	5.99247e+07
Arachidic acid	311.2;311.3;183	C20H40O2	506-30-9	VKOBVWXKNCXXDE-UHFFFAOYSA-N	C06425	HMDB0002212	10467	Fatty acids	Fatty Acids and Conjugates	Unsaturated fatty acids	HERB000129;HERB000134;HERB000161;HERB000197;HERB000418;HERB000497;HERB000580;HERB000842;HERB000949;HERB001247;HERB001409;HERB001776;HERB001779;HERB001876;HERB001896;HERB002209;HERB002242;HERB002276;HERB002319;HERB002472;HERB002700;HERB002887;HERB002966;HERB002983;HERB002986;HERB003004;HERB003027;HERB003040;HERB003053;HERB003174;HERB003210;HERB003232;HERB003658;HERB003698;HERB003837;HERB004011;HER…	Fructus Crotonis;/;Semen Lablab Album;/;/;semen arecae;Fructus Xanthii sibirici;/;Bulbus Allii Fistulosi;Fructus Kochiae;Cortex Eucommiae;Radix Aconiti Lateralis;Radix Glycyrrhizae;flos puerariae lobatae;Caulis Mahoniae;Semen Glycine Max;Semen Sesami Nigrum;Flos Carthami;Radix Ginseng Rubra;flos Sophorae;/;Semen Sipis;Fructus Rosae laevigatae;Herba Schizonepetae;/;Semen Allii Tuberosi;Semen Citri…	3.89			311.296	606	1.4	NEG	[M-H]-	level1	302332
3-(4-hydroxy-3-methoxy-phenyl)-7-[3,4,5-trihydroxy-6-(hydroxymethyl)tetrahydropyran-2-yl]oxy-chromen-4-one	285.1;286.1;429.1	C22H22O10		RSHRXECKTMWGSX-UHFFFAOYSA-N			13629778	Shikimates and Phenylpropanoids	Isoflavonoids	Isoflavones			3.88			447.128	272.3	0.1	POS	[M+H]+	level1	7.53814e+06
Kaempferol 3-methyl ether	195.1;107;301.1	C16H12O6	1592-70-7	VJJZJBUCDWKPLC-UHFFFAOYSA-N	C05902		5280862	Shikimates and Phenylpropanoids	Flavonoids	Flavonols	HERB002263;HERB001901;HERB004055;HERB007046;HERB002846;HERB001082;HERB001630;HERB004757;HERB006451	Fructus Galangae;/;Flos Gossampini;Fructus Gardeniae;Lignum Dalbergiae odoriferae Rosewood;Lysimachia christinae;Zingiber aromaticum;Larrea tridentata;Solanum sarrachoides	3.88			301.071	362.2	0.9	POS	[M+H]+	level1	1.49256e+07
Licochalcone B	121;286.1;287.1	C16H14O5	58749-23-8	DRDRYGIIYOPBBZ-XBXARRHUSA-N		HMDB0037320	5318999	Shikimates and Phenylpropanoids	Flavonoids	Chalcones	HERB001779;HERB002000;HERB002494;HERB003174;HERB006925;HERB006926	Radix Glycyrrhizae;Glycyrrhiza glabra;Glycyrrhiza kansuensis;Semen armeniacae amarum;/;Glycyrrhiza inflata	3.88			287.091	352.1	0.2	POS	[M+H]+	level1	6.44492e+07
Flopropione	165.1;137.1;107	C9H10O4	2295-58-1	PTHLEKANMPKYDB-UHFFFAOYSA-N	D01259		3362	Polyketides	Phloroglucinols	Acyl phloroglucinols	HERB002002		3.88			165.055	350.6	0.3	POS	[M-H2O+H]+	level1	1.55843e+07
17-ODYA	279.2	C18H32O2	34450-18-5	DZIILFGADWDKMF-UHFFFAOYSA-N		HMDB0244776	1449				HERB002131	Herba Ecliptae Prostratae	3.88			279.233	546.5	0.3	NEG	[M-H]-	level1	2.556e+08
3-O-Acetylpinobanksin	313.1;165;147	C17H14O6	52117-69-8	BJYHZSNSMVEQEH-SJORKVTESA-N	C16418		148556	Shikimates and Phenylpropanoids	Flavonoids	Dihydroflavonols	HERB001705	Apis mellifera ligustica	3.88			313.072	394.3	1.1	NEG	[M-H]-	level1	4.89045e+06
8-[1-methyl-1-[(2S,3R,4S,5S,6R)-3,4,5-trihydroxy-6-(hydroxymethyl)tetrahydropyran-2-yl]oxy-ethyl]-8,9-dihydrofuro[2,3-h]chromen-2-one	227.1;228.1;269.1	C20H24O9		UCJHITBUIWHISE-GMMZNBDUSA-N			22294311	Shikimates and Phenylpropanoids	Coumarins	Furocoumarins			3.88			389.125	289.5	1.4	NEG	[M-H2O-H]-	level1	2.55155e+07
Glucono-1,5-lactone	99;59;129	C6H10O6	90-80-2	PHOQVHQSTUBQQK-SQOUGZDYSA-N	C00198	HMDB0000150	7027	Carbohydrates	Saccharides	Monosaccharides			3.88			177.041	44.1	1.5	NEG	[M-H]-	level1	5.11399e+07
3-Hydroxylauric acid	59;215.2;60	C12H24O3	45162-48-9	MUCMKTPAZLSKTL-NSHDSACASA-N		HMDB0000387	5312805	Fatty acids	Fatty Acids and Conjugates	Hydroxy fatty acids	HERB002209	Semen Glycine Max	3.88			215.166	460.5	1.2	NEG	[M-H]-	level1	5.57881e+06
4-(4-hydroxy-3-methoxy-phenyl)-2,3-bis(hydroxymethyl)-7-methoxy-tetralin-6-ol	344.1;359.2;313.1	C20H24O6	5234-71-9	OGFXBIXJCWAUCH-UHFFFAOYSA-N			4177125	Shikimates and Phenylpropanoids	Lignans	Arylnaphthalene and aryltetralin lignans	HERB004470;HERB004663;HERB000237;HERB001729;HERB003288;HERB003361;HERB004446;HERB006387;HERB003164;HERB003970;HERB005333;HERB006097;HERB006575;HERB006816;HERB007204;HERB000323;HERB004516;HERB000330;HERB002472;HERB005022	Lythrum salicaria;Lythrum anceps;Radix Ampelopsis;/;radix tripterygii wilfordii;Fructus Forsythiae;Radix Rubiae;Flos Daturae;Radix Sophorae flavescentis;Saussurea laniceps;Salacia prinoides [Syn. Salacia chinensis];Rubia yunnanensis;Urtica dioica;Bursera tonkinensis;Taxus cuspidata;Radix Isatidis seu Baphicacanthi;Indigo turalis;Rhizoma Pinelliae;flos Sophorae;Rhizoma Cimicifugae	3.88			359.15	286.9	1.1	NEG	[M-H]-	level1	3.75133e+07
4-Methylesculetin	191;147;119.1	C10H8O4	529-84-0	KVOJTUXGYQVLAJ-UHFFFAOYSA-N			5319502	Shikimates and Phenylpropanoids	Coumarins	Simple coumarins	HERB003953;HERB004523;HERB004719	/;Zanthoxylum schinifolium;Resi oliani	3.88			191.035	286.5	1.5	NEG	[M-H]-	level1	1.2079e+07
Desaminotyrosine	150;165.1;151	C9H10O3	501-97-3	NMHMNPHRMNGLLB-UHFFFAOYSA-N	C01744	HMDB0002199	10394	Shikimates and Phenylpropanoids			HERB002494;HERB003990;HERB004342;HERB004372;HERB003930;HERB004401;HERB004822	Glycyrrhiza kansuensis;Polyscias murrayi;Galium verum;Malus pumila;Bulbophyllum odoratissimum [Syn. Stelis odoratissimum];Taraxacum mongolicum;/	3.88			165.056	281.1	1.1	NEG	[M-H]-	level1	3.53277e+07
3',4'-Dihydroxyacetophenone	151;109;93	C8H8O3	1197-09-7	UCQUAMAQHHEXGD-UHFFFAOYSA-N	C10675	HMDB0029661	14530	Shikimates and Phenylpropanoids			HERB000257;HERB000285;HERB000960;HERB002370;HERB003031;HERB005573	Rhizoma cynchi stauntonii;Radix cynchi atrati;Vinegar;Herba Visci;Flos Chrysanthemi;Ilex pubescens var. glaber	3.88			151.04	252	1.8	NEG	[M-H]-	level1	2.35474e+07
(2E,4E)-5-[8-hydroxy-1,5-dimethyl-3-[3,4,5-trihydroxy-6-(hydroxymethyl)tetrahydropyran-2-yl]oxy-6-oxabicyclo[3.2.1]octan-8-yl]-3-methyl-penta-2,4-dienoic acid	443.2;59;101	C21H32O10		UHHVHDDICOEBTQ-LJIKRCSCSA-N			129008896	Terpenoids	Apocarotenoids	Apocarotenoids(ε-)	HERB001566;HERB002440	Persea americana [Syn. Persea gratissima ];Evodia austrosinensis	3.88			443.193	229.1	2.2	NEG	[M-H]-	level1	2.47747e+07
Hydroxytyrosol	109;153;123	C8H10O3	10597-60-1	JUUBCHWRXWPFFH-UHFFFAOYSA-N		HMDB0005784	82755	Shikimates and Phenylpropanoids	Phenylethanoids (C6-C2)	Phenylethanoids	HERB003454;HERB001407;HERB000356;HERB000835;HERB000943;HERB001117;HERB002540;HERB002926;HERB003361;HERB004242;HERB004874;HERB005022;HERB005447;HERB006280;HERB006537	Laggera alata;Lamiophlomis rotata [Syn. Phlomis rotata ];Syringa amurensis [Syn. Syringa reticulata var. amurensis ];Folium Clerodentri trichotomi;Mucuna pruriens;Caulis Sargentodoxae;Rhizoma Coptidis;Flos Trollii chinensis;Fructus Forsythiae;Fructus Ligustri lucidi;Pseudobulbus Cremastrae seu Pleiones;Rhizoma Cimicifugae;Radix Semiaquilegiae;Radix Scrophulariae;Herba Leonuri	3.88			153.056	204.8	1.7	NEG	[M-H]-	level1	3.64165e+06
D-Pinitol	193.1;59;161	C7H14O6	10284-63-6	DSCFFEYYQKSRSV-FEPQRWDDSA-N	C03844	HMDB0304321	164619	Carbohydrates	Polyols	Cyclitols	HERB002377;HERB002517;HERB002841;HERB000066;HERB000838;HERB003159;HERB003169;HERB003888;HERB006028;HERB001981;HERB002094;HERB002116;HERB002667;HERB002668;HERB002669;HERB003648;HERB004998;HERB006452;HERB006632;HERB000189;HERB004766;HERB006846;HERB007190;HERB004129;HERB004950;HERB001355;HERB001779;HERB002494;HERB004065;HERB006925;HERB002092	Tadehagi triquetrum;Thevetia neriifolia [Syn. Thevetia peruviana ];Rhamnus leptophylla;Folium Artemisiae Argyi;Ailanthus altissima;Picrasma quassioides [Syn. Picrasma ailanthoides];Picrasma quassioides [Syn. Picrasma ailanthoides];Quassia amara;Hevea brasiliensis;/;Spora Lygodii;Pinus koraiensis;Flos Celosiae cristatae;/;Celosia cristada;Fructus Aristolochiae;Herba Lycopodii;Lespedeza cuneata;/;G…	3.88			193.072	41.5	1.6	NEG	[M-H]-	level1	3.14563e+06
Citric Acid	111;87;85	C6H8O7	77-92-9	KRKNYBCHXYNGOX-UHFFFAOYSA-N	C00158	HMDB0000094	311	Fatty acids	Fatty Acids and Conjugates	Hydroxy fatty acids	HERB000134;HERB000162;HERB000244;HERB000249;HERB000259;HERB000309;HERB000960;HERB000973;HERB001069;HERB001101;HERB001171;HERB001754;HERB001765;HERB001781;HERB001806;HERB001901;HERB001915;HERB002040;HERB002191;HERB002250;HERB002405;HERB002407;HERB002941;HERB002966;HERB003039;HERB003055;HERB003205;HERB003232;HERB003250;HERB003528;HERB003641;HERB003741;HERB003837;HERB003840;HERB004004;HERB004021;HER…	/;Radix Stemoe;Imperata cylindrica var. major;Prunus mume;/;Rhizoma Atractylodis macrocephalae;Vinegar;Hippophae rhamnoides;Radix et Rhizoma Rhei;Folium Isatidis;/;/;Poria;Radix Glycyrrhizae uralensis;Radix Kansui;/;Fructus Lycii;Fructus Choerospondiatis;Folium Nelumbinis;Herba Fragariae;Rhizoma Polygoni cuspidati;Polygonum cuspidatum;Rhizoma Fagopyri Cymosi;Fructus Rosae laevigatae;Herba Cichori…	3.88			191.02	64.3	2.3	NEG	[M-H]-	level1	8.85233e+06
Isonicotinic acid	124;123.1;123.1	C6H5NO2	55-22-1	TWBYWOBDOCUKOW-UHFFFAOYSA-N	C07446	HMDB0060665	5922	Alkaloids	Nicotinic acid alkaloids	Pyridine alkaloids			3.87			124.039	65.5	0.1	POS	[M+H]+	level1	7.01317e+06
(-)-Epiafzelechin	121;139;275.1	C15H14O5	24808-04-6	RSYUFYQTACJFML-UKRRQHHQSA-N	C12128	HMDB0030822	443639	Shikimates and Phenylpropanoids	Flavonoids	Flavan-3-ols	HERB001583;HERB001942;HERB002085;HERB002714;HERB003658;HERB005972;HERB006342;HERB000049;HERB002993;HERB004069;HERB004907;HERB005156;HERB007080;HERB003659;HERB006714;HERB000087;HERB004105;HERB004275;HERB005798	Catechu;Rhizoma Dryriae;Acacia catechu;Caulis Millettiae;Herba Ephedrae;Ampelopsis grossedentata [Syn. Ampelopsis cantoniesis var. grossedentata ];Bergenia purpurascens;Ephedra minuta;/;Ephedra equisetina;Ephedra gerardiana;Ephedra distachya;Ephedra intermedia;Radix Ephedrae;Fructus Phyllanthi;Phyllanthus emblica;Celastrus orbiculatus [Syn. Celastrus articulatus ];Juniperus communis;Cassia sieber…	3.87			275.091	264.6	0.1	POS	[M+H]+	level1	1.58456e+07
Palmitamide	256.3;88.1;102.1	C16H33NO	629-54-9	HSEMFIZWXHQJAE-UHFFFAOYSA-N		HMDB0012273	69421	Fatty acids	Fatty amides	Primary amides	HERB000323;HERB000330;HERB000638;HERB004092;HERB004950;HERB005782;HERB002960;HERB000220;HERB006044	Radix Isatidis seu Baphicacanthi;Rhizoma Pinelliae;Radix Bupleuri;Semen Cucurbitae moschatae;Fructus Corni;Fructus Evodiae;Craibiodendron yunnanese;Bombyx mori;Casimiroa edulis	3.87			256.263	539.3	1.3	POS	[M+H]+	level1	4.20806e+08
25(R,S)-Ruscogenin	430.3;287.2;269.2	C27H42O4	874485-32-2	QMQIQBOGXYYATH-ZBTLHKOBSA-N			24849056	Terpenoids	Steroids	Spirostane steroids	HERB003091;HERB000462;HERB000924;HERB001679;HERB002680;HERB002776;HERB003223;HERB003708;HERB004909;HERB004910;HERB006212	Tupistra chinensis;Ophiopogon planiscapus;Tribulus terrestris;/;Tribulus terrestris;Ruscus aculeatus;Liriope platyphylla;Ophiopogon japonicus;Radix Liriopes;Liriope spicata;Artemisia rupestris	3.87			431.316	496.9	0.9	POS	[M+H]+	level1	6.33406e+06
Cue-lure	189.1;107;95	C12H14O3	3572-06-3	UMIKWXDGXDJQJK-UHFFFAOYSA-N		HMDB0033594	19137	Shikimates and Phenylpropanoids			HERB004832	Fructus Mori	3.87			189.091	327.4	0	POS	[M-H2O+H]+	level1	1.35854e+07
5-methyl-4-[(2S,3R,4S,5S,6R)-3,4,5-trihydroxy-6-(hydroxymethyl)tetrahydropyran-2-yl]oxy-chromen-2-one	338.1;121;323.1	C16H18O8	76474-54-9	DXBGTODWNFZHCD-LMXXTMHSSA-N			196468	Shikimates and Phenylpropanoids	Coumarins	Simple coumarins	HERB001022	Gerbera anandria [Syn. Leibnitzia anandria ]	3.87			339.108	259.2	0.2	POS	[M+H]+	level1	9.25655e+06
Forsythoside E	107;463.2;85	C20H30O12	93675-88-8	QIMGUQIHCNDUKU-OJJLXHDHSA-N			69634125	Shikimates and Phenylpropanoids	Phenylethanoids (C6-C2)	Phenylethanoids	HERB003361	Fructus Forsythiae	3.87			463.18	248.7	2.7	POS	[M+H]+	level1	1.38895e+06
Gentisic acid	109;153;123	C7H6O4	490-79-9	WXTMDXOMEHJXQO-UHFFFAOYSA-N	C00628	HMDB0000152	3469	Shikimates and Phenylpropanoids	Phenolic acids (C6-C1)	Simple phenolic acids	HERB001407;HERB004462;HERB005134;HERB006038;HERB000237;HERB000767;HERB001981;HERB002540;HERB002970;HERB003526;HERB005228;HERB006784;HERB001019;HERB001248;HERB002544;HERB002629;HERB003017;HERB003054;HERB003243;HERB003324;HERB003326;HERB004423;HERB005256;HERB006867	Lamiophlomis rotata [Syn. Phlomis rotata ];Senecio scandens [Syn. Senecio chinensis];Ganoderma applanatum;Dracocephalum moldavicum;Radix Ampelopsis;Herba Plantaginis;/;Rhizoma Coptidis;/;Rhizoma Phragmitis;Folium Llicis Chinensis;/;Plantago major;Hypericum degenii;Gentiana lutea;Foeniculum vulgare;Eucalyptus grandis;Helianthus tuberosus;Raphanus sativus;Citrus limonia;Citrus limonia;Vitis vinifer…	3.87			153.02	210.7	2.2	NEG	[M-H]-	level1	3.15606e+07
2,3-Dihydroxybenzoic acid	109;153;123	C7H6O4	303-38-8	GLDQAMYCGOIJDV-UHFFFAOYSA-N	C00196	HMDB0000397	19	Shikimates and Phenylpropanoids	Phenolic acids (C6-C1)	Simple phenolic acids	HERB004822;HERB006811;HERB000213;HERB003951	/;Flos Rosae chinensis;Rhododendron mucronatum;Aglaia odorata	3.87			153.02	210.7	2.2	NEG	[M-H]-	level1	3.15606e+07
Blumeatin	283.1;240;268	C16H14O6	118024-26-3	YEYLMQKEGSQNGZ-UHFFFAOYSA-N		HMDB0040316	11289628	Shikimates and Phenylpropanoids	Flavonoids	Flavanones	HERB000050	Blumea balsamifera	3.87			283.061	364.1	0.8	NEG	[M-H2O-H]-	level1	5.52512e+07
Felbinac	211.1;169.1;167.1	C14H12O2	5728-52-9	QRZAKQDHEVVFRX-UHFFFAOYSA-N			3332	Shikimates and Phenylpropanoids	Terphenyls	p-Terphenyls			3.87			211.077	386.3	0.7	NEG	[M-H]-	level1	6.2879e+07
4',5-Dihydroxyflavone	253.1;117;135	C15H10O4	6665-67-4	OKRNDQLCMXUCGG-UHFFFAOYSA-N			165521	Shikimates and Phenylpropanoids	Flavonoids	Flavones	HERB000553;HERB001254;HERB002534	/;Herba Euphorbiae humifusae;Rhizoma Polygoti	3.87			253.051	357.9	0.6	NEG	[M-H]-	level1	9.1997e+06
1-(4-hydroxy-2-methoxy-phenyl)-3-(4-hydroxyphenyl)prop-2-en-1-one	163;269.1;164	C16H14O4	51828-10-5	PACBGANPVNHGNP-UHFFFAOYSA-N			25201046	Shikimates and Phenylpropanoids	Flavonoids	Chalcones	HERB000164;HERB002846;HERB002850;HERB003369;HERB003924;HERB004093;HERB004265;HERB004316;HERB004693;HERB005030;HERB006494;HERB005297;HERB001705	Acorus calamus;Lignum Dalbergiae odoriferae Rosewood;Dalbergia odorifera;Stamen Nelumbinis;/;/;Asarum europaeum;Semen Sterculiae Lychnophorae;Semen Myristicae;Rhizoma Acori Talarinowii;Cymbopogon goeringii;Caesalpinia sappan;Apis mellifera ligustica	3.87			269.082	351	0.2	NEG	[M-H]-	level1	1.52628e+09
Homoeriodictyol	195;167;301.1	C16H14O6	446-71-9	FTODBIPDTXRIGS-ZDUSSCGKSA-N	C09756	HMDB0253205	73635	Shikimates and Phenylpropanoids	Flavonoids	Flavanones	HERB001896;HERB002370;HERB003299;HERB003931;HERB003985;HERB005162;HERB005210;HERB005481;HERB002856	Caulis Mahoniae;Herba Visci;Viscum angulatum;Dendrobium densiflorum;Agaricus campestris;/;Tanacetum sibiricum [Syn. Filifolium sibiricum];Artemisia campestris;/	3.87			301.072	335.7	0.3	NEG	[M-H]-	level1	9.19134e+09
Noreugenin	176;191;177	C10H8O4	1013-69-0	NCUJRUDLFCGVOE-UHFFFAOYSA-N	C20462	HMDB0303562	5375252	Polyketides	Chromanes	Chromones			3.87			191.035	333.7	0.8	NEG	[M-H]-	level1	4.27977e+07
Picrotoxinin	125;109;137	C15H16O6	17617-45-7	PIMZUZSSNYHVCU-UHFFFAOYSA-N			4816	Terpenoids	Sesquiterpenoids	Picrotoxane sesquiterpenoids	HERB000637;HERB001477;HERB004891;HERB006606	Juniperus sabina;Podophyllum peltatum;Diphylleia grayi;Cocculus indicus	3.87			273.077	294.7	1.5	NEG	[M-H2O-H]-	level1	1.37046e+07
Sumiki's-acid	97;59;69	C6H6O4	6338-41-6	PCSKKIUURRTAEM-UHFFFAOYSA-N			80642	Polyketides	Cyclic polyketides	Furans	HERB004468;HERB000323;HERB003582;HERB005118	Rhizoma Homalomee occultae;Radix Isatidis seu Baphicacanthi;Fructus Momordicae;Radix Rehmanniae Preparata	3.87			141.02	92.6	2.8	NEG	[M-H]-	level1	8.97668e+06
gamma-L-Glutamyl-L-phenylalanine	120.1;166.1;84	C14H18N2O5	7432-24-8	XHHOHZPNYFQJKL-QWRGUYRKSA-N		HMDB0000594	111299	Amino acids and Peptides	Small peptides	Dipeptides	HERB005818		3.86			295.129	228.5	0.1	POS	[M+H]+	level1	2.25344e+07
α-Cyperone	219.2;135.1;121.1	C15H22O	473-08-5	KUFXJZXMWHNCEH-DOMZBBRYSA-N	C17090		6452086	Terpenoids	Sesquiterpenoids	Eudesmane sesquiterpenoids	HERB001235;HERB001556;HERB001801;HERB004064;HERB004366	Medulla Junci;Herba Centipedae;Radix seu Rhizoma rdostachyos;Radix Aucklandiae;Bulbus Fritillariae Ussuriensis	3.86			219.174	459	0.1	POS	[M+H]+	level1	7.05315e+06
Semilicoisoflavone B	135;353.1;323.1	C20H16O6	129280-33-7	LWZACZCRAUQSLH-UHFFFAOYSA-N			5481948	Shikimates and Phenylpropanoids	Isoflavonoids	Isoflavones	HERB000974;HERB001779	Glycyrrhiza aspera;Radix Glycyrrhizae	3.86			353.102	393.2	0.9	POS	[M+H]+	level1	5.71836e+06
3-benzyl-2,3,6,7,8,8a-hexahydropyrrolo[1,2-a]pyrazine-1,4-dione	245.1;120.1;70.1	C14H16N2O2	3705-26-8|14705-60-3|26488-24-4	QZBUWPVZSXDWSB-UHFFFAOYSA-N			99895	Amino acids and Peptides	Small peptides	Dipeptides	HERB000220	Bombyx mori	3.86			245.129	285.4	0.2	POS	[M+H]+	level1	5.91969e+06
Kinsenoside	103;57;85	C10H16O8	151870-74-5	MQEPWBMWFIVRPS-ZGSHZZHUSA-N			10422896						3.86			265.092	60.1	0.5	POS	[M+H]+	level1	3.75332e+06
Byakangelicin	182.1;181.1;210	C17H18O7	19573-01-4	PKRPFNXROFUNDE-LLVKDONJSA-N	C09141		10211	Shikimates and Phenylpropanoids	Coumarins	Furocoumarins	HERB000267;HERB000305;HERB000826;HERB001098;HERB001622;HERB002001;HERB002265;HERB004277;HERB005937;HERB006756;HERB002586	Radix Paeoniae Alba;Radix Angelicae Dahuricae;Ruta graveolens;Peucedanum grande;Radix Saposhnikoviae divaricatae;Angelica glabra;Heracleum granatense;Heracleum pyrenaicum;Peucedanum stenocarpum;Ruta pinnata;Buxus microphylla var. sinica	3.86			315.087	313.4	0	NEG	[M-H2O-H]-	level1	3.99568e+09
D-Mannoheptulose	191.1;190.1;85	C7H14O7	3615-44-9	HSNZZMHEPUFJNZ-QMTIVRBISA-N			12600	Carbohydrates	Saccharides	Monosaccharides	HERB000706;HERB000775;HERB000892;HERB001614;HERB001632;HERB004853;HERB005107;HERB005228;HERB006653;HERB006771;HERB001101;HERB001333;HERB001606;HERB001783;HERB002369;HERB002409;HERB002655;HERB003528;HERB004211;HERB004242;HERB004402;HERB004518;HERB004794;HERB005206;HERB005455;HERB005918;HERB006573;HERB006918;HERB006975;HERB002993;HERB003504;HERB003549;HERB004065;HERB004278;HERB004350;HERB005070;HER…	Radix Dichroae;Pericarpium Citri Reticulatae;Herba Sedi sarmentosi;Carica papaya;Sedum aizoon;Fructus Amomi;Sedum sarmentosum;Folium Llicis Chinensis;pericarpium papaveris;Rhizoma Corydalis;Folium Isatidis;Cordyceps;Tamarix gallica;Rehmannia glutinosa [Syn. Rehmannia glutinosa f. huechingensis];/;Fraxinus ornus;Herba Capsellae;Aloe;Sonchus arvensis;Fructus Ligustri lucidi;pollen typhae;/;Cleroden…	3.86			191.056	46.6	1.9	NEG	[M-H2O-H]-	level1	1.51079e+07
Scopolin	191.1;233;353.1	C16H18O9	531-44-2	SGTCGCCQZOUMJJ-YMILTQATSA-N	C01527		439514	Shikimates and Phenylpropanoids	Coumarins	Simple coumarins	HERB004453;HERB004479;HERB004834;HERB000267;HERB000305;HERB000697;HERB000879;HERB001069;HERB001165;HERB001210;HERB001249;HERB001291;HERB001305;HERB001362;HERB001394;HERB001448;HERB001490;HERB001915;HERB002030;HERB002114;HERB002376;HERB002420;HERB002505;HERB002508;HERB002515;HERB002814;HERB003010;HERB003496;HERB003695;HERB003730;HERB004055;HERB004184;HERB004355;HERB005034;HERB005220;HERB005471;HER…	radix Peucedani;Radix et Rhizoma Notopterygii;Folium Mori;Radix Paeoniae Alba;Radix Angelicae Dahuricae;Saussurea superba [Syn. Saussurea hieracioides ];/;Radix et Rhizoma Rhei;/;Radix Angelicae sinensis;Cortex Lycii Radicis;Atropa belladonna;Caulis Erycibes;Scopolia japonica;Radix Angelicae Pubescentis;Herba Clinopodii;Coronilla varia;Fructus Lycii;Erycibe schmidtii;Diospyros maritima;/;Uncaria …	3.86			353.088	241.5	1.8	NEG	[M-H]-	level1	4.81833e+06
(1S,3R,4R,5R)-1,3,4-trihydroxy-5-[(E)-3-(4-hydroxy-3-methoxy-phenyl)prop-2-enoyl]oxy-cyclohexanecarboxylic acid	191.1;93;173	C17H20O9	62929-69-5	RAGZUCNPTLULOL-KJJWLSQTSA-N	C02572		9799386	Shikimates and Phenylpropanoids	Phenylpropanoids (C6-C3)	Cinnamic acids and derivatives	HERB000137;HERB001259;HERB003528;HERB006041;HERB002962;HERB005412;HERB001969	Fructus Anisi Stellati;Cynanchum thesioides;Aloe;Helianthus annuus;Flos Lonicerae;Semen Persicae;/	3.86			367.104	263.1	1.5	NEG	[M-H]-	level1	1.73e+06
(3R,4S,5S,6R)-6-[[(2S,3R,4S,5R,6R)-3,4,5-trihydroxy-6-[[(2S,3R,4S,5R,6R)-3,4,5-trihydroxy-6-(hydroxymethyl)tetrahydropyran-2-yl]oxymethyl]tetrahydropyran-2-yl]oxymethyl]tetrahydropyran-2,3,4,5-tetrol	503.2;89;75	C18H32O16	13382-86-0	FBJQEBRMDXPWNX-SMGIPPFUSA-N	C05404		440660	Carbohydrates	Saccharides	Polysaccharides			3.86			503.163	45.3	1.9	NEG	[M-H]-	level1	1.23425e+07
(S)-2-Hydroxy-3-phenylpropanoic acid	165.1;147;59	C9H10O3	7326-19-4	VOXXWSYKYCBWHO-QMMMGPOBSA-N	C05607	HMDB0000563	444718	Shikimates and Phenylpropanoids			HERB005471;HERB005366;HERB001195	/;Phellodendron amurense var. wilsonii;Lysimachia candida	3.86			165.056	241.9	1.7	NEG	[M-H]-	level1	5.99247e+07
p-Coumaric Acid Ethyl Ester	191.1;145;163	C11H12O3	7362-39-2	ZOQCEVXVQCPESC-VMPITWQZSA-N			676946	Shikimates and Phenylpropanoids	Phenylpropanoids (C6-C3)	Cinnamic acids and derivatives	HERB000338;HERB006228;HERB005310	Herba Scutellariae barbatae;/;Physalis alkekengi	3.86			191.071	374.1	0.6	NEG	[M-H]-	level1	1.02953e+07
Phenylacetic acid	135;93;120	C8H8O2	103-82-2	WLJVXDMOQOGPHL-UHFFFAOYSA-N	C07086	HMDB0000209	999	Shikimates and Phenylpropanoids			HERB000632;HERB005742;HERB000472;HERB000638;HERB000879;HERB000888;HERB001210;HERB001783;HERB003070;HERB003151;HERB003725;HERB004021;HERB004401;HERB006027;HERB006587;HERB001171;HERB002700;HERB004055;HERB007208	Camellia sinensis [Syn. Thea sinensis];Fructus Mume;Herba Polygoni Avicularis;Radix Bupleuri;/;Dipsacus asperoides;Radix Angelicae sinensis;Rehmannia glutinosa [Syn. Rehmannia glutinosa f. huechingensis];Semen Cassiae;/;Fructus Viticis;Fructus Chaenomelis;Taraxacum mongolicum;Musa paradisiaca var. sapientum [Syn. Musa sapientum];Artemisia capillaris;/;/;Flos Gossampini;/	3.86			135.045	322.6	0.9	NEG	[M-H]-	level1	1.00014e+07
Phloretin	257.1;137;147	C15H14O5	60-82-2	VGEREEWJJVICBM-UHFFFAOYSA-N	C00774	HMDB0003306	4788	Shikimates and Phenylpropanoids	Flavonoids	Chalcones	HERB001715;HERB002437;HERB004181;HERB000129;HERB001754	Pteris cretica var. nervosa [Syn. Pteris nervosa ];Phlegmariurus fordii;Citrus limon;Fructus Crotonis;/	3.85			257.081	376.4	0.6	POS	[M-H2O+H]+	level1	1.52671e+07
Pratensein	195.1;107;301.1	C16H12O6	2284-31-3	FPIOBTBNRZPWJW-UHFFFAOYSA-N	C10520		5281803	Shikimates and Phenylpropanoids	Isoflavonoids	Isoflavones	HERB000205;HERB001705;HERB001733;HERB002258;HERB002448;HERB002614;HERB003988;HERB006269;HERB006279;HERB007065;HERB002131	Peucedanum praeruptorum;Apis mellifera ligustica;Sedum lineare [Syn. Sedum obtuso-lineare ];Trifolium pratense;Testa Arachidis Hypogaeae;Cicer arietinum;herba ecliptae;Flos Inulae;Seseli tortuosum;Inula britannica var. chinensis;Herba Ecliptae Prostratae	3.85			301.071	362.2	0.9	POS	[M+H]+	level1	1.49256e+07
5-methoxy-8,8-dimethyl-2-phenyl-pyrano[2,3-h]chromen-4-one	335.1;321.1;320.1	C21H18O4	64125-33-3	DPAGRPSAFDXQDN-UHFFFAOYSA-N			10958572	Shikimates and Phenylpropanoids	Flavonoids	Flavones			3.85			335.128	459.4	0.3	POS	[M+H]+	level1	2.66415e+06
Berlambine	352.1;337.1;322.1	C20H17NO5	549-21-3	ZHYQCBCBTQWPLC-UHFFFAOYSA-N			11066	Alkaloids	Tyrosine alkaloids	Protoberberine alkaloids	HERB002540;HERB003698;HERB003040;HERB004156;HERB006072	Rhizoma Coptidis;Radix et Rhizoma Thalictri;/;Distemonanthus benthamianus;Berberis amurensis	3.85			352.118	391.5	0.6	POS	[M+H]+	level1	6.68586e+07
Pinobanksin	135;136;271.1	C15H12O5	96335-75-0	SUYJZKRQHBQNCA-LSDHHAIUSA-N	C09826		73202	Shikimates and Phenylpropanoids	Flavonoids	Dihydroflavonols	HERB002263;HERB000511;HERB001705;HERB002880;HERB003930	Fructus Galangae;Bretschneidera sinensis;Apis mellifera ligustica;Polygonum nodosum;Bulbophyllum odoratissimum [Syn. Stelis odoratissimum]	3.85			271.062	355.9	1.9	NEG	[M-H]-	level1	5.25403e+08
Methyl β-D-glucopyranoside	193.1;59;161	C7H14O6	709-50-2	HOVAGTYPODGVJG-XUUWZHRGSA-N		HMDB0029965	445238	Carbohydrates	Saccharides	Disaccharides	HERB002376;HERB002876;HERB004065;HERB005768;HERB003530;HERB005190;HERB005412	/;Radix Platycodi;Medicago sativa;Cynanchum aphyllum;Gloiopeltis furcata;Codium fragile;Semen Persicae	3.85			193.072	41.5	1.6	NEG	[M-H]-	level1	3.14563e+06
2,6-Dihydroxybenzoic acid	153;110;138	C7H6O4	303-07-1	AKEUNCKRJATALU-UHFFFAOYSA-N	C21298	HMDB0013676	9338	Shikimates and Phenylpropanoids	Phenolic acids (C6-C1)	Simple phenolic acids	HERB001901;HERB002405;HERB004578	/;Rhizoma Polygoni cuspidati;Rhizoma Bistortae	3.85			153.019	302.7	1	NEG	[M-H]-	level1	4.95298e+07
Homoveratric acid	177.1;195.1;134	C10H12O4	93-40-3	WUAXWQRULBZETB-UHFFFAOYSA-N		HMDB0000434	7139	Shikimates and Phenylpropanoids	Phenolic acids (C6-C1)	Simple phenolic acids			3.85			195.066	283.5	1.3	NEG	[M-H]-	level1	3.80407e+07
L-Uridine	110;200.1;152	C9H12N2O6	26287-69-4	DRTQHJPVMGBUCF-PSQAKQOGSA-N			466466	Carbohydrates	Nucleosides	Pyrimidine nucleos(t)ides	HERB000281;HERB000293;HERB000309;HERB000323;HERB000403;HERB000584;HERB000871;HERB000879;HERB001076;HERB001101;HERB001210;HERB001333;HERB001754;HERB001968;HERB002040;HERB002560;HERB002655;HERB003708;HERB003837;HERB004004;HERB004607;HERB004609;HERB005012;HERB005076;HERB005118;HERB005390;HERB005412;HERB005447;HERB005680;HERB006207;HERB006335;HERB006340;HERB005637;HERB001749	Radix Pulsatillae;/;Rhizoma Atractylodis macrocephalae;Radix Isatidis seu Baphicacanthi;Radix Glehniae;Rhizoma Atractylodis;Vladimiria souliei [Syn. Jurinea souliei];/;Herba Cirsii Japonici;Folium Isatidis;Radix Angelicae sinensis;Cordyceps;/;Cistanche tubulosa;Fructus Choerospondiatis;Radix Astragali;Herba Capsellae;Ophiopogon japonicus;Radix Ranunculi Terti;Resi myrrhae;Cordyceps militaris cv;R…	3.85			243.063	84.2	2.6	NEG	[M-H]-	level1	2.26519e+06
(2R,3S,4S,5R,6R)-2-(hydroxymethyl)-6-[(2S,3R,4S,5S,6R)-3,4,5-trihydroxy-6-(hydroxymethyl)tetrahydropyran-2-yl]oxy-tetrahydropyran-3,4,5-triol	89;113;161	C12H22O11	585-91-1	HDTRYLNUVZCQOY-BTLHAWITSA-N			10871590	Carbohydrates	Saccharides	Disaccharides	HERB002446;HERB002976	/;Radix Euphorbiae Pekinensis	3.85			323.099	45.3	1.7	NEG	[M-H2O-H]-	level1	5.57802e+07
5-methoxy-2-phenyl-chromen-4-one	253.1;175;193	C16H12O3	42079-78-7	XRQSPUXANRGDAV-UHFFFAOYSA-N			94525	Shikimates and Phenylpropanoids	Flavonoids	Flavones			3.84			253.086	405.1	0.5	POS	[M+H]+	level1	8.63109e+06
3-(4-hydroxyphenyl)-5-methoxy-7-[(2S,3R,4S,5S,6R)-3,4,5-trihydroxy-6-(hydroxymethyl)tetrahydropyran-2-yl]oxy-chromen-4-one	285.1;286.1;429.1	C22H22O10	128856-77-9	KSVVGBSBNPMXJF-RECXWPGBSA-N			189922	Shikimates and Phenylpropanoids	Isoflavonoids	Isoflavones			3.84			447.128	272.3	0.1	POS	[M+H]+	level1	7.53814e+06
Stearamide	284.3;88.1;283.3	C18H37NO	124-26-5	LYRFLYHAGKPMFH-UHFFFAOYSA-N	C13846	HMDB0034146	31292	Fatty acids	Fatty amides	Primary amides	HERB000220;HERB004950;HERB005782	Bombyx mori;Fructus Corni;Fructus Evodiae	3.84			284.294	565.1	1.3	POS	[M+H]+	level1	2.08535e+08
cis-​9,​10-​Epoxystearic acid	95.1;81.1;69.1	C18H34O3	24560-98-3	IMYZYCNQZDBZBQ-UHFFFAOYSA-N	C19418	HMDB0247617	15868	Fatty acids	Octadecanoids	Other Octadecanoids			3.84			281.248	467.7	0.2	POS	[M-H2O+H]+	level1	1.14778e+07
Phthalic acid	121;165;150	C8H6O4	88-99-3	XNGIFLGASWRNHJ-UHFFFAOYSA-N	C01606	HMDB0002107	1017	Shikimates and Phenylpropanoids	Phenolic acids (C6-C1)	Simple phenolic acids	HERB000879;HERB001210;HERB004407;HERB005526;HERB002209;HERB003153;HERB003174;HERB005825;HERB007079;HERB001076	/;Radix Angelicae sinensis;Fructus Syzygii;Marsdenia tenacissima;Semen Glycine Max;/;Semen armeniacae amarum;Cacumen Tamaricis;Herba Sarcatidrae;Herba Cirsii Japonici	3.84			165.02	251.1	1.7	NEG	[M-H]-	level1	5.69925e+06
Isocitric acid	111;87;85	C6H8O7	320-77-4	ODBLHEXUDAPZAU-UHFFFAOYSA-N	C00311	HMDB0000193	1198	Fatty acids	Fatty Acids and Conjugates	Dicarboxylic acids	HERB004609;HERB004004;HERB006233	Radix Ginseng;Resi myrrhae;Cimicifuga dahurica	3.84			191.02	64.3	2.3	NEG	[M-H]-	level1	8.85233e+06
Hesperetin	195;167;301.1	C16H14O6	520-33-2	AIONOLUJZLIMTK-AWEZNQCLSA-N	C01709	HMDB0005782	72281	Shikimates and Phenylpropanoids	Flavonoids	Flavanones	HERB000312;HERB000515;HERB001626;HERB002369;HERB002937;HERB002983;HERB002986;HERB004055;HERB004176;HERB005431;HERB005709;HERB006061;HERB006191;HERB006315;HERB006753;HERB007004;HERB007034	Herba Lobeliae Chinensis;/;Radix Stephaniae Tetrandrae;/;Herba Glechomae Longitubae;Herba Schizonepetae;/;Flos Gossampini;Citrus limon;Citrus sinensis;Citrus unshiu;/;Bulbus Allii Macrostemi;Artemisia lactiflora;Radix Echinopsis;Fructus Aurantii;Fructus Aurantii Immaturus	3.84			301.072	335.7	0.3	NEG	[M-H]-	level1	9.19134e+09
Umbelliferone	161;59;85	C9H6O3	93-35-6	ORHBXUUXSCNDEV-UHFFFAOYSA-N	C09315	HMDB0029865	5281426	Shikimates and Phenylpropanoids	Coumarins	Simple coumarins	HERB001410;HERB003160;HERB004832;HERB004834;HERB000066;HERB000305;HERB000387;HERB000570;HERB000706;HERB001254;HERB001394;HERB001409;HERB001852;HERB001981;HERB002424;HERB002428;HERB002970;HERB002976;HERB003028;HERB003282;HERB003730;HERB003924;HERB004453;HERB004479;HERB004822;HERB005940;HERB006121;HERB006773;HERB006784;HERB006811;HERB007180;HERB000267;HERB000631;HERB000697;HERB000753;HERB000826;HER…	/;Fagopyrum tataricum;Fructus Mori;Folium Mori;Folium Artemisiae Argyi;Radix Angelicae Dahuricae;/;/;Radix Dichroae;Herba Euphorbiae humifusae;Radix Angelicae Pubescentis;Cortex Eucommiae;/;/;Pericarpium Zanthoxyli;Exocarpium Citri grandis;/;Radix Euphorbiae Pekinensis;/;/;Folium Rhododendri Daurici;/;radix Peucedani;Radix et Rhizoma Notopterygii;/;Spica Prunellae;fructus Foeniculi;Flos Genkwa;/;…	3.84			161.025	275.8	1.3	NEG	[M-H]-	level1	8.74608e+06
methyl 2-hydroxy-3-[(2S,3R,4S,5S,6R)-3,4,5-trihydroxy-6-(hydroxymethyl)tetrahydropyran-2-yl]oxy-benzoate	167;191;209	C14H18O9		VSTYNZNDJYVPKL-RRZLQCMWSA-N			54409001	Shikimates and Phenylpropanoids	Phenolic acids (C6-C1)	Simple phenolic acids			3.84			329.088	275.8	1.5	NEG	[M-H]-	level1	1.35697e+07
(2S,3R,4S,5S,6R)-2-[4-allyl-2-[(2S,3R,4S,5S,6R)-3,4,5-trihydroxy-6-(hydroxymethyl)tetrahydropyran-2-yl]oxy-phenoxy]-6-(hydroxymethyl)tetrahydropyran-3,4,5-triol	149.1;165.1;311.1	C21H30O12		SFQLDKSMEHBZRN-LWZURRPWSA-N			23757231	Shikimates and Phenylpropanoids	Phenylpropanoids (C6-C3)	Cinnamic acids and derivatives			3.84			473.167	272	1.8	NEG	[M-H]-	level1	5.08374e+06
(2R,3R,4R,5R,6S)-2-[[(2R,3S,4S,5R,6R)-6-benzyloxy-3,4,5-trihydroxy-tetrahydropyran-2-yl]methoxy]-6-methyl-tetrahydropyran-3,4,5-triol	101;269.1;161	C19H28O10		SMUMBCREXHTKFN-VZOUQOBNSA-N			10549806	Shikimates and Phenylpropanoids					3.84			415.162	256	1.6	NEG	[M-H]-	level1	2.36482e+06
4-Hydroxyphenylacetaldehyde	135;134.9;93	C8H8O2	7339-87-9	IPRPPFIAVHPVJH-UHFFFAOYSA-N	C03765	HMDB0003767	440113	Shikimates and Phenylpropanoids	Phenylpropanoids (C6-C3)	Cinnamic acids and derivatives			3.84			135.045	254.2	1.6	NEG	[M-H]-	level1	2.18202e+06
2-(1-hydroxy-1-methyl-ethyl)-4-methoxy-7-[[(2R,3R,4S,5S,6R)-3,4,5-trihydroxy-6-(hydroxymethyl)tetrahydropyran-2-yl]oxymethyl]-2,3-dihydrofuro[3,2-g]chromen-5-one	223.1;195.1;208	C22H28O11	80681-45-4	XIUVHOSBSDYXRG-RZMKGNTASA-N			11968852	Polyketides	Chromanes	Chromones	HERB000418;HERB000607;HERB001244;HERB001622;HERB006277;HERB006278;HERB001509;HERB001784;HERB004577;HERB005091;HERB005196	/;Folium Aconiti Kusnezoffii;Herba Hyperici Japonici;Radix Saposhnikoviae divaricatae;Natrii Sulfas;Natrii Sulfas Exsiccatus;Narcissus tazetta;Zephyranthes candida;Pancratium biflorum;Lycoris radiata [Syn. Amaryllis radiata];Narcissus tazetta var. chinensis	3.84			467.156	249.3	1.3	NEG	[M-H]-	level1	3.37111e+06
3,4-Dihydroxyhydrocinnamic acid	166;181.1;137.1	C9H10O4	1078-61-1	DZAUWHJDUNRCTF-UHFFFAOYSA-N	C10447	HMDB0000423	348154	Shikimates and Phenylpropanoids			HERB003990;HERB001249;HERB001409;HERB001410;HERB002962	Polyscias murrayi;Cortex Lycii Radicis;Cortex Eucommiae;/;Flos Lonicerae	3.84			181.051	228.1	2.2	NEG	[M-H]-	level1	7.76181e+06
Mandelic acid	151;107.1;123	C8H8O3	611-72-3	IWYDHOAUDWTVEP-UHFFFAOYSA-N			1292	Shikimates and Phenylpropanoids	Phenylpropanoids (C6-C3)	Cinnamic acids and derivatives	HERB005412	Semen Persicae	3.84			151.04	221.4	2.2	NEG	[M-H]-	level1	8.47463e+06
Ferulate	177.1;121;149.1	C10H10O4	537-98-4	KSEBMYQBYZTDHS-HWKANZROSA-N	C01494	HMDB0000954	445858	Shikimates and Phenylpropanoids	Phenylpropanoids (C6-C3)	Cinnamic acids and derivatives	HERB005564;HERB006586;HERB007240;HERB000330;HERB000868;HERB001210;HERB001754;HERB002309;HERB002483;HERB002560;HERB004350;HERB006280;HERB003436;HERB000208;HERB000221;HERB000305;HERB000403;HERB000508;HERB000553;HERB000580;HERB000767;HERB000849;HERB000872;HERB001360;HERB001394;HERB001409;HERB001821;HERB001876;HERB001981;HERB002276;HERB002369;HERB002370;HERB002540;HERB002713;HERB002896;HERB002941;HER…	Rhizoma Smilacis Glabrae;Herba Artemisiae Scopariae;Echinacea purpurea;Rhizoma Pinelliae;Fructus Meliae Toosendan;Radix Angelicae sinensis;/;/;Phellodendron amurense;Radix Astragali;Folium Eriobotryae;Radix Scrophulariae;Polyalthia nemoralis;Herba Hedyotis Diffusae;Herba Patriniae;Radix Angelicae Dahuricae;Radix Glehniae;herba Menthae;/;Fructus Xanthii sibirici;Herba Plantaginis;Bulbus Fritillari…	3.83			177.055	272.3	0.1	POS	[M-H2O+H]+	level1	2.40548e+07
3-Hydroxybutyric acid	45;87;69.1	C4H8O3	300-85-6	WHBMMWSBFZVSSR-UHFFFAOYSA-N	C01089	HMDB0000357	441	Fatty acids	Fatty Acids and Conjugates	Hydroxy fatty acids	HERB005977	Herba Agrimoniae	3.83			87.044	105.7	0.2	POS	[M-H2O+H]+	level1	5.31856e+06
2-Phenyllactic acid	150;165.1;151	C9H10O3	515-30-0	NWCHELUCVWSRRS-UHFFFAOYSA-N		HMDB0142137	1303	Shikimates and Phenylpropanoids					3.83			165.056	281.1	1.1	NEG	[M-H]-	level1	3.53277e+07
(2S)-5,7-dimethoxy-2-(4-methoxyphenyl)chroman-4-one	313.1;298.1;192	C18H18O5	38302-15-7	MQFSCAHSIUPLSB-HNNXBMFYSA-N			57404369	Shikimates and Phenylpropanoids	Flavonoids	Flavanones	HERB000728	Goniothalamus gardneri	3.83			313.109	375.6	2.5	NEG	[M-H]-	level1	2.21974e+07
methyl 2,4-dihydroxybenzoate	167;97;152	C8H8O4	2150-47-2	IIFCLXHRIYTHPV-UHFFFAOYSA-N			16523	Shikimates and Phenylpropanoids	Phenolic acids (C6-C1)	Simple phenolic acids	HERB000921;HERB004370	Robinia pseudoacacia;Ophioglossum vulgatum	3.83			167.035	350.6	0.5	NEG	[M-H]-	level1	1.78008e+07
5,7-Dihydroxychromone	177;133;162	C9H6O4	31721-94-5	NYCXYKOXLNBYID-UHFFFAOYSA-N	C09001	HMDB0032950	5281343	Polyketides	Chromanes	Chromones	HERB000204;HERB002448;HERB003070;HERB003586;HERB003924;HERB004055;HERB004117;HERB004457;HERB004822;HERB004834;HERB005162;HERB005165;HERB006471;HERB006811;HERB007034;HERB006891	Gentiana algida;Testa Arachidis Hypogaeae;Semen Cassiae;Arachis hypogaea;/;Flos Gossampini;Begonia nantoensis;Radix Moghaniae Philippinensis;/;Folium Mori;/;Fructus Polygoni Orientalis;Flos Chrysanthemi Indici;Flos Rosae chinensis;Fructus Aurantii Immaturus;Spi gleditsiae	3.83			177.019	313	0.5	NEG	[M-H]-	level1	1.17962e+07
Salidroside	59;89;71	C14H20O7	10338-51-9	ILRCGYURZSFMEG-RKQHYHRCSA-N	C06046		159278	Shikimates and Phenylpropanoids	Phenylethanoids (C6-C2)	Phenylethanoids	HERB001049;HERB002387;HERB002697;HERB003028;HERB003222;HERB003679;HERB004242;HERB004995;HERB005011;HERB005238;HERB005849;HERB005954;HERB006765;HERB006814;HERB006832;HERB000588;HERB001117;HERB001251;HERB001407;HERB001641;HERB002294;HERB002563;HERB002993;HERB003245;HERB003361;HERB003431;HERB004029;HERB004237;HERB004488;HERB004692;HERB005012;HERB005447;HERB006633	Rhodiola crenulata [Syn. Rhodiola euryphylla];Rhodiola subopposita;Rhodiola algida;/;Phillyrea latifolia;Semen Strychni;Fructus Ligustri lucidi;Rhodiola coccinea;Rhodiola sacra;Rhodiola quadrifida;Rhodiola himalansis;Rhodiola kirilowii;Rhodiola juparensis;Vaccinium vitis-idaea;Rhodiola yunnanesis;/;Caulis Sargentodoxae;/;Lamiophlomis rotata [Syn. Phlomis rotata ];Carduus crispus;Radix et Rhizoma …	3.83			299.114	223.3	2.5	NEG	[M-H]-	level1	1.78228e+07
5-ketocaproate	59;57;129.1	C6H10O3	3128-06-1	MGTZCLMLSSAXLD-UHFFFAOYSA-N	C02129	HMDB0061881	18407	Fatty acids	Fatty Acids and Conjugates	Oxo fatty acids			3.83			129.056	186.3	2.5	NEG	[M-H]-	level1	7.28505e+06
2-Ketobutyric acid	101;73;59	C4H6O3	600-18-0	TYEYBOSBBBHJIV-UHFFFAOYSA-N	C00109	HMDB0000005	58	Fatty acids	Fatty Acids and Conjugates	Oxo fatty acids			3.83			101.025	96.3	1.9	NEG	[M-H]-	level1	2.34983e+07
2-Hydroxyisobutyric acid	59;103;57	C4H8O3		BWLBGMIXKSTLSX-UHFFFAOYSA-N			11671	Fatty acids	Fatty Acids and Conjugates	Hydroxy fatty acids			3.83			103.04	65.3	2.4	NEG	[M-H]-	level1	1.07801e+07
3,5,7-trimethoxy-2-phenyl-chromen-4-one	313.1;205;223.1	C18H16O5	26964-29-4	CBTHKWVPSIGKMI-UHFFFAOYSA-N	C10045		117900	Shikimates and Phenylpropanoids	Flavonoids	Flavonols			3.82			313.107	378.3	0.4	POS	[M+H]+	level1	4.62395e+07
N-Benzyloleamide	121.1;138.1;121.1	C26H43NO2	883715-21-7	ZMKZIKHBSPDWEF-KHPPLWFESA-N			73346080	Alkaloids	Pseudoalkaloids	Capsaicins and Capsaicinoids			3.82			402.337	545	0.3	POS	[M+H]+	level1	531842
4'-Hydroxy-3'-methylacetophenone	149.1;148.1;147.1	C9H10O2	876-02-8	LXBHHIZIQVZGFN-UHFFFAOYSA-N		HMDB0059824	70135	Shikimates and Phenylpropanoids			HERB000850;HERB002342	Paeonia veitchii;Cortex Magnoliae officilis	3.82			149.061	322.4	0.4	NEG	[M-H]-	level1	7.02563e+06
Uridine	110;200.1;152	C9H12N2O6	58-96-8	DRTQHJPVMGBUCF-XVFCMESISA-N	C00299	HMDB0000296	6029	Carbohydrates	Nucleosides	Pyrimidine nucleos(t)ides	HERB000281;HERB000293;HERB000309;HERB000323;HERB000403;HERB000584;HERB000871;HERB000879;HERB001076;HERB001101;HERB001210;HERB001333;HERB001754;HERB001968;HERB002040;HERB002560;HERB002655;HERB003708;HERB003837;HERB004004;HERB004607;HERB004609;HERB005012;HERB005076;HERB005118;HERB005390;HERB005412;HERB005447;HERB005680;HERB006207;HERB006335;HERB006340;HERB005637;HERB001749	Radix Pulsatillae;/;Rhizoma Atractylodis macrocephalae;Radix Isatidis seu Baphicacanthi;Radix Glehniae;Rhizoma Atractylodis;Vladimiria souliei [Syn. Jurinea souliei];/;Herba Cirsii Japonici;Folium Isatidis;Radix Angelicae sinensis;Cordyceps;/;Cistanche tubulosa;Fructus Choerospondiatis;Radix Astragali;Herba Capsellae;Ophiopogon japonicus;Radix Ranunculi Terti;Resi myrrhae;Cordyceps militaris cv;R…	3.82			243.063	84.2	2.6	NEG	[M-H]-	level1	2.26519e+06
3,5-Di-tert-butylphenol	205.2	C14H22O	1138-52-9	ZDWSNKPLZUXBPE-UHFFFAOYSA-N			70825	Shikimates and Phenylpropanoids			HERB000777;HERB005767	Lignum Aquilariae Resitum;Radix Linderae	3.82			205.16	492.4	1	NEG	[M-H]-	level1	3.73952e+07
β-Hydroxyisovalerylshikonin	117.1;269.1;251.1	C21H24O7	7415-78-3	MXANJRGHSFELEJ-UHFFFAOYSA-N			100203	Polyketides	Naphthalenes	Naphthoquinones	HERB001297;HERB002787;HERB003755;HERB005165;HERB005569;HERB006230;HERB007160	Onosma paniculatum;Arnebia guttata;Gerbera piloselloides;Fructus Polygoni Orientalis;/;Arnebia euchroma;Radix Arnebiae seu Lithospermi	3.82			387.145	454.7	1.2	NEG	[M-H]-	level1	2.98693e+06
2',4',6'-Trihydroxyacetophenone	167;152;123	C8H8O4	480-66-0	XLEYFDVVXLMULC-UHFFFAOYSA-N	C21895	HMDB0029644	68073	Polyketides	Phloroglucinols	Acyl phloroglucinols	HERB006718	Radix Curcumae	3.82			167.035	335.7	0.6	NEG	[M-H]-	level1	1.3704e+08
(2Z,4E)-5-[(1R,3R,5S,8S)-3,8-dihydroxy-1,5-dimethyl-6-oxabicyclo[3.2.1]octan-8-yl]-3-methyl-penta-2,4-dienoic acid	193.1;281.1;237.1	C15H22O5		XIVFQYWMMJWUCD-QRFHCBFLSA-N			124680499	Terpenoids	Apocarotenoids	Apocarotenoids(ε-)			3.82			281.14	264.4	2	NEG	[M-H]-	level1	2.21936e+07
5-[(2R,3S)-6-hydroxy-2-(4-hydroxyphenyl)-4-[(E)-2-(4-hydroxyphenyl)vinyl]-2,3-dihydrobenzofuran-3-yl]benzene-1,3-diol	107;361.1;455.2	C28H22O6	129170-22-5	FQWLMRXWKZGLFI-PAKBJIOWSA-N			5315234	Shikimates and Phenylpropanoids	Stilbenoids	Oligomeric stibenes	HERB004915;HERB004423;HERB004528;HERB007006	Vitis amurensis;Vitis vinifera;Vatica rassak;Vinca erecta	3.81			455.149	325.6	0.5	POS	[M+H]+	level1	2.53899e+07
3,5-Dihydroxybenzoic acid	109;153;123	C7H6O4	99-10-5	UYEMGAFJOZZIFP-UHFFFAOYSA-N		HMDB0013677	7424	Shikimates and Phenylpropanoids	Phenolic acids (C6-C1)	Simple phenolic acids	HERB004129;HERB004950;HERB004984;HERB006905	Flos Rhododendri Mollis;Fructus Corni;Moschus moschiferus, Moschus berezovskii, Moschus sifanicus;/	3.81			153.02	210.7	2.2	NEG	[M-H]-	level1	3.15606e+07
(Z)-9,10,11-trihydroxyoctadec-12-enoic acid	329.1;329.2;193	C18H34O5		JHGVFGJXFVIYSM-XFXZXTDPSA-N			75536014	Fatty acids	Octadecanoids	Other Octadecanoids	HERB003953		3.81			329.234	422	1.3	NEG	[M-H]-	level1	3.86151e+07
[(2S,3R,4S,5S,6R)-3,4,5-trihydroxy-6-(hydroxymethyl)tetrahydropyran-2-yl] (E)-3-phenylprop-2-enoate	93;147;135	C15H18O7	40004-96-4	CJGRGYBLAHPYOM-HOLMNUNMSA-N	C04164		5280653	Shikimates and Phenylpropanoids	Phenylpropanoids (C6-C3)	Cinnamic acids and derivatives	HERB006973	Spiraea thunbergii	3.81			291.088	273.6	1.6	NEG	[M-H2O-H]-	level1	1.99436e+07
1-[2,4-dihydroxy-6-[(2S,3R,4S,5S,6R)-3,4,5-trihydroxy-6-(hydroxymethyl)tetrahydropyran-2-yl]oxy-phenyl]ethanone	167.1;167;209	C14H18O9	26089-54-3	GFKQVLKFPJGJEP-RGCYKPLRSA-N			179470	Polyketides	Phloroglucinols	Acyl phloroglucinols	HERB005144;HERB002127	Prangos pabularia;Davallia mariesii	3.81			329.089	234.7	2.3	NEG	[M-H]-	level1	1.75796e+06
2-Isopropylmalic acid	115;175.1;59	C7H12O5	73142-75-3	BITYXLXUCSKTJS-UHFFFAOYSA-N	C02504	HMDB0000402	77	Fatty acids	Fatty Acids and Conjugates	Dicarboxylic acids			3.81			175.062	221.4	2.3	NEG	[M-H]-	level1	2.79211e+06
2-methylcitrate	125;205;113	C7H10O7	6061-96-7	YNOXCRMFGMSKIJ-UHFFFAOYSA-N	C02225	HMDB0000379	515	Fatty acids	Fatty Acids and Conjugates	Hydroxy fatty acids			3.81			205.036	60.9	1.8	NEG	[M-H]-	level1	3.62617e+06
Diacetyl	45;87;69.1	C4H6O2	431-03-8	QSJXEFYPDANLFS-UHFFFAOYSA-N	C00741	HMDB0003407	650	Fatty acids	Fatty acyls	Oxygenated hydrocarbons	HERB002242;HERB003232;HERB007108	Semen Sesami Nigrum;fructus Capsici;/	3.8			87.044	105.7	0.6	POS	[M+H]+	level1	5.31856e+06
(4S)-4-hydroxy-3,5,5-trimethyl-4-[(E,3R)-3-[(2R,3R,4S,5S,6R)-3,4,5-trihydroxy-6-(hydroxymethyl)tetrahydropyran-2-yl]oxybut-1-enyl]cyclohex-2-en-1-one	207.1;387.2;95.1	C19H30O8	54835-70-0	SWYRVCGNMNAFEK-MHXFFUGFSA-N			9930064	Terpenoids	Apocarotenoids	Megastigmanes	HERB000144;HERB000624;HERB000663;HERB002729;HERB003458;HERB003504;HERB004055;HERB004350;HERB004834;HERB005700;HERB001164;HERB002094;HERB004977;HERB001876;HERB002276;HERB004242;HERB006045;HERB006387;HERB006146;HERB002377;HERB003278;HERB004276	Euphorbia royleana;Asystasia intrusa;Catharanthus roseus;Sinoadina racemosa [Syn. Adina racemosa ];Ophiorrhiza liukiuensis;Radix Rhapontici;Flos Gossampini;Folium Eriobotryae;Folium Mori;Ziziphus jujuba var. inermis;Fructus Zizyphi Jujubae;Spora Lygodii;Duchesnea indica;flos puerariae lobatae;Flos Carthami;Fructus Ligustri lucidi;Herba Elsholtziae;Flos Daturae;Piptanthus nanus;Tadehagi triquetrum…	3.8			387.202	255.3	0.3	POS	[M+H]+	level1	4.00493e+06
(Rac)-Hesperetin	195;167;301.1	C16H14O6	69097-99-0	AIONOLUJZLIMTK-UHFFFAOYSA-N		HMDB0030746	3593	Shikimates and Phenylpropanoids	Flavonoids	Flavanones	HERB000312;HERB000515;HERB001626;HERB002369;HERB002937;HERB002983;HERB002986;HERB004055;HERB004176;HERB005431;HERB005709;HERB006061;HERB006191;HERB006315;HERB006753;HERB007004;HERB007034	Herba Lobeliae Chinensis;/;Radix Stephaniae Tetrandrae;/;Herba Glechomae Longitubae;Herba Schizonepetae;/;Flos Gossampini;Citrus limon;Citrus sinensis;Citrus unshiu;/;Bulbus Allii Macrostemi;Artemisia lactiflora;Radix Echinopsis;Fructus Aurantii;Fructus Aurantii Immaturus	3.8			301.072	335.7	0.3	NEG	[M-H]-	level1	9.19134e+09
1-beta-D-Arabinofuranosyluracil	110;200.1;152	C9H12N2O6	3083-77-0	DRTQHJPVMGBUCF-UHFFFAOYSA-N		HMDB0246131	1177	Carbohydrates	Nucleosides	Pyrimidine nucleos(t)ides	HERB000281;HERB000293;HERB000309;HERB000323;HERB000403;HERB000584;HERB000871;HERB000879;HERB001076;HERB001101;HERB001210;HERB001333;HERB001754;HERB001968;HERB002040;HERB002560;HERB002655;HERB003708;HERB003837;HERB004004;HERB004607;HERB004609;HERB005012;HERB005076;HERB005118;HERB005390;HERB005412;HERB005447;HERB005680;HERB006207;HERB006335;HERB006340;HERB005637;HERB001749	Radix Pulsatillae;/;Rhizoma Atractylodis macrocephalae;Radix Isatidis seu Baphicacanthi;Radix Glehniae;Rhizoma Atractylodis;Vladimiria souliei [Syn. Jurinea souliei];/;Herba Cirsii Japonici;Folium Isatidis;Radix Angelicae sinensis;Cordyceps;/;Cistanche tubulosa;Fructus Choerospondiatis;Radix Astragali;Herba Capsellae;Ophiopogon japonicus;Radix Ranunculi Terti;Resi myrrhae;Cordyceps militaris cv;R…	3.8			243.063	84.2	2.6	NEG	[M-H]-	level1	2.26519e+06
2-Hydroxy-3-(4-hydroxyphenyl)propanoic acid	166;181.1;137.1	C9H10O4	306-23-0	JVGVDSSUAVXRDY-UHFFFAOYSA-N	C03672	HMDB0000755	9378	Shikimates and Phenylpropanoids			HERB006875	Crocus sativus	3.8			181.051	228.1	2.2	NEG	[M-H]-	level1	7.76181e+06
5-[2-(3-furyl)ethyl]-8-hydroxy-5,6,8a-trimethyl-3,4,4a,6,7,8-hexahydronaphthalene-1-carboxylic acid	299.2;313.2;157.1	C20H28O4		XWKYXEIGWQYOCY-UHFFFAOYSA-N			45359865	Terpenoids	Diterpenoids	Colensane and Clerodane diterpenoids			3.8			331.192	440.1	1.9	NEG	[M-H]-	level1	3.13715e+06
Xanthoxyletin	239.1;195.1;135	C15H14O4	84-99-1	JSJIIHRNDMLJGK-UHFFFAOYSA-N			66548	Shikimates and Phenylpropanoids	Coumarins	Simple coumarins	HERB000198;HERB000786;HERB001904;HERB002145;HERB003636;HERB003885;HERB004193;HERB004250;HERB004479;HERB004897;HERB004971;HERB006338;HERB006766;HERB006837;HERB006852	Plumbago zeylanica;Citrus junos;Poncirus trifoliata;Angelica taiwaniana;Herba Verbae;Zanthoxylum americanum [Syn. Xanthoxylum americanum];/;Pastinaca sativa;Radix et Rhizoma Notopterygii;Clausena excavata;Fructus Cnidii;Heracleum lanatum var. asiaticum;Angelica archangelica;Pleurospermum rivulorum;Peucedanum rubricaule	3.8			239.072	422.4	1.3	NEG	[M-H2O-H]-	level1	3.83807e+07
3,4-O-Isopropylidene-shikimic acid	180;165.1;195.1	C10H14O5	183075-03-8	PILATNHSTHZMCA-UHFFFAOYSA-N			71430783				HERB003741		3.8			195.067	259.5	2.1	NEG	[M-H2O-H]-	level1	1.13046e+07
2-methylene-4-[(2R,3R,4S,5S,6R)-3,4,5-trihydroxy-6-(hydroxymethyl)tetrahydropyran-2-yl]oxy-butanoic acid	59;111;277.1	C11H18O8	479677-95-7	QJALTHDWQWOLLT-ZBGLXGBJSA-N			5321222	Fatty acids	Fatty acyl glycosides	Fatty acyl glycosides of mono- and disaccharides	HERB000653	Securidaca inappendiculata	3.8			277.094	105.1	2.3	NEG	[M-H]-	level1	1.93328e+06
N-Acetylglutamic acid	128;102.1;59	C7H11NO5	1188-37-0	RFMMMVDNIPUKGG-YFKPBYRVSA-N	C00624	HMDB0001138	70914	Amino acids and Peptides	Small peptides	Dipeptides	HERB000330;HERB004734;HERB002655	Rhizoma Pinelliae;Nux Prinsepiae;Herba Capsellae	3.8			188.057	66.4	2.5	NEG	[M-H]-	level1	3.25715e+06
Inosine	267.1;113;59	C10H12N4O5	58-63-9	UGQMRVRMYYASKQ-KQYNXXCUSA-N	C00294	HMDB0000195	6021	Carbohydrates	Nucleosides	Purine nucleos(t)ides	HERB002714;HERB001101;HERB001333;HERB000330;HERB000849;HERB001914;HERB002117;HERB004607;HERB005390;HERB005429;HERB003232	Caulis Millettiae;Folium Isatidis;Cordyceps;Rhizoma Pinelliae;Bulbus Fritillariae Cirrhosae;Lycium chinense;Calophyllum inophyllum;Cordyceps militaris cv;Radix Pseudostellariae;Beta vulgaris;fructus Capsici	3.8			267.073	73.6	2.1	NEG	[M-H]-	level1	2.72049e+07
2',4'-Dihydroxyacetophenone	151;136;92	C8H8O3	89-84-9	SULYEHHGGXARJS-UHFFFAOYSA-N	C03663	HMDB0029659	6990	Shikimates and Phenylpropanoids			HERB002370;HERB003031;HERB003565;HERB004694;HERB004973;HERB005573;HERB006258;HERB000285;HERB001210;HERB004013;HERB005022	Herba Visci;Flos Chrysanthemi;Tylophora ovata;Cortex Cinmomi;Rhizoma Belamcandae;Ilex pubescens var. glaber;Radix Cynchi Paniculati;Radix cynchi atrati;Radix Angelicae sinensis;Cortex Moutan;Rhizoma Cimicifugae	3.79			151.04	323.4	0.9	NEG	[M-H]-	level1	1.8933e+07
3-(2,4-dihydroxyphenyl)-8-(1,1-dimethylallyl)-7-hydroxy-5-methoxy-chromen-2-one	135;367.1;93	C21H20O6	125709-31-1	LCRIQVFKVCYUAO-UHFFFAOYSA-N			10090416	Shikimates and Phenylpropanoids	Coumarins	Simple coumarins			3.79			367.119	415.1	0.7	NEG	[M-H]-	level1	6.03268e+06
ESCULETIN	177;133;93	C9H6O4	305-01-1	ILEDWLMCKZNDJK-UHFFFAOYSA-N	C09263	HMDB0030819	5281416	Shikimates and Phenylpropanoids	Coumarins	Simple coumarins	HERB004822;HERB004832;HERB005468;HERB000228;HERB000617;HERB002245;HERB002409;HERB002502;HERB002814;HERB003039;HERB003045;HERB003272;HERB003323;HERB003468;HERB003496;HERB003573;HERB003821;HERB004181;HERB004292;HERB004343;HERB004460;HERB004470;HERB004509;HERB004639;HERB004662;HERB004663;HERB005187;HERB005839;HERB006162;HERB006199;HERB006549;HERB006640;HERB006878;HERB000066;HERB000134;HERB000219;HER…	/;Fructus Mori;Pleurospermum lindleyanum;Fraxinus chinensis;Fraxinus rhynchophylla [Syn. Fraxinus chinensis var. rhynchophylla];Sedum kamtschaticum;Fraxinus ornus;Solanum xanthocarpum;Fraxinus szaboana [Syn. Fraxinus chinensis var. acuminata];Herba Cichorii;Cichorium intybus;Bidens tripartita;Citrus limonia;Fraxinus stylosa;Aralia fargesii;/;/;Citrus limon;Aesculus hippocastanum;Melilotus suaveol…	3.79			177.02	254.7	1.8	NEG	[M-H]-	level1	1.3434e+07
beta-Lapachone	243.1;149.1;133.1	C15H14O3	4707-32-8	QZPQTZZNNJUOLS-UHFFFAOYSA-N	C10367	HMDB0249138	3885	Polyketides	Naphthalenes	Naphthoquinones	HERB001280;HERB002530;HERB004029;HERB006689	/;Hibiscus tiliaceus;Semen Oroxyli;Tectona grandis	3.78			243.102	381.4	0.1	POS	[M+H]+	level1	4.42411e+07
2-hydroxy-3-methoxy-benzaldehyde	136;151;137	C8H8O3	148-53-8	JJVNINGBHGBWJH-UHFFFAOYSA-N			8991	Shikimates and Phenylpropanoids	Phenylpropanoids (C6-C3)	Cinnamic acids and derivatives			3.78			151.04	274.9	1	NEG	[M-H]-	level1	2.167e+07
3-Hydroxydodecanoic acid	59;215.2;60	C12H24O3	53941-38-1	MUCMKTPAZLSKTL-UHFFFAOYSA-N			94216	Fatty acids	Fatty Acids and Conjugates	Hydroxy fatty acids	HERB002209	Semen Glycine Max	3.78			215.166	460.5	1.2	NEG	[M-H]-	level1	5.57881e+06
Hesperetin 7-O-glucoside	463.1;301.1;195	C22H24O11	31712-49-9	ADSYMQORONDIDD-ZJHVPRRPSA-N	C16422		147394	Shikimates and Phenylpropanoids	Flavonoids	Flavanones	HERB002983;HERB002986;HERB003658	Herba Schizonepetae;/;Herba Ephedrae	3.78			463.125	292.6	1.4	NEG	[M-H]-	level1	5.22352e+07
alpha-Ketoglutaric acid (alpha-KG)	101;83.1;59	C5H6O5	328-50-7	KPGXRSRHYNQIFN-UHFFFAOYSA-N	C00026	HMDB0000208	51	Fatty acids	Fatty Acids and Conjugates	Dicarboxylic acids	HERB004021;HERB004853	Fructus Chaenomelis;Fructus Amomi	3.78			145.014	96.3	1.8	NEG	[M-H]-	level1	4.79667e+06
3,5,7-trimethoxy-2-(4-methoxyphenyl)chromen-4-one	179.1;315.1;207.1	C19H18O6	16692-52-7	YZWIIEJLESXODL-UHFFFAOYSA-N			631095	Shikimates and Phenylpropanoids	Flavonoids	Flavonols			3.77			343.118	368.9	0.1	POS	[M+H]+	level1	5.96315e+07
Cyclo(L-Phe-L-Pro)	245.1;120.1;70.1	C14H16N2O2	3705-26-8	QZBUWPVZSXDWSB-RYUDHWBXSA-N	C11847		443440	Amino acids and Peptides	Small peptides	Dipeptides	HERB000220	Bombyx mori	3.77			245.129	285.4	0.2	POS	[M+H]+	level1	5.91969e+06
(1R,2S,4S,5'R,6R,7S,8R,9S,12S,13R)-5',7,9,13-tetramethylspiro[5-oxapentacyclo[10.8.0.02,9.04,8.013,18]icos-17-ene-6,2'-tetrahydropyran]-10,16-dione	427.3;409.3;217.2	C27H38O4	6875-60-1	ZVWYBBDTSJOAHD-HGMFYQPQSA-N			10836200	Terpenoids	Steroids	Spirostane steroids	HERB000924	Tribulus terrestris	3.77			427.285	474.3	1.1	POS	[M+H]+	level1	2.45797e+07
2-Hydroxypyridine	96;95.1;55.1	C5H5NO	142-08-5	UBQKCCHYAOITMY-UHFFFAOYSA-N	C02502	HMDB0013751	8871	Alkaloids	Nicotinic acid alkaloids	Pyridine alkaloids			3.77			96.0444	56.9	0	POS	[M+H]+	level1	1.04812e+07
Loureirin A	285.1;134;120	C17H18O4	119425-89-7	RSAIVLRELNGZEY-UHFFFAOYSA-N		HMDB0254174	5319081	Shikimates and Phenylpropanoids	Flavonoids	Chalcones	HERB002679;HERB002817;HERB003378	Fructus Tribuli;Dracaena cochinchinensis;Plumula Nelumbinis	3.77			285.113	396.1	0.2	NEG	[M-H]-	level1	1.02431e+09
3-[4,6-dihydroxy-2-methoxy-3-(3-methylbut-2-enyl)phenyl]-7-hydroxy-chromen-4-one	135;367.1;93	C21H20O6	161099-37-2	SSDIPYMSXRNGMZ-UHFFFAOYSA-N			10361658	Shikimates and Phenylpropanoids	Isoflavonoids	Isoflavones			3.77			367.119	415.1	0.7	NEG	[M-H]-	level1	6.03268e+06
(1S,4aS,7aR)-7-methyl-1-[(2S,3R,4S,5S,6R)-3,4,5-trihydroxy-6-(hydroxymethyl)tetrahydropyran-2-yl]oxy-4a-[(2S,3R,4R,5R,6S)-3,4,5-trihydroxy-6-methyl-tetrahydropyran-2-yl]oxy-1,7a-dihydrocyclopenta[c]pyran-5-one	163;181.1;135	C21H30O13	78280-92-9	WDMQLCVSWBENIY-QZTRPTDZSA-N			45783006	Terpenoids	Monoterpenoids	Iridoids monoterpenoids			3.77			489.162	240.5	2	NEG	[M-H]-	level1	4.92248e+06
Lapachol	241.1;150;225.1	C15H14O3	84-79-7	CIEYTVIYYGTCCI-UHFFFAOYSA-N	C10366		3884	Polyketides	Naphthalenes	Naphthoquinones	HERB001298;HERB001675;HERB002530;HERB006228;HERB004029	Kigelia pinnata;Newbouldia laevis;Hibiscus tiliaceus;/;Semen Oroxyli	3.77			241.087	421.1	1.3	NEG	[M-H]-	level1	1.56874e+07
N-Methyltyramine	121.1;152.1;152.1	C9H13NO	13062-76-5	AXVZFRBSCNEKPQ-UHFFFAOYSA-N	C02442		9727	Alkaloids	Tyrosine alkaloids	Phenylethylamines			3.76			152.107	46.1	0.1	POS	[M+H]+	level1	1.13124e+07
Mesaconic acid	85;129;128	C5H6O4	498-24-8	HNEGQIOMVPPMNR-NSCUHMNNSA-N	C01732	HMDB0000749	638129	Fatty acids	Fatty Acids and Conjugates	Dicarboxylic acids	HERB002365;HERB001809;HERB003379	Herba Saxifragae;Saccharum sinensis;Thelephora vialis	3.76			129.02	113.7	2.3	NEG	[M-H]-	level1	7.74098e+06
5,7-Dihydroxy-4-methylcoumarin	176;191;177	C10H8O4	2107-76-8	QNVWGEJMXOQQPM-UHFFFAOYSA-N			5354284	Shikimates and Phenylpropanoids	Coumarins	Simple coumarins	HERB000242	Rhizoma Imperatae	3.76			191.035	333.7	0.8	NEG	[M-H]-	level1	4.27977e+07
12-Hydroxystearic acid	299.3;255.2;63	C18H36O3	106-14-9	ULQISTXYYBZJSJ-UHFFFAOYSA-N		HMDB0061706	7789	Fatty acids	Octadecanoids	Other Octadecanoids			3.76			299.26	540.5	1.3	NEG	[M-H]-	level1	6.91279e+06
Licoricone	233.1;147;245.1	C22H22O6	51847-92-8	GGWMNTNDTRKETA-UHFFFAOYSA-N	C17765		5319013	Shikimates and Phenylpropanoids	Isoflavonoids	Isoflavones	HERB001355;HERB001779	Exocarpium Benincasae;Radix Glycyrrhizae	3.76			381.135	402.2	0.3	NEG	[M-H]-	level1	5.50559e+06
(2S,3S,4aS)-2,3,7-trihydroxy-9-methoxy-4a-methyl-3,4-dihydro-2H-benzo[c]chromen-6-one	151;139;291.1	C15H16O6	29752-43-0	MMHTXEATDNFMMY-WBIUFABUSA-N			34687	Shikimates and Phenylpropanoids	Coumarins	Isocoumarins			3.76			291.088	351.4	1	NEG	[M-H]-	level1	2.52972e+07
(2R,3S,4S,5R,6R)-2-(hydroxymethyl)-6-[[(2R,3S,4S,5R,6S)-3,4,5-trihydroxy-6-(3-hydroxy-5-methyl-phenoxy)tetrahydropyran-2-yl]methoxy]tetrahydropyran-3,4,5-triol	267.1;249.1;59	C19H28O12	164991-86-0	XZPNBJLXZMBECP-SKYGPZSASA-N			10411370	Polyketides					3.76			429.141	228.6	2.5	NEG	[M-H2O-H]-	level1	5.19669e+06
Flavonol	239.1	C15H10O3	577-85-5	HVQAJTFOCKOKIN-UHFFFAOYSA-N	C01495		11349	Shikimates and Phenylpropanoids	Flavonoids	Flavonols	HERB000189;HERB000237;HERB000259;HERB000628;HERB000775;HERB001469;HERB004849;HERB006470;HERB006971;HERB001509	Ginkgo biloba;Radix Ampelopsis;/;Camellia sinensis [Syn. Thea sinensis];Pericarpium Citri Reticulatae;Anemone obtusiloba;fructus hippophae;Chrysanthemum indicum;Sorbaria sorbifolia;Narcissus tazetta	3.75			239.07	381	0.2	POS	[M+H]+	level1	1.18102e+08
5-hydroxy-7-methoxy-3-[4-[(2S,3R,4S,5S,6R)-3,4,5-trihydroxy-6-(hydroxymethyl)tetrahydropyran-2-yl]oxyphenyl]chromen-4-one	285.1;286.1;429.1	C22H22O10	154-36-9	OFUWGCQDMVDLIR-RECXWPGBSA-N			16398538	Shikimates and Phenylpropanoids	Isoflavonoids	Isoflavones			3.75			447.128	272.3	0.1	POS	[M+H]+	level1	7.53814e+06
Xanyhyletin	229.1;187.1;147.1	C14H12O3	553-19-5	QOTBQNVNUBKJMS-UHFFFAOYSA-N	C09317		65188	Shikimates and Phenylpropanoids	Coumarins	Simple coumarins	HERB000198;HERB000753;HERB000826;HERB000844;HERB000846;HERB002854;HERB003248;HERB003313;HERB003578;HERB003885;HERB004176;HERB004178;HERB004818;HERB006355	Plumbago zeylanica;Angelica gigas;Ruta graveolens;Zanthoxylum ailanthoides;Zanthoxylum ailanthoides;Citrus tankan;Citrus aurantifolia;Citrus tachibana;Rauvolfia verticillata;Zanthoxylum americanum [Syn. Xanthoxylum americanum];Citrus limon;Citrus limon;Luvunga scandens;Boenninghausenia albiflora	3.75			229.086	349.8	0	POS	[M+H]+	level1	1.2555e+07
Racanisodamine	177.1;290.2;114.1	C17H23NO4	55869-99-3	WTQYWNWRJNXDEG-UHFFFAOYSA-N		HMDB0244793	2198	Alkaloids	Ornithine alkaloids	Tropane alkaloids	HERB000581;HERB003268;HERB004762;HERB005085;HERB006387;HERB006878	/;Hyoscyamus niger;/;/;Flos Daturae;Anisodus tanguticus [Syn. Scopolia tangutica ]	3.75			306.169	225.9	3.5	POS	[M+H]+	level1	4.7927e+06
(E)-3-(2,5-dihydroxyphenyl)prop-2-enoic acid	135;179;151	C9H8O4	38489-67-7|636-01-1	JXIPYOZBOMUUCA-DAFODLJHSA-N			6442618	Shikimates and Phenylpropanoids	Phenylpropanoids (C6-C3)	Cinnamic acids and derivatives			3.75			179.035	263.1	1.9	NEG	[M-H]-	level1	3.46795e+07
4-Hydroxyphenylacetic acid	151;107.1;123	C8H8O3	156-38-7	XQXPVVBIMDBYFF-UHFFFAOYSA-N	C00642	HMDB0000020	127	Shikimates and Phenylpropanoids	Phenolic acids (C6-C1)	Simple phenolic acids	HERB002896;HERB003361;HERB003679;HERB001754;HERB003324;HERB003326;HERB003608;HERB004462	Herba Inulae;Fructus Forsythiae;Semen Strychni;/;Citrus limonia;Citrus limonia;Astilbe chinensis;Senecio scandens [Syn. Senecio chinensis]	3.75			151.04	221.4	2.2	NEG	[M-H]-	level1	8.47463e+06
D-(-)-Mandelic acid	151;107.1;123	C8H8O3	611-71-2	IWYDHOAUDWTVEP-SSDOTTSWSA-N	C01983	HMDB0062635	11914	Shikimates and Phenylpropanoids	Phenylpropanoids (C6-C3)	Cinnamic acids and derivatives	HERB005412	Semen Persicae	3.75			151.04	221.4	2.2	NEG	[M-H]-	level1	8.47463e+06
2-(1-carboxyethyl)-5-methyl-cyclopentanecarboxylic acid	155.1;199.1;156.1	C10H16O4	32603-11-5	OIFCPZGZZQQDNO-UHFFFAOYSA-N			15560389	Amino acids and Peptides	Small peptides	Aminoacids			3.75			199.098	343.2	1	NEG	[M-H]-	level1	2.45841e+07
Veratric acid	166;151;181.1	C9H10O4	93-07-2	DAUAQNGYDSHRET-UHFFFAOYSA-N		HMDB0059763	7121	Shikimates and Phenylpropanoids	Phenylpropanoids (C6-C3)	Cinnamic acids and derivatives	HERB000036;HERB000656;HERB000828;HERB002181;HERB002242;HERB002258;HERB002465;HERB002926;HERB002937;HERB004828;HERB005363;HERB007046;HERB006586	Ardisiae japonicae;Trollius macropetalus;Abies nephrolepis;Tabebuia avellanedae;Semen Sesami Nigrum;Trifolium pratense;Schisandra sphenanthera;Flos Trollii chinensis;Herba Glechomae Longitubae;Phellinus igniarius;Goniothalamus amuyon;Fructus Gardeniae;Herba Artemisiae Scopariae	3.75			181.051	273.2	1.5	NEG	[M-H]-	level1	2.73918e+07
3-Hydroxy-4-methoxyacetophenone	167.1;140;43	C9H10O3	6100-74-9	YLTGFGDODHXMFB-UHFFFAOYSA-N			95693	Shikimates and Phenylpropanoids			HERB004013	Cortex Moutan	3.74			167.07	284.5	0.2	POS	[M+H]+	level1	2.498e+07
D-Phenylalanine	120.1;166.1;148.1	C9H11NO2	673-06-3	COLNVLDHVKWLRT-MRVPVSSYSA-N	C02265		71567	Amino acids and Peptides	Small peptides	Aminoacids	HERB002276;HERB000162;HERB000330;HERB000497;HERB000508;HERB000853;HERB000881;HERB000992;HERB001175;HERB001211;HERB001235;HERB001783;HERB002044;HERB002045;HERB002189;HERB003441;HERB003851;HERB004184;HERB004488;HERB004551;HERB004692;HERB004864;HERB005289;HERB006820;HERB006993;HERB001885	Flos Carthami;Radix Stemoe;Rhizoma Pinelliae;semen arecae;herba Menthae;Codonopsis tangshen;Radix Aconiti;Ficus simplicissima;Semen Sojae Praeparata;Radix Codonopsis pilosulae;Medulla Junci;Rehmannia glutinosa [Syn. Rehmannia glutinosa f. huechingensis];Plastrum Testudinis;Colla carapacis et plastri testudinis;Semen Juglandis;Cornu Saigae Tataricae;Flos Mume;Lycium barbarum;Fagopyrum esculentum;C…	3.74			166.086	102.1	0.3	POS	[M+H]+	level1	3.6765e+06
3,7-dihydroxy-9-methoxy-1-methyl-benzo[c]chromen-6-one	137.1;273.1;153	C15H12O5	23452-05-3	LCSDQFNUYFTXMT-UHFFFAOYSA-N			5360741	Shikimates and Phenylpropanoids	Coumarins	Isocoumarins			3.74			273.076	356.4	0.7	POS	[M+H]+	level1	2.8251e+07
7-Methoxy-4-methylcoumarin	191.1;161.1;179.1	C11H10O3	2555-28-4	UDFPKNSWSYBIHO-UHFFFAOYSA-N			390807	Shikimates and Phenylpropanoids	Coumarins	Simple coumarins	HERB004971	Fructus Cnidii	3.74			191.07	381.8	0.1	POS	[M+H]+	level1	9.41652e+06
Matairesinol	137.1;291.1;271.1	C20H22O6	580-72-3	MATGKVZWFZHCLI-LSDHHAIUSA-N	C10682	HMDB0035698	119205	Shikimates and Phenylpropanoids	Lignans	Dibenzylbutyrolactone lignans	HERB005085;HERB003174;HERB003391;HERB003700;HERB004191;HERB005322;HERB006564;HERB000377;HERB003282;HERB003361;HERB003600;HERB001120	/;Semen armeniacae amarum;Rhizoma Ahemones Daddeae;Pinus massoniana;Fructus Arctii lappae;Podocarpus spicatus;Tsuga heterophylla;Cedrus atlantica;/;Fructus Forsythiae;Caulis Trachelospermi;Selaginella doederleinii	3.74			341.138	328.1	0	POS	[M-H2O+H]+	level1	1.82118e+07
10-methoxy-2,2-dimethyl-pyrano[3,2-g]chromen-8-one	139;259.1;140	C15H14O4	483-92-1	XYPWCJWXFYYGPA-UHFFFAOYSA-N	C09273		343582	Shikimates and Phenylpropanoids	Coumarins	Simple coumarins	HERB006355	Boenninghausenia albiflora	3.74			259.096	324.8	0.1	POS	[M+H]+	level1	7.25952e+07
Irisolidone	315.1;205;273.1	C17H14O6	2345-17-7	VOOFPOMXNLNEOF-UHFFFAOYSA-N	C10471		5281781	Shikimates and Phenylpropanoids	Isoflavonoids	Isoflavones	HERB000481;HERB000879;HERB001227;HERB001876;HERB002002;HERB002363	/;/;Iris germanica;flos puerariae lobatae;/;Iris japonica	3.74			315.087	312	0.7	POS	[M+H]+	level1	3.85279e+07
2-Hydroxycinnamic acid	163;119.1;41	C9H8O3	583-17-5	PMOWTIHVNWZYFI-AATRIKPKSA-N	C01772	HMDB0002641	637540	Shikimates and Phenylpropanoids	Phenylpropanoids (C6-C3)	Cinnamic acids and derivatives	HERB002062;HERB004783;HERB006269;HERB002168;HERB002629;HERB003324;HERB003485;HERB004178;HERB004181;HERB004330;HERB004343;HERB004344;HERB006377;HERB000884;HERB000992;HERB001244;HERB001638;HERB001679;HERB002515;HERB002531;HERB003369;HERB003808;HERB004025;HERB004093;HERB004303;HERB005443;HERB006070	Ramulus Cinmomi;Radix Notoginseng;Flos Inulae;/;Foeniculum vulgare;Citrus limonia;/;Citrus limon;Citrus limon;Herba Eupatorii;Melilotus suaveolens;Melilotus suaveolens;Allium cepa;Herba andrographitis;Ficus simplicissima;Herba Hyperici Japonici;Eupatorium odoratum;/;Artemisia annua;Impatiens siculifer;Stamen Nelumbinis;Verbascum thapsus;/;/;Picea abies;Hydrocotyle sibthorpioides;Asparagus officin…	3.74			163.04	351	0.9	NEG	[M-H]-	level1	1.76053e+07
2'-Hydroxy-4'-methylacetophenone	149.1;148.1;147.1	C9H10O2	6921-64-8	LYKDOWJROLHYOT-UHFFFAOYSA-N			81338				HERB000767;HERB000887;HERB003437;HERB004694;HERB005659;HERB005808;HERB005835	Herba Plantaginis;Radix chuanxiong；Rhizoma Chuanxiong;Radix Smilacis;Cortex Cinmomi;Radix Clematidis;Radix chuanxiong；Rhizoma Chuanxiong;Rhinoceros unicornis , Rhinoceros sondaicus , Rhinoceros sumatrensis	3.74			149.061	322.4	0.4	NEG	[M-H]-	level1	7.02563e+06
4-Vinylphenol	119.1;59	C8H8O	2628-17-3	FUGYGGDSWSUORM-UHFFFAOYSA-N	C05627	HMDB0004072	62453	Shikimates and Phenylpropanoids	Phenolic acids (C6-C1)	Cinnamic acids and derivatives	HERB001210;HERB001876;HERB002483;HERB003573;HERB007111	Radix Angelicae sinensis;flos puerariae lobatae;Phellodendron amurense;/;Succus Bambusae	3.74			119.05	414.1	0.7	NEG	[M-H]-	level1	1.79655e+07
Enterolactone	297.1;256.1;282.1	C18H18O4	78473-71-9	HVDGDHBAMCBBLR-WMLDXEAASA-N	C18165	HMDB0006101	10685477	Shikimates and Phenylpropanoids	Lignans	Dibenzylbutyrolactone lignans			3.74			297.113	399.4	0.1	NEG	[M-H]-	level1	6.60385e+06
5,7-Dihydroxycoumarin	177;133;162	C9H6O4	2732-18-5	KIQQFVJHWNCGAU-UHFFFAOYSA-N			5324654	Shikimates and Phenylpropanoids	Coumarins	Simple coumarins	HERB004822;HERB004834;HERB006767;HERB006811	/;Folium Mori;Murraya siamensis;Flos Rosae chinensis	3.74			177.019	331.3	0	NEG	[M-H]-	level1	1.05904e+07
Pinoresinol	151;136;357.1	C20H22O6	4263-88-1	HGXBRUKMWQGOIE-AFHBHXEDSA-N	C05366		73399	Shikimates and Phenylpropanoids	Lignans	Furofuranoid lignans	HERB000281;HERB000312;HERB000323;HERB000580;HERB001409;HERB001410;HERB001768;HERB001929;HERB001942;HERB002483;HERB002714;HERB003282;HERB003361;HERB003482;HERB003970;HERB004692;HERB004736;HERB005580;HERB006387;HERB005447;HERB001556;HERB000253;HERB005817;HERB000220;HERB001171;HERB001705;HERB004620;HERB004640;HERB004742;HERB005182;HERB005363;HERB005476;HERB005898;HERB006564;HERB006913;HERB006743;HER…	Radix Pulsatillae;Herba Lobeliae Chinensis;Radix Isatidis seu Baphicacanthi;Fructus Xanthii sibirici;Cortex Eucommiae;/;Adonis amurensis;Ancistrocladus korupensis;Rhizoma Dryriae;Phellodendron amurense;Caulis Millettiae;/;Fructus Forsythiae;/;Saussurea laniceps;Herba Cistanches;Pinus cembra;Semen Cuseutae;Flos Daturae;Radix Semiaquilegiae;Herba Centipedae;Aquilaria sinensis;Strophanthus sarmentos…	3.74			357.135	328	1	NEG	[M-H]-	level1	5.21917e+07
Peperomin F	155;167;139	C24H26O10	220736-95-8	BEFHUUYVJNIVJO-UHFFFAOYSA-N			146115984	Shikimates and Phenylpropanoids	Lignans	Minor lignans			3.74			455.135	317.2	0.7	NEG	[M-H2O-H]-	level1	8.27672e+06
Hesperetin 7-O-neohesperidoside	301.1;195;167	C28H34O15	13241-33-3	ARGKVCXINMKCAZ-UZRWAPQLSA-N	C09806		442439	Shikimates and Phenylpropanoids	Flavonoids	Flavanones	HERB000580;HERB000775;HERB001909;HERB002342;HERB002424;HERB002428;HERB002448;HERB003016;HERB003018;HERB003024;HERB003040;HERB003044;HERB003053;HERB003715;HERB004179;HERB004412;HERB004534;HERB004766;HERB005085;HERB005092;HERB005508;HERB005709;HERB006686;HERB007004;HERB007026;HERB007034;HERB007035	Fructus Xanthii sibirici;Pericarpium Citri Reticulatae;Poncirus trifoliata;Cortex Magnoliae officilis;Pericarpium Zanthoxyli;Exocarpium Citri grandis;Testa Arachidis Hypogaeae;/;/;/;/;Citrus reticulata;folium citri tangerie;Fructus Hordei Germitus;Citrus limon;Citrus paradisi;Pericarpium Citri Reticulatae Viride;Cephalotaxus fortunei;/;/;Radix Smilacis;Citrus unshiu;/;Fructus Aurantii;Fructus Aur…	3.74			609.184	267.1	2.4	NEG	[M-H]-	level1	7.38681e+06
8,8-dimethylpyrano[2,3-f]chromen-2-one	229.1;187.1;147.1	C14H12O3	523-59-1	QUVCQYQEIOLHFZ-UHFFFAOYSA-N	C09312		68229	Shikimates and Phenylpropanoids	Coumarins	Simple coumarins	HERB000198;HERB000786;HERB001904;HERB002135;HERB002625;HERB003313;HERB003578;HERB005366;HERB005442;HERB006002;HERB006612;HERB006992;HERB007004;HERB007082	Plumbago zeylanica;Citrus junos;Poncirus trifoliata;Apium graveolens;Foeniculum vulgare;Citrus tachibana;Rauvolfia verticillata;Phellodendron amurense var. wilsonii;Semen Cucumis;Apium leptophyllum;Seseli indicum;Poncirus trifoliata;Fructus Aurantii;Artemisia absinthium	3.73			229.086	349.8	0	POS	[M+H]+	level1	1.2555e+07
NAE(18:2)	62.1;324.3;81.1	C20H37NO2	68171-52-8	KQXDGUVSAAQARU-HZJYTTRNSA-N		HMDB0012252	5283446	Fatty acids	Fatty amides	N-acyl ethanolamines (endocannabinoids)			3.73			324.29	517.6	0.1	POS	[M+H]+	level1	6.45521e+06
7-Hydroxyflavanone	241.1;137;131	C15H12O3	6515-36-2	SWAJPHCXKPCPQZ-UHFFFAOYSA-N	C14290		1890	Shikimates and Phenylpropanoids	Flavonoids	Flavanones	HERB002869	Dalbergia cochinchinensis	3.73			241.086	423	0.6	POS	[M+H]+	level1	6.6117e+06
Icaritin	233.1;351.1;352.1	C21H20O6	118525-40-9	TUUXBSASAQJECY-UHFFFAOYSA-N			5318980	Shikimates and Phenylpropanoids	Flavonoids	Flavonols	HERB000762;HERB000856;HERB000980;HERB004469;HERB004708;HERB005625;HERB005749;HERB006633;HERB007023;HERB007079;HERB007036	Epimedium koreanum;Epimedium davidii;Epimedium acuminatum;Semen Pharbitidis;Epimedium pubescens;Epimedium wanshanense;Epimedium wushanense;/;Rhizoma Anemarrhee;Herba Sarcatidrae;Radix Polygoni Multiflori Preparata	3.73			369.134	420.4	0.9	POS	[M+H]+	level1	1.1395e+07
Psoralidin	135;289.1;267.1	C20H16O5	18642-23-4	YABIJLLNNFURIJ-UHFFFAOYSA-N	C10523	HMDB0034050	5281806	Shikimates and Phenylpropanoids	Isoflavonoids	Coumestan	HERB000546;HERB000554;HERB004387	Psoralea corylifolia;/;Fructus Psoraleae Corylifoliae	3.73			337.107	417.5	0.8	POS	[M+H]+	level1	8.24168e+07
Hamaudol	135;169;127	C15H16O5	735-46-6	VOTLUFSYIRHICX-LBPRGKRZSA-N	C17483		164722	Polyketides	Chromanes	Chromones	HERB002073;HERB003686;HERB001244;HERB001622	Podocarpus hallii;Peucedanum mashanens;Herba Hyperici Japonici;Radix Saposhnikoviae divaricatae	3.73			277.107	345.3	0.1	POS	[M+H]+	level1	8.78964e+06
2-(3,4-dimethoxyphenyl)-3,5,7,8-tetramethoxy-chromen-4-one	249.1;267.1;403.1	C21H22O8	7741-47-1	XBZIUXVIWRAJKB-UHFFFAOYSA-N			146093	Shikimates and Phenylpropanoids	Flavonoids	Flavonols	HERB002655;HERB003361;HERB003549;HERB004068	Herba Capsellae;Fructus Forsythiae;herba pyrolae chinensis;Herba Equiseti Hiemalis	3.73			403.139	320	0	POS	[M+H]+	level1	3.14044e+07
6-[(2R)-2,3-dihydroxy-3-methyl-butyl]-7-hydroxy-chromen-2-one	173.1;205.1;217.1	C14H16O5	20516-23-8	WRTWKAQFZYXAEJ-GFCCVEGCSA-N			15296614	Shikimates and Phenylpropanoids	Coumarins	Simple coumarins	HERB000205	Peucedanum praeruptorum	3.73			265.107	312.4	0.2	POS	[M+H]+	level1	3.32683e+07
Protopine	354.1;322.1;308.1	C20H19NO5	130-86-9	GPTFURBXHJWNHR-UHFFFAOYSA-N	C05189	HMDB0003920	4970	Alkaloids	Tyrosine alkaloids	Isoquinoline alkaloids	HERB000259;HERB001164;HERB002483;HERB002489;HERB003136;HERB003698;HERB004609;HERB005945;HERB006353;HERB006653;HERB005824;HERB007009;HERB000237;HERB000327;HERB000694;HERB000791;HERB000868;HERB001148;HERB001331;HERB001467;HERB001642;HERB002473;HERB002619;HERB002722;HERB002798;HERB002949;HERB003040;HERB003623;HERB004004;HERB004115;HERB004581;HERB004611;HERB004785;HERB004864;HERB005071;HERB005786;HER…	/;Fructus Zizyphi Jujubae;Phellodendron amurense;Cortex Phellodendri;Herba Corydalis bungeae;Radix et Rhizoma Thalictri;Radix Ginseng;Rhizoma Corydalis Decumbentis;Rhizoma Corydalis;pericarpium papaveris;Hypecoum leptocarpum;Hypecoum erectum;Radix Ampelopsis;Thalictrum petaloideum;Corydalis longicalcarata;Corydalis remota [Syn. Corydalis bulbosa var. typica ];Fructus Meliae Toosendan;Thalictrum f…	3.73			354.134	294.8	0.3	POS	[M+H]+	level1	1.20692e+07
14-methyl-7,9,20,22-tetraoxa-14-azapentacyclo[15.7.0.04,12.06,10.019,23]tetracosa-1(24),4,6(10),11,17,19(23)-hexaen-2-one	354.1;322.1;308.1	C20H19NO5	24240-05-9	ZAALQOFZFANFTF-UHFFFAOYSA-N			185559	Alkaloids	Tyrosine alkaloids	Protopine alkaloids	HERB006353;HERB001637;HERB004360	Rhizoma Corydalis;Fagara vitiensis;Thalictrum delavayi	3.73			354.134	294.8	0.3	POS	[M+H]+	level1	1.20692e+07
Tropone	107;79.1;95	C7H6O	539-80-0	QVWDCTQRORVHHT-UHFFFAOYSA-N			10881	Shikimates and Phenylpropanoids			HERB001210	Radix Angelicae sinensis	3.73			107.049	255.7	0.8	POS	[M+H]+	level1	7.54175e+06
4-Aminobenzoic acid	138.1;121;95	C7H7NO2	150-13-0	ALYNCZNDIQEVRV-UHFFFAOYSA-N	C00568	HMDB0001392	978	Shikimates and Phenylpropanoids	Phenolic acids (C6-C1)	Simple phenolic acids	HERB002726;HERB002727	Gallus gallus domesticus;Gallus gallus domesticus	3.73			138.055	147.4	0.3	POS	[M+H]+	level1	1.48203e+07
(2S,3R,4S,5S,6R)-2-[4-[(E)-2-(3,5-dihydroxyphenyl)vinyl]phenoxy]-6-(hydroxymethyl)tetrahydropyran-3,4,5-triol	227.1;228.1;269.1	C20H22O8	38963-95-0	RUOKEYJFAJITAG-CUYWLFDKSA-N			5322089	Shikimates and Phenylpropanoids	Stilbenoids	Monomeric stilbenes			3.73			389.125	289.5	1.4	NEG	[M-H]-	level1	2.55155e+07
7,4'-Dihydroxyflavone	253.1;117;135	C15H10O4	2196-14-7	LCAWNFIFMLXZPQ-UHFFFAOYSA-N	C12123	HMDB0247290	5282073	Shikimates and Phenylpropanoids	Flavonoids	Flavones	HERB000171;HERB001923;HERB006827;HERB006926;HERB006340	Sophora viciifolia;Broussonetia papyrifera;Glycyrrhiza yunnanensis;Glycyrrhiza inflata;Crinum asiaticum	3.73			253.051	341.2	0.6	NEG	[M-H]-	level1	5.10528e+08
DL-3-Phenyllactic acid	147;41;119.1	C9H10O3	828-01-3	VOXXWSYKYCBWHO-UHFFFAOYSA-N	C01479	HMDB0000779	3848	Shikimates and Phenylpropanoids			HERB005471;HERB005366;HERB001195	/;Phellodendron amurense var. wilsonii;Lysimachia candida	3.73			147.045	303.9	1.2	NEG	[M-H2O-H]-	level1	2.62e+07
Butin	165;95;121	C15H12O5	21913-99-5	MJBPUQUGJNAPAZ-UHFFFAOYSA-N		HMDB0249463	3496769	Shikimates and Phenylpropanoids	Flavonoids	Flavanones	HERB002092;HERB002846	Adenanthera pavonina;Lignum Dalbergiae odoriferae Rosewood	3.73			271.062	280.9	1.3	NEG	[M-H]-	level1	8.15399e+06
2-Hydroxyethanesulfonic acid	125;97;124	C2H6O4S	107-36-8	SUMDYPCJJOFFON-UHFFFAOYSA-N	C05123	HMDB0003903	7866						3.73			124.992	74.1	2.4	NEG	[M-H]-	level1	1.83721e+07
3,5,6,7,3',4'-Hexamethoxyflavone	249.1;267.1;403.1	C21H22O8	1251-84-9	CHXSDKWBSFDZEU-UHFFFAOYSA-N			386331	Shikimates and Phenylpropanoids	Flavonoids	Flavonols	HERB002536	Vitex negundo	3.72			403.139	320	0	POS	[M+H]+	level1	3.14044e+07
3-hydroxy-4-methoxy-xanthen-9-one	243.1;197.1;215.1	C14H10O4	58315-65-4	WRPFBSLWEKZESU-UHFFFAOYSA-N			5464639	Shikimates and Phenylpropanoids	Xanthones	Plant xanthones			3.72			243.065	304.1	0	POS	[M+H]+	level1	1.6325e+07
3-Hydroxycinnamic acid	163;119.1;41	C9H8O3	14755-02-3	KKSDGJDHHZEWEP-SNAWJCMRSA-N	C12621	HMDB0001713	637541	Shikimates and Phenylpropanoids	Phenylpropanoids (C6-C3)	Cinnamic acids and derivatives	HERB001409;HERB003324;HERB003715;HERB006331;HERB007114	Cortex Eucommiae;Citrus limonia;Fructus Hordei Germitus;Papaver somniferum;Radix Boehmeriae	3.72			163.04	351	0.9	NEG	[M-H]-	level1	1.76053e+07
4-Hydroxycinnamic acid	163;119.1;41	C9H8O3	7400-08-0	NGSWKAQJJWESNS-ZZXKWVIFSA-N	C00811	HMDB0002035	637542	Shikimates and Phenylpropanoids	Phenylpropanoids (C6-C3)	Cinnamic acids and derivatives	HERB002941;HERB001410;HERB004948;HERB003743;HERB006269;HERB000208;HERB000244;HERB001076;HERB001249;HERB002022;HERB002377;HERB003623;HERB005287;HERB006335;HERB004462;HERB004832;HERB001719;HERB002094;HERB004479;HERB007222;HERB000588;HERB004386;HERB006122;HERB006344;HERB004993;HERB001355;HERB001779;HERB006618;HERB001915;HERB000330;HERB000842;HERB001409;HERB002560;HERB005085;HERB005412;HERB006718;HER…	Rhizoma Fagopyri Cymosi;/;/;Mangifera indica;Flos Inulae;Herba Hedyotis Diffusae;Imperata cylindrica var. major;Herba Cirsii Japonici;Cortex Lycii Radicis;Rhizoma Curcumae;Tadehagi triquetrum;herba meconpsis integrifoliae;Styrax;Herba Commelie;Senecio scandens [Syn. Senecio chinensis];Fructus Mori;Herba Speranskiae tuberculatae;Spora Lygodii;Radix et Rhizoma Notopterygii;Campsis grandiflora;/;Mic…	3.72			163.04	351	0.9	NEG	[M-H]-	level1	1.76053e+07
2-Methoxycinnamic acid	162;177.1;177	C10H10O3	6099-03-2	FEGVSPGUHMGGBO-VOTSOKGWSA-N		HMDB0302514	734154	Shikimates and Phenylpropanoids	Phenylpropanoids (C6-C3)	Cinnamic acids and derivatives	HERB002062	Ramulus Cinmomi	3.72			177.056	300.2	1.1	NEG	[M-H]-	level1	7.91503e+06
14-hydroxy-14-(hydroxymethyl)-5,9-dimethyl-tetracyclo[11.2.1.01,10.04,9]hexadecane-5-carboxylic acid	335.2;245	C20H32O4		MRBLTWPEPGRXQN-UHFFFAOYSA-N			5088391	Terpenoids	Diterpenoids	Kaurane and Phyllocladane diterpenoids	HERB001612;HERB002866;HERB005551;HERB005976;HERB004338;HERB001787;HERB002276;HERB002413;HERB005986	Annona squamosa;Siegesbeckia gummifer;Aralia cordata;Siegesbeckia orientalis var. pubescens [Syn. Siegesbeckia pubescens ];Wedelia chinensis;Rhizoma Zingiberis;Flos Carthami;Ribes fasciculatum var. chinense;Inula nervosa	3.72			335.223	443.7	1.7	NEG	[M-H]-	level1	6.64244e+06
4'-Hydroxyacetophenone	135;134.9;93	C8H8O2	99-93-4	TXFPEBPIARQUIG-UHFFFAOYSA-N	C10700		7469	Shikimates and Phenylpropanoids			HERB001915;HERB003565;HERB003970;HERB005768;HERB002263;HERB004734;HERB004973;HERB006258;HERB006280;HERB000338;HERB001198;HERB002505;HERB002622;HERB002699;HERB002761;HERB002998;HERB003730;HERB003943;HERB004462;HERB005899;HERB006292;HERB006814;HERB000285;HERB002365;HERB002369;HERB002926;HERB003573;HERB003658;HERB004783;HERB006387;HERB006586	Fructus Lycii;Tylophora ovata;Saussurea laniceps;Cynanchum aphyllum;Fructus Galangae;Nux Prinsepiae;Rhizoma Belamcandae;Radix Cynchi Paniculati;Radix Scrophulariae;Herba Scutellariae barbatae;Vitex rotundifolia [Syn. Vitex trifollia var. simplicifolia ];Artemisia scoparia [Syn. Artemisia capillaris var. scoparia];/;/;Xanthium canadense;/;Folium Rhododendri Daurici;Protea mellifera;Senecio scanden…	3.72			135.045	254.2	1.6	NEG	[M-H]-	level1	2.18202e+06
Hesperidin	301.1;195;167	C28H34O15	520-26-3	QUQPHWDTPGMPEX-QJBIFVCTSA-N	C09755		10621	Shikimates and Phenylpropanoids	Flavonoids	Flavanones	HERB000156;HERB000312;HERB000508;HERB000580;HERB000722;HERB000748;HERB000765;HERB000775;HERB001171;HERB001271;HERB001378;HERB001496;HERB001556;HERB001626;HERB001734;HERB001795;HERB001904;HERB001905;HERB001906;HERB001907;HERB001942;HERB001943;HERB002052;HERB002209;HERB002369;HERB002424;HERB002448;HERB002655;HERB002656;HERB002657;HERB002854;HERB002855;HERB002937;HERB002983;HERB002984;HERB002986;HER…	Galium aparine;Herba Lobeliae Chinensis;herba Menthae;Fructus Xanthii sibirici;/;Massa fermentata medicinalis Preparata;Fructus Aurantii Preparata;Pericarpium Citri Reticulatae;/;Radix Sanguisorbae;Fructus Amomi Rotundus;Meconopsis horridula;Herba Centipedae;Radix Stephaniae Tetrandrae;Fructus Citri sarcodactylis;Citrus chachiensis;Poncirus trifoliata;/;Poncirus trifoliata;Poncirus trifoliata;Rhi…	3.72			609.184	267.1	2.4	NEG	[M-H]-	level1	7.38681e+06
Ingenol 3,20-dibenzoate	555.2;555.2;449.2	C34H36O7	59086-90-7	GIMKEHNOTHXONN-QZYSDMGUSA-N			162166	Terpenoids	Diterpenoids	Tetracyclic diterpenoids	HERB002659	Euphorbia esula	3.72			555.24	434.4	1.6	NEG	[M-H]-	level1	5.18726e+06
Barbaloin	357.1;93;135	C21H22O9	1415-73-2	AFHJQYHRLPMKHU-OSYMLPPYSA-N	C10305		12305761	Polyketides	Polycyclic aromatic polyketides	Anthraquinones and anthrones	HERB003528;HERB001193;HERB001217;HERB001621;HERB000329;HERB002150;HERB002713;HERB002962;HERB004331;HERB005708	Aloe;Radix Salviae liguliobae;/;Folium Sene;Aloe vera var. chinensis;Aloe ferox;herba centellae;Flos Lonicerae;Aloe perryi;Aloe arborescens var. natalensis	3.72			417.12	363.4	1	NEG	[M-H]-	level1	1.17037e+07
(6aR,11aR)-3-methoxy-6a,11a-dihydro-6H-benzofuro[3,2-c]chromene-4,9-diol	267.1;161;239.1	C16H14O5	83013-83-6	QDFJNOVWEADTGJ-NHYWBVRUSA-N			23259931	Shikimates and Phenylpropanoids	Isoflavonoids	Pterocarpan			3.72			267.067	344.1	1.4	NEG	[M-H2O-H]-	level1	1.23248e+07
Diosmetin	299.1;177;147	C16H12O6	520-34-3	MBNGWHIJMBWFHU-UHFFFAOYSA-N	C10038	HMDB0029676	5281612	Shikimates and Phenylpropanoids	Flavonoids	Flavones	HERB005119;HERB000168;HERB000312;HERB000508;HERB001076;HERB001734;HERB001952;HERB002094;HERB002424;HERB002655;HERB002983;HERB003031;HERB003384;HERB003636;HERB003658;HERB003784;HERB003910;HERB004479;HERB004686;HERB004971;HERB006061;HERB006312;HERB006437;HERB006470;HERB006632;HERB006899	Valeriana laxiflora;Sophora viciifolia;Herba Lobeliae Chinensis;herba Menthae;Herba Cirsii Japonici;Fructus Citri sarcodactylis;/;Spora Lygodii;Pericarpium Zanthoxyli;Herba Capsellae;Herba Schizonepetae;Flos Chrysanthemi;Radix Zanthoxyli;Herba Verbae;Herba Ephedrae;Derris eriocarpa;Scabiosa comosa;Radix et Rhizoma Notopterygii;Salvia tomentosa;Fructus Cnidii;/;Cryptotaenia japonica;Taraxacum offi…	3.72			299.056	304.8	1.2	NEG	[M-H]-	level1	3.35075e+07
(1R,8R,9S,16R)-8,16-bis(4-hydroxyphenyl)-15-oxatetracyclo[8.6.1.02,7.014,17]heptadeca-2(7),3,5,10(17),11,13-hexaene-4,6,9,12-tetrol	451.1;311.1;167	C28H22O7	105108-08-5	LHUHHURKGTUZHU-MUUFRUSVSA-N			60065970	Shikimates and Phenylpropanoids	Stilbenoids	Oligomeric stibenes	HERB006109;HERB002034	Hopea parviflora;Ampelopsis brevipedunculata var. hancei	3.72			451.125	281.3	13.4	NEG	[M-H2O-H]-	level1	8.59706e+06
Phenol	93	C6H6O	108-95-2	ISWSIDIOOBJBQZ-UHFFFAOYSA-N	C00146	HMDB0000228	996	Shikimates and Phenylpropanoids			HERB001994;HERB002006;HERB003000;HERB000638;HERB000872;HERB001210;HERB001235;HERB001583;HERB001758;HERB001876;HERB002062;HERB002209;HERB002483;HERB002700;HERB002846;HERB002876;HERB003232;HERB003431;HERB003439;HERB003725;HERB004021;HERB004040;HERB004191;HERB004834;HERB004849;HERB005022;HERB005900;HERB006258;HERB006632;HERB007111;HERB007208;HERB000246;HERB000267;HERB000472;HERB000652;HERB000879;HER…	Herba Desmodii Styracifolii;Desmodium styracifolium;Ilex rotunda;Radix Bupleuri;Radix Cyathulae;Radix Angelicae sinensis;Medulla Junci;Catechu;Herba Spirodelae;flos puerariae lobatae;Ramulus Cinmomi;Semen Glycine Max;Phellodendron amurense;/;Lignum Dalbergiae odoriferae Rosewood;Radix Platycodi;fructus Capsici;/;Flos Campsis;Fructus Viticis;Fructus Chaenomelis;Folium Viticis Negundo;Fructus Arcti…	3.72			93.0347	249.7	1.9	NEG	[M-H]-	level1	5.06974e+07
Oleuropein	271.1;272.1;137.1	C25H32O13	32619-42-4	RFWGABANNQMHMZ-UHFFFAOYSA-N			3789874	Terpenoids	Monoterpenoids	Secoiridoid monoterpenoids	HERB000228;HERB002409;HERB003245;HERB003431;HERB003536;HERB003760;HERB004237;HERB004242;HERB004620;HERB004659;HERB006677	Fraxinus chinensis;Fraxinus ornus;Semen Raphani;/;Cervus nippon , Cervus elaphus;Ilex pubescens;Fructus Ligustri lucidi;Fructus Ligustri lucidi;Fraxinus japonica;Ligustrum japonicum;Olea europaea	3.71			541.186	297.4	11	POS	[M+H]+	level1	5.82508e+07
Gnaphaliin	121.1;315.1;209.1	C17H14O6	33803-42-8	OWQLBLNRUZULFV-UHFFFAOYSA-N			9972910	Shikimates and Phenylpropanoids	Flavonoids	Flavonols	HERB006516	Helichrysum italicum	3.71			315.087	377.5	1.4	POS	[M+H]+	level1	1.41393e+07
2-Methoxybenzoic-acid	153.1;79.1;109.1	C8H8O3	579-75-9	ILUJQPXNXACGAN-UHFFFAOYSA-N		HMDB0032604	11370	Shikimates and Phenylpropanoids	Phenolic acids (C6-C1)	Simple phenolic acids	HERB002062;HERB006571	Ramulus Cinmomi;/	3.71			153.055	373.2	0.5	POS	[M+H]+	level1	1.49154e+07
1-(1H-indol-3-yl)ethanone	160.1;117.1;142.1	C10H9NO	703-80-0	VUIMBZIZZFSQEE-UHFFFAOYSA-N			12802	Alkaloids	Tryptophan alkaloids	Simple indole alkaloids			3.71			160.076	341.8	0.3	POS	[M+H]+	level1	2.10893e+07
(Z)-6,9,10-trihydroxyoctadec-7-enoic acid	329.1;329.2;193	C18H34O5		KFPLVZLISLBBSJ-YPKPFQOOSA-N			45359963	Fatty acids	Octadecanoids	Other Octadecanoids	HERB004539;HERB000237;HERB000259;HERB000517;HERB002158;HERB002179;HERB003033;HERB003306;HERB003895;HERB004040;HERB004774;HERB005228;HERB005823;HERB006331;HERB006439;HERB006554;HERB006652;HERB006653;HERB007182	Herba Nerviliae;Radix Ampelopsis;/;/;Dicentra spectabilis;Hylomecon japonica;Corydalis pallida;Papaver commutatum [Syn. Papaver rhoeas ];Sanguinaria canadensis;Folium Viticis Negundo;Rhizoma Sparganii;Folium Llicis Chinensis;/;Papaver somniferum;Fumaria officinalis;Dicentra peregrina;Papaver somniferum;pericarpium papaveris;Corydalis incisa	3.71			329.234	422	1.3	NEG	[M-H]-	level1	3.86151e+07
1-(2-hydroxy-5-methoxy-phenyl)ethanone	150;165.1;122	C9H10O3	705-15-7	MLIBGOFSXXWRIY-UHFFFAOYSA-N			69714	Shikimates and Phenylpropanoids			HERB004694;HERB004734;HERB004973;HERB006258;HERB006280	Cortex Cinmomi;Nux Prinsepiae;Rhizoma Belamcandae;Radix Cynchi Paniculati;Radix Scrophulariae	3.71			165.056	384.7	0.7	NEG	[M-H]-	level1	4.56293e+07
Alternariol	121;93;109	C14H10O5	641-38-3	CEBXXEKPIIDJHL-UHFFFAOYSA-N	C16838		5359485	Shikimates and Phenylpropanoids	Coumarins	Isocoumarins			3.71			257.046	328.1	2.2	NEG	[M-H]-	level1	1.192e+07
(2S)-5,7-dihydroxy-6,8-dimethyl-2-[4-[(2S,3R,4S,5S,6R)-3,4,5-trihydroxy-6-(hydroxymethyl)tetrahydropyran-2-yl]oxyphenyl]chroman-4-one	299.1;193.1;461.1	C23H26O10	1421704-70-2	MFYKJSBELPBPGQ-UZLUQKTDSA-N			57337600	Shikimates and Phenylpropanoids	Flavonoids	Flavanones			3.71			461.146	286.1	1.5	NEG	[M-H]-	level1	6.20419e+07
2,3-Dihydroxy-4-methoxyacetophenone	151;181.1;137	C9H10O4	708-53-2	VCONERRCKOKCHE-UHFFFAOYSA-N			12820	Shikimates and Phenylpropanoids			HERB004013	Cortex Moutan	3.71			181.051	214.3	2.4	NEG	[M-H]-	level1	6.61375e+06
(4bR,5R,9bR,10R)-5,10-bis(4-hydroxyphenyl)-4b,5,9b,10-tetrahydroindeno[2,1-a]indene-1,3,6,8-tetrol	107;361.1;455.2	C28H22O6	1622292-61-8|105037-88-5	YNVJOQCPHWKWSO-ZBVBGGFBSA-N			484757	Shikimates and Phenylpropanoids	Stilbenoids	Oligomeric stibenes	HERB000574;HERB002034;HERB002944;HERB003333;HERB004423	Cissus pallida;Ampelopsis brevipedunculata var. hancei;Caragana sinica;Sophora leachiana;Vitis vinifera	3.7			455.149	325.6	0.5	POS	[M+H]+	level1	2.53899e+07
Retinoic acid (Vitamin A acid)	301.2;123.1;109.1	C20H28O2	302-79-4	SHGAZHPCJJPHSC-YCNIQYBTSA-N	C00777	HMDB0001852	444795	Terpenoids	Diterpenoids	Cyclophytane diterpenoids	HERB000307	Sesamum indicum [Syn. Sesamum orientale ]	3.7			301.216	488.8	0.1	POS	[M+H]+	level1	2.04226e+07
Xanthoxylin	197.1;137.1;182.1	C10H12O4	90-24-4	FBUBVLUPUDBFME-UHFFFAOYSA-N	C10726	HMDB0029645	66654	Polyketides	Phloroglucinols	Acyl phloroglucinols	HERB000884;HERB001032;HERB001211;HERB001254;HERB001556;HERB001788;HERB002376;HERB003274;HERB004519;HERB005062;HERB006714;HERB000050;HERB001451;HERB001915;HERB002424;HERB003652;HERB004897;HERB005722	Herba andrographitis;/;Radix Codonopsis pilosulae;Herba Euphorbiae humifusae;Herba Centipedae;Brassica oleracea var. capitata;/;Herba ErodiiHerba Geranii;/;Fructus Quisqualis;Fructus Phyllanthi;Blumea balsamifera;Artemisia brevifolia;Fructus Lycii;Pericarpium Zanthoxyli;Hippomane mancinella;Clausena excavata;Sapium sebiferum	3.7			197.081	348.6	0	POS	[M+H]+	level1	3.23262e+07
6-methoxy-2-methyl-spiro[3,4-dihydroisoquinoline-1,7'-6,8-dihydrocyclopenta[g][1,3]benzodioxole]-7,8'-diol	338.1;323.1;324.1	C20H21NO5	24181-78-0	YUIGSRGRYOBFRF-UHFFFAOYSA-N			366269	Alkaloids	Tyrosine alkaloids	Isoquinoline alkaloids	HERB001257	Pheretima	3.7			338.139	253.2	0.1	POS	[M-H2O+H]+	level1	5.6864e+07
Magnolioside	191.1;233;353.1	C16H18O9	20186-29-2	WBAVLTNIRYDCPM-YMILTQATSA-N			3084335	Shikimates and Phenylpropanoids	Coumarins	Simple coumarins			3.7			353.088	241.5	1.8	NEG	[M-H]-	level1	4.81833e+06
Hispidol	253.1;117;135	C15H10O4	5786-54-9	KEZLDSPIRVZOKZ-AUWJEWJLSA-N	C08644	HMDB0033153	5281254	Shikimates and Phenylpropanoids	Flavonoids	Aurones			3.7			253.051	341.2	0.6	NEG	[M-H]-	level1	5.10528e+08
Aloin B	357.1;93;135	C21H22O9	28371-16-6	AFHJQYHRLPMKHU-WEZNYRQKSA-N	C17778		14989	Polyketides	Polycyclic aromatic polyketides	Anthraquinones and anthrones	HERB003528;HERB001193;HERB001217;HERB001621;HERB000329;HERB002150;HERB002713;HERB002962;HERB004331;HERB005708	Aloe;Radix Salviae liguliobae;/;Folium Sene;Aloe vera var. chinensis;Aloe ferox;herba centellae;Flos Lonicerae;Aloe perryi;Aloe arborescens var. natalensis	3.7			417.12	363.4	1	NEG	[M-H]-	level1	1.17037e+07
3-[6-[(2S,3R,4S,5S,6R)-3,4,5-trihydroxy-6-(hydroxymethyl)tetrahydropyran-2-yl]oxybenzofuran-5-yl]propanoic acid	193.1;305.1;261.1	C17H20O9	141896-53-9	OHMWGMHIZWOKHV-USACIQFYSA-N			21592256	Shikimates and Phenylpropanoids	Coumarins	Simple coumarins	HERB000826;HERB001680;HERB004193;HERB004971	Ruta graveolens;Angelica furcijuga;/;Fructus Cnidii	3.7			349.092	330.9	1	NEG	[M-H2O-H]-	level1	4.76368e+06
Chrysoobtusin glucoside,chryso-obtusin,Chrysoobtusin	151;135;357.1	C19H18O7	70588-06-6	ZMDXTRSTKHTSCE-UHFFFAOYSA-N	C17669	HMDB0034218	155381	Polyketides	Polycyclic aromatic polyketides	Anthraquinones and anthrones	HERB002428;HERB002938;HERB003070	Exocarpium Citri grandis;Chrysosplenium grayanum;Semen Cassiae	3.7			357.098	330.1	0.5	NEG	[M-H]-	level1	2.23349e+07
5-Oxooctanoic acid	157.1;97.1;113.1	C8H14O3	3637-14-7	OHGVWVVPDOAZSH-UHFFFAOYSA-N			280190	Fatty acids	Fatty Acids and Conjugates	Oxo fatty acids			3.7			157.087	272.8	1.2	NEG	[M-H]-	level1	1.01211e+07
(E)-3-(3,4-dihydroxyphenyl)-N-[2-(4-hydroxyphenyl)ethyl]prop-2-enamide	192.1;298.1;193.1	C17H17NO4	103188-48-3	VSHUQLRHTJOKTA-XBXARRHUSA-N			9994897	Shikimates and Phenylpropanoids	Phenylpropanoids (C6-C3)	Cinnamic acid amides	HERB006340;HERB004184	Crinum asiaticum;Lycium barbarum	3.7			298.109	259.9	1.9	NEG	[M-H]-	level1	2.33621e+07
6-[(E)-2-(4-hydroxyphenyl)vinyl]-4-methoxy-pyran-2-one	121;245.1;125.1	C14H12O4	39986-86-2	VWYHYOYHRIWSJU-QPJJXVBHSA-N			10243535	Shikimates and Phenylpropanoids	Styrylpyrones	Kavalactones and derivatives	HERB006822	Alpinia blepharocalyx	3.69			245.081	298.2	0.1	POS	[M+H]+	level1	3.06309e+06
Methylsuccinic acid	87;131;113	C5H8O4	498-21-5	WXUAQHNMJWJLTG-UHFFFAOYSA-N		HMDB0001844	10349	Fatty acids	Fatty Acids and Conjugates	Dicarboxylic acids			3.69			131.035	102	2	NEG	[M-H]-	level1	3.71329e+07
Allitol	59;181.1;89	C6H14O6	488-44-8	FBPFZTCFMRRESA-FBXFSONDSA-N			120700	Carbohydrates	Saccharides	Monosaccharides	HERB004607;HERB001101;HERB001333;HERB001606;HERB001783;HERB002369;HERB002409;HERB002540;HERB003210;HERB003436;HERB003528;HERB004211;HERB004242;HERB004402;HERB004518;HERB004692;HERB004794;HERB005206;HERB005455;HERB005918;HERB005974;HERB006335;HERB006573;HERB006918;HERB006975;HERB007046;HERB001968;HERB002549;HERB003246;HERB004479;HERB005763;HERB006962;HERB000323;HERB000453;HERB001622;HERB001729;HER…	Cordyceps militaris cv;Folium Isatidis;Cordyceps;Tamarix gallica;Rehmannia glutinosa [Syn. Rehmannia glutinosa f. huechingensis];/;Fraxinus ornus;Rhizoma Coptidis;Thallus Lamiriae;Polyalthia nemoralis;Aloe;Sonchus arvensis;Fructus Ligustri lucidi;pollen typhae;/;Herba Cistanches;Clerodendron serratum;Gardenia jasminoides var. grandiflora;Rhizoma Arisaematis;Picrorhiza scrophulariiflora;Rehmannia …	3.69			181.072	41.5	0.9	NEG	[M-H]-	level1	1.85895e+08
Hesperetin 7-neohesperidoside	301.1;195;167	C28H34O15	13241-33-3	ARGKVCXINMKCAZ-UHFFFAOYSA-N	C09806	HMDB0030748	232990	Shikimates and Phenylpropanoids	Flavonoids	Flavanones	HERB000580;HERB000775;HERB001909;HERB002342;HERB002424;HERB002428;HERB002448;HERB003016;HERB003018;HERB003024;HERB003040;HERB003044;HERB003053;HERB003715;HERB004179;HERB004412;HERB004534;HERB004766;HERB005085;HERB005092;HERB005508;HERB005709;HERB006686;HERB007004;HERB007026;HERB007034;HERB007035	Fructus Xanthii sibirici;Pericarpium Citri Reticulatae;Poncirus trifoliata;Cortex Magnoliae officilis;Pericarpium Zanthoxyli;Exocarpium Citri grandis;Testa Arachidis Hypogaeae;/;/;/;/;Citrus reticulata;folium citri tangerie;Fructus Hordei Germitus;Citrus limon;Citrus paradisi;Pericarpium Citri Reticulatae Viride;Cephalotaxus fortunei;/;/;Radix Smilacis;Citrus unshiu;/;Fructus Aurantii;Fructus Aur…	3.69			609.184	267.1	2.4	NEG	[M-H]-	level1	7.38681e+06
5,7-dihydroxy-2-(4-hydroxy-3-methoxy-phenyl)chroman-4-one	283.1;151;131.1	C16H14O6	446-71-9	FTODBIPDTXRIGS-UHFFFAOYSA-N			3512637	Shikimates and Phenylpropanoids	Flavonoids	Flavanones	HERB001896;HERB002370;HERB003299;HERB003931;HERB003985;HERB005162;HERB005210;HERB005481;HERB002856	Caulis Mahoniae;Herba Visci;Viscum angulatum;Dendrobium densiflorum;Agaricus campestris;/;Tanacetum sibiricum [Syn. Filifolium sibiricum];Artemisia campestris;/	3.69			283.062	388.5	1.4	NEG	[M-H2O-H]-	level1	2.50014e+08
6-Hydroxyflavone	237.1;193.1	C15H10O3	6665-83-4	GPZYYYGYCRFPBU-UHFFFAOYSA-N	C14137		72279	Shikimates and Phenylpropanoids	Flavonoids	Flavones			3.69			237.056	381.1	0.3	NEG	[M-H]-	level1	2.17641e+07
Tamarixetin	181.1;209;165.1	C16H12O7	603-61-2	FPLMIPQZHHQWHN-UHFFFAOYSA-N	C10188		5281699	Shikimates and Phenylpropanoids	Flavonoids	Flavonols	HERB001076;HERB002515;HERB003526;HERB003698;HERB004520;HERB006269	Herba Cirsii Japonici;Artemisia annua;Rhizoma Phragmitis;Radix et Rhizoma Thalictri;Herba Artemisiae Annuae;Flos Inulae	3.69			315.052	338	3.5	NEG	[M-H]-	level1	1.72786e+07
Nevirapine	265.1;191.1;125.1	C15H14N4O	129618-40-2	NQDJXKOVJZTUJA-UHFFFAOYSA-N	C07263	HMDB0014383	4463	Alkaloids	Nicotinic acid alkaloids	Pyridine alkaloids			3.69			265.109	253.5	3.2	NEG	[M-H]-	level1	3.76918e+06
Hippuric acid	178.1;59;135	C9H9NO3	495-69-2	QIAFMBKCNZACKA-UHFFFAOYSA-N	C01586	HMDB0000714	464	Amino acids and Peptides	Small peptides	Aminoacids	HERB002577;HERB003073;HERB004608;HERB005091;HERB005294;HERB005864	Sternbergia lutea;/;Homo sapiens;Lycoris radiata [Syn. Amaryllis radiata];Crinum amabile;Crinum latifolium	3.69			178.051	221.4	2.2	NEG	[M-H]-	level1	3.22625e+07
Medicarpin	167;271.1;151	C16H14O4	33983-40-3	NSRJSISNDPOJOP-BBRMVZONSA-N	C10503		336327	Shikimates and Phenylpropanoids	Isoflavonoids	Pterocarpan	HERB001852;HERB002309;HERB002614;HERB001779;HERB002846;HERB003586;HERB001990;HERB002040;HERB002258;HERB002560;HERB003646;HERB003908;HERB005249;HERB005698;HERB006511;HERB005244;HERB001705	/;/;Cicer arietinum;Radix Glycyrrhizae;Lignum Dalbergiae odoriferae Rosewood;Arachis hypogaea;Erycibe expansa;Fructus Choerospondiatis;Trifolium pratense;Radix Astragali;Swartzia madagascariensis;Astragalus mongholicus;Dalbergia stevensonii;Andira inermis;Dalbergia variabilis;Melicope semecarpifolia;Apis mellifera ligustica	3.68			271.097	432.6	0.6	POS	[M+H]+	level1	1.31581e+07
4-hydroxy-9-(4-hydroxy-3,5-dimethoxy-phenyl)-5a,6,8a,9-tetrahydro-5H-isobenzofuro[5,6-f][1,3]benzodioxol-8-one	399.1;93;327.1	C21H20O8	568-53-6	JGGWNGRBXJWAOC-UHFFFAOYSA-N			500180	Shikimates and Phenylpropanoids	Lignans	Arylnaphthalene and aryltetralin lignans	HERB000291;HERB000392;HERB001477;HERB003694;HERB004046	Linum album;/;Podophyllum peltatum;Pelargonium zonale;Commiphora mukul	3.68			399.109	348.7	1.1	NEG	[M-H]-	level1	6.04371e+06
Hydroferulic acid	180;195.1;151	C10H12O4	1135-23-5	BOLQJTPHPSDZHR-UHFFFAOYSA-N		HMDB0062121	14340	Shikimates and Phenylpropanoids			HERB005390;HERB006585;HERB001251;HERB004822	Radix Pseudostellariae;Radix Stellariae;/;/	3.68			195.066	299.4	1.3	NEG	[M-H]-	level1	8.27411e+06
5-hydroxy-6-methoxy-2-(4-methoxyphenyl)-7-[(2S,3R,4S,5S,6R)-3,4,5-trihydroxy-6-(hydroxymethyl)tetrahydropyran-2-yl]oxy-chromen-4-one	297;298;313.1	C23H24O11	53452-12-3	JNNRILAYMZYEQB-FZFRBNDOSA-N			11972339	Shikimates and Phenylpropanoids	Flavonoids	Flavones	HERB000044	Iris carthaliniae	3.68			475.125	297.7	1.5	NEG	[M-H]-	level1	4.94442e+06
methyl (1S,4aS,5S,7aS)-7-(acetoxymethyl)-5-hydroxy-1-[(2S,3R,4S,5S,6R)-3,4,5-trihydroxy-6-(hydroxymethyl)tetrahydropyran-2-yl]oxy-1,4a,5,7a-tetrahydrocyclopenta[c]pyran-4-carboxylate	137;93;138	C19H26O12	14260-99-2	YSOBQIMODQOGKQ-HOZAMIDDSA-N			21602024	Terpenoids	Monoterpenoids	Iridoids monoterpenoids	HERB001582;HERB001410;HERB002700;HERB002863;HERB006194	Hedyotis auricularia;/;/;Daphniphyllum macropodum;Lasianthus wallichii	3.68			445.136	205.8	1	NEG	[M-H]-	level1	1.93719e+06
2-hydroxy-5-[(2S,3R,4S,5S,6R)-3,4,5-trihydroxy-6-(hydroxymethyl)tetrahydropyran-2-yl]oxy-benzoic acid	315.1;152;153	C13H16O9	1820-89-9	CBTFERBMQQAROP-BZNQNGANSA-N			10914066	Shikimates and Phenylpropanoids	Phenolic acids (C6-C1)	Simple phenolic acids	HERB000822;HERB001069;HERB002002;HERB002540	Fructus Leonuri;Radix et Rhizoma Rhei;/;Rhizoma Coptidis	3.68			315.073	141.9	3	NEG	[M-H]-	level1	7.07136e+06
5,7-dimethoxy-6-[(E)-3-oxobut-1-enyl]chromen-2-one	139;149.1;275.1	C15H14O5	85011-58-1	NPJLGRLMKZVOED-SNAWJCMRSA-N			17747008	Shikimates and Phenylpropanoids	Coumarins	Simple coumarins			3.67			275.091	305.8	0.2	POS	[M+H]+	level1	8.67621e+06
Allose	57;99;59	C6H12O6	39392-62-6	GZCGUPFRVQAUEE-OBOOZECYSA-N	C01487	HMDB0062473	57449163	Carbohydrates	Saccharides	Monosaccharides	HERB000309;HERB001164;HERB001952;HERB002856;HERB002941;HERB002962;HERB002966;HERB003618;HERB004837;HERB004849;HERB005485;HERB005523;HERB005548;HERB006019;HERB006151;HERB006908;HERB002276	Rhizoma Atractylodis macrocephalae;Fructus Zizyphi Jujubae;/;/;Rhizoma Fagopyri Cymosi;Flos Lonicerae;Fructus Rosae laevigatae;Semen Phaseoli Radiati;Ramulus Mori;fructus hippophae;Concretio Silicea Bambusae;Medulla Tetrapacis;Rhizoma Bolbostemmae;Rhizoma Cyperi;Medulla Stachyuri Medulla Helwingiae;Rhizoma Alismatis;Flos Carthami	3.67			161.046	89.4	2.2	NEG	[M-H2O-H]-	level1	4.24447e+07
1-Kestose	485.2;89;59	C18H32O16	470-69-9	VAWYEUIPHLMNNF-OESPXIITSA-N	C03661	HMDB0011729	440080	Carbohydrates	Saccharides	Polysaccharides	HERB001873;HERB003224	Allium victorialis;Valeriana officinalis var. latifolia	3.67			485.152	45.3	2	NEG	[M-H2O-H]-	level1	8.50573e+06
7-hydroxy-6-methoxy-2-methyl-spiro[3,4-dihydroisoquinoline-1,7'-6H-cyclopenta[g][1,3]benzodioxole]-8'-one	354.1;322.1;308.1	C20H19NO5	56297-73-5	AHNUBWYOIHCGFN-UHFFFAOYSA-N			376403	Alkaloids	Tyrosine alkaloids	Aporphine alkaloids	HERB005656;HERB006110;HERB006357	Fumaria vaillantii;Fumaria parviflora;Fumaria schleicheri	3.66			354.134	294.8	0.3	POS	[M+H]+	level1	1.20692e+07
(2R,3R)-3-hydroxy-5,7-dimethoxy-2-(4-methoxyphenyl)chroman-4-one	121.1;147.1;122.1	C18H18O6		WXOQEHYPPLFAFZ-ZWKOTPCHSA-N			5322101	Shikimates and Phenylpropanoids	Flavonoids	Dihydroflavonols	HERB002338;HERB005010;HERB005540	Lannea grandis [Syn. Lannea coromandelica];Pelargonium reniforme;Aleurites cordata [Syn. Aleurites fordii]	3.66			331.118	399.7	0.5	POS	[M+H]+	level1	2.98045e+07
(1R,10S,12S,15S,16R,17S)-13-methyl-15-vinyl-19-oxa-3,13-diazahexacyclo[14.3.1.02,10.04,9.010,15.012,17]icosa-2,4,6,8-tetraene	307.2;177.1;121.1	C20H22N2O	1358-76-5	VTLYEMHGPMGUOT-SQMWYMQWSA-N			102004413	Alkaloids	Tryptophan alkaloids	Corynanthe type	HERB001926	Gelsemium elegans	3.66			307.176	242.9	13	POS	[M+H]+	level1	1.36266e+07
5-Hydroxymethylfurfural	125;124;69	C6H6O3	67-47-0	NOEGNKMFWQHSLB-UHFFFAOYSA-N	C11101	HMDB0034355	237332	Polyketides	Cyclic polyketides	Furans	HERB003653;HERB005318;HERB000439;HERB000702;HERB005287;HERB006280;HERB004468;HERB000371;HERB000602;HERB000881;HERB001171;HERB001211;HERB001409;HERB001942;HERB002655;HERB004388;HERB005118;HERB005452;HERB000241;HERB000835;HERB000836;HERB001679;HERB002263;HERB003039;HERB003507;HERB004102;HERB004832;HERB005030;HERB000242;HERB000312;HERB000323;HERB000330;HERB000409;HERB000775;HERB000868;HERB001806;HER…	Jatropha curcas;Ziziphus jujuba var. spinosa;Dioscorea hypoglauca [Syn. Dioscorea collettii var. hypoglauca];Rhizoma Acori graminei;Styrax;Radix Scrophulariae;Rhizoma Homalomee occultae;Atractylodes chinensis;Phlomis umbrosa;Radix Aconiti;/;Radix Codonopsis pilosulae;Cortex Eucommiae;Rhizoma Dryriae;Herba Capsellae;Cassia fistula;Radix Rehmanniae Preparata;Asparagus cochinchinensis [Syn. Asparagu…	3.66			125.025	100.4	2.2	NEG	[M-H]-	level1	4.09972e+06
Ayanin	180;222;343.1	C18H16O7	572-32-7	KPCRYSMUMBNTCK-UHFFFAOYSA-N	C04444		5280682	Shikimates and Phenylpropanoids	Flavonoids	Flavonols	HERB000066;HERB000370;HERB001198;HERB003725;HERB005244	Folium Artemisiae Argyi;Artemisia vulgaris;Vitex rotundifolia [Syn. Vitex trifollia var. simplicifolia ];Fructus Viticis;Melicope semecarpifolia	3.66			343.083	416.9	1	NEG	[M-H]-	level1	2.37515e+07
2-(3,4-dihydroxyphenyl)-5,7-dihydroxy-chroman-4-one	269;163;254.1	C15H12O6	4049-38-1	SBHXYTNGIZCORC-UHFFFAOYSA-N			11095	Shikimates and Phenylpropanoids	Flavonoids	Flavanones	HERB005534;HERB000128;HERB000338;HERB000508;HERB001020;HERB001713;HERB001942;HERB002052;HERB002563;HERB002714;HERB002920;HERB002991;HERB003328;HERB003431;HERB003559;HERB003623;HERB003658;HERB003659;HERB003775;HERB004237;HERB004242;HERB004245;HERB005165;HERB006470;HERB006680;HERB001583;HERB002448;HERB002846;HERB002941;HERB002962;HERB003730;HERB006891;HERB007034	Balanophora involucrata;Prunus amygdalus;Herba Scutellariae barbatae;herba Menthae;Onopordum acanthium;Herba Pteridis multifidae;Rhizoma Dryriae;Ramulus Euonymi;Radix Scutellariae;Caulis Millettiae;Eupatorium subhastatum;/;Lyonia ovalifolia;/;Viscum album;herba meconpsis integrifoliae;Herba Ephedrae;Radix Ephedrae;Asclepias eriocarpa;Fructus Ligustri lucidi;Fructus Ligustri lucidi;Mentha longifol…	3.66			269.046	382.7	0.2	NEG	[M-H2O-H]-	level1	6.14716e+07
N-Methylglutamic acid	142.1;99;115	C6H11NO4	35989-16-3	XLBVNMSMFQMKEY-BYPYZUCNSA-N	C01046	HMDB0062660	439377	Amino acids and Peptides	Small peptides	Aminoacids			3.66			142.051	90.3	2.1	NEG	[M-H2O-H]-	level1	5.00406e+06
Gulono-1,4-lactone	89;177;87	C6H10O6		SXZYCXMUPBBULW-MEFNJWCVSA-N	C01040	HMDB0003466	71317180	Carbohydrates			HERB001952		3.66			177.041	69	2.4	NEG	[M-H]-	level1	1.04385e+07
Methyl isovanillate	123;155.1;95	C9H10O4	6702-50-7	QXOXUEFXRSIYSW-UHFFFAOYSA-N			4056967	Shikimates and Phenylpropanoids	Phenolic acids (C6-C1)	Simple phenolic acids	HERB005447	Radix Semiaquilegiae	3.65			183.065	273.5	0.3	POS	[M+H]+	level1	8.40106e+06
Hypoxanthine	75;135;59	C5H4N4O	68-94-0	FDGQSTZJBFJUBT-UHFFFAOYSA-N	C00262	HMDB0000157	790	Alkaloids	Pseudoalkaloids	Purine alkaloids	HERB005732;HERB000323;HERB000330;HERB003288;HERB000253;HERB001101;HERB001333;HERB001914;HERB002048;HERB002122;HERB002640;HERB003536;HERB004402;HERB004563;HERB005390;HERB005549;HERB005943;HERB006937	Trogopterus xanthipes, Pteromys volans;Radix Isatidis seu Baphicacanthi;Rhizoma Pinelliae;radix tripterygii wilfordii;Aquilaria sinensis;Folium Isatidis;Cordyceps;Lycium chinense;Coprinus atramentarius;Penaeus orientalis;Semen Canbis;Cervus nippon , Cervus elaphus;pollen typhae;Pheretima aspergillum;Radix Pseudostellariae;Eupolyphaga seu Steleophaga;Bos taurus domesticus;Pinellia pedatisecta	3.65			135.03	46.2	8.5	NEG	[M-H]-	level1	2.657e+07
(E)-9,12,13-trihydroxyoctadec-10-enoic acid	329.1;329.2;193	C18H34O5	29907-56-0|97134-11-7	MDIUMSLCYIJBQC-BUHFOSPRSA-N			5282966	Fatty acids	Octadecanoids	Other Octadecanoids	HERB003068;HERB007208	Rostellularia procumbens [Syn. Justicia procumbens];/	3.65			329.234	422	1.3	NEG	[M-H]-	level1	3.86151e+07
Daphnetin	177;133;93	C9H6O4	486-35-1	ATEFPOUAMCWAQS-UHFFFAOYSA-N	C03093		5280569	Shikimates and Phenylpropanoids	Coumarins	Simple coumarins	HERB000118;HERB002614;HERB003269;HERB003573;HERB004460;HERB004738;HERB004888;HERB004021;HERB006773	Daphne retusa;Cicer arietinum;Stellera chamaejasme;/;Semen Euphorbiae;Daphne odora;Daphne tangutica;Fructus Chaenomelis;Flos Genkwa	3.65			177.02	254.7	1.8	NEG	[M-H]-	level1	1.3434e+07
(2S,3S)-3,5,7-trihydroxy-6-methyl-2-(3,4,5-trihydroxyphenyl)chroman-4-one	181.1;209;165.1	C16H14O8	75513-81-4	NZRLODDQFPZTPM-CVEARBPZSA-N			26087902	Shikimates and Phenylpropanoids	Flavonoids	Dihydroflavonols	HERB000377	Cedrus atlantica	3.65			315.052	338	3.6	NEG	[M-H2O-H]-	level1	1.72786e+07
(1R,8S,9S)-8,16-bis(4-hydroxyphenyl)tetracyclo[7.6.1.02,7.010,15]hexadeca-2(7),3,5,10(15),11,13-hexaene-4,6,12,14-tetrol	107;361.1;455.2	C28H22O6	151487-08-0	LJHNYAXAPRDORG-VVAYZPMTSA-N			21681363	Shikimates and Phenylpropanoids	Stilbenoids	Oligomeric stibenes			3.64			455.149	325.6	0.5	POS	[M+H]+	level1	2.53899e+07
(E,9S,12S,13S)-9,12,13-trihydroxyoctadec-10-enoic acid	329.1;329.2;193	C18H34O5	97134-11-7	MDIUMSLCYIJBQC-MVFSOIOZSA-N	C14833		9858729	Fatty acids	Octadecanoids	Other Octadecanoids	HERB003068;HERB007208	Rostellularia procumbens [Syn. Justicia procumbens];/	3.64			329.234	422	1.3	NEG	[M-H]-	level1	3.86151e+07
4-(hydroxymethyl)-2,6-dimethoxy-phenol	139.1;183.1;95.1	C9H12O4	530-56-3	LUOAEJWSKPQLJD-UHFFFAOYSA-N			10741	Polyketides			HERB007046	Fructus Gardeniae	3.64			183.066	277.5	1	NEG	[M-H]-	level1	1.12294e+07
3-Hydroxypropionic acid (beta-lactic acid)	89;43;59	C3H6O3	503-66-2	ALRHLSYJTWAHJZ-UHFFFAOYSA-N	C01013	HMDB0000700	68152	Fatty acids	Fatty Acids and Conjugates	Hydroxy fatty acids			3.64			89.0246	104.1	2.2	NEG	[M-H]-	level1	1.18903e+08
7-Methylxanthine	75;165;59	C6H6N4O2	552-62-5	PFWLFWPASULGAN-UHFFFAOYSA-N	C16353	HMDB0001991	68374	Alkaloids	Pseudoalkaloids	Purine alkaloids			3.64			165.041	56.9	6.5	NEG	[M-H]-	level1	7.33144e+06
Deoxyinosine	59;251.1;89	C10H12N4O4	890-38-0	VGONTNSXDCQUGY-RRKCRQDMSA-N	C05512	HMDB0000071	65058	Carbohydrates	Nucleosides	Purine nucleos(t)ides	HERB000178	Phaseolus vulgaris	3.64			251.078	47.9	3.6	NEG	[M-H]-	level1	1.10642e+07
(+)-Quinidine	307.2;177.1;121.1	C20H24N2O2	6151-40-2	LOUPRKONTZGTKE-LHHVKLHASA-N			441074	Alkaloids	Tryptophan alkaloids		HERB001409;HERB000161;HERB000186;HERB001749;HERB002194;HERB002196;HERB002629;HERB002915;HERB003137;HERB003840;HERB004176;HERB004177;HERB004410;HERB005413;HERB005710;HERB006042;HERB006575;HERB002318;HERB002916	Cortex Eucommiae;Semen Lablab Album;Semen Ginkgo;Poria;Fructus Chebulae;Terminalia chebula;Foeniculum vulgare;Cinchona ledgeriana;/;Flos Rosae Rugosae;Citrus limon;Eucalyptus citriodora;Vitis vinifera;Prunus persica;Ficus carica;Helianthus annuus;Urtica dioica;Cinchona succirubra;/	3.63			307.176	242.9	12.9	POS	[M-H2O+H]+	level1	1.36266e+07
Mannose	57;99;59	C6H12O6	3458-28-4	WQZGKKKJIJFFOK-QTVWNMPRSA-N	C00159	HMDB0000169	18950	Carbohydrates	Saccharides	Monosaccharides	HERB001019;HERB003851;HERB004692;HERB004695;HERB006335;HERB006962;HERB002534;HERB003582;HERB004938;HERB003039;HERB003210;HERB003988;HERB003997;HERB004462;HERB004832;HERB000638;HERB001333;HERB002966;HERB001750;HERB003520;HERB003610;HERB000853;HERB000881;HERB001211;HERB001965;HERB001985;HERB002620;HERB002962;HERB003528;HERB004004;HERB004551;HERB004609;HERB001621;HERB001164;HERB003703;HERB005526;HER…	Plantago major;Flos Mume;Herba Cistanches;Oleum Cinnamomi;Herba Commelie;Armillariella mellea;Rhizoma Polygoti;Fructus Momordicae;Rhizoma Dioscoreae;Herba Cichorii;Thallus Lamiriae;herba ecliptae;Carbonized Chinese Ink;Senecio scandens [Syn. Senecio chinensis];Fructus Mori;Radix Bupleuri;Cordyceps;Fructus Rosae laevigatae;Exodermis Poria;/;/;Codonopsis tangshen;Radix Aconiti;Radix Codonopsis pilo…	3.63			161.046	89.4	2.2	NEG	[M-H2O-H]-	level1	4.24447e+07
Xylose	87;131;113	C5H10O5	58-86-6	PYMYPHUHKUWMLA-VPENINKCSA-N	C00181	HMDB0060254	644160	Carbohydrates	Saccharides	Monosaccharides	HERB002966;HERB006048;HERB004938;HERB003610;HERB000638;HERB001952;HERB001076;HERB002276;HERB002560;HERB003526;HERB004055;HERB004849;HERB005523;HERB006151;HERB004316;HERB004837	Fructus Rosae laevigatae;/;Rhizoma Dioscoreae;/;Radix Bupleuri;/;Herba Cirsii Japonici;Flos Carthami;Radix Astragali;Rhizoma Phragmitis;Flos Gossampini;fructus hippophae;Medulla Tetrapacis;Medulla Stachyuri Medulla Helwingiae;Semen Sterculiae Lychnophorae;Ramulus Mori	3.62			131.035	102	2.3	NEG	[M-H2O-H]-	level1	3.71329e+07
Eupafolin	181.1;209;165.1	C16H12O7	520-11-6	FHHSEFRSDKWJKJ-UHFFFAOYSA-N			5317284	Shikimates and Phenylpropanoids	Flavonoids	Flavones	HERB003796;HERB002298;HERB002920;HERB003345;HERB003917;HERB004337;HERB006201;HERB006597;HERB002896;HERB004029;HERB004609;HERB005471	/;Herba Lagotidis;Eupatorium subhastatum;Salvia plebeia;Rosmarinus officinalis;Lippia nodiflora;Eupatorium cuneifolium;Nepeta hindostana;Herba Inulae;Semen Oroxyli;Radix Ginseng;/	3.61			315.052	338	3.5	NEG	[M-H]-	level1	1.72786e+07
(6-methoxy-4-quinolyl)-[(2R,4S,5R)-5-vinylquinuclidin-2-yl]methanol	307.2;177.1;121.1	C20H24N2O2		LOUPRKONTZGTKE-USWSZDBUSA-N			23616571	Alkaloids	Tryptophan alkaloids		HERB001409;HERB000161;HERB000186;HERB001749;HERB002194;HERB002196;HERB002629;HERB002915;HERB003137;HERB003840;HERB004176;HERB004177;HERB004410;HERB005413;HERB005710;HERB006042;HERB006575;HERB002318;HERB002916	Cortex Eucommiae;Semen Lablab Album;Semen Ginkgo;Poria;Fructus Chebulae;Terminalia chebula;Foeniculum vulgare;Cinchona ledgeriana;/;Flos Rosae Rugosae;Citrus limon;Eucalyptus citriodora;Vitis vinifera;Prunus persica;Ficus carica;Helianthus annuus;Urtica dioica;Cinchona succirubra;/	3.59			307.176	242.9	12.9	POS	[M-H2O+H]+	level1	1.36266e+07
Purine	119;75;57	C5H4N4	120-73-0	KDCGOANMDULRCW-UHFFFAOYSA-N	C15587	HMDB0001366	1044	Alkaloids	Pseudoalkaloids	Purine alkaloids	HERB003586;HERB005314;HERB006491;HERB006905	Arachis hypogaea;Punica granatum;Mallotus japonicus;/	3.59			119.035	47.5	9.8	NEG	[M-H]-	level1	6.46997e+07
Corynoxine B	385.2;239.2;134.1	C22H28N2O4	17391-18-3	DAXYUDFNWXHGBE-XYEDMTIPSA-N			10091424	Alkaloids	Tryptophan alkaloids	Simple oxindole alkaloids	HERB000184;HERB001125;HERB001924;HERB005936;HERB006223;HERB001410;HERB000424;HERB000685;HERB001126;HERB001171;HERB001215;HERB001355;HERB001583;HERB001665;HERB001925;HERB002059;HERB002348;HERB002420;HERB003770;HERB004357;HERB004389;HERB005309;HERB005595;HERB005699;HERB003306	Uncaria sessilifructus [Syn. Nauclea sessilifructus ];Uncaria macrophylla;Ramulus Uncariae cum Uncis;Uncaria attenuata;Uncaria cordata;/;Uncaria tomentosa;Uncaria longiflora;/;/;Semen Cavaliae;Exocarpium Benincasae;Catechu;Uncaria africana;/;Uncaria guianensis;Uncaria callophylla;Uncaria sinensis;Uncaria hirsuta;Uncaria lancifolia;Uncaria borneensis;Uncaria acida;Uncaria elliptica;Mitragyna inerm…	3.57			385.208	221.1	10.1	POS	[M+H]+	level1	7.22384e+06
3-O-Methylquercetin	181.1;209;193	C16H12O7	1486-70-0	WEPBGSIAWZTEJR-UHFFFAOYSA-N	C04443		5280681	Shikimates and Phenylpropanoids	Flavonoids	Flavonols	HERB001556;HERB001852;HERB002655;HERB002962;HERB004520;HERB003662;HERB002515;HERB002722;HERB003252;HERB005389;HERB005687;HERB005990	Herba Centipedae;/;Herba Capsellae;Flos Lonicerae;Herba Artemisiae Annuae;Bauhinia malabarica;Artemisia annua;Argemone mexicana;Isodon japonica var. glaucocalyx;Rhamnus nakaharai;Lactuca sativa;Opuntia dillenii	3.57			315.054	315.5	8.4	NEG	[M-H]-	level1	7.29117e+07
7-[(2S,3R,4S,5S,6R)-6-[[(2R,3R,4R)-3,4-dihydroxy-4-(hydroxymethyl)tetrahydrofuran-2-yl]oxymethyl]-3,4,5-trihydroxy-tetrahydropyran-2-yl]oxy-6-methoxy-chromen-2-one	287.1;449.1;193.1	C21H26O13	117842-09-8	DCERMUGUBKSKBM-DSEJFMNZSA-N			14136086	Shikimates and Phenylpropanoids	Coumarins	Simple coumarins			3.51			485.123	287.8	13.6	NEG	[M-H]-	level1	6.98684e+06
Cinchonine	277.2;147;260.1	C19H22N2O	118-10-5	KMPWYEUPVWOPIM-QAMTZSDWSA-N			90454	Alkaloids	Tryptophan alkaloids		HERB002915;HERB004288;HERB006677	Cinchona ledgeriana;Ligustrum vulgare;Olea europaea	3.5			277.166	221.9	15	POS	[M-H2O+H]+	level1	3.30333e+08
Maltol	127;109;43	C6H6O3	118-71-8	XPCTZQVDEJYUGT-UHFFFAOYSA-N	C11918	HMDB0030776	8369	Polyketides	Cyclic polyketides	4-pyrone derivatives	HERB002007;HERB000806;HERB000912;HERB002617;HERB002918;HERB003039;HERB003436;HERB005548;HERB007061;HERB007215;HERB001942;HERB002319;HERB002473;HERB003431;HERB003679;HERB004569;HERB004883;HERB006633	Rubia wallichiana;Semen Phaseoli;Sagittaria sagittifolia;/;Macrothelypteris oligophlebia;Herba Cichorii;Polyalthia nemoralis;Rhizoma Bolbostemmae;/;Pterocarpus indicus;Rhizoma Dryriae;Radix Ginseng Rubra;fructus Sophorae;/;Semen Strychni;herba Dianthi;Radix Sophorae Tonkinensis;/	2.75			127.039	719	0.2	POS	[M+H]+	level2	1.01601e+08
2-Ethyl-5-methylpyridine	122.1;43.1	C8H11N	18113-81-0	COHDGTRFTKHYSJ-UHFFFAOYSA-N		HMDB0040041	519519	Alkaloids	Nicotinic acid alkaloids	Pyridine alkaloids	HERB003730	Folium Rhododendri Daurici	2.75			122.097	647.7	0.1	POS	[M+H]+	level2	1.2802e+06
Daucol	239.2;95.1;81.1	C15H26O2	887-08-1	VLIUMVVQGMLOJG-UHFFFAOYSA-N	C09652	HMDB0035287	345471	Terpenoids	Sesquiterpenoids	Daucane sesquiterpenoids	HERB002183;HERB002381;HERB003369;HERB004093	Daucus carota;Daucus carota var. sativa;Stamen Nelumbinis;/	2.75			239.201	463.8	0.1	POS	[M+H]+	level2	2.19022e+06
gamma-Thujaplicin	165.1;107.1;105.1	C10H12O2		WKEWHSLZDDZONF-UHFFFAOYSA-N				Terpenoids	Monoterpenoids	Monocyclic monoterpenoids	HERB000058;HERB000396;HERB001038;HERB004743;HERB004873;HERB001036	Cupressus abramsiana;Thuja plicata;Coffea liberica;Cupressus sargentii;Juniperus taiwaniana;Cupressus macrocarpa	2.75			165.091	413.7	0.1	POS	[M+H]+	level2	6.02736e+06
7-HYDROXY-8,4'-DIMETHOXYISOFLAVONE	299.1;284.1;205	C17H14O5		SELGEUSJRWRBQR-UHFFFAOYSA-N				Shikimates and Phenylpropanoids	Isoflavonoids	Isoflavones	HERB004883;HERB001876;HERB002714;HERB003213	Radix Sophorae Tonkinensis;flos puerariae lobatae;Caulis Millettiae;Millettia dielsiana	2.75			299.091	356.4	0.2	POS	[M+H]+	level2	1.34471e+08
3',4'-DIMETHOXYFLAVONE	283.1;268.1	C17H14O4		ZGHORMOOTZTQFL-UHFFFAOYSA-N		HMDB0246111	688674	Shikimates and Phenylpropanoids	Flavonoids	Flavones	HERB002518	Primula veris [Syn. Primula officinalis]	2.75			283.096	349.8	0.1	POS	[M+H]+	level2	3.86561e+08
3-Hydroxy-7,2',4'-trimethoxyflavone	329.1;205;223.1	C18H16O6		CPSQIOPVWINXFH-UHFFFAOYSA-N				Shikimates and Phenylpropanoids	Flavonoids	Flavonols	HERB002962	Flos Lonicerae	2.75			329.102	337.8	0	POS	[M+H]+	level2	5.87461e+07
Uralene	385.1;265.1;139	C21H20O7	150853-99-9	QSIXTSXIETZHGN-UHFFFAOYSA-N		HMDB0040934	192490	Shikimates and Phenylpropanoids	Flavonoids	Flavonols	HERB000879;HERB001101;HERB001210;HERB001333;HERB001355;HERB001779;HERB005759;HERB006937	/;Folium Isatidis;Radix Angelicae sinensis;Cordyceps;Exocarpium Benincasae;Radix Glycyrrhizae;Aconitum carmichaeli;Pinellia pedatisecta	2.75			385.128	321.9	0	POS	[M+H]+	level2	1.28288e+07
2-Methoxypyridine	110.1;82.1;88	C6H7NO		IWTFOFMTUOBLHG-UHFFFAOYSA-N				Alkaloids	Nicotinic acid alkaloids	Pyridine alkaloids	HERB002840	Rhizoma Curcumae longae	2.75			110.06	276	0.1	POS	[M+H]+	level2	2.01855e+07
4-Phenyl-3-buten-2-one	147.1;119.1;105.1	C10H10O	122-57-6	BWHOZHOGCMHOBV-BQYQJAHWSA-N		HMDB0031617	637759	Shikimates and Phenylpropanoids	Phenylpropanoids (C6-C3)	Cinnamic acids and derivatives	HERB000822;HERB001069;HERB002052;HERB002563;HERB003439;HERB000592	Fructus Leonuri;Radix et Rhizoma Rhei;Ramulus Euonymi;Radix Scutellariae;Flos Campsis;Alpinia katsumadai	2.75			147.08	255.7	0.1	POS	[M+H]+	level2	1.39068e+07
alpha-Pyrufuran	275.1;121;139	C15H14O5	88256-05-7	LZNMTWGKSPOPIR-UHFFFAOYSA-N	C08929	HMDB0030635	10255010	Shikimates and Phenylpropanoids			HERB005899;HERB006192	Pyrus communis;Valeriana officinalis	2.75			275.091	247.9	0.1	POS	[M+H]+	level2	4.76364e+07
Corydine	342.2;58.1;297.1	C20H23NO4		IDQUPXZJURZAGF-ZDUSSCGKSA-N		HMDB0302141	10153	Alkaloids	Tyrosine alkaloids	Aporphine alkaloids	HERB000791;HERB001307;HERB002125;HERB003571;HERB003640;HERB005071;HERB006124;HERB006353;HERB007182	Corydalis remota [Syn. Corydalis bulbosa var. typica ];Stephania dinklagei;Glaucium fimbrilligerum;Eschscholzia lobbii;Corydalis marschalliana;Pericarpium Grati;Glaucium corniculatum;Rhizoma Corydalis;Corydalis incisa	2.75			342.17	220.6	0.1	POS	[M+H]+	level2	2.41731e+07
Betonicine	159.1;160.1;119	C7H13NO3	515-25-3	MUNWAHDYFVYIKH-RITPCOANSA-N	C08269	HMDB0029412	164642				HERB003420;HERB004266;HERB004989;HERB005455;HERB006402;HERB006422	Stachys sylvatica;Marrubium vulgare;Achillea moschata;Rhizoma Arisaematis;Achillea millefolium;Betonica officinalis	2.75			160.097	42.3	0.1	POS	[M+H]+	level2	5.69997e+06
salsolinol	162.1;180.1;112.1	C10H13NO2	27740-96-1	IBRKLUSXDYATLG-LURJTMIESA-N	C09642	HMDB0042012	91588	Alkaloids	Tyrosine alkaloids	Isoquinoline alkaloids	HERB007115;HERB001677;HERB003106;HERB004221;HERB005759;HERB001333;HERB001776	Salsola collina;Musa paradisiaca;Theobroma cacao;Annona reticulata;Aconitum carmichaeli;Cordyceps;Radix Aconiti Lateralis	2.75			180.102	676.9	0.1	POS	[M+H]+	level2	5.57968e+06
Lupinine	170.2;153.1;69.1	C10H19NO		HDVAWXXJVMJBAR-VHSXEESVSA-N				Alkaloids	Lysine alkaloids	Quinolizidine alkaloids	HERB002517;HERB002596;HERB003135;HERB003742;HERB005734;HERB005770;HERB006036	Thevetia neriifolia [Syn. Thevetia peruviana ];Lupinus luteus;Elephantopus scaber;Mangifera indica;Phoenix dactylifera;Anabasis aphylla;Alstonia scholaris	2.75			170.154	522.3	0.1	POS	[M+H]+	level2	1.24723e+06
Phthalic anhydride	149;121	C8H4O3		LGRFSURHDFAFJT-UHFFFAOYSA-N		HMDB0256501		Shikimates and Phenylpropanoids			HERB001210;HERB000879;HERB003276	Radix Angelicae sinensis;/;Phryma leptostachya	2.75			149.023	471.7	0.2	POS	[M+H]+	level2	2.24351e+07
8-O-Acetyl shanzhiside methyl ester	449.2;313.1;121.1	C19H28O12		ARFRZOLTIRQFCI-NGQYDJQZSA-N				Terpenoids	Monoterpenoids	Iridoids monoterpenoids	HERB003482;HERB007221;HERB005076;HERB001407;HERB002461;HERB003903;HERB003904	/;radix asteris;Anethum graveolens;Lamiophlomis rotata [Syn. Phlomis rotata ];Barleria lupulina;Phlomis mongolica;/	2.75			449.16	428.9	0.1	POS	[M+H]+	level2	5.7402e+06
L-Asarinin	149;355.1;219.1	C20H18O6		PEYUIKBAABKQKQ-NRFVGKODSA-N				Shikimates and Phenylpropanoids	Lignans	Furofuranoid lignans	HERB000026;HERB001228;HERB002372;HERB003407;HERB003806;HERB004713;HERB004837;HERB005894;HERB006011;HERB000162;HERB000343;HERB000415;HERB000471;HERB000839;HERB000919;HERB000940;HERB001734;HERB001801;HERB002129;HERB002242;HERB002305;HERB003384;HERB003478;HERB003698;HERB003901;HERB004477;HERB004520;HERB004689;HERB005236;HERB005580;HERB005705;HERB005717;HERB006632;HERB007016;HERB007082;HERB007090;HER…	Zanthoxylum arnottianum;Zanthoxylum decaryi;Zanthoxylum piperitum;Asarum heterotropoides var. mandshuricum;Paulownia tomentosa;Zanthoxylum nitidum;Ramulus Mori;Herba Asari;Oleum Vanillae;Radix Stemoe;Caulerpa sertularioides;/;Magnolia mutabilis;Chrysanthemum cinerariaefolium;Zanthoxylum acanthopodium;Acanthopanax senticosus [Syn. Eleutherococcus senticosus ];Fructus Citri sarcodactylis;Radix seu …	2.75			355.118	417.1	0.1	POS	[M+H]+	level2	1.44464e+07
Paeonol	167.1;139.1;108.1	C9H10O3		UILPJVPSNHJFIK-UHFFFAOYSA-N	C10712	HMDB0256081		Shikimates and Phenylpropanoids			HERB005030;HERB003851;HERB000036;HERB000216;HERB000246;HERB000267;HERB000268;HERB000305;HERB000308;HERB000338;HERB000498;HERB000584;HERB000614;HERB000638;HERB000800;HERB000801;HERB000822;HERB000850;HERB000949;HERB001603;HERB001876;HERB001915;HERB002342;HERB002432;HERB002452;HERB002483;HERB002640;HERB003070;HERB003232;HERB003439;HERB003777;HERB004013;HERB004055;HERB004068;HERB004160;HERB004609;HER…	Rhizoma Acori Talarinowii;Flos Mume;Ardisiae japonicae;/;/;Radix Paeoniae Alba;/;Radix Angelicae Dahuricae;/;Herba Scutellariae barbatae;Borneolum syntheticum;Rhizoma Atractylodis;Cacumen et Folium Biotae;Radix Bupleuri;Radix Paeoniae Rubra;Paeonia lactiflora wild;Fructus Leonuri;Paeonia veitchii;Bulbus Allii Fistulosi;Primula auricula;flos puerariae lobatae;Fructus Lycii;Cortex Magnoliae officil…	2.75			167.07	414.1	0.2	POS	[M+H]+	level2	4.26154e+07
prangolarine	137.1;286.3;268.3	C16H14O5		QTAGQHZOLRFCBU-ZDUSSCGKSA-N				Shikimates and Phenylpropanoids	Coumarins	Furocoumarins	HERB000267;HERB000268;HERB000305;HERB000601;HERB000802;HERB000852;HERB003232;HERB004013;HERB004479	Radix Paeoniae Alba;/;Radix Angelicae Dahuricae;Paeonia obovata;/;/;fructus Capsici;Cortex Moutan;Radix et Rhizoma Notopterygii	2.75			287.092	391.1	0.1	POS	[M+H]+	level2	6.43973e+07
5-Hydroxy-6,7-dimethoxyflavone	299.1;121.1;119	C17H14O5		SIVAITYPYQQYAP-UHFFFAOYSA-N				Shikimates and Phenylpropanoids	Flavonoids	Flavones	HERB000314;HERB002052;HERB002053;HERB005094;HERB004029;HERB006045	Elsholtzia ciliata;Ramulus Euonymi;Ramulus Euonymi;Mosla chinensis [Syn. Orthodon chinensis ];Semen Oroxyli;Herba Elsholtziae	2.75			299.091	378.3	0	POS	[M+H]+	level2	4.02612e+07
5,7,4'-TRIMETHOXYFLAVONE	313.1;207.1;107	C18H16O5	5631-70-9	ZXJJBDHPUHUUHD-UHFFFAOYSA-N		HMDB0030842	79730	Shikimates and Phenylpropanoids	Flavonoids	Flavones	HERB002338;HERB002466;HERB003044;HERB005431;HERB005508;HERB006702;HERB007034;HERB002428	Lannea grandis [Syn. Lannea coromandelica];Citrus grandis var. tomentosa;Citrus reticulata;Citrus sinensis;Radix Smilacis;Citrus grandis;Fructus Aurantii Immaturus;Exocarpium Citri grandis	2.75			313.107	337	0.2	POS	[M+H]+	level2	9.43354e+07
isosakuranetin	121;122;286.1	C16H14O5		HMUJXQRRKBLVOO-AWEZNQCLSA-N				Shikimates and Phenylpropanoids	Flavonoids	Flavanones	HERB001638;HERB001709;HERB005709;HERB007023	Eupatorium odoratum;Clinopodium chinense;Citrus unshiu;Rhizoma Anemarrhee	2.75			287.091	335.8	0.2	POS	[M+H]+	level2	4.75535e+08
Odoratin	315.1;282.1;221	C17H14O6		BYNYZQQDQIQLSO-UHFFFAOYSA-N				Shikimates and Phenylpropanoids	Isoflavonoids	Isoflavones	HERB006017	Dipteryx odorata	2.75			315.086	335.8	0.2	POS	[M+H]+	level2	4.00878e+07
Eupatoriochromene	107;219.1;113.1	C13H14O3		SVUVYHFYZBCYRF-UHFFFAOYSA-N				Terpenoids	Meroterpenoids	Merohemiterpenoids	HERB000321;HERB001870;HERB002156;HERB006246	Eupatorium semiserratum;Eupatorium altissimum;Eupatorium riparium;Orthosiphon stamineus	2.75			219.102	325.6	0.2	POS	[M+H]+	level2	6.88638e+06
Diphenylamine	170.1;169	C12H11N	122-39-4	DMBHHRLKUKUOEG-UHFFFAOYSA-N	C11016	HMDB0032562	11487	Shikimates and Phenylpropanoids			HERB000182;HERB000777;HERB002191;HERB002563;HERB005767;HERB006045;HERB001395	Rhizoma Typhonii;Lignum Aquilariae Resitum;Folium Nelumbinis;Radix Scutellariae;Radix Linderae;Herba Elsholtziae;/	2.75			170.096	321.2	0.2	POS	[M+H]+	level2	1.23202e+07
Kaempferol-4'-methyl ether	301.1;286;165.1	C16H12O6	491-54-3	SQFSKOYWJBQGKQ-UHFFFAOYSA-N	C10098	HMDB0037441	5281666	Shikimates and Phenylpropanoids	Flavonoids	Flavonols	HERB001076;HERB000143;HERB002655;HERB004864;HERB004914;HERB005825;HERB000674;HERB000783;HERB001029;HERB001713;HERB001733;HERB001852;HERB002087;HERB003549;HERB003616;HERB004102;HERB005107;HERB006875	Herba Cirsii Japonici;/;Herba Capsellae;Semen Astragali Complati;Rhizoma Kaempferiae;Cacumen Tamaricis;Kadsura peltigera [Syn. Kadsura longipedunculata ];Tamarix chinensis;Linaria dalmatica;Herba Pteridis multifidae;Sedum lineare [Syn. Sedum obtuso-lineare ];/;Caulis Piperis Kadsurae；Caulis Piperis futokadsurae;herba pyrolae chinensis;Herba Humuli Scandentis;Radix Adenophorae;Sedum sarmentosum;Cr…	2.75			301.071	309.1	0.1	POS	[M+H]+	level2	2.10073e+07
6-Methoxyflavone	253.1;121.1;178.1	C16H12O3		XZQLSABETMKIGG-UHFFFAOYSA-N				Shikimates and Phenylpropanoids	Flavonoids	Flavones	HERB000242	Rhizoma Imperatae	2.75			253.086	305.3	0.2	POS	[M+H]+	level2	6.97429e+06
(2E)-3-(3,4-Dimethoxyphenyl)-N-[2-(3,4-dimethoxyphenyl)ethyl]prop-2-enamide	301.1;165.1;372.1	C21H25NO5	69444-90-2	OZNUPWACHHUIKC-JXMROGBWSA-N		HMDB0032226	1042026	Shikimates and Phenylpropanoids	Phenylpropanoids (C6-C3)	Cinnamic acid amides	HERB002279;HERB003301	Zanthoxylum rubescens;Chenopodium album	2.75			372.181	283.2	0.1	POS	[M+H]+	level2	3.66174e+06
Lycorine	288.1;121;122	C16H17NO4		XGVJWXAYKUHDOO-DANNLKNASA-N				Alkaloids	Lysine alkaloids	Amarylidaceae alkaloids	HERB001160;HERB001784;HERB001944;HERB001976;HERB002576;HERB003072;HERB004670;HERB004874;HERB005091;HERB005164;HERB005194;HERB005196;HERB005197;HERB005505;HERB005680;HERB005864;HERB005988;HERB006296;HERB006340;HERB003528;HERB003715;HERB004534	Lycoris aurea;Zephyranthes candida;Amaryllis belladonna;Crinum macowanii;Narcissus pseudonarcissus;/;Crinum asiaticum var. japonicum;Pseudobulbus Cremastrae seu Pleiones;Lycoris radiata [Syn. Amaryllis radiata];Hymenocallis littoralis;/;Narcissus tazetta var. chinensis;Narcissus tazetta var. chinensis;Lycoris sanguinea;Crinum asiaticum var. sinicum;Crinum latifolium;Rhizoma Curculiginis;Leucojum …	2.75			288.123	264.8	0.2	POS	[M+H]+	level2	3.78647e+06
Lindleyin	299.1;107;317.1	C23H26O11	59282-56-3	BJYRNIFAMMOVGW-UHFFFAOYSA-N		HMDB0030470	14345581	Shikimates and Phenylpropanoids	Phenolic acids (C6-C1)		HERB004752;HERB005395;HERB005767	Rhizoma seu Herba Saururi;Rheum tanguticum;Radix Linderae	2.75			479.155	255.3	0.1	POS	[M+H]+	level2	6.62746e+06
2-Methyl-4(3H)-quinazolinone	161.1;143.1;119.1	C9H8N2O		FIEYHAAMDAPVCH-UHFFFAOYSA-N		HMDB0245238	15674	Alkaloids	Anthranilic acid alkaloids	Quinazoline alkaloids	HERB005969	Swertia angustifolia	2.75			161.071	238.1	0	POS	[M+H]+	level2	3.11446e+07
Iso-gamma-fagarine	230.1;121.1;110.1	C13H11NO3		VNBUMBNLPGLBML-UHFFFAOYSA-N				Alkaloids	Tryptophan alkaloids	Quinoline alkaloids	HERB005950	Dictamnus angustifolius	2.75			230.081	208.6	0	POS	[M+H]+	level2	2.76934e+07
Skimmianine	260.1;121.1;140	C14H13NO4		SLSIBLKBHNKZTB-UHFFFAOYSA-N	C10740	HMDB0258333		Alkaloids	Tryptophan alkaloids	Quinoline alkaloids	HERB001915;HERB002424;HERB000286;HERB000706;HERB002483;HERB002489;HERB003384;HERB000132;HERB000266;HERB000826;HERB000833;HERB000846;HERB001642;HERB001904;HERB002425;HERB003010;HERB004523;HERB005244;HERB005429;HERB006059;HERB006636;HERB007130	Fructus Lycii;Pericarpium Zanthoxyli;/;Radix Dichroae;Phellodendron amurense;Cortex Phellodendri;Radix Zanthoxyli;Dictamnus dasycarpus;Dictamnus albus;Ruta graveolens;Orixa japonica;Zanthoxylum ailanthoides;Toddalia asiatica;Poncirus trifoliata;Zanthoxylum bungeanum;Murraya paniculata [Syn. Chalcas paniculata];Zanthoxylum schinifolium;Melicope semecarpifolia;Beta vulgaris;Skimmia japonica;Skimmia…	2.75			260.092	208.2	0.2	POS	[M+H]+	level2	6.42231e+07
Viridiflorine	286.2;286.1;142.1	C15H27NO4		BWQSLRZZOVFVHJ-ABHRYQDASA-N				Alkaloids	Ornithine alkaloids	Pyrrolizidine alkaloids	HERB003455;HERB004330;HERB000840;HERB003783	Cynoglossum zeylanicum;Herba Eupatorii;Bellis perennis;Solidago virgaurea	2.75			286.201	204.2	0.1	POS	[M+H]+	level2	2.13604e+06
9-HODE	295.2;277.2;251.2	C18H32O3	98524-19-7	NPDSHTNEKLQQIJ-ZJHFMPGASA-N		HMDB0062652	5282944	Fatty acids	Octadecanoids	Other Octadecanoids	HERB001249	Cortex Lycii Radicis	2.75			295.228	497.4	0.2	NEG	[M-H]1-	level2	3.66356e+08
Retrochalcone	269.1;165;227.1	C16H14O4		QJKMIJNRNRLQSS-WEVVVXLNSA-N				Shikimates and Phenylpropanoids	Flavonoids	Chalcones	HERB001779;HERB002664	Radix Glycyrrhizae;Glycyrrhiza echinata	2.75			269.082	426.3	0.1	NEG	[M-H]-	level2	3.356e+07
pomiferin	419.2;109;151	C25H24O6		GHCZYXUOYFOXIP-UHFFFAOYSA-N	C10519	HMDB0256696		Shikimates and Phenylpropanoids	Isoflavonoids	Isoflavones	HERB003738;HERB004824;HERB006939	Flemingia philippinensis [Syn. Moghania philippinensis];Maclura pomifera;Piper polysyphorum	2.75			419.15	377.6	0	NEG	[M-H]-	level2	2.39895e+07
Brazilin	179;180;285.1	C16H14O5		UWHUTZOCTZJUKC-JKSUJKDBSA-N				Shikimates and Phenylpropanoids	Isoflavonoids		HERB002724;HERB005297	Caesalpinia echinata;Caesalpinia sappan	2.75			285.077	370.4	0.2	NEG	[M-H]-	level2	9.93541e+09
Gibberellin_A3	345.1;327.1;238	C19H22O6	77-06-5	IXORZMNAPKEEDV-OBDJNFEBSA-N	C01699	HMDB0003559	6466	Terpenoids	Diterpenoids	Gibberellins	HERB003618;HERB004469;HERB005614;HERB006793;HERB001868;HERB002914;HERB000186;HERB006657	Semen Phaseoli Radiati;Semen Pharbitidis;Pisum sativum;Pharbitis purpurea;Solidago altissima;/;Semen Ginkgo;/	2.75			345.134	370.3	0.2	NEG	[M-H]-	level2	1.08611e+08
Corymbosin	124;357.1;251.1	C19H18O7		FLCVGMVLNHYJAW-UHFFFAOYSA-N				Shikimates and Phenylpropanoids	Flavonoids	Flavones	HERB000338;HERB007046	Herba Scutellariae barbatae;Fructus Gardeniae	2.75			357.098	365.9	0.2	NEG	[M-H]-	level2	1.14887e+07
Ethyl caffeate	207.1;177;192	C11H12O4	102-37-4	WDKYDMULARNCIS-GQCTYLIASA-N		HMDB0301712		Shikimates and Phenylpropanoids	Phenylpropanoids (C6-C3)	Cinnamic acids and derivatives	HERB003820;HERB000767;HERB001219;HERB002483;HERB002540;HERB002731;HERB002999;HERB004077;HERB004401;HERB004500;HERB004834;HERB005940;HERB006026;HERB006269	Clerodendranthus spicatus;Herba Plantaginis;Taraxacum obovatum;Phellodendron amurense;Rhizoma Coptidis;Notholirion hyacinthinum [Syn. Notholirion bulbuliferum];Vinum;Microtoena prainiana;Taraxacum mongolicum;Radix Solani melongee;Folium Mori;Spica Prunellae;/;Flos Inulae	2.75			207.066	364.6	0.1	NEG	[M-H]-	level2	7.6035e+06
Hispidulin	178;136;163	C16H12O6		IHFBPDAQLQOCBX-UHFFFAOYSA-N				Shikimates and Phenylpropanoids	Flavonoids	Flavones	HERB001247;HERB000323;HERB000338;HERB000767;HERB000770;HERB001074;HERB001938;HERB003282;HERB004029;HERB004973;HERB005471;HERB000066;HERB000067;HERB000676;HERB000829;HERB000996;HERB001076;HERB001355;HERB001463;HERB001737;HERB001779;HERB002298;HERB003345;HERB003789;HERB004267;HERB005278;HERB006048;HERB006250;HERB006269;HERB006292;HERB006331;HERB006428;HERB006547;HERB006597;HERB007193	Fructus Kochiae;Radix Isatidis seu Baphicacanthi;Herba Scutellariae barbatae;Herba Plantaginis;Semen Plantaginis;Herba Cirsii Japonici;Flos Eriocauli;/;Semen Oroxyli;Rhizoma Belamcandae;/;Folium Artemisiae Argyi;Scutellaria przewalskii;Clerodendron indicum;Clerodendron fragrans;Ambrosia hispida;Herba Cirsii Japonici;Exocarpium Benincasae;Helenium autumnale;Flourensia cernua;Radix Glycyrrhizae;Her…	2.75			299.057	361.4	0.1	NEG	[M-H]-	level2	1.66173e+08
Cotoin	243.1;109;201.1	C14H12O4		HNJZOHHIXSIJFG-UHFFFAOYSA-N				Polyketides	Phloroglucinols	Acyl phloroglucinols	HERB001551	Garcinia virgata	2.75			243.066	325.7	0.1	NEG	[M-H]-	level2	5.39722e+07
Farrerol	299.1;147;151	C17H16O5		DYHOLQACRGJEHX-UHFFFAOYSA-N				Shikimates and Phenylpropanoids	Flavonoids	Flavanones	HERB002515;HERB002976;HERB003061;HERB003730;HERB004026;HERB006219;HERB006650	Artemisia annua;Radix Euphorbiae Pekinensis;Herba Selaginellae;Folium Rhododendri Daurici;Artemisia japonica;Phormium tenax;Rhododendron mucronulatum	2.75			299.093	300.6	0.1	NEG	[M-H]-	level2	1.12035e+08
Sakuranetin	285.1;267.1;197	C16H14O5		DJOJDHGQRNZXQQ-UHFFFAOYSA-N				Shikimates and Phenylpropanoids	Flavonoids	Flavanones	HERB000253;HERB000990;HERB002983;HERB003618;HERB003750;HERB004679;HERB005142;HERB005481;HERB005586;HERB006655	Aquilaria sinensis;Piper crassinervium;Herba Schizonepetae;Semen Phaseoli Radiati;Populus tomentosa;Prunus yedoensis;Rhus retinorrhoea;Artemisia campestris;Blumea glomerata;Prunus pseudocerasus	2.75			285.077	251.8	0.1	NEG	[M-H]-	level2	9.36528e+06
Butyl isobutyl phthalate	149;71.1;57.1	C16H22O4	17851-53-5	UVIVWIFUPKGWGF-UHFFFAOYSA-N			28813	Shikimates and Phenylpropanoids	Phenolic acids (C6-C1)	Shikimic acids and derivatives	HERB006820;HERB000231;HERB003608;HERB000949;HERB001750;HERB002625;HERB003582;HERB005750;HERB006632	Sclerotium Poriae Cocos;Michelia alba;Astilbe chinensis;Bulbus Allii Fistulosi;Exodermis Poria;Foeniculum vulgare;Fructus Momordicae;Zaocys;/	2.74			279.159	564.6	0.6	POS	[M+H]+	level2	677801
β-Anhydroicaritin	315.1;369.1;351.1	C21H20O6	38226-86-7	PPCHTBBOSVKORE-UHFFFAOYSA-N			14583584	Shikimates and Phenylpropanoids	Flavonoids	Flavonols			2.74			369.133	313	0.1	POS	[M+H]+	level2	6.34424e+06
Daminozide	143.1;97.1;69.1	C6H12N2O3	1596-84-5	NOQGZXFMHARMLW-UHFFFAOYSA-N	C10996	HMDB0250838	15331	Amino acids and Peptides	Small peptides	Aminoacids	HERB002370;HERB003031	Herba Visci;Flos Chrysanthemi	2.74			143.082	43.6	0.5	POS	[M-H2O+H]+	level2	1.43936e+07
1,3-dimethoxy-5-[(E)-styryl]benzene	241.1;117.1;91.1	C16H16O2	21956-56-9	BIYGTLDPTJMNET-CMDGGOBGSA-N			5316874	Shikimates and Phenylpropanoids	Stilbenoids	Monomeric stilbenes	HERB002040;HERB002116;HERB002560;HERB003908	Fructus Choerospondiatis;Pinus koraiensis;Radix Astragali;Astragalus mongholicus	2.74			241.122	463.3	0.2	POS	[M+H]+	level2	4.65068e+06
(5S,9R)-14-(hydroxymethyl)-5,9-dimethyl-tetracyclo[11.2.1.01,10.04,9]hexadec-14-ene-5-carboxylic acid	316.3;317.2;298.2	C20H30O3	35030-38-7	XEQHVCXFKPCQNM-DPARUAOCSA-N			24094137	Terpenoids	Diterpenoids	Kaurane and Phyllocladane diterpenoids	HERB004338;HERB002028	Wedelia chinensis;Croton oblongifolius [Syn. Croton laevigatus ]	2.74			317.212	474.7	0.8	NEG	[M-H]-	level2	1.76858e+06
Isobutyryl shikonin	269.1;251.1;87	C20H22O6	52438-12-7	BVRYLTBIGIAADD-UHFFFAOYSA-N			269324	Polyketides	Naphthalenes	Naphthoquinones	HERB004193;HERB004971;HERB005569;HERB006230;HERB007160	/;Fructus Cnidii;/;Arnebia euchroma;Radix Arnebiae seu Lithospermi	2.74			357.135	498.3	0.6	NEG	[M-H]-	level2	6.30004e+06
Beta-Acetoxyisovalerylshikonin	269.1;59;251.1	C23H26O8	69091-17-4	BQSAGDWOHVQNFB-SFHVURJKSA-N			155245				HERB007160	Radix Arnebiae seu Lithospermi	2.74			429.156	483.4	0.6	NEG	[M-H]-	level2	7.41018e+06
Corypalline	194.1;135;58.1	C11H15NO2		FELOSQQXIHRUSH-UHFFFAOYSA-N				Alkaloids	Tyrosine alkaloids	Amarylidaceae alkaloids	HERB000373;HERB000967;HERB001044;HERB002911;HERB003033;HERB004975;HERB007258	Rhizoma Menispermi;Thalictrum dasycarpum;Papaver bracteatum;Corydalis aurea;Corydalis pallida;Corydalis ophiocarpa;Thalictrum rugosum	2.74			194.118	652.2	0.4	POS	[M+H]+	level2	3.32078e+07
Jasmine lactone	169.1;71;113.1	C10H16O2		XPPALVZZCMPTIV-ARJAWSKDSA-N		HMDB0341336	5352626	Fatty acids	Fatty esters	Lactones			2.74			169.122	494.7	0.2	POS	[M+H]+	level2	3.09532e+06
Lycoflexine	276.2;151.1;93.1	C17H25NO2		SJIMDGIDDDGXLI-OSRSDYAFSA-N				Alkaloids	Lysine alkaloids	Quinolizidine alkaloids	HERB003699;HERB004998	Phlegmariurus phlegmaria [Syn. Lycopodium phlegmaria ];Herba Lycopodii	2.74			276.196	483.5	0.1	POS	[M+H]+	level2	1.99884e+06
Prexanthoperol	187.1;315.2;269.2	C20H26O3	119817-27-5	KVTOPOITUALWOF-UHFFFAOYSA-N		HMDB0034712	628742	Terpenoids	Diterpenoids	Tetracyclic diterpenoids	HERB001404;HERB006763	Juniperus rigida;Bombyx mori	2.74			315.196	467.3	0.2	POS	[M+H]+	level2	9.48537e+06
Huperzin A	243.1;187.1;118.1	C15H18N2O		ZRJBHWIHUMBLCN-YQEJDHNASA-N				Alkaloids	Pseudoalkaloids	Terpenoid alkaloids	HERB004449;HERB006126	Huperzia serrata [Syn. Lycopodium serratum ];Huperzia selago [Syn. Lycopodium selago ]	2.74			243.149	435	0.5	POS	[M+H]+	level2	1.58117e+07
5-O-Methyllatifolin	121.1;165.1;301.1	C18H20O4		NKFNPUQSPATHPN-GFCCVEGCSA-N				Shikimates and Phenylpropanoids	Phenylpropanoids (C6-C3)	Cinnamoyl phenols	HERB002846	Lignum Dalbergiae odoriferae Rosewood	2.74			301.144	418.8	0.1	POS	[M+H]+	level2	1.72005e+08
Benzyl 2,6-dimethoxybenzoate	151.1;121;107	C16H16O4		PKIYLOACOOWBCU-UHFFFAOYSA-N				Shikimates and Phenylpropanoids	Phenolic acids (C6-C1)	Simple phenolic acids	HERB002687;HERB006571	Caesalpinia pulcherrima;/	2.74			273.112	411.3	0.8	POS	[M+H]+	level2	1.16398e+07
5-Methoxyflavanone	151;255.1;152	C16H14O3		YLLFUILNISGLHO-UHFFFAOYSA-N				Shikimates and Phenylpropanoids	Flavonoids	Flavanones	HERB001705	Apis mellifera ligustica	2.74			255.102	398.9	0.3	POS	[M+H]+	level2	1.08005e+08
Boschniakine	162.1;121.1;139.1	C10H11NO	18070-40-1	OPRAONAUWNNOOV-UHFFFAOYSA-N	C09915	HMDB0030267	3530565	Alkaloids	Nicotinic acid alkaloids	Pyridine alkaloids	HERB000588		2.74			162.091	395.6	0.4	POS	[M+H]+	level2	7.60888e+06
Dehydroanonaine	264.1;149.1	C17H13NO2	41679-82-7	VNNKFCMTGJUPOQ-UHFFFAOYSA-N		HMDB0030350	85821358	Alkaloids	Tyrosine alkaloids	Aporphine alkaloids			2.74			264.102	379.4	0.3	POS	[M+H]+	level2	2.22034e+07
SELINIDIN	223.1;107;329.1	C19H20O5		RRHCDWLSHIIIIT-GHAIFCDISA-N				Shikimates and Phenylpropanoids	Coumarins	Simple coumarins	HERB004453;HERB000563;HERB001357;HERB001801;HERB001829;HERB005101;HERB006348;HERB004951	radix Peucedani;Vicia faba;/;Radix seu Rhizoma rdostachyos;Ligusticum elatum;Nardostachys jatamansi;Libanotis buchtormensis;Garcinia multiflora	2.74			329.139	376	0.4	POS	[M+H]+	level2	1.01341e+07
6-Deoxyjacareubin	311.1;295.1;278.1	C18H14O5		NHNIESSJWQBRJW-UHFFFAOYSA-N				Shikimates and Phenylpropanoids	Xanthones	Plant xanthones	HERB001903;HERB002117;HERB002240	Cudrania cochinchinensis;Calophyllum inophyllum;Garcinia nigrolineata	2.74			311.091	345.8	0	POS	[M+H]+	level2	1.891e+08
Dihydroskullcap_flavone_I	121;107;122	C17H16O6		BTVSNVKVWQGSKK-ZDUSSCGKSA-N				Shikimates and Phenylpropanoids	Flavonoids	Flavanones	HERB000338;HERB005490	Herba Scutellariae barbatae;Andrographis lineata	2.74			317.102	342.2	0.1	POS	[M+H]+	level2	9.84533e+07
Evodol	137.1;179.1;153.1	C26H28O9		SNGHLUWTFLYPMT-JPRNBFAHSA-N				Terpenoids	Triterpenoids	Limonoids	HERB000286;HERB000132;HERB004507;HERB004783;HERB005775;HERB005782	/;Dictamnus dasycarpus;Radix Gentiae macrophyllae;Radix Notoginseng;Fructus Evodiae;Fructus Evodiae	2.74			485.18	333	0.7	POS	[M+H]+	level2	5.67174e+06
OBLIQUIN	121;123;245.1	C14H12O4		DUECABXXAMFFBH-UHFFFAOYSA-N				Shikimates and Phenylpropanoids	Coumarins	Simple coumarins	HERB001860	Leontopodium alpinum	2.74			245.081	325.6	0.7	POS	[M+H]+	level2	9.2408e+06
4-tert-Butylaniline	150.1;124.1;93.1	C10H15N		WRDWWAVNELMWAM-UHFFFAOYSA-N							HERB004068	Herba Equiseti Hiemalis	2.74			150.128	288.8	0	POS	[M+H]+	level2	5.24817e+06
Clausenin	139;121;261.1	C14H12O5		XFSINVCSJTYZGH-UHFFFAOYSA-N				Shikimates and Phenylpropanoids	Coumarins	Simple coumarins	HERB004897	Clausena excavata	2.74			261.076	286.3	0.2	POS	[M+H]+	level2	1.02273e+08
Toxol	219.1;189.1;218.2	C13H14O3		KWZYQHQNOWRQRG-OLZOCXBDSA-N				Terpenoids			HERB001400;HERB001767	Strychnos toxifera;Strychnos froesii	2.74			219.102	284.3	0.1	POS	[M+H]+	level2	6.70861e+07
(+)-6,8-Di-C-methylpinocembrin_5-methyl_ether	299.1;299.1;165.1	C18H18O4	83247-72-7	QKZDDOUPWXQRIK-UHFFFAOYSA-N		HMDB0030695	15413154	Shikimates and Phenylpropanoids	Flavonoids	Flavanones	HERB006396	Syzygium samarangense	2.74			299.128	284.1	0.1	POS	[M+H]+	level2	2.39159e+06
Hasubanonine	104.1;374.2;302.1	C21H27NO5		DXUSNRCTWFHYFS-LEWJYISDSA-N				Alkaloids	Tyrosine alkaloids	Hasubanan alkaloids	HERB000097;HERB000442;HERB002098;HERB004459;HERB004629;HERB004766;HERB006317;HERB007059	Stephania japonica var. australis;Cephalotaxus oliveri;Cephalotaxus hainanensis [Syn. Cephalotaxus mannii ];Stephania japonica;Cephalotaxus harringtonia;Cephalotaxus fortunei;Stephania elegans;Cephalotaxus sinensis [Syn. Cephalotaxus harringtonia var. sinensis ]	2.74			374.196	282.4	0.3	POS	[M+H]+	level2	6.40109e+06
Bicuculline	368.1;350.1;320.1	C20H17NO6		IYGYMKDQCDOMRE-ZWKOTPCHSA-N				Alkaloids	Tyrosine alkaloids	Isoquinoline alkaloids	HERB000446;HERB001383;HERB004239;HERB004581;HERB004864;HERB005022;HERB005583;HERB005945;HERB006308;HERB006354;HERB007182;HERB001331;HERB002473;HERB003059;HERB003136;HERB003361;HERB005071;HERB005761;HERB006353	Corydalis mucronifera;Dicentra cucullaria;Radix Oryzae Glutinosae;Corydalis repens;Semen Astragali Complati;Rhizoma Cimicifugae;Corydalis repens var. humosides;Rhizoma Corydalis Decumbentis;Adlumia cirrhosa [Syn. Adlumia fungosa];Corydalis thalictrifolia;Corydalis incisa;Corydalis ambigua var. amurensis [Syn. Corydalis ambigua];fructus Sophorae;Corydalis gigantea;Herba Corydalis bungeae;Fructus F…	2.74			368.113	278.2	0.4	POS	[M+H]+	level2	4.12375e+06
2-Methoxy-4-propylphenol	167.1;121.1;149.1	C10H14O2	2785-87-7	PXIKRTCSSLJURC-UHFFFAOYSA-N		HMDB0032135	17739				HERB005742;HERB000887;HERB002062;HERB003174;HERB003431	Fructus Mume;Radix chuanxiong；Rhizoma Chuanxiong;Ramulus Cinmomi;Semen armeniacae amarum;/	2.74			167.107	267	0.3	POS	[M+H]+	level2	4.97817e+06
Palmatine chloride	352.2;337.1;336.1	C21H22NO4+.Cl-		RLQYRXCUPVKSAW-UHFFFAOYSA-M									2.74			352.154	260.5	0.2	POS	[M]+	level2	9.46171e+07
ORSELLINIC ACID, ETHYL ESTER	151;179.1;73	C10H12O4		UQSRXQMIXSZGLA-UHFFFAOYSA-N				Shikimates and Phenylpropanoids	Phenolic acids (C6-C1)	Shikimic acids and derivatives	HERB002052;HERB002948;HERB003930;HERB005056	Ramulus Euonymi;Alectoria vivens;Bulbophyllum odoratissimum [Syn. Stelis odoratissimum];Parmelia saxatilis	2.74			197.081	250.1	0.1	POS	[M+H]	level2	5.93851e+06
(S)-Annocherine_A	298.1;283.1;282.1	C17H15NO4		XWZBLZPLPZOXQV-UHFFFAOYSA-N		HMDB0038723	22297560	Alkaloids	Tyrosine alkaloids	Isoquinoline alkaloids	HERB003824	Annona cherimolia	2.74			298.107	249.6	0.3	POS	[M+H]+	level2	8.11598e+07
3,4-Dimethoxyphenol	127;99;133	C8H10O3		SMFFZOQLHYIRDA-UHFFFAOYSA-N				Shikimates and Phenylpropanoids	Phenolic acids (C6-C1)	Simple phenolic acids	HERB000162;HERB003431;HERB004350;HERB004822;HERB006258	Radix Stemoe;/;Folium Eriobotryae;/;Radix Cynchi Paniculati	2.74			155.07	244.3	0.1	POS	[M+H]+	level2	4.81764e+06
HYDRASTININE	208.1;166.1;137.1	C11H13NO3		YOJQZPVUNUQTDF-UHFFFAOYSA-N				Alkaloids	Tyrosine alkaloids	Isoquinoline alkaloids			2.74			208.097	243.8	0.1	POS	[M+H]+	level2	3.20053e+06
Cusparine	188.1;121.1;177.1	C19H17NO3		RIXOVHWIYRZQDC-UHFFFAOYSA-N				Alkaloids			HERB000075;HERB001291;HERB001939;HERB002712;HERB003268;HERB003803;HERB004256;HERB004323;HERB004748;HERB004762;HERB006878	Galipea officinalis;Atropa belladonna;Erythroxylum coca;Convolvulus erinaceus;Hyoscyamus niger;Datura innoxia;Datura stramonium;Physochlaina physaloides;Anisodus luridus;/;Anisodus tanguticus [Syn. Scopolia tangutica ]	2.74			308.128	242.9	0.3	POS	[M+H]+	level2	2.64247e+06
2,6-Dimethyl-1,4-benzenediol	139;111;55	C8H10O2	654-42-2	SGWZVZZVXOJRAQ-UHFFFAOYSA-N		HMDB0032137	69560				HERB003985;HERB005614	Agaricus campestris;Pisum sativum	2.74			139.075	239	0.5	POS	[M+H]+	level2	3.60311e+06
Citrusinine_I	302.1;287.1;288.1	C16H15NO5	86680-32-2	UTEAJHNFBCLZHN-UHFFFAOYSA-N		HMDB0030374	5487772	Alkaloids	Anthranilic acid alkaloids	Acridone alkaloids	HERB001353	Atalantia buxifolia [Syn. Severinia buxifolia ]	2.74			302.102	234.3	0.3	POS	[M+H]+	level2	9.86667e+07
Aucuparin	133.1;231.1;99	C14H14O3		KCKBEANTNJGRCV-UHFFFAOYSA-N	C09918	HMDB0302617	442508	Shikimates and Phenylpropanoids	Terphenyls	p-Terphenyls	HERB003859;HERB004278;HERB005372	/;Sorbus aucuparia;Garcinia linii	2.74			231.101	225.4	0.3	POS	[M+H]+	level2	4.48417e+06
Ethyl_isopropyl_ketone	57.1;59;45	C6H12O	565-69-5	HYTRYEXINDDXJK-UHFFFAOYSA-N		HMDB0005846	11265	Fatty acids	Fatty acyls	Oxygenated hydrocarbons	HERB003658;HERB005392	Herba Ephedrae;Lignum Santaii Albi	2.74			101.096	175.8	0.7	POS	[M+H]+	level2	2.02355e+08
Gallic Acid Ethyl Ester	176;139;158	C9H10O5	831-61-8	VFPFQHQNJCMNBZ-UHFFFAOYSA-N		HMDB0033836	13250	Shikimates and Phenylpropanoids	Phenolic acids (C6-C1)	Shikimic acids and derivatives	HERB000019;HERB000629;HERB000800;HERB000940;HERB000941;HERB001049;HERB001610;HERB001695;HERB001749;HERB001788;HERB002194;HERB003291;HERB003336;HERB004055;HERB004979;HERB005011;HERB005628;HERB005887;HERB006811;HERB007066;HERB002280;HERB000267;HERB001165;HERB004519;HERB004822;HERB005039;HERB005062;HERB005455;HERB005471;HERB006714;HERB006891;HERB006905	Acacia arabica;Acer ginnala;Radix Paeoniae Rubra;Acanthopanax senticosus [Syn. Eleutherococcus senticosus ];Acanthopanax senticosus [Syn. Eleutherococcus senticosus ];Rhodiola crenulata [Syn. Rhodiola euryphylla];Herba Potentillae Discoloris;/;Poria;Brassica oleracea var. capitata;Fructus Chebulae;omphalia;Castanea mollissima;Flos Gossampini;Ampelopsis brevipedunculata;Rhodiola sacra;Tagetes erec…	2.74			199.06	166.6	0.6	POS	[M+H]+	level2	5.59786e+06
Damascenine	121.1;196.1;122.1	C10H13NO3		ZRWJIZYZTLTXJI-UHFFFAOYSA-N				Alkaloids	Anthranilic acid alkaloids	Anthranillic acid derivatives	HERB001668;HERB002155;HERB002243;HERB002850;HERB005785;HERB006077;HERB006458;HERB006596	Dalbergia melanoxylon;Dalbergia riparia;Nigella damascena;Dalbergia odorifera;Dalbergia cearensis;Dalbergia cultrata;Nigella arvensis;Dalbergia sissoo	2.74			196.097	72.4	0.1	POS	[M+H]+	level2	2.85428e+07
Ephedroxane	192.1;174.1;149	C11H13NO2		MNYARIILPGRTQL-WPRPVWTQSA-N				Alkaloids			HERB000049;HERB002520;HERB002993;HERB003658;HERB003659;HERB004069;HERB004907;HERB005156;HERB007080	Ephedra minuta;Sida acuta;/;Herba Ephedrae;Radix Ephedrae;Ephedra equisetina;Ephedra gerardiana;Ephedra distachya;Ephedra intermedia	2.74			192.102	50.3	0.4	POS	[M+H]+	level2	3.27614e+07
(R)-3-Methylcyclohexanone	113;95.1;113.1	C7H12O	625-96-7	UJBOOUHRTQVGRU-UHFFFAOYSA-N		HMDB0033667	11567	Terpenoids	Monoterpenoids	Menthane monoterpenoids	HERB002983;HERB001165;HERB001394;HERB002369	Herba Schizonepetae;/;Radix Angelicae Pubescentis;/	2.74			113.096	13	0.2	POS	[M+H]+	level2	2.07129e+07
17alpha-Methyltestosterone	123.1;149.1;135.1	C20H30O2	58-18-4	GCKMFJBGXUYNAG-HLXURNFRSA-N	C07198	HMDB0015655	6010	Terpenoids	Steroids	Androstane steroids	HERB004719	Resi oliani	2.74			303.232	537.5	0.7	POS	[M+H]+	level2	2.13954e+06
Talatisamine	422.3;140;122	C24H39NO5		BDCURAWBZJMFIK-UHFFFAOYSA-N		HMDB0258689	159891	Alkaloids	Pseudoalkaloids	Terpenoid alkaloids	HERB000318;HERB000607;HERB000706;HERB000881;HERB001025;HERB001333;HERB001776;HERB001799;HERB001958;HERB002522;HERB003421;HERB003968;HERB005340;HERB005759;HERB006351;HERB007139;HERB000606	Aconitum variegatum;Folium Aconiti Kusnezoffii;Radix Dichroae;Radix Aconiti;Aconitum franchetll;Cordyceps;Radix Aconiti Lateralis;Aconitum tanguticum;Aconitum hemsleyanum;Aconitum coreanum;Aconitum nemorum;Aconitum legendrei;Aconitum talassicum;Aconitum carmichaeli;Thalictrum thunbergii;Aconitum hemsleyanum var. leueanthus;/	2.74			422.29	510.5	0.8	POS	[M+H]+	level2	854756
Karakoline	301.2;272.2;271.2	C22H35NO4		HKQZUYOVMYOFIT-VHNBHZRZSA-N				Alkaloids	Pseudoalkaloids	Terpenoid alkaloids	HERB000607;HERB000706;HERB000881;HERB001333;HERB001497;HERB001776;HERB002989;HERB005759;HERB005779;HERB000604	Folium Aconiti Kusnezoffii;Radix Dichroae;Radix Aconiti;Cordyceps;Aconitum karakolicum;Radix Aconiti Lateralis;Oryza sativa;Aconitum carmichaeli;Delphinium pentagynum;Radix Aconiti Kusnezoffii	2.74			378.264	475.1	0.6	POS	[M+H]+	level2	7.24647e+06
Dihexyl phthalate	201.2;89.1;271.2	C20H30O4		KCXZNSGUUQJJTR-UHFFFAOYSA-N	C14504	HMDB0251287		Shikimates and Phenylpropanoids	Phenolic acids (C6-C1)	Shikimic acids and derivatives	HERB001714;HERB000497	Elsholtzia bodinieri;semen arecae	2.74			335.222	424.6	0.5	POS	[M+H]+	level2	8.17244e+06
Caffeic acid phenethyl ester	285.1;285.1;121.1	C17H16O4		SWUARLUWKZWEBQ-VQHVLOKHSA-N	C10484	HMDB0302344	5281787	Shikimates and Phenylpropanoids	Phenylpropanoids (C6-C3)	Cinnamic acids and derivatives	HERB001705;HERB002048;HERB002304;HERB002526;HERB002993;HERB003658	Apis mellifera ligustica;Coprinus atramentarius;Desmodium gangeticum;Sida cordifolia;/;Herba Ephedrae	2.74			285.112	419.6	0.9	POS	[M+H]+	level2	3.02623e+07
hirsutanone	121.1;329.1;122.1	C19H20O5		VWHYFMQKJYFLCC-DUXPYHPUSA-N				Shikimates and Phenylpropanoids	Diarylheptanoids	Linear diarylheptanoids	HERB000807;HERB005110	Alnus japonica;Viscum cruciatum	2.74			329.139	407.2	0.5	POS	[M+H]+	level2	5.56952e+07
Macluraxanthone	241.1;207.1;395.2	C23H22O6		XRVLGJCHUWXTDX-UHFFFAOYSA-N				Shikimates and Phenylpropanoids	Xanthones	Plant xanthones	HERB001903;HERB002117;HERB002555;HERB003563;HERB004824;HERB002173	Cudrania cochinchinensis;Calophyllum inophyllum;Cratoxylum cochinchinense;Garcinia ovalifolia;Maclura pomifera;Albizzia julibrissin	2.74			395.149	388.7	0.4	POS	[M+H]+	level2	1.47857e+07
Boldione	121.1;285.1;285.2	C19H24O2	897-06-3	LUJVUUWNAPIQQI-QAGGRKNESA-N	C20144	HMDB0003422	13472	Terpenoids	Steroids	Androstane steroids	HERB000198	Plumbago zeylanica	2.74			285.185	378.3	0.5	POS	[M+H]+	level2	3.01886e+07
Isoanhydroicaritin	323.1;369.1;281.1	C21H20O6		RJANATGWWPNKAL-UHFFFAOYSA-N				Shikimates and Phenylpropanoids	Flavonoids	Flavonols	HERB002472;HERB003164	flos Sophorae;Radix Sophorae flavescentis	2.74			369.134	364.9	0.1	POS	[M+H]+	level2	1.80051e+07
3,4,5-Trimethoxydihydrocinnamic acid	181.1;167.1;182.1	C12H16O5	25173-72-2	ZCYXGVJUZBKJAI-UHFFFAOYSA-N		HMDB0030254	64860				HERB000679	Piper retrofractum	2.74			241.107	357.2	0.7	POS	[M+H]+	level2	8.58319e+06
Acaciin	593.2;65.9;577.1	C28H32O14		YFVGIJBUXMQFOF-PJOVQGMDSA-N				Shikimates and Phenylpropanoids	Flavonoids	Flavones	HERB006470;HERB001076;HERB002094;HERB007208;HERB000411;HERB000921;HERB001801;HERB002644;HERB003174;HERB003330;HERB003429;HERB003941;HERB004616;HERB004829;HERB004950;HERB005092;HERB006122;HERB006204;HERB006471;HERB006572;HERB007044;HERB000508;HERB000221;HERB000312;HERB000323;HERB001249;HERB002052;HERB002420;HERB002700;HERB002937;HERB003031;HERB003359;HERB003988;HERB004462;HERB005390	Chrysanthemum indicum;Herba Cirsii Japonici;Spora Lygodii;/;Chrysanthemum boreale;Robinia pseudoacacia;Radix seu Rhizoma rdostachyos;Agastache rugosus;Semen armeniacae amarum;Trapa bispinosa;/;Flos Buddlejae;Folium Ginseng;Herba Taxilli;Fructus Corni;/;Herba Cirsii;Semen Sojae;Flos Chrysanthemi Indici;Alpinia oxyphylla;Valeriana jatamansii [Syn. Valeriana wallichii ];herba Menthae;Herba Patriniae…	2.74			593.18	332.2	0	POS	[M+H]+	level2	8.30035e+06
Moupinamide	177.1;314.1;121.1	C18H19NO4	66648-43-9	NPNNKDMSXVRADT-WEVVVXLNSA-N	C02717	HMDB0029365	5280537	Shikimates and Phenylpropanoids	Phenylpropanoids (C6-C3)	Cinnamic acid amides	HERB000924;HERB000580;HERB001164;HERB002540;HERB003136;HERB005058;HERB000215;HERB000253;HERB000573;HERB000868;HERB000936;HERB001249;HERB001612;HERB001975;HERB002062;HERB002185;HERB002273;HERB002477;HERB002520;HERB002640;HERB003268;HERB003301;HERB003616;HERB003672;HERB003708;HERB004005;HERB004453;HERB005319;HERB005362;HERB005462;HERB007023;HERB004184;HERB002371;HERB002679;HERB002714;HERB004500;HER…	Tribulus terrestris;Fructus Xanthii sibirici;Fructus Zizyphi Jujubae;Rhizoma Coptidis;Herba Corydalis bungeae;Mosla scabra [Syn. Mosla punctata];Mucuna birdwoodiana;Aquilaria sinensis;Diploclisia glaucescens;Fructus Meliae Toosendan;Solanum khasianum;Cortex Lycii Radicis;Annona squamosa;Aristolochia manshuriensis;Ramulus Cinmomi;Polygonum multiflorum;Capsicum annuum;Aristolochia moupinensis;Sida …	2.74			314.139	322.4	0.3	POS	[M+H]+	level2	1.02343e+08
Fargesin	371.1;217.1;137.1	C21H22O6		AWOGQCSIVCQXBT-LATRNWQMSA-N				Shikimates and Phenylpropanoids	Lignans	Furofuranoid lignans	HERB005614;HERB007131;HERB006228;HERB007090;HERB000919;HERB003358;HERB005638;HERB006724	Pisum sativum;Zanthoxylum planispinum;/;Magnolia praecocissima;Zanthoxylum acanthopodium;Farfugium japonicum;Magnolia biondii [Syn. Magnolia fargesii];Magnolia denudata [Syn. Magnolia heptapata]	2.74			371.149	320.1	0.2	POS	[M+H]+	level2	1.0203e+07
RHAPONTIN	420.2;139;421.1	C21H24O9		GKAJCVFOJGXVIA-DXKBKAGUSA-N	C10288	HMDB0304731		Shikimates and Phenylpropanoids	Stilbenoids	Monomeric stilbenes	HERB000822;HERB001069;HERB003129;HERB006938	Fructus Leonuri;Radix et Rhizoma Rhei;Alternanthera philoxeroides;Rheum palmatum	2.74			421.149	306.2	0.2	POS	[M+H]+	level2	2.75792e+07
Picropodophyllotoxin	279.1;415.1;397.1	C22H22O8		YJGVMLPVUAXIQN-UHFFFAOYSA-N		HMDB0246672		Shikimates and Phenylpropanoids	Lignans	Arylnaphthalene and aryltetralin lignans	HERB000139;HERB000159;HERB000637;HERB001477;HERB001500;HERB002054;HERB003452;HERB004720;HERB004891;HERB005404;HERB005476;HERB005685;HERB006950;HERB003787;HERB006743;HERB000398;HERB000423;HERB000820;HERB000825;HERB000847;HERB001574;HERB002020;HERB002422;HERB003983;HERB004719;HERB004926;HERB005846;HERB006069;HERB006175;HERB006259	/;Dysosma majorensis;Juniperus sabina;Podophyllum peltatum;Dysosma aurantiocaulis;Dysosma versipellis [Syn. Podophyllum versipelle ];Dysosma pleiantha [Syn. Podophyllum pleianthum];Juniperus thurifera;Diphylleia grayi;Podophyllum emodii;Herba Aristolochiae;Diphylleia sinensis;Bulbus Fritillariae thunbergii;Fructus Terminaliae Billericae;Syringa pinnafolia;Juniperus virginiana;Dysosma furfuracea;D…	2.74			415.139	305.3	0.2	POS	[M+H]+	level2	3.84659e+07
2,6-Dimethoxybenzoic acid	165.1;183.1;166.1	C9H10O4	1466-76-8	MBIZFBDREVRUHY-UHFFFAOYSA-N		HMDB0029273	15109	Shikimates and Phenylpropanoids	Phenolic acids (C6-C1)	Simple phenolic acids	HERB004874;HERB005988;HERB001151	Pseudobulbus Cremastrae seu Pleiones;Rhizoma Curculiginis;Curculigo capitulata [Syn. Leucojum capitulata]	2.74			183.065	303.3	0.3	POS	[M+H]+	level2	7.67897e+06
(R)-Heraclenol	305.1;287.1;259.1	C16H16O6	26091-76-9	FOINLJRVEBYARJ-UHFFFAOYSA-N		HMDB0030745	328236	Shikimates and Phenylpropanoids	Coumarins	Furocoumarins	HERB001906;HERB001909;HERB006355;HERB006598;HERB006837	Poncirus trifoliata;Poncirus trifoliata;Boenninghausenia albiflora;Murraya koenigii;Pleurospermum rivulorum	2.74			305.102	302	0.2	POS	[M+H]+	level2	9.8118e+06
(+)-Corydaline	370.2;264.2;107	C22H27NO4		VRSRXLJTYQVOHC-YEJXKQKISA-N				Alkaloids	Tyrosine alkaloids	Isoquinoline alkaloids	HERB000694;HERB000791;HERB001331;HERB001467;HERB002619;HERB004864;HERB005071;HERB005945;HERB006353;HERB007182;HERB004460;HERB004785;HERB005022;HERB005517;HERB005548;HERB006274;HERB006275;HERB006368;HERB006771;HERB006772;HERB006858;HERB006860;HERB007039;HERB006406	Corydalis longicalcarata;Corydalis remota [Syn. Corydalis bulbosa var. typica ];Corydalis ambigua var. amurensis [Syn. Corydalis ambigua];Corydalis ledebouriana;Corydalis adunca;Semen Astragali Complati;Pericarpium Grati;Rhizoma Corydalis Decumbentis;Rhizoma Corydalis;Corydalis incisa;Semen Euphorbiae;/;Rhizoma Cimicifugae;Rhizoma Corydalis;Rhizoma Bolbostemmae;Rhizoma Corydalis;Rhizoma Corydalis…	2.74			370.201	302	0.4	POS	[M+H]+	level2	1.0342e+07
Cimifugin	307.1;245.1;243.1	C16H18O6		ATDBDSBKYKMRGZ-ZDUSSCGKSA-N				Polyketides	Chromanes	Chromones	HERB001622;HERB005022	Radix Saposhnikoviae divaricatae;Rhizoma Cimicifugae	2.74			307.118	301.6	0.1	POS	[M+H]+	level2	1.2595e+07
Diffractaic acid	151;137.1;81	C20H22O7		MIJKZXWOOXIEEU-UHFFFAOYSA-N				Polyketides	Aromatic polyketides	Depsides	HERB000892;HERB001246;HERB002479;HERB005262	Herba Sedi sarmentosi;Cortex Illicii;Usnea diffracta;Usnea longissima	2.74			375.144	299.5	0.4	POS	[M+H]+	level2	2.23234e+07
Sinapoyl aldehyde	209.1;167;194.1	C11H12O4		CDICDSOGTRCHMG-ONEGZZNKSA-N				Shikimates and Phenylpropanoids	Phenylpropanoids (C6-C3)	Cinnamic acids and derivatives	HERB000225;HERB000293;HERB000323;HERB000515;HERB002215;HERB002339;HERB002563;HERB003245;HERB004513;HERB004527;HERB005362;HERB005476;HERB005519;HERB005969;HERB006478;HERB006579;HERB005392	Sinapis alba;/;Radix Isatidis seu Baphicacanthi;/;Juglans nigra;Magnolia officinalis;Radix Scutellariae;Semen Raphani;Cortex Fraxini;Semen Abutili;Hibiscus taiwanensis;Herba Aristolochiae;Semen Lepiddi seu Descurainiae;Swertia angustifolia;Sinapis arvensis;Acer saccharinum;Lignum Santaii Albi	2.74			209.081	299.1	0.2	POS	[M+H]+	level2	2.69597e+07
Rutacultin	229.1;257.1;275.1	C16H18O4	31526-60-0	IPLJDPYEDULBAK-UHFFFAOYSA-N		HMDB0034132	182049	Shikimates and Phenylpropanoids	Coumarins	Simple coumarins	HERB000826	Ruta graveolens	2.74			275.128	280.7	0.1	POS	[M+H]+	level2	3.20461e+06
[1-(7-methoxy-2-oxochromen-8-yl)-3-methyl-2-oxobutyl] acetate	341.1;340.1;206.1	C17H18O6		VLHOVPZUSXEINR-UHFFFAOYSA-N				Shikimates and Phenylpropanoids	Coumarins	Simple coumarins	HERB002800;HERB003010;HERB005696	Agave sisalana;Murraya paniculata [Syn. Chalcas paniculata];Agave americana var. marginata [Syn. Agave americana var. variegata]	2.74			341.099	274.7	0.6	POS	[M+Na]+	level2	4.04555e+06
Echimidine N-oxide	414.2;254.1;396.2	C20H31NO8		KDJGEXAPDZNXSD-KCFAIRMISA-N							HERB000485;HERB000989;HERB003255;HERB004084;HERB005855;HERB006412;HERB006430	/;/;Echium vulgare;/;Symphytum officinale;Heliotropium supinum;Cynoglossum officinale	2.74			414.212	260.9	0.4	POS	[M+H]+	level2	7.25758e+06
3,4-Dimethoxycinnamic acid	191.1;163.1;209.1	C11H12O4	14737-89-4	HJBWJAPEBGSQPR-GQCTYLIASA-N		HMDB0034315	717531	Shikimates and Phenylpropanoids	Phenylpropanoids (C6-C3)	Cinnamic acids and derivatives	HERB000311;HERB000330;HERB000472;HERB000508;HERB000767;HERB000771;HERB000887;HERB001171;HERB001403;HERB001409;HERB001834;HERB002506;HERB002831;HERB003145;HERB003184;HERB003361;HERB003539;HERB003757;HERB003803;HERB004068;HERB004176;HERB004179;HERB004239;HERB004468;HERB004853;HERB004945;HERB004986;HERB005022;HERB005034;HERB005228;HERB005535;HERB005569;HERB005977;HERB006085;HERB006192;HERB006233;HER…	Semen Biotae;Rhizoma Pinelliae;Herba Polygoni Avicularis;herba Menthae;Herba Plantaginis;Dodonaea viscosa;Radix chuanxiong；Rhizoma Chuanxiong;/;Conium maculatum;Cortex Eucommiae;Anthemis nobilis;Lonicera fulvotomentosa;Perilla frutescens var. acuta [Syn. Perilla frutescens var. purpurascens ];Conyza blinii;Phlomis tuberosa;Fructus Forsythiae;Pyrrosia sheareri;Digitalis purpurea;Datura innoxia;Her…	2.74			209.081	258.8	0.1	POS	[M+H]+	level2	9.16998e+06
Sinapic_acid	183.1;225.1;165.1	C11H12O5	7362-37-0	PCMORTLOPMLEFB-ONEGZZNKSA-N	C00482	HMDB0032616	637775	Shikimates and Phenylpropanoids	Phenylpropanoids (C6-C3)	Cinnamic acids and derivatives	HERB000887;HERB001259;HERB001355;HERB001779;HERB001780;HERB001781;HERB001782;HERB001788;HERB001942;HERB002209;HERB002215;HERB002339;HERB002629;HERB002739;HERB002887;HERB003278;HERB003324;HERB003326;HERB003641;HERB003715;HERB004085;HERB004176;HERB004179;HERB004265;HERB004423;HERB005022;HERB005256;HERB006377;HERB006469;HERB006575;HERB006579;HERB005519	Radix chuanxiong；Rhizoma Chuanxiong;Cynanchum thesioides;Exocarpium Benincasae;Radix Glycyrrhizae;/;Radix Glycyrrhizae uralensis;/;Brassica oleracea var. capitata;Rhizoma Dryriae;Semen Glycine Max;Juglans nigra;Magnolia officinalis;Foeniculum vulgare;Lepidium sativum;Semen Sipis;Capparis spinosa;Citrus limonia;Citrus limonia;Herba Portulacae;Fructus Hordei Germitus;Erica australis;Citrus limon;Ci…	2.74			225.076	258.5	0.1	POS	[M+H]+	level2	8.92231e+06
2-Hydroxy-4-methoxybenzoic acid	151;169;141.1	C8H8O4		MRIXVKKOHPQOFK-UHFFFAOYSA-N				Shikimates and Phenylpropanoids	Phenolic acids (C6-C1)	Simple phenolic acids	HERB001290;HERB001249;HERB006061	Calophyllum polyanthum;Cortex Lycii Radicis;/	2.74			169.049	253.6	0	POS	[M+H]+	level2	2.66391e+07
Coptisine cation	320.1;292.1	C19H14NO4		XYHOBCMEDLZUMP-UHFFFAOYSA-N							HERB000237;HERB000259;HERB000327;HERB000694;HERB000773;HERB000791;HERB001148;HERB001265;HERB001331;HERB001421;HERB001467;HERB001571;HERB001896;HERB001915;HERB001941;HERB001969;HERB002002;HERB002158;HERB002433;HERB002434;HERB002483;HERB002489;HERB002540;HERB002563;HERB002619;HERB002949;HERB003033;HERB003040;HERB003136;HERB003384;HERB003623;HERB003698;HERB004218;HERB004581;HERB004640;HERB004770;HER…	Radix Ampelopsis;/;Thalictrum petaloideum;Corydalis longicalcarata;Brassica chinensis;Corydalis remota [Syn. Corydalis bulbosa var. typica ];Thalictrum faberi;Hypecoum japonicum;Corydalis ambigua var. amurensis [Syn. Corydalis ambigua];Coptis chinensis var. brevisepala;Corydalis ledebouriana;Coptis omeiensis;Caulis Mahoniae;Fructus Lycii;Coptis gulinensis;/;/;Dicentra spectabilis;Mahonia japonica…	2.74			320.092	251	0.3	POS	[M]+	level2	4.17259e+07
Tetrahydrocoptisine	324.1;309.1;308.1	C19H17NO4		UXYJCYXWJGAKQY-UHFFFAOYSA-N		HMDB0258897	6770	Alkaloids	Tyrosine alkaloids	Isoquinoline alkaloids	HERB000259;HERB003679;HERB000237;HERB002179;HERB003028;HERB003033;HERB003136;HERB004361;HERB005071;HERB006353;HERB002986;HERB003511;HERB000791;HERB002473;HERB004581;HERB004864;HERB005945	/;Semen Strychni;Radix Ampelopsis;Hylomecon japonica;/;Corydalis pallida;Herba Corydalis bungeae;/;Pericarpium Grati;Rhizoma Corydalis;/;Rhaponticum carthamoides;Corydalis remota [Syn. Corydalis bulbosa var. typica ];fructus Sophorae;Corydalis repens;Semen Astragali Complati;Rhizoma Corydalis Decumbentis	2.74			324.123	249.4	0.8	POS	[M+H]+	level2	8.43942e+06
(S)-Norcoclaurine	95;178.1;272.1	C16H17NO3		WZRCQWQRFZITDX-AWEZNQCLSA-N				Alkaloids	Tyrosine alkaloids	Isoquinoline alkaloids	HERB001333;HERB001776;HERB002098;HERB003128;HERB003376;HERB003377;HERB004672;HERB004766;HERB005759;HERB006178;HERB007059;HERB004837;HERB005894;HERB006011;HERB000606;HERB000616;HERB000706;HERB000881;HERB001247;HERB001679;HERB001758;HERB002164;HERB002168;HERB002191;HERB002192;HERB002534;HERB002540;HERB002560;HERB002679;HERB002711;HERB002713;HERB003010;HERB003274;HERB003353;HERB003354;HERB003369;HER…	Cordyceps;Radix Aconiti Lateralis;Cephalotaxus hainanensis [Syn. Cephalotaxus mannii ];Herba Alternantherae;Nelumbo nucifera;Herba Alternantherae;Aconitum japonicum;Cephalotaxus fortunei;Aconitum carmichaeli;Gnetum parvifolium [Syn. Gnetum indicum ];Cephalotaxus sinensis [Syn. Cephalotaxus harringtonia var. sinensis ];Ramulus Mori;Herba Asari;Oleum Vanillae;/;/;Radix Dichroae;Radix Aconiti;Fructu…	2.74			272.128	242.9	0.4	POS	[M+H]+	level2	3.79592e+06
Echimidine	120.1;398.2;220.1	C20H31NO7		HRSGCYGUWHGOPY-LYHHMGRNSA-N				Alkaloids	Ornithine alkaloids	Pyrrolizidine alkaloids	HERB000768;HERB001347;HERB001939;HERB003189;HERB005855;HERB006205;HERB006905;HERB003255;HERB003455;HERB004083;HERB006412;HERB006430;HERB007149;HERB005569;HERB007160	Echium plantagineum;Symphytum orientale;Erythroxylum coca;Symphytum tuberosum;Symphytum officinale;Symphytum caucasicum;/;Echium vulgare;Cynoglossum zeylanicum;Cynoglossum australe;Heliotropium supinum;Cynoglossum officinale;Cynoglossum pictum;/;Radix Arnebiae seu Lithospermi	2.74			398.217	239	0.5	POS	[M+H]+	level2	6.81011e+06
(-)-Sulforaphene	161;176;112	C6H9NOS2	2404-46-8	QKGJFQMGPDVOQE-HWKANZROSA-N		HMDB0031573	6433206	Fatty acids			HERB002459;HERB002850;HERB003754;HERB006325;HERB002448;HERB002563;HERB003245;HERB003250	Lotus pedunculatus;Dalbergia odorifera;Caragana tibetica;Derris amazonica;Testa Arachidis Hypogaeae;Radix Scutellariae;Semen Raphani;Extractum Piri Laiyanensis	2.74			176.02	217.5	0.1	POS	[M+H]+	level2	3.38169e+06
Cocaine	304.2;204.1;216.1	C17H21NO4	50-36-2	ZPUCINDJVBIVPJ-LJISPDSOSA-N	C01416	HMDB0015043	446220	Alkaloids	Ornithine alkaloids	Tropane alkaloids	HERB000425;HERB000767;HERB000887;HERB001939;HERB004068	Erythroxylum novogranatense;Herba Plantaginis;Radix chuanxiong；Rhizoma Chuanxiong;Erythroxylum coca;Herba Equiseti Hiemalis	2.74			304.154	215.3	0.5	POS	[M+H]+	level2	4.03113e+06
2-Furyl methyl ketone	83;88;55.1	C6H6O2	1192-62-7	IEMMBWWQXVXBEU-UHFFFAOYSA-N		HMDB0033127	14505	Polyketides	Cyclic polyketides	Furans	HERB000036;HERB000912;HERB004513;HERB005444;HERB002342;HERB005742;HERB007222;HERB000638;HERB002483;HERB003439;HERB003573;HERB003582;HERB004218;HERB004849;HERB007213	Ardisiae japonicae;Sagittaria sagittifolia;Cortex Fraxini;Radix Trichosanthis;Cortex Magnoliae officilis;Fructus Mume;Campsis grandiflora;Radix Bupleuri;Phellodendron amurense;Flos Campsis;/;Fructus Momordicae;Radix Achyranthis bidentatae;fructus hippophae;Fructus Perillae	2.74			111.044	211.7	0.6	POS	[M+H]+	level2	4.10475e+06
(R)-Campholenic_aldehyde	153.1;97.1;135.1	C10H16O		OGCGGWYLHSJRFY-UHFFFAOYSA-N		HMDB0034973	98497	Terpenoids	Monoterpenoids		HERB005287;HERB006301;HERB000638;HERB000887;HERB002191;HERB002342;HERB004719;HERB005659;HERB005894	Styrax;Cedrus deodara;Radix Bupleuri;Radix chuanxiong；Rhizoma Chuanxiong;Folium Nelumbinis;Cortex Magnoliae officilis;Resi oliani;Radix Clematidis;Herba Asari	2.74			153.127	6.6	0	POS	[M+H]+	level2	1.31469e+08
Methyl acetoacetate	70.1;116.1;117.1	C5H8O3	105-45-3	WRQNANDWMGAFTP-UHFFFAOYSA-N		HMDB0000310	7757	Fatty acids	Fatty Acids and Conjugates	Oxo fatty acids	HERB002655	Herba Capsellae	2.74			117.055	5.6	0.3	POS	[M+H]+	level2	2.81528e+07
(9Z,12R)-12-Hydroxyoctadec-9-enoic acid	297.2;181.2;253.3	C18H34O3		WBHHMMIMDMUBKC-QJWNTBNXSA-N				Fatty acids	Fatty Acids and Conjugates	Hydroxy fatty acids	HERB000432;HERB003444	Semen Ricini;Ganoderma Lucidum seu Japonicum	2.74			297.244	511.7	0.5	NEG	[M-H]-	level2	4.62486e+08
Neobavaisoflavone	321.1;252;253	C20H18O4		OBGPEBYHGIUFBN-UHFFFAOYSA-N		HMDB0255518		Shikimates and Phenylpropanoids	Isoflavonoids	Isoflavones	HERB000546;HERB000554;HERB002678;HERB004387	Psoralea corylifolia;/;Erythrina latissima;Fructus Psoraleae Corylifoliae	2.74			321.114	463.7	0.9	NEG	[M-H]-	level2	5.25646e+06
Luteolinidin	269;119.1;207.2	C15H10O5	1154-78-5	GDNIGMNXEKGFIP-UHFFFAOYSA-O	C08652	HMDB0029249	441701				HERB000242	Rhizoma Imperatae	2.74			269.046	415.4	0.8	NEG	[M-H]-	level2	6.75523e+07
Catechin(+)	289.1;247.1;246.1	C15H14O6	154-23-4	PFTAWBLQPZVEMU-DZGCQCFKSA-N	C06562	HMDB0002780	9064	Shikimates and Phenylpropanoids	Flavonoids	Flavan-3-ols	HERB000237;HERB000497;HERB000594;HERB000806;HERB001034;HERB001165;HERB001409;HERB001583;HERB001924;HERB001981;HERB002062;HERB002191;HERB002563;HERB002591;HERB002937;HERB002941;HERB003348;HERB003549;HERB003573;HERB003715;HERB003924;HERB004021;HERB004107;HERB004849;HERB004948;HERB005335;HERB006891;HERB003731;HERB000161;HERB000186;HERB000189;HERB000612;HERB000632;HERB000822;HERB001069;HERB001125;HER…	Radix Ampelopsis;semen arecae;Fructus tsaoko;Semen Phaseoli;/;/;Cortex Eucommiae;Catechu;Ramulus Uncariae cum Uncis;/;Ramulus Cinmomi;Folium Nelumbinis;Radix Scutellariae;Rhizoma Dioscoreae bulbiferae;Herba Glechomae Longitubae;Rhizoma Fagopyri Cymosi;Semen Litchi;herba pyrolae chinensis;/;Fructus Hordei Germitus;/;Fructus Chaenomelis;/;fructus hippophae;/;Semen Aesculi;Spi gleditsiae;Oleum Rhodo…	2.74			289.072	409.6	0.8	NEG	[M-H]-	level2	2.82311e+07
Auriculatin	287.1;119.1;147	C25H24O6		IEKQCBVQJGWJRO-UHFFFAOYSA-N				Shikimates and Phenylpropanoids	Isoflavonoids	Isoflavones	HERB001595	Millettia auriculata	2.74			419.15	403.7	0.8	NEG	[M-H]-	level2	3.75048e+07
ALPINETIN_METHYL_ETHER	283.1;162;161	C17H16O4		IAFBOKYTDSDNHV-UHFFFAOYSA-N		HMDB0341129	378567	Shikimates and Phenylpropanoids	Flavonoids	Flavanones	HERB004407	Fructus Syzygii	2.74			283.098	395.4	0.7	NEG	[M-H]-	level2	5.50574e+08
Aurantio-obtusin	165;223.1;195.1	C17H14O7		RNXZPKOEJUFJON-UHFFFAOYSA-N	C17670	HMDB0248725		Polyketides	Polycyclic aromatic polyketides	Anthraquinones and anthrones	HERB002428;HERB003070	Exocarpium Citri grandis;Semen Cassiae	2.74			329.067	388.7	0.3	NEG	[M-H]-	level2	1.27499e+07
(2R,3R)-3,7-dihydroxy-6-methoxy-2-phenyl-2,3-dihydrochromen-4-one	165.1;191;93	C16H14O5		GUMFPOIJOXLCLA-JKSUJKDBSA-N				Shikimates and Phenylpropanoids	Flavonoids	Dihydroflavonols	HERB001705	Apis mellifera ligustica	2.74			285.077	355.2	0.5	NEG	[M-H]-	level2	2.00093e+07
4,4'-Dimethoxy-2'-hydroxychalcone	283.1;147;135	C17H16O4		OAAPAFSEMHJNTF-BJMVGYQFSA-N				Shikimates and Phenylpropanoids	Flavonoids	Chalcones	HERB003263		2.74			283.098	348.6	0.7	NEG	[M-H]-	level2	7.71312e+07
Baohuoside I	305.1;365.1;139	C27H30O10		NGMYNFJANBHLKA-LVKFHIPRSA-N				Shikimates and Phenylpropanoids	Flavonoids	Flavonols	HERB007023;HERB006633;HERB000762;HERB000856;HERB002824;HERB004708;HERB005749	Rhizoma Anemarrhee;/;Epimedium koreanum;Epimedium davidii;Epimedium sagittatum;Epimedium pubescens;Epimedium wushanense	2.74			513.177	308.3	0.3	NEG	[M-H]-	level2	1.04099e+07
2',4'-Dihydroxy-4-methoxychalcone	269.1;147;121	C16H14O4		ADRQFDIWPRFKSP-RUDMXATFSA-N				Shikimates and Phenylpropanoids	Flavonoids	Chalcones	HERB002092	Adenanthera pavonina	2.74			269.082	297.3	0.8	NEG	[M-H]-	level2	4.17724e+08
Epicatechin	137;257;135	C15H14O6	490-46-0	PFTAWBLQPZVEMU-UKRRQHHQSA-N	C09727	HMDB0001871	72276	Shikimates and Phenylpropanoids	Flavonoids	Flavan-3-ols	HERB000237;HERB000497;HERB000594;HERB000806;HERB001034;HERB001165;HERB001409;HERB001583;HERB001924;HERB001981;HERB002062;HERB002191;HERB002563;HERB002591;HERB002937;HERB002941;HERB003348;HERB003549;HERB003573;HERB003715;HERB003924;HERB004021;HERB004107;HERB004849;HERB004948;HERB005335;HERB006891;HERB003731;HERB000161;HERB000186;HERB000189;HERB000612;HERB000632;HERB000822;HERB001069;HERB001125;HER…	Radix Ampelopsis;semen arecae;Fructus tsaoko;Semen Phaseoli;/;/;Cortex Eucommiae;Catechu;Ramulus Uncariae cum Uncis;/;Ramulus Cinmomi;Folium Nelumbinis;Radix Scutellariae;Rhizoma Dioscoreae bulbiferae;Herba Glechomae Longitubae;Rhizoma Fagopyri Cymosi;Semen Litchi;herba pyrolae chinensis;/;Fructus Hordei Germitus;/;Fructus Chaenomelis;/;fructus hippophae;/;Semen Aesculi;Spi gleditsiae;Oleum Rhodo…	2.74			289.072	295.1	0.1	NEG	[M-H]-	level2	1.25687e+07
Tetradecanedioic acid	257.2;239.2;195.2	C14H26O4	821-38-5	HQHCYKULIHKCEB-UHFFFAOYSA-N		HMDB0000872	13185	Fatty acids	Fatty Acids and Conjugates	Dicarboxylic acids			2.73			257.176	436.7	0.9	NEG	[M-H]-	level2	7.91863e+07
Embelin	221.2;236.1;220.1	C17H26O4	550-24-3	IRSFLDGTOHBADP-UHFFFAOYSA-N	C10342	HMDB0251767	3218	Polyketides	Aromatic polyketides	Benzoquinones	HERB000036;HERB000068;HERB000125;HERB000812;HERB000991;HERB001002;HERB002700;HERB003242;HERB003618;HERB003655;HERB003711;HERB004469;HERB004694;HERB004765;HERB005515;HERB005659;HERB005994;HERB006154;HERB006694;HERB007119;HERB007184	Ardisiae japonicae;Ardisia humilis;Embelia barbeyana;Myrsine semiserrata;Rapanea neurophylla;Embelia robusta;/;Aegiceras corniculatum;Semen Phaseoli Radiati;Embelia oblongifolia;Claviceps purpurea;Semen Pharbitidis;Cortex Cinmomi;Rapanea umbellata;Myrsine africana;Radix Clematidis;Embelia ribes;Myrsine capitellata;Ardisia colorata;Ardisia crenata;Ardisia japonica	2.73			293.176	428.4	1.1	NEG	[M-H]-	level2	3.81417e+07
3-Methoxybenzoic-acid	136;151;108	C8H8O3	586-38-9	XHQZJYCNDZAGLW-UHFFFAOYSA-N		HMDB0032606	11461	Shikimates and Phenylpropanoids	Phenolic acids (C6-C1)	Simple phenolic acids			2.73			151.04	373.3	0.5	NEG	[M-H]-	level2	2.78986e+07
Malaccol	202.1;369.1;201.1	C20H16O7		WEMVDFMZCALBHH-UHFFFAOYSA-N				Shikimates and Phenylpropanoids	Isoflavonoids	Rotenoids	HERB003673	Derris malaccensis	2.73			369.097	441.6	0.8	POS	[M+H]+	level2	2.55237e+06
Erosone	135;353.1;323.1	C20H16O6		QDVCTVPRLKNDMC-UHFFFAOYSA-N				Shikimates and Phenylpropanoids	Isoflavonoids	Rotenoids	HERB001250	Pachyrhizus erosus	2.73			353.102	439.8	0.9	POS	[M+H]+	level2	1.93806e+07
Sophoracoumestan_A	305.1;277.1;335.1	C20H14O5		JOMJKDWBAPDZIF-UHFFFAOYSA-N				Shikimates and Phenylpropanoids	Isoflavonoids	Coumestan	HERB000546;HERB004387	Psoralea corylifolia;Fructus Psoraleae Corylifoliae	2.73			335.092	419.2	0.8	POS	[M+H]+	level2	1.11033e+07
4-Hydroxy-3-methoxy-2,10-bisaboladien-9-one	267.2;249.2;267.1	C16H26O3		OJBJKMUUDWTVQL-UHFFFAOYSA-N		HMDB0033917	131751504	Terpenoids	Sesquiterpenoids	Bisabolane sesquiterpenoids			2.73			267.196	408.4	0.4	POS	[M+H]+	level2	7.92293e+07
alpha-licanic_acid	293.2;275.2;292.2	C18H28O3		DTRGDWOPRCXRET-WPOADVJFSA-N				Fatty acids	Octadecanoids	Other Octadecanoids	HERB004916;HERB006525	Peucedanum oreoselinum;Chrysobalanus icaco	2.73			293.211	403.4	0.6	POS	[M+H]+	level2	2.18909e+07
Juvabione	267.2;249.2;71	C16H26O3		IIWNDLDEVPJIBT-OLZOCXBDSA-N				Terpenoids	Sesquiterpenoids	Bisabolane sesquiterpenoids	HERB003068;HERB006066	Rostellularia procumbens [Syn. Justicia procumbens];Abies balsamea	2.73			267.196	393.6	0.3	POS	[M+H]+	level2	4.66886e+06
Ohioensin-A	373.1;121;253.1	C23H16O5		DBGJQYIYUBGFLT-GQIHDASDSA-N				Shikimates and Phenylpropanoids			HERB000129;HERB000134;HERB001533	Fructus Crotonis;/;Polytrichum ohioense	2.73			373.107	389.1	0.6	POS	[M+H]+	level2	1.23178e+07
Psorospermin	205;341.1;206.1	C19H16O6		BBNDPXOGORGETN-AUUYWEPGSA-N				Shikimates and Phenylpropanoids	Xanthones	Plant xanthones	HERB004405;HERB005344	Psorospermum febrifugum;Cladonia stellaris [Syn. Cladonia alpestris]	2.73			341.102	385	0.5	POS	[M+H]+	level2	2.90654e+07
Moracin_L	325.1;203;324.1	C19H16O5	73338-91-7	FQHZBTIVEUAARU-UHFFFAOYSA-N		HMDB0041297	19005	Shikimates and Phenylpropanoids	Isoflavonoids	2-arylbenzofurans			2.73			325.107	381	0.9	POS	[M+H]+	level2	5.47837e+06
4'-Hydroxy-2'-methoxychalcone	255.1;255.1;254.2	C16H14O3		VLEOOBKBMSIDKF-JXMROGBWSA-N				Shikimates and Phenylpropanoids	Flavonoids	Chalcones	HERB002869	Dalbergia cochinchinensis	2.73			255.102	366.1	0.6	POS	[M+H]+	level2	2.12681e+07
Agarotetrol	121;301.1;147	C17H18O6		CWMIROLCTHMEEO-JJXSEGSLSA-N				Polyketides			HERB000473;HERB000570;HERB000777;HERB005507;HERB005767;HERB000253	Adiantum caudatum;/;Lignum Aquilariae Resitum;Adiantum pedatum;Radix Linderae;Aquilaria sinensis	2.73			319.118	304.9	0.9	POS	[M+H]+	level2	8.6069e+06
Celereoin	121;169;127	C14H14O5	74560-02-4	WCBFKVBQHXJRCX-UHFFFAOYSA-N		HMDB0039027	5315768	Shikimates and Phenylpropanoids	Coumarins	Simple coumarins	HERB002135;HERB007221	Apium graveolens;radix asteris	2.73			263.091	302.8	0.2	POS	[M+H]+	level2	4.356e+08
Rugosinone	308.1;354.1;268.1	C19H15NO6		MMPVUYPJIFYAEK-UHFFFAOYSA-N				Alkaloids	Tyrosine alkaloids	Isoquinoline alkaloids	HERB007092	Isodon rugosus [Syn. Rabdosia rugosa]	2.73			354.097	296.1	0.6	POS	[M+H]+	level2	6.95832e+06
2-Phenylethyl 6-O-(6-deoxy-alpha-L-mannopyranosyl)-beta-D-glucopyranoside	85;129.1;71	C20H30O10		OKUGUNDXBGUFPA-OCGSKHJZSA-N		HMDB0303058		Shikimates and Phenylpropanoids	Phenylethanoids (C6-C2)	Phenylethanoids	HERB001960;HERB005074	Atractylodes japonica;Punica granatum	2.73			448.218	278.2	0.6	POS	[M+NH4]+	level2	9.76991e+07
Piperolactam_C	310.1;85;295.1	C18H15NO4	116064-76-7	GYYIMUXZCUHECT-UHFFFAOYSA-N		HMDB0038584	10881419	Alkaloids	Tyrosine alkaloids	Aporphine alkaloids	HERB005365;HERB007132	Piper taiwanense;Piper boehmeriaefolium	2.73			310.108	271.4	1.1	POS	[M+H]+	level2	4.12139e+06
Fenuron	147.1;165.1;123.1	C9H12N2O		XXOYNJXVWVNOOJ-UHFFFAOYSA-N				Alkaloids	Pseudoalkaloids				2.73			165.102	253.6	0.6	POS	[M+H]+	level2	2.89551e+06
2-Ethoxybutane	102.1;103;85	C6H14O	2679-87-0	VSCUCHUDCLERMY-UHFFFAOYSA-N		HMDB0031326	17586	Fatty acids	Fatty acyls	Fatty alcohols	HERB007215;HERB002700	Pterocarpus indicus;/	2.73			103.112	220.6	0.7	POS	[M+H]+	level2	5.09765e+07
Mukonine	256.1;255.1;102.1	C15H13NO3	23523-94-6	GIKICDROPGNERQ-UHFFFAOYSA-N		HMDB0030320	5319913	Alkaloids	Tryptophan alkaloids	Carbazole alkaloids	HERB004897	Clausena excavata	2.73			256.097	219.3	0.3	POS	[M+H]+	level2	1.66867e+07
7,4'-DIMETHOXYISOFLAVONE	283.1;89.1;282.3	C17H14O4		LPNBCGIVZXHHHO-UHFFFAOYSA-N				Shikimates and Phenylpropanoids	Isoflavonoids	Isoflavones	HERB000915;HERB002515;HERB002714;HERB001779;HERB001876	Glycyrrhiza pallidiflora;Artemisia annua;Caulis Millettiae;Radix Glycyrrhizae;flos puerariae lobatae	2.73			283.097	628.5	1.4	POS	[M+H]+	level2	626222
Isotalatizidine	408.3;140;122	C23H37NO5		RBSZCNOWHDHRFZ-CFIIAAHPSA-N				Alkaloids	Pseudoalkaloids	Terpenoid alkaloids	HERB001333;HERB001776;HERB003513;HERB004672;HERB005340;HERB005759;HERB007204	Cordyceps;Radix Aconiti Lateralis;Delphinium denudatum;Aconitum japonicum;Aconitum talassicum;Aconitum carmichaeli;Taxus cuspidata	2.73			408.275	498.6	1	POS	[M+H]+	level2	1.33037e+06
Diosgenin	271.2;253.2;272.2	C27H42O3		WQLVFSAGQJTQCK-VKROHFNGSA-N				Terpenoids	Steroids	Spirostane steroids	HERB000143;HERB000246;HERB000439;HERB000625;HERB001247;HERB001679;HERB002376;HERB002591;HERB002679;HERB003953;HERB004467;HERB004869;HERB005036;HERB005434;HERB005998;HERB006101;HERB006310;HERB006754;HERB000272;HERB000638;HERB000641;HERB000719;HERB000770;HERB000818;HERB000842;HERB000869;HERB000877;HERB000979;HERB001481;HERB001627;HERB001774;HERB001948;HERB002055;HERB002534;HERB002573;HERB002706;HER…	/;/;Dioscorea hypoglauca [Syn. Dioscorea collettii var. hypoglauca];Dioscorea collettii;Fructus Kochiae;/;/;Rhizoma Dioscoreae bulbiferae;Fructus Tribuli;/;Solanum dulcamara;Dioscorea tokoro;Folium Mahoe;Radix Asparagi;Dioscorea gracillima;Dioscorea parviflora;Fructus Bruceae;Rhizoma Polygoti Odorati;Dioscorea hispida;Radix Bupleuri;Dioscorea nipponica ssp. rosthornii;Paris polyphylla var. pseudo…	2.73			415.321	477.3	0.6	POS	[M+H]+	level2	1.57087e+07
Candidone	353.2;223.2;311.2	C22H24O4		JYESOAFLKFHYHP-SFHVURJKSA-N				Shikimates and Phenylpropanoids	Flavonoids	Flavanones	HERB005177	Pongamia pinnata	2.73			353.175	435.8	0.9	POS	[M+H]+	level2	2.77861e+06
Acetophenone	121.1;91.1;95	C8H8O	98-86-2	KWOLFJPFCHCOCG-UHFFFAOYSA-N	C07113	HMDB0033910	7410	Shikimates and Phenylpropanoids			HERB000090;HERB001309;HERB001714;HERB001726;HERB002168;HERB002345;HERB002993;HERB003658;HERB004042;HERB004734;HERB004783;HERB004973;HERB005287;HERB006258;HERB006280;HERB006575;HERB007040;HERB000415;HERB000638;HERB001210;HERB001622;HERB001876;HERB002062;HERB002563;HERB003431;HERB004029;HERB004068;HERB004191;HERB004694;HERB004834;HERB006045;HERB007208	Benzoinum;Flos Caryophylli;Elsholtzia bodinieri;Resina Liquidambaris;/;Hericium erinaceus;/;Herba Ephedrae;/;Nux Prinsepiae;Radix Notoginseng;Rhizoma Belamcandae;Styrax;Radix Cynchi Paniculati;Radix Scrophulariae;Urtica dioica;Populus balsamifera;/;Radix Bupleuri;Radix Angelicae sinensis;Radix Saposhnikoviae divaricatae;flos puerariae lobatae;Ramulus Cinmomi;Radix Scutellariae;/;Semen Oroxyli;Her…	2.73			121.065	395.6	1.2	POS	[M+H]+	level2	6.00758e+06
9-Hydroxycalabaxanthone	179.1;153.1;273.1	C24H24O6	35349-68-9	HQWHKELJHUFLGD-UHFFFAOYSA-N		HMDB0031920	5495929	Shikimates and Phenylpropanoids	Xanthones	Plant xanthones	HERB001220	Garcinia mangostana	2.73			409.165	379.8	0.6	POS	[M+H]+	level2	9.99145e+06
Prim-O-glucosylcimifugin	491.1;371.1;372.1	C22H28O11		XIUVHOSBSDYXRG-UVTAEQIVSA-N				Polyketides	Chromanes	Chromones	HERB000418;HERB000607;HERB001244;HERB001622;HERB006277;HERB006278;HERB001509;HERB001784;HERB004577;HERB005091;HERB005196	/;Folium Aconiti Kusnezoffii;Herba Hyperici Japonici;Radix Saposhnikoviae divaricatae;Natrii Sulfas;Natrii Sulfas Exsiccatus;Narcissus tazetta;Zephyranthes candida;Pancratium biflorum;Lycoris radiata [Syn. Amaryllis radiata];Narcissus tazetta var. chinensis	2.73			491.149	372	1.1	POS	[M+Na]+	level2	1.89721e+07
Schisandrin C	287.1;406.4;151	C22H24O6		HTBWBWWADZJXID-TXEJJXNPSA-N				Shikimates and Phenylpropanoids	Lignans	Dibenzocyclooctadienes lignans	HERB000674;HERB002288;HERB002465;HERB004134;HERB005762;HERB000409	Kadsura peltigera [Syn. Kadsura longipedunculata ];Schisandra rubriflora;Schisandra sphenanthera;Kadsura interior;Schisandra chinensis;/	2.73			407.15	348.6	1	POS	[M+Na]+	level2	6.34588e+06
Oxypeucedanin hydrate	287.1;305.1;133.1	C16H16O6		PEWFWDOPJISUOK-CYBMUJFWSA-N				Shikimates and Phenylpropanoids	Coumarins	Furocoumarins	HERB000267;HERB000305;HERB001680;HERB003987;HERB004479;HERB004725;HERB005144;HERB006766;HERB006948	Radix Paeoniae Alba;Radix Angelicae Dahuricae;Angelica furcijuga;Sphallerocarpus gracilis;Radix et Rhizoma Notopterygii;Heracleum lanatum;Prangos pabularia;Angelica archangelica;Peucedanum palustre	2.73			305.102	323.6	0.3	POS	[M+H]+	level2	1.35828e+07
Isoeleutherin	273.1;229.1;230.1	C16H16O4		IAJIIJBMBCZPSW-YGPZHTELSA-N				Polyketides	Naphthalenes	Naphthoquinones	HERB001831;HERB006098	Elephantopus elatus;Eleutherine americana	2.73			273.112	313.6	0.2	POS	[M+H]+	level2	7.71695e+07
Visamminol	183.1;141.1;277.1	C15H16O5		LJSWMDKKEBOERP-LBPRGKRZSA-N				Polyketides	Chromanes	Chromones	HERB000789;HERB004239;HERB004630;HERB005022;HERB006233;HERB006939	Ammi visnaga;Radix Oryzae Glutinosae;Angelica japonica;Rhizoma Cimicifugae;Cimicifuga dahurica;Piper polysyphorum	2.73			277.107	278.2	0.1	POS	[M+H]+	level2	2.47536e+07
3,4,5-Trimethoxyphenol	153.1;185.1;154.1	C9H12O4		VTCDZPUMZAZMSB-UHFFFAOYSA-N							HERB000253;HERB007046;HERB001896;HERB003288;HERB004822;HERB006811	Aquilaria sinensis;Fructus Gardeniae;Caulis Mahoniae;radix tripterygii wilfordii;/;Flos Rosae chinensis	2.73			185.081	277.7	0	POS	[M+H]+	level2	2.88663e+07
3,5,6,7,8,3',4'-Heptamethoxyflavone	271.1;433.1;107	C22H24O9	1178-24-1	SSXJHQZOHUYEGD-UHFFFAOYSA-N		HMDB0037689	150893	Shikimates and Phenylpropanoids	Flavonoids	Flavonols	HERB000775	Pericarpium Citri Reticulatae	2.73			433.149	277.7	1.2	POS	[M+H]+	level2	1.50596e+07
FORMONONETIN	286.1;122.1;229	C16H12O4	485-72-3	HKQYGTCOTHHOMP-UHFFFAOYSA-N	C00858	HMDB0005808	5280378	Shikimates and Phenylpropanoids	Isoflavonoids	Isoflavones	HERB000099;HERB000161;HERB000162;HERB000186;HERB000253;HERB000309;HERB000535;HERB000915;HERB000930;HERB001269;HERB001355;HERB001518;HERB001705;HERB001779;HERB001780;HERB001781;HERB001782;HERB001874;HERB001876;HERB001901;HERB001985;HERB002000;HERB002040;HERB002119;HERB002258;HERB002309;HERB002376;HERB002472;HERB002560;HERB002614;HERB002714;HERB002846;HERB002913;HERB002976;HERB003164;HERB003205;HER…	Baptisia australis;Semen Lablab Album;Radix Stemoe;Semen Ginkgo;Aquilaria sinensis;Rhizoma Atractylodis macrocephalae;Euphorbia portlandica;Glycyrrhiza pallidiflora;Ononis spinosa;Trifolium subterraneum;Exocarpium Benincasae;Virola multinervia;Apis mellifera ligustica;Radix Glycyrrhizae;/;Radix Glycyrrhizae uralensis;/;Radix Puerariae;flos puerariae lobatae;/;Rhizoma Dryopteris crassirhizomae;Gly…	2.73			286.108	248.7	0.4	POS	[M+NH4]+	level2	1.27364e+07
3,4-Dihydroxybenzaldehyde	139;111;117	C7H6O3	139-85-5	IBGBGRVKPALMCQ-UHFFFAOYSA-N	C16700	HMDB0059965	8768	Shikimates and Phenylpropanoids	Phenolic acids (C6-C1)	Shikimic acids and derivatives	HERB006473;HERB000330;HERB000571;HERB001193;HERB001876;HERB002062;HERB003288;HERB003348;HERB003359;HERB004832;HERB004950;HERB005059;HERB005228;HERB005455;HERB006122;HERB006733;HERB006901;HERB007208;HERB000050;HERB000162;HERB000457;HERB000870;HERB001808;HERB002268;HERB002521;HERB002720;HERB002751;HERB003261;HERB003335;HERB003758;HERB003820;HERB004081;HERB004093;HERB004148;HERB004401;HERB004468;HER…	Pyrus calleryana;Rhizoma Pinelliae;Periostracum Cicadae;Radix Salviae liguliobae;flos puerariae lobatae;Ramulus Cinmomi;radix tripterygii wilfordii;Semen Litchi;/;Fructus Mori;Fructus Corni;/;Folium Llicis Chinensis;Rhizoma Arisaematis;Herba Cirsii;Stigma Maydis;Herba Lycopi;/;Blumea balsamifera;Radix Stemoe;Menispermum dauricum;Caulis Clematidis Armandii;Salvia przewalskii;Salvia prionitis;Salvi…	2.73			139.039	241.2	0.2	POS	[M+H]+	level2	4.96688e+06
(2E,4E)-Hexa-2,4-dienoic acid	95;113.1;67.1	C6H8O2	110-44-1	WSWCOQWTEOXDQX-MQQKCMAXSA-N		HMDB0029581	643460	Fatty acids	Fatty Acids and Conjugates	Unsaturated fatty acids	HERB000497;HERB004569;HERB004832	semen arecae;herba Dianthi;Fructus Mori	2.73			113.06	208.2	0.8	POS	[M+H]+	level2	1.80484e+08
Phytolaccinic acid	269.2;270.2;515.3	C31H48O6		YAGYBNOEVSEGSL-VLULKXCQSA-N							HERB003872;HERB004957	Phytolacca americana [Syn. Phytolacca decandra ];Radix Phytolaccae	2.73			515.338	505	1	NEG	[M-H]-	level2	1.64751e+07
Chromomoric acid B	291.2;185.1;247.2	C18H28O3		PMTMAFAPLCGXGK-TTXFDSJOSA-N				Fatty acids	Octadecanoids	12-oxophytodienoic acid metabolites	HERB002131	Herba Ecliptae Prostratae	2.73			291.197	466	1.3	NEG	[M-H]-	level2	1.37138e+07
cis-2-Decenoic acid	169.1;125.1	C10H18O2		WXBXVVIUZANZAU-HJWRWDBZSA-N		HMDB0242157	5356596	Fatty acids	Fatty Acids and Conjugates	Unsaturated fatty acids			2.73			169.124	451.7	1.1	NEG	[M-H]-	level2	4.46987e+06
(1R,4aR)-6-Hydroxy-1,4a-dimethyl-7-propan-2-yl-2,3,4,4b,5,6,10,10a-octahydrophenanthrene-1-carboxylic acid	317.2;299.2;300.2	C20H30O3		DYNISIGUMYFVJW-BKXYZSJASA-N				Terpenoids	Diterpenoids	Abietane diterpenoids	HERB000408;HERB003293;HERB006552	Fructus Schiandrae;Kadsura coccinea;Kadsura heteroclita [Syn. Uvaria heteroclita]	2.73			317.212	450.8	1	NEG	[M-H]-	level2	2.03043e+07
Lecanoric acid	195;167;316.1	C16H14O7		HEMSJKZDHNSSEW-UHFFFAOYSA-N				Polyketides	Aromatic polyketides	Depsides	HERB003379;HERB003878;HERB005043;HERB005056	Thelephora vialis;Parmelia tinctorum;Umbilicaria esculenta [Syn. Gyrophora esculenta];Parmelia saxatilis	2.73			317.067	315.5	0.5	NEG	[M-H]-	level2	2.89855e+08
Succinic_anhydride	99;55;98	C4H4O3	108-30-5	RINCXYDBBGOEEQ-UHFFFAOYSA-N	C19524	HMDB0032523	7922				HERB004853	Fructus Amomi	2.73			99.0089	272.4	1.4	NEG	[M-H]-	level2	7.74881e+06
CROTONIC ACID	85;57;84	C4H6O2	3724-65-0	LDHQCZJRKDOVOX-NSCUHMNNSA-N	C01771	HMDB0010720	637090	Fatty acids	Fatty Acids and Conjugates	Unsaturated fatty acids	HERB000129;HERB003232;HERB004021;HERB000139;HERB002037;HERB002927;HERB003896	Fructus Crotonis;fructus Capsici;Fructus Chaenomelis;/;Crotalaria incana;Crotalaria laburnifolia;Crotalaria anagyroides	2.73			85.0296	668.4	1.4	NEG	[M-H]-	level2	1.91003e+07
Dehydroabietic_acid	299.2;298.2;281.2	C20H28O2		NFWKVWVWBFBAOV-IPNZSQQUSA-N				Terpenoids	Diterpenoids	Abietane diterpenoids	HERB002736;HERB000253;HERB000377;HERB001705;HERB002632;HERB002640;HERB003288;HERB003831;HERB004047;HERB005287;HERB005985;HERB006290;HERB006739	Illicium jiadifengpi;Aquilaria sinensis;Cedrus atlantica;Apis mellifera ligustica;Tephrosia purpurea;Semen Canbis;radix tripterygii wilfordii;Derris elliptica;/;Styrax;Rabdosia nervosa;Sanguis Draconis;Derris trifoliata	2.73			299.202	513.6	1.4	NEG	[M-H]-	level2	2.35561e+07
Phytolaccagenin	261.1;269.2;121.1	C31H48O7		CYJWWQALTIKOAG-FLORRLIPSA-N				Terpenoids	Triterpenoids	Oleanane triterpenoids	HERB003872;HERB004957	Phytolacca americana [Syn. Phytolacca decandra ];Radix Phytolaccae	2.73			531.333	501.4	1.2	NEG	[M-H]-	level2	2.09601e+07
9-hydroxy-7-(2-hydroxypropan-2-yl)-1,4a-dimethyl-2,3,4,9,10,10a-hexahydrophenanthrene-1-carboxylic acid	331.2;287.2;313.2	C20H28O4		ALGYTGOYQATWBA-UHFFFAOYSA-N				Terpenoids	Diterpenoids	Podocarpane diterpenoids	HERB000377	Cedrus atlantica	2.73			331.192	471.3	1.4	NEG	[M-H]-	level2	3.7722e+06
Atractylenolide III	247.1;203.1;247.1	C15H20O3		FBMORZZOJSDNRQ-UHFFFAOYSA-N		HMDB0248708	196319	Terpenoids	Sesquiterpenoids	Eudesmane sesquiterpenoids	HERB000247;HERB000309;HERB000584;HERB000853;HERB000881;HERB001211;HERB004551;HERB006653;HERB007079;HERB000259;HERB000293;HERB001044;HERB005228;HERB006331;HERB006652	Herha Ajugae Ciliatae;Rhizoma Atractylodis macrocephalae;Rhizoma Atractylodis;Codonopsis tangshen;Radix Aconiti;Radix Codonopsis pilosulae;Codonopsis subglobosa;pericarpium papaveris;Herba Sarcatidrae;/;/;Papaver bracteatum;Folium Llicis Chinensis;Papaver somniferum;Papaver somniferum	2.73			247.134	450.4	0.9	NEG	[M-H]-	level2	3.56803e+06
12-Oxo-phytodienoic acid	291.2;291.2;247.2	C18H28O3	85551-10-6	PMTMAFAPLCGXGK-JMTMCXQRSA-N	C01226	HMDB0301804	5280411	Fatty acids	Octadecanoids	12-oxophytodienoic acid metabolites	HERB002131	Herba Ecliptae Prostratae	2.73			291.197	447.9	1.2	NEG	[M-H]-	level2	4.12478e+06
Shikonin	218;216.1;173.1	C16H16O5		NEZONWMXZKDMKF-SNVBAGLBSA-N				Polyketides	Naphthalenes	Naphthoquinones	HERB001835;HERB007160;HERB000190;HERB001297;HERB002787;HERB003830;HERB005165;HERB005569;HERB006230;HERB003087;HERB004304	Arnebia nobilis;Radix Arnebiae seu Lithospermi;Lithospermum officinale;Onosma paniculatum;Arnebia guttata;Isodon japonica [Syn. Rabdosia japonica ];Fructus Polygoni Orientalis;/;Arnebia euchroma;Artemisia caruthii;Alkanna tinctoria	2.73			287.093	437.9	1.1	NEG	[M-H]-	level2	5.4943e+07
cis-resveratrol	183.1;107.1;227.1	C14H12O3		LUKBXSAWLPMMSZ-UHFFFAOYSA-N		HMDB0246741	5056	Shikimates and Phenylpropanoids	Stilbenoids	Monomeric stilbenes	HERB000143;HERB000237;HERB002405;HERB004719;HERB004832;HERB004973;HERB007114;HERB000232;HERB000792;HERB000806;HERB000873;HERB001021;HERB001474;HERB001627;HERB001806;HERB001901;HERB001920;HERB002185;HERB002407;HERB002448;HERB003586;HERB003754;HERB003799;HERB003826;HERB004040;HERB004128;HERB004423;HERB004453;HERB004468;HERB004528;HERB004609;HERB004742;HERB004822;HERB004837;HERB004979;HERB005466;HER…	/;Radix Ampelopsis;Rhizoma Polygoni cuspidati;Resi oliani;Fructus Mori;Rhizoma Belamcandae;Radix Boehmeriae;Veratrum album;Cassia dentata;Semen Phaseoli;Radix Cudraniae;Artocarpus dadah;Trifolium dubium;Smilax menispermoidea;Radix Kansui;/;Broussonetia papyrifera;Polygonum multiflorum;Polygonum cuspidatum;Testa Arachidis Hypogaeae;Arachis hypogaea;Caragana tibetica;Pleuropterus ciliinervis;Veratr…	2.73			227.072	435.3	1.1	NEG	[M-H]-	level2	3.83823e+06
angoletin	299.1;299.1;178	C18H20O4		HBRYKWADRULLHU-UHFFFAOYSA-N				Shikimates and Phenylpropanoids	Flavonoids	Chalcones	HERB004407	Fructus Syzygii	2.73			299.129	419	0.2	NEG	[M-H]-	level2	3.13384e+07
2'-Hydroxy-2,3,4',6'-tetramethoxychalcone	343.1;180;222	C19H20O6		LYUYMCWIWGASRX-CMDGGOBGSA-N				Shikimates and Phenylpropanoids	Flavonoids	Chalcones	HERB002687	Caesalpinia pulcherrima	2.73			343.119	413.5	0.6	NEG	[M-H]-	level2	2.89356e+07
Wogonin	283.1;162;268	C16H12O5		XLTFNNCXVBYBSX-UHFFFAOYSA-N				Shikimates and Phenylpropanoids	Flavonoids	Flavones	HERB000192;HERB000286;HERB000338;HERB000584;HERB000777;HERB000863;HERB000884;HERB001285;HERB001622;HERB001804;HERB001969;HERB002052;HERB002257;HERB002543;HERB002563;HERB003316;HERB003361;HERB003467;HERB003586;HERB004029;HERB004218;HERB004923;HERB005162;HERB005458;HERB006585;HERB006920	Bulbus Lilii ;/;Herba Scutellariae barbatae;Rhizoma Atractylodis;Lignum Aquilariae Resitum;Scutellaria hypericifolia;Herba andrographitis;Scutellaria amoena;Radix Saposhnikoviae divaricatae;Scutellaria rehderiana;/;Ramulus Euonymi;Bupleurum scorzonerifolium;/;Radix Scutellariae;Scutellaria likiangensis;Fructus Forsythiae;Scutellaria epilobifolia;Arachis hypogaea;Semen Oroxyli;Radix Achyranthis bi…	2.73			283.062	411.6	1.3	NEG	[M-H]-	level2	2.65488e+07
Anthraflavic_acid	415.1;248;369.1	C21H22O6		UQFQODVSORPELA-UHFFFAOYSA-N				Shikimates and Phenylpropanoids	Isoflavonoids	Isoflavanones	HERB000527;HERB003883	Erythrina berteroana;Glycyrrhiza lepidota	2.73			415.14	407.8	0.8	NEG	[M+FA-H]-	level2	6.31235e+06
METHYL VANILLATE	166;181.1;167	C9H10O4	3943-74-6	BVWTXUYLKBHMOX-UHFFFAOYSA-N		HMDB0240266	19844	Shikimates and Phenylpropanoids	Phenolic acids (C6-C1)	Simple phenolic acids	HERB001975;HERB005362;HERB005375;HERB005826;HERB001198	Aristolochia manshuriensis;Hibiscus taiwanensis;Taraxacum formosanum;Stigma Croci;Vitex rotundifolia [Syn. Vitex trifollia var. simplicifolia ]	2.73			181.051	308	0.8	NEG	[M-H]-	level2	1.21758e+07
TIGLIC ACID	99;55;98	C5H8O2	80-59-1	UIERETOOQGIECD-ONEGZZNKSA-N	C08279	HMDB0001470	125468	Fatty acids	Fatty Acids and Conjugates	Branched fatty acids	HERB001165;HERB001394;HERB001700;HERB003192;HERB004453;HERB000129;HERB000139;HERB000305;HERB001217;HERB003232;HERB003369;HERB004093;HERB004191;HERB004469;HERB005890;HERB006766	/;Radix Angelicae Pubescentis;Petasites japonicus;flos farfarae;radix Peucedani;Fructus Crotonis;/;Radix Angelicae Dahuricae;/;fructus Capsici;Stamen Nelumbinis;/;Fructus Arctii lappae;Semen Pharbitidis;Allium schoenoprasum;Angelica archangelica	2.73			99.0452	279.6	0.9	NEG	[M-H]-	level2	5.15728e+06
6,7,3',4'-Tetrahydroxyflavanone	109;269;163	C15H12O6		ZIKILYZOICUSQT-UHFFFAOYSA-N				Shikimates and Phenylpropanoids	Flavonoids	Flavanones	HERB002714	Caulis Millettiae	2.73			287.057	272	0.8	NEG	[M-H]-	level2	9.17003e+06
4-HYDROXYCYCLOHEXANECARBOXYLIC ACID	99.1;143.1;71.1	C7H12O3	17419-81-7	HCFRWBBJISAZNK-UHFFFAOYSA-N		HMDB0001988	151138	Amino acids and Peptides			HERB001193;HERB001409;HERB001410	Radix Salviae liguliobae;Cortex Eucommiae;/	2.73			143.071	262.4	1.2	NEG	[M-H]-	level2	5.63897e+06
Stigmasterol	413.4;109.1;97.1	C29H48O	83-48-7	HCXVJBMSMIARIN-PHZDYDNGSA-N	C05442	HMDB0000937	5280794	Terpenoids	Steroids	Cholestane steroids	HERB001165;HERB001211;HERB001556;HERB002300;HERB003653;HERB000066;HERB000144;HERB000161;HERB000162;HERB000178;HERB000182;HERB000186;HERB000192;HERB000208;HERB000221;HERB000237;HERB000242;HERB000244;HERB000253;HERB000281;HERB000305;HERB000323;HERB000330;HERB000338;HERB000403;HERB000409;HERB000429;HERB000439;HERB000450;HERB000472;HERB000512;HERB000546;HERB000577;HERB000580;HERB000638;HERB000706;HER…	/;Radix Codonopsis pilosulae;Herba Centipedae;Leontice robustum;Jatropha curcas;Folium Artemisiae Argyi;Euphorbia royleana;Semen Lablab Album;Radix Stemoe;Phaseolus vulgaris;Rhizoma Typhonii;Semen Ginkgo;Bulbus Lilii ;Herba Hedyotis Diffusae;Herba Patriniae;Radix Ampelopsis;Rhizoma Imperatae;Imperata cylindrica var. major;Aquilaria sinensis;Radix Pulsatillae;Radix Angelicae Dahuricae;Radix Isatid…	2.72			413.378	640.9	1	POS	[M+H]+	level2	1.76295e+06
2'-Hydroxyacetophenone	135;93;107.1	C8H8O2	118-93-4	JECYUBVRTQDVAT-UHFFFAOYSA-N			8375	Shikimates and Phenylpropanoids			HERB001483;HERB000800;HERB002062;HERB006258	Thalictrum ichangense;Radix Paeoniae Rubra;Ramulus Cinmomi;Radix Cynchi Paniculati	2.72			135.045	665	1.7	NEG	[M-H]-	level2	1.04848e+07
Pipericine	336.3;72.1;98.1	C22H41NO		QQCGKIZHTJLRNN-NBRVCOCJSA-N		HMDB0302880		Fatty acids	Fatty amides	N-acyl amines	HERB002371	Fructus Piperis	2.72			336.326	572.8	0.4	POS	[M+H]+	level2	1.05997e+07
(24R)-Ergost-4-ene-3,6-dione	413.3;301.2;97.1	C28H44O2	85081-02-3	HYALICAWDSDCPS-UHFFFAOYSA-N		HMDB0038657	73197873	Terpenoids	Steroids	Cholestane steroids			2.72			413.342	538	0.8	POS	[M+H]+	level2	1.26564e+06
8-Heptadecenal	71.1;99.1;253.3	C17H32O	56797-41-2	UZXKSNXOPFPOKK-MDZDMXLPSA-N		HMDB0041335	14543489	Fatty acids	Fatty acyls	Fatty aldehydes	HERB002860;HERB003127;HERB005487	Monostroma nitidum;Ulva pertusa;Enteromorpha clathrata	2.72			253.253	508.3	0.3	POS	[M+H]+	level2	1.9199e+07
10-Undecynoic acid	183.1;71;113.1	C11H18O2		OAOUTNMJEFWJPO-UHFFFAOYSA-N							HERB005165	Fructus Polygoni Orientalis	2.72			183.138	497.4	0.1	POS	[M+H]+	level2	8.77289e+06
9Z,11E,13E-Octadecatrienoic acid	95.1;81.1;279.2	C18H30O2		CUXYLFPMQMFGPL-WPOADVJFSA-N				Fatty acids	Fatty Acids and Conjugates	Unsaturated fatty acids	HERB001952;HERB005540;HERB006677;HERB004488	/;Aleurites cordata [Syn. Aleurites fordii];Olea europaea;Fagopyrum esculentum	2.72			279.232	480.4	0.1	POS	[M+H]+	level2	2.88655e+07
3,3',5-Trihydroxy-4',7-dimethoxyflavanone	123;315.1;297.1	C17H16O7	79995-67-8	SVPNMFZMHPLGRR-UHFFFAOYSA-N		HMDB0037504	11256019	Shikimates and Phenylpropanoids	Flavonoids	Dihydroflavonols	HERB000129;HERB000134;HERB003066;HERB005586	Fructus Crotonis;/;Iris potaninii;Blumea glomerata	2.72			333.097	298	0.3	POS	[M+H]+	level2	6.45039e+07
1,2,5,8-Tetrahydroxyanthracene-9,10-dione	243;215;244	C14H8O6		VBHKTXLEJZIDJF-UHFFFAOYSA-N		HMDB0257032		Polyketides	Polycyclic aromatic polyketides	Anthraquinones and anthrones			2.72			273.04	290.1	1.9	POS	[M+H]+	level2	4.29468e+06
Icajine	365.2;245.1;202.1	C22H24N2O3		RNZRHJNFQWMXHB-ZXXLSYNSSA-N				Alkaloids	Tryptophan alkaloids	Aspidosperma-Iboga hybrid type (Vinca alkaloids)	HERB000741;HERB003028;HERB003679;HERB004844;HERB007056	Strychnos wallichiana;/;Semen Strychni;semen holarrhenae;Strychnos icaja	2.72			365.186	253.3	0.3	POS	[M+H]+	level2	1.41378e+06
Strychnine_N_Oxide	351.2;351.1;231.1	C21H22N2O3		ADTDBAKUQAKBGZ-VXJIXCKJSA-N							HERB003028;HERB003314;HERB003624;HERB003679;HERB003835	/;Strychnos triplinervia;Strychnos ignatii;Semen Strychni;Strychnos nitida	2.72			351.17	237.7	1.9	POS	[M+H]+	level2	2.84075e+06
2-Methylpropanamine	74.1;46.1	C4H11N	78-81-9	KDSNLYIMUZNERS-UHFFFAOYSA-N	C02787	HMDB0034198	6558	Amino acids and Peptides			HERB004350;HERB004948	Folium Eriobotryae;/	2.72			74.0964	645.6	0.1	POS	[M+H]+	level2	6.10925e+06
Benzothiazole	136;52.1;127	C7H5NS	95-16-9	IOJUPLGTWVMSFF-UHFFFAOYSA-N		HMDB0032930	7222	Alkaloids	Anthranilic acid alkaloids	Phenazine alkaloids	HERB000960;HERB001395;HERB001787;HERB002276;HERB003436;HERB003437;HERB004479;HERB004694;HERB004864;HERB005062;HERB005659;HERB005742;HERB000182;HERB002846;HERB002876;HERB003582;HERB004616;HERB004950;HERB005017;HERB006784	Vinegar;/;Rhizoma Zingiberis;Flos Carthami;Polyalthia nemoralis;Radix Smilacis;Radix et Rhizoma Notopterygii;Cortex Cinmomi;Semen Astragali Complati;Fructus Quisqualis;Radix Clematidis;Fructus Mume;Rhizoma Typhonii;Lignum Dalbergiae odoriferae Rosewood;Radix Platycodi;Fructus Momordicae;Folium Ginseng;Fructus Corni;Rhizoma Zingiberis Recens;/	2.72			136.022	616.6	1.6	POS	[M+H]+	level2	1.92224e+06
1-Monolinoleoyl-rac-glycerol	263.2;245.2;95.1	C21H38O4		WECGLUPZRHILCT-HZJYTTRNSA-N		HMDB0242115	5283469	Fatty acids	Glycerolipids	Monoacylglycerols	HERB006568;HERB003245;HERB003268;HERB003371;HERB006752;HERB000124;HERB000242;HERB000267;HERB000305;HERB000822;HERB001787;HERB003870;HERB004957;HERB005390;HERB005593;HERB005773;HERB006190;HERB006444;HERB006908;HERB007228;HERB007256;HERB003653	semen coicis;Semen Raphani;Hyoscyamus niger;Hernandia sonora [Syn. Hernandia ovigera ];Fructus Akebiae;Crotalaria retusa;Rhizoma Imperatae;Radix Paeoniae Alba;Radix Angelicae Dahuricae;Fructus Leonuri;Rhizoma Zingiberis;/;Radix Phytolaccae;Radix Pseudostellariae;Crotalaria stipularia;Crotalaria quinquefolia;Crotalaria nana;Crotalaria sessiliflora;Rhizoma Alismatis;/;Crotalaria crispata;Jatropha c…	2.72			355.284	526.9	0.5	POS	[M+H]+	level2	2.74563e+06
Palmitoleic acid ethyl ester	283.1;265.2;282.3	C18H34O2		JELGPLUONQGOHF-KTKRTIGZSA-N				Fatty acids	Fatty esters	Wax monoesters	HERB005858;HERB000185;HERB003348;HERB003658	Thlaspi arvense;Phallus impudicus;Semen Litchi;Herba Ephedrae	2.72			283.263	523.2	0.2	POS	[M+H]+	level2	4.97145e+06
Picroside II	535.1;401.1;415.1	C23H28O13		AKNILCMFRRDTEY-NUGKWEEESA-N				Terpenoids	Monoterpenoids	Iridoids monoterpenoids	HERB000020	Veronica persica	2.72			535.139	392.3	1.8	POS	[M+Na]+	level2	8.40909e+06
Phenylethyl 2-Glucoside	301.1;302.1;85	C14H20O6		MLRIJUWUQTVDQE-RKQHYHRCSA-N				Shikimates and Phenylpropanoids	Phenylethanoids (C6-C2)	Phenylethanoids	HERB003941	Flos Buddlejae	2.72			302.16	278.2	0	POS	[M+NH4]+	level2	2.19782e+07
Nordihydroguaiaretic acid	191.1;307.1;325.1	C18H22O4		HCZKYJDFEPMADG-UHFFFAOYSA-N				Shikimates and Phenylpropanoids	Lignans	Dibenzylbutane lignans	HERB005762;HERB006707;HERB003232	Schisandra chinensis;Guajacum officinale;fructus Capsici	2.72			325.139	259.6	2	POS	[M+Na]+	level2	4.4746e+06
Oxoglaucine	352.1;351.1;337.1	C20H17NO5	5574-24-3	ZYKCETVKVRJFGD-UHFFFAOYSA-N		HMDB0029337	131750854	Alkaloids	Tyrosine alkaloids	Aporphine alkaloids	HERB002342;HERB000391;HERB001612;HERB001926;HERB002799;HERB006353;HERB007168	Cortex Magnoliae officilis;Liriodendron tulipifera;Annona squamosa;Gelsemium elegans;Glaucium oxylobum;Rhizoma Corydalis;Annona purpurea	2.72			352.118	244.5	1.9	POS	[M+H]+	level2	4.2535e+06
Camptothecin	321.1;349.1;322.1	C20H16N2O4		VSJKWCGYPAHWDS-FQEVSTJZSA-N				Alkaloids	Tryptophan alkaloids	Pyrroloquinoline alkaloids	HERB000307;HERB001801;HERB002242;HERB002384;HERB003458;HERB003635;HERB003806;HERB004367;HERB004974;HERB005877	Sesamum indicum [Syn. Sesamum orientale ];Radix seu Rhizoma rdostachyos;Semen Sesami Nigrum;Sesamum indicum;Ophiorrhiza liukiuensis;Nothapodytes pittosporoides;Paulownia tomentosa;Plantago depressa;Ophiorrhiza mungos;Camptotheca acuminata	2.72			349.118	240.7	1.8	POS	[M+H]+	level2	3.19996e+06
Bergenin	89.1;263.1;209	C14H16O9		YWJXCIXBAKGUKZ-HJJNZUOJSA-N				Shikimates and Phenylpropanoids	Coumarins	Isocoumarins	HERB006343;HERB000036;HERB000239;HERB001056;HERB001138;HERB001586;HERB001924;HERB002054;HERB002144;HERB002350;HERB002365;HERB002369;HERB002445;HERB003359;HERB003608;HERB003626;HERB004028;HERB004453;HERB005520;HERB006342;HERB006491;HERB006694;HERB007184;HERB004616	Bergeninum;Ardisiae japonicae;Ardisia crispa;Astilbe macroflora;/;Caesalpinia digyna;Ramulus Uncariae cum Uncis;Dysosma versipellis [Syn. Podophyllum versipelle ];Mimosa pudica;Bergenia crassifolia;Herba Saxifragae;/;Symplocos chinensis;/;Astilbe chinensis;Mallotus philippinensis;Rodgersia aesculifolia;radix Peucedani;/;Bergenia purpurascens;Mallotus japonicus;Ardisia colorata;Ardisia japonica;Fo…	2.72			329.087	228.5	0.4	POS	[M+H]+	level2	3.4822e+06
(2S,3R,4R,5R,6S)-2-[(2R,3R,4S,5R,6R)-2-[2-(3,4-dihydroxyphenyl)ethoxy]-3,5-dihydroxy-6-(hydroxymethyl)oxan-4-yl]oxy-6-methyloxane-3,4,5-triol	85;71;129.1	C20H30O12		DORPKYRPJIIARM-GYAWPQPFSA-N				Shikimates and Phenylpropanoids	Phenylethanoids (C6-C2)	Phenylethanoids	HERB000835;HERB001251;HERB003245;HERB003851;HERB004040;HERB004041;HERB004692;HERB005473;HERB006280	Folium Clerodentri trichotomi;/;Semen Raphani;Flos Mume;Folium Viticis Negundo;Oleum Viticis Negundo;Herba Cistanches;Lippia dulcis;Radix Scrophulariae	2.72			480.208	224.1	0.2	POS	[M+NH4]+	level2	1.96901e+07
Ephedrine	166.1;96;148.1	C10H15NO	299-42-3	KWGRBVOPPLSCSI-WPRPVWTQSA-N	C01575	HMDB0015451	9294	Alkaloids	Pseudoalkaloids	Phenylalanine-derived alkaloids	HERB000339;HERB001207;HERB001403;HERB002526;HERB002993;HERB003317;HERB003658;HERB003986;HERB004069;HERB004907;HERB005143;HERB005156;HERB005925;HERB005930;HERB006574;HERB006877;HERB007080;HERB000330;HERB003164;HERB003659;HERB000162;HERB002520;HERB007018;HERB000331;HERB002804	Ephedra lepidosperma;Ephedra monosperma;Conium maculatum;Sida cordifolia;/;Ephedra likiangensis;Herba Ephedrae;Ephedra przewalskii;Ephedra equisetina;Ephedra gerardiana;Ephedra procera;Ephedra distachya;Ephedra intermedia var. tibetica;Ephedra regeliana;Ephedra minuta var. dioeca;Ephedra saxatilis;Ephedra intermedia;Rhizoma Pinelliae;Radix Sophorae flavescentis;Radix Ephedrae;Radix Stemoe;Sida ac…	2.72			166.123	207.8	0.1	POS	[M+H]+	level2	6.19903e+06
Pinostilbene	241.1;225.1;226.1	C15H14O3		KUWZXOMQXYWKBS-NSCUHMNNSA-N				Shikimates and Phenylpropanoids	Stilbenoids	Monomeric stilbenes	HERB005837	Dendrobium moniliforme	2.72			241.087	367.3	0	NEG	[M-H]-	level2	3.45906e+09
Phloridzin	125;273.1;137	C21H24O10		IOUVKUPGCMBWBT-UHFFFAOYSA-N		HMDB0256451		Shikimates and Phenylpropanoids	Flavonoids	Chalcones	HERB000129;HERB000139;HERB003203;HERB004653;HERB001754;HERB005534	Fructus Crotonis;/;Kalmia latifolia;Pieris japonica;/;Balanophora involucrata	2.72			435.13	268	1.9	NEG	[M-H]-	level2	1.05251e+07
Kukoamine A	279.2;529.3;113	C28H42N4O6	75288-96-9	IOLDDENZPBFBHV-UHFFFAOYSA-N	C17615	HMDB0030392	5318865	Alkaloids	Ornithine alkaloids	Polyamines	HERB003138;HERB000877;HERB000949;HERB001249;HERB001912	/;Rhizoma Dioscoreae Nipponicae;Bulbus Allii Fistulosi;Cortex Lycii Radicis;Lycium chinense	2.72			529.302	565.7	2.1	NEG	[M-H]-	level2	821162
Demethoxycurcumin	337.1;268;240	C20H18O5	22608-11-3	HJTVQHVGMGKONQ-LUZURFALSA-N		HMDB0033801	5469424	Shikimates and Phenylpropanoids	Diarylheptanoids	Linear diarylheptanoids	HERB000415;HERB001580;HERB002189;HERB002840;HERB004336;HERB005335;HERB006718;HERB001579	/;Oleum Curcumae;Semen Juglandis;Rhizoma Curcumae longae;/;Semen Aesculi;Radix Curcumae;Rhizoma Curcumae	2.72			337.109	520.5	1.7	NEG	[M-H]-	level2	2.94405e+06
7-Oxoabieta-8,11,13-trien-18-oic acid	313.2;295.2;171.1	C20H26O3		MSWJSDLNPCSSNW-UHFFFAOYSA-N				Terpenoids	Diterpenoids	Podocarpane diterpenoids	HERB005387	Picea morrisonicola	2.72			313.182	466.8	1.9	NEG	[M-H]-	level2	5.05413e+06
2'-Hydroxy-2,4',6'-trimethoxychalcone	313.1;192;312.2	C18H18O5		KKTYCZKXENFEJP-CMDGGOBGSA-N				Shikimates and Phenylpropanoids	Flavonoids	Chalcones	HERB005490	Andrographis lineata	2.72			313.109	422.8	1.5	NEG	[M-H]-	level2	4.77669e+06
Flavone base + 3O, 2MeO	208;329.1;166	C17H14O7		ZSPZNFOLWQEVQJ-UHFFFAOYSA-N				Shikimates and Phenylpropanoids	Flavonoids	Flavonols	HERB000638;HERB005825	Radix Bupleuri;Cacumen Tamaricis	2.72			329.067	342.8	0.6	NEG	[M-H]-	level2	1.39887e+07
calceolarioside A	387.1;477.1;357.1	C23H26O11		UHIGZYLCYRQESL-VJWFJHQPSA-N				Shikimates and Phenylpropanoids	Phenylpropanoids (C6-C3)	Cinnamic acids and derivatives	HERB000725;HERB000767;HERB000770;HERB003439;HERB003636;HERB003941	Plantago lanceolata;Herba Plantaginis;Semen Plantaginis;Flos Campsis;Herba Verbae;Flos Buddlejae	2.72			477.139	326.1	1.6	NEG	[M-H]-	level2	2.18622e+07
1,7-bis(3,4-dihydroxyphenyl)heptan-3-one	175.1;329.1;160.1	C19H22O5		UHRUXUCWHIGENP-UHFFFAOYSA-N				Shikimates and Phenylpropanoids	Diarylheptanoids	Linear diarylheptanoids	HERB006683	Amomum muricarpum	2.72			329.14	307.2	1.7	NEG	[M-H]-	level2	9.51723e+06
methyl (2S,3R,4S)-3-ethenyl-4-[(Z)-3-[(2S,3R,4R)-3-ethenyl-5-methoxycarbonyl-2-[(2S,3R,4S,5S,6R)-3,4,5-trihydroxy-6-(hydroxymethyl)oxan-2-yl]oxy-3,4-dihydro-2H-pyran-4-yl]-4-oxobut-2-enyl]-2-[(2S,3R,4S,5S,6R)-3,4,5-trihydroxy-6-(hydroxymethyl)oxan-2-yl]oxy-3,4-dihydro-2H-pyran-5-carboxylate	757.3;287.1;139	C34H46O19		MWLKXILGJPSPKZ-LWSBBEHMSA-N				Terpenoids	Monoterpenoids	Secoiridoid monoterpenoids	HERB002309;HERB002962	/;Flos Lonicerae	2.72			757.257	283	0.1	NEG	[M-H]-	level2	3.21831e+07
Sinapic acid	123;164;223.1	C11H12O5		PCMORTLOPMLEFB-UHFFFAOYSA-N				Shikimates and Phenylpropanoids	Phenylpropanoids (C6-C3)	Cinnamic acids and derivatives	HERB000887;HERB001259;HERB001355;HERB001779;HERB001780;HERB001781;HERB001782;HERB001788;HERB001942;HERB002209;HERB002215;HERB002339;HERB002629;HERB002739;HERB002887;HERB003278;HERB003324;HERB003326;HERB003641;HERB003715;HERB004085;HERB004176;HERB004179;HERB004265;HERB004423;HERB005022;HERB005256;HERB006377;HERB006469;HERB006575;HERB006579;HERB005519	Radix chuanxiong；Rhizoma Chuanxiong;Cynanchum thesioides;Exocarpium Benincasae;Radix Glycyrrhizae;/;Radix Glycyrrhizae uralensis;/;Brassica oleracea var. capitata;Rhizoma Dryriae;Semen Glycine Max;Juglans nigra;Magnolia officinalis;Foeniculum vulgare;Lepidium sativum;Semen Sipis;Capparis spinosa;Citrus limonia;Citrus limonia;Herba Portulacae;Fructus Hordei Germitus;Erica australis;Citrus limon;Ci…	2.72			223.061	269.9	1.4	NEG	[M-H]-	level2	7.56743e+06
alpha,beta-Dihydroresveratrol	275.1;135;147	C14H14O3		HITJFUSPLYBJPE-UHFFFAOYSA-N	C10255	HMDB0240498	185914	Shikimates and Phenylpropanoids	Stilbenoids	Monomeric stilbenes	HERB000128;HERB000213;HERB002542;HERB002591;HERB003061;HERB003730;HERB004609;HERB005564;HERB005978;HERB006650	Prunus amygdalus;Rhododendron mucronatum;Pistacia chinensis;Rhizoma Dioscoreae bulbiferae;Herba Selaginellae;Folium Rhododendri Daurici;Radix Ginseng;Rhizoma Smilacis Glabrae;Agrimonia pilosa var. japonica;Rhododendron mucronulatum	2.72			275.093	268.9	1.8	NEG	[M+FA-H]-	level2	5.13957e+06
Androsin	165.1;327.1;166.1	C15H20O8		QUOZWMJFTQUXON-UXXRCYHCSA-N							HERB000879;HERB001616;HERB002369;HERB004973;HERB005918	/;Lycopersicon esculentum;/;Rhizoma Belamcandae;Picrorhiza scrophulariiflora	2.72			327.109	265.5	1.6	NEG	[M-H]-	level2	1.31963e+07
Loganate	195.1;375.1;165.1	C16H24O10		JNNGEAWILNVFFD-CDJYTOATSA-N				Terpenoids	Monoterpenoids	Iridoids monoterpenoids	HERB000663;HERB000888;HERB000970;HERB002729;HERB002962;HERB003458;HERB003478;HERB003679;HERB004507;HERB004605;HERB004668;HERB005383;HERB002640;HERB003288;HERB002309;HERB002904;HERB001652;HERB001783;HERB003851;HERB004692;HERB005118	Catharanthus roseus;Dipsacus asperoides;Gentiana crassicaulis;Sinoadina racemosa [Syn. Adina racemosa ];Flos Lonicerae;Ophiorrhiza liukiuensis;/;Semen Strychni;Radix Gentiae macrophyllae;Lonicera japonica;Tripterospermum japonicum;Tripterospermum taiwanense;Semen Canbis;radix tripterygii wilfordii;/;/;Gmelina philippensis;Rehmannia glutinosa [Syn. Rehmannia glutinosa f. huechingensis];Flos Mume;H…	2.72			375.13	241.9	1.9	NEG	[M-H]-	level2	2.41616e+06
(S)-3,4-Dihydroxybutyric acid (lithium hydrate)	59;118.9;62	C4H8O4	51267-44-8	DZAIOXUZHHTJKN-UHFFFAOYSA-N		HMDB0000337	150929	Fatty acids	Fatty Acids and Conjugates	Hydroxy fatty acids	HERB000244;HERB005826;HERB006875	Imperata cylindrica var. major;Stigma Croci;Crocus sativus	2.71			119.035	661.7	1.7	NEG	[M-H]-	level2	2.07906e+07
Stigmastadienone	411.4;83.1;97.1	C29H46O		MKGZDUKUQPPHFM-DPZQRLQDSA-N				Terpenoids	Steroids	Stigmastane steroids	HERB003654	Cannabis sativa	2.71			411.363	629	1.6	POS	[M+H]+	level2	2.38111e+06
(5E,9E)-Farnesylacetone	263.2;95.1;81.1	C18H30O		LTUMRKDLVGQMJU-IUBLYSDUSA-N				Fatty acids	Fatty acyls	Fatty aldehydes	HERB004948;HERB000592;HERB004407;HERB000663;HERB002962;HERB003840;HERB005825;HERB000638;HERB000822;HERB000892;HERB001309;HERB001915;HERB003431;HERB003439;HERB003485;HERB003658;HERB003730;HERB004004;HERB004063;HERB004193;HERB004350;HERB004853;HERB005337;HERB005433;HERB006632;HERB006686;HERB007208	/;Alpinia katsumadai;Fructus Syzygii;Catharanthus roseus;Flos Lonicerae;Flos Rosae Rugosae;Cacumen Tamaricis;Radix Bupleuri;Fructus Leonuri;Herba Sedi sarmentosi;Flos Caryophylli;Fructus Lycii;/;Flos Campsis;/;Herba Ephedrae;Folium Rhododendri Daurici;Resi myrrhae;/;/;Folium Eriobotryae;Fructus Amomi;Fructus Amomi;Herba Gueldenstaedtiae Multiflorae;/;/;/	2.71			263.237	522.3	0.6	POS	[M+H]+	level2	6.54173e+07
Ergosterol Peroxide_120246	429.3;411.3;412.3	C28H44O3		VXOZCESVZIRHCJ-KGHQQZOUSA-N				Terpenoids	Steroids	Cholestane steroids	HERB000094;HERB001235;HERB001326;HERB001749;HERB002887;HERB003160;HERB003291;HERB003444;HERB004186;HERB004488;HERB004958;HERB005412;HERB006860;HERB006962;HERB007112;HERB007166;HERB000253;HERB000330;HERB000580;HERB001333;HERB002062;HERB003288;HERB003725	Uvaria chamae;Medulla Junci;/;Poria;Semen Sipis;Fagopyrum tataricum;omphalia;Ganoderma Lucidum seu Japonicum;Antrodia camphorata;Fagopyrum esculentum;Porella acutifolia ssp. tosana;Semen Persicae;Polysaccharidum Versicolor;Armillariella mellea;polyporus umbellatus;Lepista nuda;Aquilaria sinensis;Rhizoma Pinelliae;Fructus Xanthii sibirici;Cordyceps;Ramulus Cinmomi;radix tripterygii wilfordii;Fruct…	2.71			429.337	512.9	1.5	POS	[M+H]+	level2	1.10917e+07
9E-tetradecenoic_acid	57.1;69.1;191.2	C14H26O2		YWWVWXASSLXJHU-AATRIKPKSA-N		HMDB0062248	5312402	Fatty acids	Fatty Acids and Conjugates	Unsaturated fatty acids	HERB005894;HERB000497;HERB000508;HERB001016;HERB002135;HERB002617;HERB002831;HERB003369;HERB003407;HERB003924;HERB004093;HERB004250;HERB004693;HERB004837;HERB006209;HERB006851;HERB007091	Herba Asari;semen arecae;herba Menthae;Alpinia speciosa;Apium graveolens;/;Perilla frutescens var. acuta [Syn. Perilla frutescens var. purpurascens ];Stamen Nelumbinis;Asarum heterotropoides var. mandshuricum;/;/;Pastinaca sativa;Semen Myristicae;Ramulus Mori;Conioselinum vaginatum;Cinnamomum glanduliferum;Petroselinum crispum	2.71			227.201	490.2	0.1	POS	[M+H]+	level2	1.74702e+06
Acoric_acid	269.1;81.1;269.2	C15H24O4	5956-06-9	ZIOCYJNRYIRTQD-ZETOZRRWSA-N		HMDB0038165	25750964	Terpenoids	Sesquiterpenoids	Acorane sesquiterpenoids			2.71			269.175	462	0.4	POS	[M+H]+	level2	4.69243e+06
Auxin_b	311.2;181.1;293.2	C18H30O4		MQETZQLZTJUQHR-UHFFFAOYSA-N		HMDB0038484	103739				HERB003627	Sinocalamus oldhami	2.71			311.222	460.2	0.2	POS	[M+H]+	level2	2.4743e+07
Neoruscogenin	69.1;429.3;285.2	C27H40O4		ALTRINCJVPIQNK-USWVGPITSA-N							HERB003091	Tupistra chinensis	2.71			429.301	427.7	2	POS	[M+H]+	level2	5.84009e+06
Benzoylgomisin O	137.1;543.2;287.1	C30H32O8		XUGSROZUUURBSW-XOWTYJCDSA-N				Shikimates and Phenylpropanoids	Lignans	Dibenzocyclooctadienes lignans	HERB000409;HERB005762	/;Schisandra chinensis	2.71			543.201	350.2	2.4	POS	[M+Na]+	level2	1.6989e+07
2,4,5-trimethoxybenzoic acid	139;212.1;153.1	C10H12O5		KVZUCOGWKYOPID-UHFFFAOYSA-N				Shikimates and Phenylpropanoids	Phenolic acids (C6-C1)	Simple phenolic acids	HERB000702;HERB004919;HERB005030	Rhizoma Acori graminei;Alpinia flabellata;Rhizoma Acori Talarinowii	2.71			213.076	273.5	1	POS	[M+H]+	level2	1.07524e+07
4-Hydroxybenzoylcholine	121.1;224.1;165.1	C12H18NO3	5094-31-5	BAPAICNRGIBFJT-UHFFFAOYSA-O		HMDB0029559	151252				HERB000225;HERB002887	Sinapis alba;Semen Sipis	2.71			224.128	94.9	2.5	POS	[M]+	level2	1.29412e+07
Dehydrocorydaline	366.2;351.1;108.3	C22H24NO4		RFKQJTRWODZPHF-UHFFFAOYSA-N							HERB000694;HERB001331;HERB001467;HERB002619;HERB005071;HERB005874;HERB006353	Corydalis longicalcarata;Corydalis ambigua var. amurensis [Syn. Corydalis ambigua];Corydalis ledebouriana;Corydalis adunca;Pericarpium Grati;Corydalis pallida var. tenuis;Rhizoma Corydalis	2.71			366.17	642.2	2.6	POS	[M]+	level2	680218
11,14,17-Eicosatrienoic acid, (Z,Z,Z)-	81.1;95.1;67.1	C20H34O2	17046-59-2	AHANXAKGNAKFSK-PDBXOOCHSA-N	C16522	HMDB0060039	5312529	Fatty acids	Fatty Acids and Conjugates	Unsaturated fatty acids	HERB000311;HERB005519	Semen Biotae;Semen Lepiddi seu Descurainiae	2.71			307.263	516.2	0.4	POS	[M+H]+	level2	5.31252e+06
platyphylline	102.1;340.3;123.1	C18H27NO5		BTHCJHQOYFUIMG-REYNEDSXSA-N				Alkaloids	Ornithine alkaloids	Pyrrolizidine alkaloids	HERB001013;HERB001108;HERB001917;HERB002376;HERB002876;HERB003201;HERB004375;HERB005506;HERB006430	Senecio oryzetorum;Ligularia japonica;Tephroseris kirilowii [Syn. Senecio integrifolius var. fauriei];/;Radix Platycodi;Senecio platyphyllus;Petasites laevigatus;Senecio adnatus;Cynoglossum officinale	2.71			360.181	455.5	2.1	POS	[M+Na]+	level2	4.09381e+07
8-(2-hydroxypropan-2-yl)-8,9-dihydrofuro[2,3-h]chromen-2-one [IIN-based on	515.2;379.1;421.1	C14H14O4		YRAQEMCYCSSHJG-UHFFFAOYSA-N		HMDB0244406		Shikimates and Phenylpropanoids	Coumarins	Furocoumarins	HERB004013;HERB004193;HERB004971;HERB001165;HERB001394;HERB003202;HERB003636;HERB004479;HERB004639	Cortex Moutan;/;Fructus Cnidii;/;Radix Angelicae Pubescentis;Notopterygium forbesii [Syn. Notopterygium franchetii];Herba Verbae;Radix et Rhizoma Notopterygii;Phellodendron japonicum	2.71			515.17	340.2	1.3	POS	[2M+Na]+	level2	9.40018e+06
scropolioside D	745.2;729.2;82.8	C34H42O17		XTDOKCBBQODVJW-LTDPXCIYSA-N				Terpenoids	Monoterpenoids	Iridoids monoterpenoids	HERB006280	Radix Scrophulariae	2.71			745.228	339.3	2.3	POS	[M+Na]+	level2	1.68495e+07
Ambrosic acid	265.1;175.1;247.1	C15H20O4		ZONXEWIGPLHXNT-ULEBWITMSA-N				Terpenoids	Sesquiterpenoids	Pseudoguaiane sesquiterpenoids	HERB003894	Ambrosia artemisiaefolium)	2.71			265.144	264.3	0.2	POS	[M+H]+	level2	8.9217e+06
13S-Hydroxy-9Z,11E,15Z-octadecatrienoic acid	293.2;71.1;275.2	C18H30O3		KLLGGGQNRTVBSU-FQSPHKRJSA-N				Fatty acids	Octadecanoids	Other Octadecanoids	HERB002036	Potamogeton lucens	2.71			293.213	503.3	2	NEG	[M-H]-	level2	9.01248e+06
Syringaresinol	181.1;166;417.2	C22H26O8		KOWMJRJXZMEZLD-VGBAVMOLSA-N				Shikimates and Phenylpropanoids	Lignans	Furofuranoid lignans	HERB000253;HERB000472;HERB000580;HERB001219;HERB001409;HERB001410;HERB001705;HERB002276;HERB002534;HERB002560;HERB002563;HERB003288;HERB003384;HERB003482;HERB003970;HERB004401;HERB005447;HERB005471;HERB005988;HERB006228;HERB000881;HERB001211;HERB004518;HERB001929;HERB002052;HERB003913;HERB002093;HERB002339;HERB002640;HERB002648;HERB003091;HERB003269;HERB003400;HERB003698;HERB003754;HERB004297;HER…	Aquilaria sinensis;Herba Polygoni Avicularis;Fructus Xanthii sibirici;Taraxacum obovatum;Cortex Eucommiae;/;Apis mellifera ligustica;Flos Carthami;Rhizoma Polygoti;Radix Astragali;Radix Scutellariae;radix tripterygii wilfordii;Radix Zanthoxyli;/;Saussurea laniceps;Taraxacum mongolicum;Radix Semiaquilegiae;/;Rhizoma Curculiginis;/;Radix Aconiti;Radix Codonopsis pilosulae;/;Ancistrocladus korupensi…	2.71			417.156	313	0.7	NEG	[M-H]-	level2	1.81441e+08
2,4,6-trihydroxy-5-[1-(4-hydroxy-1,1,4,7-tetramethyl-1a,2,3,4a,5,6,7a,7b-octahydrocyclopropa[h]azulen-7-yl)-3-methylbutyl]benzene-1,3-dicarbaldehyde	175;471.3;173.1	C28H40O6	142698-60-0	IBLPTYJTKWQCDX-UHFFFAOYSA-N		HMDB0038704	14807364	Polyketides	Phloroglucinols	Phloroglucinol-terpene hybrids	HERB000091;HERB002309;HERB002962	Eucalyptus globulus;/;Flos Lonicerae	2.71			471.276	502.4	2	NEG	[M-H]-	level2	3.17491e+06
KOBUSONE	221.2;221.1;80	C14H22O2		UETZJEZFLKASPR-UZWIWUQPSA-N				Terpenoids	Sesquiterpenoids	Caryophyllane sesquiterpenoids	HERB001409;HERB001171;HERB004914;HERB006019	Cortex Eucommiae;/;Rhizoma Kaempferiae;Rhizoma Cyperi	2.71			221.155	477.8	0.9	NEG	[M-H]-	level2	1.24085e+06
Duartin (-)	331.1;125;179	C18H20O6		QVVPJFBYFYYVDM-LLVKDONJSA-N				Shikimates and Phenylpropanoids	Isoflavonoids	Pterocarpan	HERB002846	Lignum Dalbergiae odoriferae Rosewood	2.71			331.119	362.8	1.4	NEG	[M-H]-	level2	1.50648e+07
Forsythoside A	623.2;315.1;209	C29H36O15		DTOUWTJYUCZJQD-UJERWXFOSA-N				Shikimates and Phenylpropanoids	Phenylpropanoids (C6-C3)	Cinnamic acids and derivatives	HERB003361;HERB003788;HERB005118;HERB000758;HERB001783;HERB002714	Fructus Forsythiae;Coleus forskahlii;Radix Rehmanniae Preparata;Forsythia koreana;Rehmannia glutinosa [Syn. Rehmannia glutinosa f. huechingensis];Caulis Millettiae	2.71			623.2	269.3	2.1	NEG	[M-H]-	level2	6.24718e+06
4-O-D-Glucopyranosyl-p-coumaric acid	163;164;325.1	C15H18O8		LJFYQZQUAULRDF-FDGSXQGBSA-N				Shikimates and Phenylpropanoids	Phenylpropanoids (C6-C3)	Cinnamic acids and derivatives	HERB003623;HERB003279;HERB004798;HERB000328;HERB000914;HERB001019;HERB002731;HERB002962;HERB003528;HERB003672;HERB004069;HERB004176;HERB004343;HERB005034;HERB005401;HERB006269;HERB007151;HERB007165;HERB002983;HERB003618	herba meconpsis integrifoliae;Acanthus ilicifolius;Trifolium repens;Eucalyptus maculata;Annona muricata;Plantago major;Notholirion hyacinthinum [Syn. Notholirion bulbuliferum];Flos Lonicerae;Aloe;Solanum tuberosum;Ephedra equisetina;Citrus limon;Melilotus suaveolens;/;/;Flos Inulae;Catalpa ovata;Syringa oblata;Herba Schizonepetae;Semen Phaseoli Radiati	2.71			325.094	239.2	2	NEG	[M-H]-	level2	1.72691e+07
[(2R,3S,4S,5R,6R)-6-[(2S,3S,4S,5R)-3,4-dihydroxy-2,5-bis(hydroxymethyl)oxolan-2-yl]oxy-3,4,5-trihydroxyoxan-2-yl]methyl 4-hydroxybenzoate	167;152;461.1	C19H26O13		CDTIMEVVBBGLIF-OVUASUNJSA-N				Shikimates and Phenylpropanoids	Phenolic acids (C6-C1)	Simple phenolic acids	HERB005803	Polygala sibirica	2.71			461.131	212.9	2.2	NEG	[M-H]-	level2	4.88194e+06
DL-3,4-Dihydroxyphenyl_glycol	169.1;125.1;139	C8H10O4	28822-73-3	MTVWFVDWRVYDOR-UHFFFAOYSA-N	C05576	HMDB0000318	91528	Alkaloids	Tyrosine alkaloids	Phenylethylamines			2.71			169.051	210	2	NEG	[M-H]-	level2	2.89914e+06
Isobutyric_acid	87;87;43	C4H8O2	79-31-2	KQNPFQTWMSNSAP-UHFFFAOYSA-N	C02632	HMDB0001873	6590	Fatty acids	Fatty Acids and Conjugates	Branched fatty acids	HERB000314;HERB001462;HERB002135;HERB002560;HERB002626;HERB003232;HERB003439;HERB003658;HERB004055;HERB004191;HERB004834;HERB005991	Elsholtzia ciliata;/;Apium graveolens;Radix Astragali;/;fructus Capsici;Flos Campsis;Herba Ephedrae;Flos Gossampini;Fructus Arctii lappae;Folium Mori;/	2.71			87.0453	101.5	2.2	NEG	[M-H]-	level2	2.76948e+06
Gallic acid	125;169;127	C7H6O5	149-91-7	LNTHITQWFMADLM-UHFFFAOYSA-N	C01424	HMDB0005807	370	Shikimates and Phenylpropanoids	Phenolic acids (C6-C1)	Simple phenolic acids	HERB000143;HERB000237;HERB000267;HERB000330;HERB000472;HERB000588;HERB000800;HERB000822;HERB001034;HERB001069;HERB001071;HERB001215;HERB001254;HERB001610;HERB001729;HERB001754;HERB001876;HERB002040;HERB002191;HERB002194;HERB002242;HERB002365;HERB002405;HERB002424;HERB002473;HERB002993;HERB003192;HERB003274;HERB003535;HERB003573;HERB003730;HERB003840;HERB004013;HERB004021;HERB004453;HERB004519;HER…	/;Radix Ampelopsis;Radix Paeoniae Alba;Rhizoma Pinelliae;Herba Polygoni Avicularis;/;Radix Paeoniae Rubra;Fructus Leonuri;/;Radix et Rhizoma Rhei;/;Semen Cavaliae;Herba Euphorbiae humifusae;Herba Potentillae Discoloris;/;/;flos puerariae lobatae;Fructus Choerospondiatis;Folium Nelumbinis;Fructus Chebulae;Semen Sesami Nigrum;Herba Saxifragae;Rhizoma Polygoni cuspidati;Pericarpium Zanthoxyli;fructu…	2.71			169.015	101.5	2.1	NEG	[M-H]-	level2	4.27666e+06
Volemitol	211.1;101;89	C7H16O7		OXQKEKGBFMQTML-KVTDHHQDSA-N				Carbohydrates	Saccharides	Monosaccharides	HERB001820;HERB002234	Primula elatior;Dermatocarpon minitum	2.71			247.059	41.5	1.5	NEG	[M+Cl]-	level2	2.81829e+06
(R)-2-Aminoheptane	116.1;74.1;70.1	C7H17N		VSRBKQFNFZQRBM-SSDOTTSWSA-N				Fatty acids	Fatty Acids and Conjugates	Amino fatty acids	HERB007111	Succus Bambusae	2.7			116.143	645.6	0.1	POS	[M+H]+	level2	1.67099e+06
2-keto_palmitic_acid	271.2;271.1;271.1	C16H30O3		ZVNHILZUTNYFGT-UHFFFAOYSA-N				Fatty acids	Fatty Acids and Conjugates	Oxo fatty acids	HERB003127	Ulva pertusa	2.7			271.227	505.1	0	POS	[M+H]+	level2	1.08747e+07
6-Hydroxyshogaol	275.2;293.2;275.2	C17H24O4	143114-93-6	SEWFXECKZBLANJ-MDZDMXLPSA-N		HMDB0041249	11140882						2.7			293.175	444.2	1	POS	[M+H]+	level2	4.27168e+06
7,10,13-hexadecatrienoic_acid_/_Roughanic_acid	251.2;95.1;109.1	C16H26O2		KBGYPXOSNDMZRV-IUQGRGSQSA-N				Fatty acids	Fatty Acids and Conjugates	Unsaturated fatty acids	HERB001309;HERB001758	Flos Caryophylli;Herba Spirodelae	2.7			251.201	349	0.3	POS	[M+H]+	level2	2.19831e+07
Opuntiol	125;157;117	C7H8O4		LQJXQKKJSKMSHO-UHFFFAOYSA-N				Polyketides	Cyclic polyketides	2-pyrone derivatives	HERB005990	Opuntia dillenii	2.7			157.049	267	0	POS	[M+H]+	level2	7.89659e+06
6-[3-[(3,4-dimethoxyphenyl)methyl]-4-methoxy-2-(methoxymethyl)butyl]-4-methoxy-1,3-benzodioxole	119.1;120.1;121	C24H32O7		RCFGIEPQSDGMJJ-UHFFFAOYSA-N		HMDB0255621	13989914	Shikimates and Phenylpropanoids	Lignans	Dibenzylbutane lignans	HERB007135	Phyllanthus niruri	2.7			415.212	425.9	2.2	POS	[M-H2O+H]+	level2	4.1662e+07
Eudesmin	105.1;387.1;121	C22H26O6		PEUUVVGQIVMSAW-RZTYQLBFSA-N				Shikimates and Phenylpropanoids	Lignans	Furofuranoid lignans	HERB001409;HERB000940;HERB001171;HERB005638;HERB001705;HERB000326;HERB001960;HERB005793;HERB006913;HERB007090	Cortex Eucommiae;Acanthopanax senticosus [Syn. Eleutherococcus senticosus ];/;Magnolia biondii [Syn. Magnolia fargesii];Apis mellifera ligustica;Eucalyptus hemiphloia;Atractylodes japonica;Litsea gracilipes;Araucaria angustifolia;Magnolia praecocissima	2.7			387.181	412.1	1.9	POS	[M+H]+	level2	4.29033e+06
gomisin C	271.1;301.1;165.1	C30H32O9		UFCGDBKFOKKVAC-HYSLPFRTSA-N				Shikimates and Phenylpropanoids	Lignans	Dibenzocyclooctadienes lignans	HERB000663;HERB000409;HERB002465;HERB004134;HERB005762;HERB000408;HERB000674	Catharanthus roseus;/;Schisandra sphenanthera;Kadsura interior;Schisandra chinensis;Fructus Schiandrae;Kadsura peltigera [Syn. Kadsura longipedunculata ]	2.7			559.188	398.9	3.3	POS	[M+Na]+	level2	6.91862e+06
Flavokawain A	315.1;273.1;205	C18H18O5	3420-72-2	CGIBCVBDFUTMPT-RMKNXTFCSA-N		HMDB0033586	5355469	Shikimates and Phenylpropanoids	Flavonoids	Chalcones	HERB000728	Goniothalamus gardneri	2.7			315.123	319	0.7	POS	[M+H]+	level2	1.60696e+08
3-(6-methoxy-1,3-benzodioxol-5-yl)-8,8-dimethylpyrano[2,3-f]chromen-4-one [IIN-based	379.1;239.1;285.1	C22H18O6		WITLAWYGGVAFLU-UHFFFAOYSA-N				Shikimates and Phenylpropanoids	Isoflavonoids	Isoflavones			2.7			379.117	315.2	1.6	POS	[M+H]+	level2	7.35811e+06
6,7-dimethoxy-2H-chromen-2-one	229.1;109.1;67.1	C11H10O4	120-08-1	GUAFOGOEJLSQBT-UHFFFAOYSA-N	C09311	HMDB0030818	8417	Shikimates and Phenylpropanoids	Coumarins	Simple coumarins	HERB006848;HERB000081;HERB001734;HERB002409;HERB004849;HERB005132;HERB006231;HERB006586;HERB000066;HERB000281;HERB000312;HERB000391;HERB000638;HERB000872;HERB000919;HERB001304;HERB001415;HERB001788;HERB001874;HERB001876;HERB001901;HERB002007;HERB002505;HERB002515;HERB002714;HERB002752;HERB003035;HERB003161;HERB003361;HERB003496;HERB003931;HERB004012;HERB004070;HERB004457;HERB004519;HERB004520;HER…	Cuscuta reflexa;Aralia subcapitata;Fructus Citri sarcodactylis;Fraxinus ornus;fructus hippophae;/;Pulsatilla dahurica;Herba Artemisiae Scopariae;Folium Artemisiae Argyi;Radix Pulsatillae;Herba Lobeliae Chinensis;Liriodendron tulipifera;Radix Bupleuri;Radix Cyathulae;Zanthoxylum acanthopodium;Dendrobium aurantiacum var. denneanum;Dendrobium capillipes;Brassica oleracea var. capitata;Radix Pueraria…	2.7			229.049	297.4	2.8	POS	[M+Na]+	level2	2.39159e+06
(2R,3S,4S,5R,6R)-5-[(2S,3R,4R)-3,4-dihydroxy-4-(hydroxymethyl)oxolan-2-yl]oxy-2-(hydroxymethyl)-6-(2-phenylethoxy)oxane-3,4-diol	85;434.2;71	C19H28O10		UWKRNCNWJVCHGZ-DERWZFJFSA-N				Shikimates and Phenylpropanoids	Phenylethanoids (C6-C2)	Phenylethanoids	HERB005614	Pisum sativum	2.7			434.202	270.5	1.8	POS	[M+NH4]+	level2	3.61039e+06
Homoharringtonine	256.1;418.2;239.1	C29H39NO9		HYFHYPWGAURHIV-JFIAXGOJSA-N				Alkaloids	Tyrosine alkaloids	Cephalotaxus alkaloids	HERB000162;HERB000330;HERB002098;HERB002166;HERB004629;HERB004766;HERB004767;HERB007059	Radix Stemoe;Rhizoma Pinelliae;Cephalotaxus hainanensis [Syn. Cephalotaxus mannii ];Cephalotaxus drupacea;Cephalotaxus harringtonia;Cephalotaxus fortunei;/;Cephalotaxus sinensis [Syn. Cephalotaxus harringtonia var. sinensis ]	2.7			568.25	265.2	0.6	POS	[M+Na]+	level2	3.04453e+06
Nomilin	513.2;59;315.1	C28H34O9		KPDOJFFZKAUIOE-WNGDLQANSA-N				Terpenoids	Triterpenoids	Limonoids	HERB000775;HERB000786;HERB000787;HERB001744;HERB002405;HERB002483;HERB002489;HERB003027;HERB004412;HERB004996;HERB006600;HERB007034;HERB007110	Pericarpium Citri Reticulatae;Citrus junos;Citrus junos;Citrus tangemna;Rhizoma Polygoni cuspidati;Phellodendron amurense;Cortex Phellodendri;Semen Citri Reticulatae;Citrus paradisi;Cassia nodosa;Azadiractica indica;Fructus Aurantii Immaturus;Citrus erythrosa	2.7			513.212	264	1.4	NEG	[M-H]-	level2	4.01305e+06
Andrographolide	289.1;245.2;349.2	C20H30O5		BOJKULTULYSRAS-OTESTREVSA-N				Terpenoids	Diterpenoids	Labdane diterpenoids	HERB000571;HERB000777;HERB000884;HERB000885;HERB004993;HERB007208	Periostracum Cicadae;Lignum Aquilariae Resitum;Herba andrographitis;Folium Andrographitis;Andrographis elongata;/	2.7			349.202	416.5	2.7	NEG	[M-H]-	level2	5.21049e+06
3-Hydroxy-4-methoxycinnamic acid	193.1;178;120	C10H10O4	25522-33-2	QURCVMIEKCOAJU-HWKANZROSA-N	C10470	HMDB0000955	736186	Shikimates and Phenylpropanoids	Phenylpropanoids (C6-C3)	Cinnamic acids and derivatives	HERB000870;HERB001103;HERB001193;HERB002568;HERB003292;HERB004079;HERB004239;HERB004781;HERB005022;HERB005504;HERB006192;HERB006233;HERB007151;HERB007253;HERB000201;HERB000312;HERB000387;HERB000587;HERB001734;HERB001808;HERB001981;HERB002483;HERB002560;HERB002655;HERB002983;HERB003069;HERB003715;HERB004453;HERB005174;HERB006814	Caulis Clematidis Armandii;Cimicifuga heracleifolia;Radix Salviae liguliobae;Souliea vaginata;Cimicifuga asiatica;Cimicifuga nanchuanensis;Radix Oryzae Glutinosae;Cimicifuga acerina;Rhizoma Cimicifugae;Beesia calthaefolia;Valeriana officinalis;Cimicifuga dahurica;Catalpa ovata;Cimicifuga racemosa;/;Herba Lobeliae Chinensis;/;/;Fructus Citri sarcodactylis;Salvia przewalskii;/;Phellodendron amurens…	2.7			193.051	344.4	0.6	NEG	[M-H]-	level2	1.56914e+07
2-[[7-hydroxy-1-(4-hydroxy-3,5-dimethoxyphenyl)-3-(hydroxymethyl)-6,8-dimethoxy-1,2,3,4-tetrahydronaphthalen-2-yl]methoxy]oxane-3,4,5-triol	551.2;389.2;374.1	C27H36O12		GWDZRGQRNHELQM-UHFFFAOYSA-N		HMDB0242693	14521038	Shikimates and Phenylpropanoids	Lignans	Arylnaphthalene and aryltetralin lignans	HERB000310;HERB001279;HERB001628;HERB004896;HERB005237;HERB005451;HERB005670;HERB002305;HERB002757;HERB006860	Gaultheria leucocarpa var. cumingiana;Gaultheria yunnanensis;Gaultheria fragrantissima;Galeola faberi;Gaultheria tetramera;Gastrodia elata;Gaultheria griffithiana;Machilus thunbergii;Viburnum dilatatum;Polysaccharidum Versicolor	2.7			551.215	262.6	3.1	NEG	[M-H]-	level2	3.99754e+06
3-(3,4-dihydroxyphenyl)-5,7-dihydroxy-6,8-bis(3-methylbut-2-enyl)chromen-4-one	421.2;123;167	C25H26O6		OAUIRSVJXOFAOO-UHFFFAOYSA-N				Shikimates and Phenylpropanoids	Isoflavonoids	Isoflavones	HERB004457	Radix Moghaniae Philippinensis	2.7			421.164	255.5	3.2	NEG	[M-H]-	level2	8.17218e+06
Hexose + C11H12O4	197;182;433.1	C17H24O10		CSKKDSFETGLMSB-UHFFFAOYSA-N				Terpenoids	Monoterpenoids	Secoiridoid monoterpenoids	HERB000663;HERB002729;HERB004605;HERB005159	Catharanthus roseus;Sinoadina racemosa [Syn. Adina racemosa ];Lonicera japonica;Menyanthes trifoliata	2.7			433.136	234.7	1.1	NEG	[M+HCOO]-	level2	2.98421e+06
Cafestol	317.2;271.2;272.2	C20H28O3	469-83-0	DNJVYWXIDISQRD-UHFFFAOYSA-N	C09066	HMDB0035710	2516	Terpenoids	Diterpenoids	Norkaurane diterpenoids	HERB003168	Caesalpinia minax	2.69			317.21	488.4	2.7	POS	[M+H]+	level2	7.76527e+06
Capsiate	191.1;289.2;163.1	C18H26O4		ZICNYIDDNJYKCP-SOFGYWHQSA-N	C20203	HMDB0034780	9839519	Alkaloids	Pseudoalkaloids	Capsaicins and Capsaicinoids	HERB003232	fructus Capsici	2.69			307.19	456.8	0.3	POS	[M+H]+	level2	7.76398e+06
Kuwanon_Y	281.1;583.2;323.1	C34H30O9	105016-28-2	YYUHPJKWIHNMSV-NSCUHMNNSA-N		HMDB0033296	14334305	Shikimates and Phenylpropanoids	Stilbenoids	Oligomeric stibenes	HERB004076;HERB004822;HERB006811	Morus macroura;/;Flos Rosae chinensis	2.69			583.197	406.3	0.5	POS	[M+H]+	level2	6.22372e+07
2-Phenylethyl_3-methylbutanoate	123.1;207.1;207.1	C13H18O2	140-26-1	JIMGVOCOYZFDKB-UHFFFAOYSA-N		HMDB0035017	8792	Fatty acids	Fatty esters	Wax monoesters	HERB000231;HERB001852	Michelia alba;/	2.69			207.138	278.6	0.3	POS	[M+H]+	level2	4.86948e+06
Dihydrosinapic_acid	155.1;181;73	C11H14O5	14897-78-0	BPPVOXVSMSXBEI-UHFFFAOYSA-N		HMDB0041727	84681						2.69			227.091	251	0	POS	[M+H]+	level2	6.22776e+06
Bis(2-ethylhexyl) adipate	129.1;147.1;111	C22H42O4	103-23-1	SAOKZLXYCUGLFA-UHFFFAOYSA-N	C14240	HMDB0040270	7641	Fatty acids	Fatty esters	Wax diesters	HERB000614;HERB003232;HERB007240	Cacumen et Folium Biotae;fructus Capsici;Echinacea purpurea	2.69			371.316	567	0.4	POS	[M+H]+	level2	1.64881e+06
1-OLEOYL-RAC-GLYCEROL	311.2;293.2;181.1	C21H40O4		RZRNAYUHWVFMIP-KTKRTIGZSA-N				Fatty acids	Glycerolipids	Monoacylglycerols	HERB000884;HERB005295;HERB006752;HERB000777;HERB002094;HERB002711	Herba andrographitis;Setaria italica;Fructus Akebiae;Lignum Aquilariae Resitum;Spora Lygodii;Semen Impatientis	2.69			357.3	492.5	1	POS	[M+H]+	level2	3.27906e+06
Cucurbitacin IIb	543.3;269.2;251.2	C30H48O7		VVBWBGOEAVGFTN-LPQIEKFGSA-N				Terpenoids	Triterpenoids	Cucurbitane triterpenoids	HERB001940;HERB000253;HERB001169;HERB002693;HERB003580;HERB004341	Hemsleya penxianensis var. gulinensis;Aquilaria sinensis;Hemsleya macrosperma;Piper guineense;Hemsleya amabilis;Hemsleya pengxianensis	2.69			543.332	456.6	3.6	POS	[M+Na]+	level2	3.84743e+06
Epiberberine	336.1;321.1;320.1	C20H18NO4+		FPJQGFLUORYYPE-UHFFFAOYSA-N							HERB001512;HERB001915;HERB001969;HERB002002;HERB002540;HERB002563;HERB004114;HERB004218;HERB004770;HERB004809	Berberis floribunda;Fructus Lycii;/;/;Rhizoma Coptidis;Radix Scutellariae;Nandina domestica;Radix Achyranthis bidentatae;Coptis deltoidea;Coptis trifolia	2.69			336.123	429.7	1.1	POS	[M+]	level2	8.70551e+06
Baohuoside VII	699.2;683.2;77.7	C33H40O15		VCWUZNQATFVWGL-ITFJRHMYSA-N				Shikimates and Phenylpropanoids	Flavonoids	Flavonols	HERB000856	Epimedium davidii	2.69			699.222	349.4	3.5	POS	[M+Na]+	level2	4.65122e+07
kuwanon G	715.2;699.2;79.5	C40H36O11		APPXYONGBIXGRO-FPQPQGOJSA-N				Shikimates and Phenylpropanoids	Flavonoids	Flavones	HERB004822;HERB000570;HERB000777;HERB006930;HERB003913;HERB004055;HERB004834;HERB006811	/;/;Lignum Aquilariae Resitum;/;Morus mongolica;Flos Gossampini;Folium Mori;Flos Rosae chinensis	2.69			715.217	341	3.8	POS	[M+Na]+	level2	3.52592e+07
3-Hydroxy-9,10-Dimethoxypterocarpan	323.1;322.1;291.1	C17H16O5	73340-41-7	UOVGCLXUTLXAEC-UHFFFAOYSA-N		HMDB0034008	5319733	Shikimates and Phenylpropanoids	Isoflavonoids	Pterocarpan	HERB002850;HERB003159;HERB003169;HERB004065;HERB002846	Dalbergia odorifera;Picrasma quassioides [Syn. Picrasma ailanthoides];Picrasma quassioides [Syn. Picrasma ailanthoides];Medicago sativa;Lignum Dalbergiae odoriferae Rosewood	2.69			323.089	331.8	3.4	POS	[M+Na]+	level2	1.95987e+07
Fraxin	371.1;121	C16H18O10		CRSFLLTWRCYNNX-QBNNUVSCSA-N				Shikimates and Phenylpropanoids	Coumarins	Simple coumarins	HERB000228;HERB002409;HERB002814;HERB003237;HERB003468;HERB003485;HERB003648;HERB003776;HERB004272;HERB004292;HERB004479;HERB004509;HERB004513;HERB004662;HERB005559;HERB005847;HERB006162;HERB005335	Fraxinus chinensis;Fraxinus ornus;Fraxinus szaboana [Syn. Fraxinus chinensis var. acuminata];Chimonanthus fragrans [Syn. Chimonanthus praecox];Fraxinus stylosa;/;Fructus Aristolochiae;Acer nikoense;Fraxinus excelsior;Aesculus hippocastanum;Radix et Rhizoma Notopterygii;Fraxinus paxiana;Cortex Fraxini;Aesculus turbinata;Fraxinus potamophila;Fraxinus floribunda;Fraxinus bungeana;Semen Aesculi	2.69			371.091	325.2	3.9	POS	[M+H]+	level2	6.39958e+07
Protostemotinine	167.1;150.1;136.1	C23H29NO6		SKYPPFSYUDCEQR-UHFFFAOYSA-N				Alkaloids	Ornithine alkaloids	Stemona alkaloids	HERB000162	Radix Stemoe	2.69			438.192	281.9	3.6	POS	[M+Na]+	level2	3.18139e+06
(2E)-4-Ethoxy-4-oxo-2-butenoic acid	143;71;85	C6H8O4		XLYMOEINVGRTEX-ONEGZZNKSA-N				Fatty acids	Fatty esters	Wax monoesters	HERB000884;HERB001076;HERB004993	Herba andrographitis;Herba Cirsii Japonici;Andrographis elongata	2.69			143.035	663.1	1.3	NEG	[M-H]-	level2	4.02892e+07
8-Acetylharpagide	59;183.1;168	C17H26O11		CAFTUQNGDROXEZ-XBDCZORHSA-N				Terpenoids	Monoterpenoids	Iridoids monoterpenoids	HERB000197;HERB000247;HERB000533;HERB003347;HERB003489;HERB004396;HERB005369;HERB001409;HERB006865	/;Herha Ajugae Ciliatae;Leonurus persicus;Ajuga forrestii;Clerodendrum thomsonae;Ajuga reptans;Ajuga taiwanensis;Cortex Eucommiae;Caryopteris clandonensis	2.69			405.141	235.2	1.1	NEG	[M-H]-	level2	8.7441e+07
Gardenin A	313.1;59;151	C21H22O9		MQBFFYQCZCKSBX-UHFFFAOYSA-N				Shikimates and Phenylpropanoids	Flavonoids	Flavones	HERB005485;HERB006570;HERB007046	Concretio Silicea Bambusae;Achillea alpina [Syn. Achillea sibirica ];Fructus Gardeniae	2.69			313.07	52.6	3.8	NEG		level2	5.44513e+06
2-Hydroxycyclohexyl 2-O-[(2E)-3-(4-hydroxyphenyl)-2-propenoyl]-beta-D-glucopyranoside	107;447.2;305.1	C21H28O9		ZTMPDTJBTNGZJH-CBUJGKTRSA-N				Shikimates and Phenylpropanoids			HERB005412	Semen Persicae	2.68			447.165	311.9	4.1	POS	[M+Na]+	level2	1.12455e+07
Lathyrol	301.2;334.2;335.2	C20H30O4		SDBITTRHSROXCY-CBPQNNGZSA-N				Terpenoids	Diterpenoids	Lathyrane diterpenoids	HERB003573;HERB004460;HERB006052	/;Semen Euphorbiae;Lathyrus odoratus	2.68			335.221	474.7	0.7	POS	[M+H]+	level2	7.48793e+06
Citrusin	195.1;165.1;349.1	C16H22O7		VADSVXSGIFBZLI-IBEHDNSVSA-N		HMDB0302740	3084296	Shikimates and Phenylpropanoids	Phenylpropanoids (C6-C3)	Cinnamic acids and derivatives	HERB000249;HERB002817;HERB007034;HERB005584	Prunus mume;Dracaena cochinchinensis;Fructus Aurantii Immaturus;Phellodendron chinense var. glabriusculum	2.68			349.128	291	4.4	POS	[M+Na]+	level2	6.2e+06
N-(2-furylmethyl)-9H-purin-6-amine	142.1;114.1;164.1	C10H9N5O	525-79-1	QANMHLXAZMSUEX-UHFFFAOYSA-N	C08272	HMDB0012245	3830	Alkaloids	Pseudoalkaloids	Purine alkaloids	HERB000281;HERB000293;HERB000323;HERB003033	Radix Pulsatillae;/;Radix Isatidis seu Baphicacanthi;Corydalis pallida	2.68			238.071	179	4.4	POS	[M+Na]+	level2	8.62049e+06
p-Methylolphenol	123;108;95	C7H8O2	623-05-2	BVJSUAQZOZWCKN-UHFFFAOYSA-N	C17467	HMDB0011724	125	Shikimates and Phenylpropanoids			HERB000285;HERB001305;HERB001328;HERB003481;HERB004026;HERB004027;HERB004874;HERB006118;HERB001749;HERB004831;HERB004896;HERB005451;HERB006575	Radix cynchi atrati;Caulis Erycibes;/;/;Artemisia japonica;/;Pseudobulbus Cremastrae seu Pleiones;/;Poria;Ootheca Mantidis;Galeola faberi;Gastrodia elata;Urtica dioica	2.68			123.045	257.3	1.6	NEG	[M-H]-	level2	7.52882e+06
Kelampayoside A	89;59;71	C20H30O13		CKGKQISENBKOCA-NHBPFIHPSA-N							HERB005911;HERB001346;HERB003776;HERB003941;HERB004694;HERB004884;HERB005348;HERB004822	Adina rubella;Nauclea orientalis;Acer nikoense;Flos Buddlejae;Cortex Cinmomi;Symplocos caudata;Morinda coreia;/	2.68			477.162	234.7	1.5	NEG	[M-H]-	level2	7.12061e+06
cis-4-Hydroxycyclohexanecarboxylic acid	143.1;83.1;125.1	C7H12O3		HCFRWBBJISAZNK-OLQVQODUSA-N							HERB001193;HERB001409;HERB001410	Radix Salviae liguliobae;Cortex Eucommiae;/	2.68			143.071	234.7	1	NEG	[M-H]-	level2	5.22923e+06
3-Hydroxy-2-(3-(4-hydroxyphenyl)propanoyl)-5-methoxyphenyl .beta.-D-glucopyranoside	287.1;193.1;139	C22H26O10		PQCIBORQLVRFMR-MIUGBVLSSA-N				Shikimates and Phenylpropanoids	Flavonoids	Chalcones	HERB003906	Saussurea mongolica	2.68			449.146	290.4	1.6	NEG	[M-H]-	level2	4.54273e+07
Lanceoloside A	229.1;281.1;391.1	C19H20O9		FTFZXPBVBBJTHV-OGJJZOIMSA-N				Shikimates and Phenylpropanoids	Phenolic acids (C6-C1)	Simple phenolic acids	HERB006342;HERB006433	Bergenia purpurascens;Breynia officinalis	2.68			391.104	283	1.6	NEG	[M-H]-	level2	6.02337e+06
catalposide	481.1;341.1;138	C22H26O12		UXSACQOOWZMGSE-RWORTQBESA-N				Terpenoids	Monoterpenoids	Iridoids monoterpenoids	HERB000020;HERB001783;HERB002533;HERB002803;HERB003031;HERB003174;HERB003806;HERB003808;HERB003849;HERB003941;HERB005116;HERB005918;HERB007151;HERB007205;HERB007233	Veronica persica;Rehmannia glutinosa [Syn. Rehmannia glutinosa f. huechingensis];Catalpa speciosa;Verbascum lychnites;Flos Chrysanthemi;Semen armeniacae amarum;Paulownia tomentosa;Verbascum thapsus;Catalpa bignonioides;Flos Buddlejae;Adonis sutchuenensis;Picrorhiza scrophulariiflora;Catalpa ovata;Catalpa ovata;Catalpa ovata	2.68			481.135	280.2	0.3	NEG	[M-H]-	level2	3.09354e+06
4-Hydroxyphenylpyruvic acid	179;135;151	C9H8O4	156-39-8	KKADPXVIOXHVKN-UHFFFAOYSA-N	C01179	HMDB0000707	979	Shikimates and Phenylpropanoids			HERB003324;HERB004178	Citrus limonia;Citrus limon	2.67			179.035	370.4	0.6	NEG	[M-H]-	level2	3.65881e+08
2-Methyl-3-hydroxybutyric acid	116.9;59;73	C5H10O3	473-86-9	VEXDRERIMPLZLU-UHFFFAOYSA-N		HMDB0000354	160471	Fatty acids	Fatty Acids and Conjugates	Hydroxy fatty acids	HERB004469;HERB003618;HERB006031	Semen Pharbitidis;Semen Phaseoli Radiati;Crotalaria ferruginea	2.67			117.056	106.8	2.2	NEG	[M-H]-	level2	1.40588e+07
1-Monolinolenin	261.2;81.1;95.1	C21H36O4		GGJRAQULURVTAJ-PDBXOOCHSA-N				Fatty acids	Glycerolipids	Monoacylglycerols	HERB003482;HERB002563;HERB005392;HERB006752;HERB005295	/;Radix Scutellariae;Lignum Santaii Albi;Fructus Akebiae;Setaria italica	2.67			353.269	459.8	0.6	POS	[M+H]+	level2	6.10683e+07
Lapathinol	107;299.1;316.1	C17H16O6		ZMBBHXKABSUVRA-UHFFFAOYSA-N				Shikimates and Phenylpropanoids	Isoflavonoids	Pterocarpan	HERB006727	Polygonum lapathifolium	2.67			317.102	326.9	0	POS	[M+H]+	level2	1.67181e+08
Lotusine	315.1;315.2;239.1	C19H24NO3		ZKTMLINFIQCERN-QGZVFWFLSA-O							HERB000120;HERB001188;HERB001969;HERB002168;HERB002679;HERB003378;HERB004798;HERB005954;HERB006321	Lotus australis;Triticum monococcum;/;/;Fructus Tribuli;Plumula Nelumbinis;Trifolium repens;Rhodiola kirilowii;Linum usitatissimum	2.67			315.182	285.4	5	POS	[M+H]+	level2	4.03388e+06
Jasmonic acid	133.1;193.1;175.1	C12H18O3		ZNJFBWYDHIGLCU-UHFFFAOYSA-N				Fatty acids	Octadecanoids	Jasmonic acids	HERB007208;HERB000632;HERB001171;HERB003991;HERB005280;HERB000563;HERB005302	/;Camellia sinensis [Syn. Thea sinensis];/;Jasminum sambac;Jasminum officinale;Vicia faba;Jasminum grandiflorum	2.67			211.133	280.7	0.1	POS	[M+H]+	level2	5.63378e+06
(2E,4E)-N-(2-methylpropyl)deca-2,4-dienamide	224.2;189.2;207.2	C14H25NO		MAGQQZHFHJDIRE-BNFZFUHLSA-N				Fatty acids	Fatty amides	N-acyl amines	HERB000415;HERB001713;HERB001876;HERB004129;HERB002087;HERB002371;HERB004950;HERB004938	/;Herba Pteridis multifidae;flos puerariae lobatae;Flos Rhododendri Mollis;Caulis Piperis Kadsurae；Caulis Piperis futokadsurae;Fructus Piperis;Fructus Corni;Rhizoma Dioscoreae	2.67			224.201	522.3	0	POS	[M+H]+	level2	1.52426e+06
2-Linoleoylglycerol	355.3;95.1;263.2	C21H38O4		IEPGNWMPIFDNSD-HZJYTTRNSA-N		HMDB0011538	5365676	Fatty acids	Glycerolipids	Monoacylglycerols	HERB000305;HERB004957	Radix Angelicae Dahuricae;Radix Phytolaccae	2.67			355.284	496.1	0.5	POS	[M+H]+	level2	1.3081e+07
Gitogenin	415.3;207.1;397.3	C27H44O4	6811-13-8	FWCXELAAYFYCSR-UHFFFAOYSA-N		HMDB0301778	287688	Terpenoids	Steroids	Spirostane steroids	HERB007023;HERB000064;HERB002376;HERB003463;HERB003534;HERB005059;HERB005477;HERB002127;HERB003796;HERB004869;HERB001162;HERB001613;HERB002679;HERB002680;HERB004136;HERB006191;HERB006767	Rhizoma Anemarrhee;Veratrum eschscholtzii;/;Veratrum fimbriatum;/;/;Semen Hyoscyami;Davallia mariesii;/;Dioscorea tokoro;Hosta sieboldiana;Agave americana;Fructus Tribuli;Tribulus terrestris;Murraya microphylla;Bulbus Allii Macrostemi;Murraya siamensis	2.67			433.332	453	3.8	POS	[M+H]+	level2	2.11348e+06
Xanthotoxol	203;147;175	C11H6O4	2009-24-7	JWVYQQGERKEAHW-UHFFFAOYSA-N	C00841	HMDB0029457	65090	Shikimates and Phenylpropanoids	Coumarins	Simple coumarins	HERB000305;HERB000323;HERB000403;HERB000554;HERB001011;HERB001165;HERB001394;HERB001680;HERB001904;HERB002145;HERB003028;HERB003636;HERB003979;HERB004013;HERB004193;HERB004197;HERB004250;HERB004479;HERB004971;HERB006338;HERB006429;HERB006766;HERB006784;HERB006837;HERB006852	Radix Angelicae Dahuricae;Radix Isatidis seu Baphicacanthi;Radix Glehniae;/;Ammi majus;/;Radix Angelicae Pubescentis;Angelica furcijuga;Poncirus trifoliata;Angelica taiwaniana;/;Herba Verbae;Changium smyrnioides;Cortex Moutan;/;Heracleum sphondylium;Pastinaca sativa;Radix et Rhizoma Notopterygii;Fructus Cnidii;Heracleum lanatum var. asiaticum;Angelica officinalis;Angelica archangelica;/;Pleurospe…	2.67			203.034	412.9	4.9	POS	[M+H]+	level2	8.9895e+06
Epimedoside A	685.2;669.2;76.1	C32H38O15		OGYXOOJUJQIDOX-FVCAYHPDSA-N				Shikimates and Phenylpropanoids	Flavonoids	Flavonols	HERB006633		2.67			685.207	341.4	4.7	POS	[M+Na]+	level2	1.24879e+08
Byakangelicol	107;299.1;316.1	C17H16O6		ORBITTMJKIGFNH-LLVKDONJSA-N	C16925	HMDB0302531	3055167	Shikimates and Phenylpropanoids	Coumarins	Furocoumarins	HERB000305;HERB002145;HERB000267;HERB000826;HERB001098;HERB002001;HERB002265;HERB004277;HERB005937;HERB006756	Radix Angelicae Dahuricae;Angelica taiwaniana;Radix Paeoniae Alba;Ruta graveolens;Peucedanum grande;Angelica glabra;Heracleum granatense;Heracleum pyrenaicum;Peucedanum stenocarpum;Ruta pinnata	2.67			317.102	313.6	4.9	POS	[M+H]+	level2	2.36606e+09
4-[5-(4-hydroxy-3-methoxyphenyl)-3,4-dimethyloxolan-2-yl]-2-methoxyphenol	137.1;163.1;313.1	C20H24O5	74683-16-2	GMXMKSFJQLFOSO-UHFFFAOYSA-N		HMDB0034179	13870570	Shikimates and Phenylpropanoids	Lignans	Furanoid lignans	HERB001427;HERB004693;HERB002707	Piper mullesua;Semen Myristicae;Machilus odoratissima	2.67			345.17	306.2	0.3	POS	[M+H]+	level2	2.07885e+07
Caffeic acid hexoside	179;305.2;135	C15H18O9		WQSDYZZEIBAPIN-UHFFFAOYSA-N				Shikimates and Phenylpropanoids	Phenylpropanoids (C6-C3)	Cinnamic acids and derivatives	HERB003184;HERB004086	Phlomis tuberosa;Cuscuta australis	2.67			341.089	226.3	4.8	NEG	[M-H]-	level2	2.97172e+06
DL-.beta.-Hydroxypalmitic acid	59;271.2;60	C16H32O3		CBWALJHXHCJYTE-UHFFFAOYSA-N				Fatty acids	Fatty Acids and Conjugates	Hydroxy fatty acids	HERB001321;HERB005455	Oplopanax elatus;Rhizoma Arisaematis	2.67			271.228	531	1.5	NEG	[M-H]-	level2	1.52425e+07
Ethyl palmitate	283.3;282.3;268	C18H36O2	628-97-7	XIRNKXNNONJFQO-UHFFFAOYSA-N			12366	Fatty acids	Fatty esters	Wax monoesters	HERB000036;HERB000767;HERB000887;HERB004513;HERB005338;HERB005444;HERB005808;HERB000066;HERB000129;HERB000134;HERB000285;HERB000305;HERB000323;HERB000330;HERB000800;HERB000842;HERB000868;HERB000881;HERB000949;HERB001067;HERB001074;HERB001211;HERB001750;HERB001896;HERB001915;HERB001952;HERB002094;HERB002191;HERB002309;HERB002365;HERB002711;HERB002840;HERB002846;HERB002856;HERB002893;HERB002962;HER…	Ardisiae japonicae;Herba Plantaginis;Radix chuanxiong；Rhizoma Chuanxiong;Cortex Fraxini;Cynomorium songaricum;Radix Trichosanthis;Radix chuanxiong；Rhizoma Chuanxiong;Folium Artemisiae Argyi;Fructus Crotonis;/;Radix cynchi atrati;Radix Angelicae Dahuricae;Radix Isatidis seu Baphicacanthi;Rhizoma Pinelliae;Radix Paeoniae Rubra;/;Fructus Meliae Toosendan;Radix Aconiti;Bulbus Allii Fistulosi;Lagerstr…	2.66			283.265	658.8	1.9	NEG	[M-H]-	level2	1.11912e+08
DG(16:0/16:0/0:0)	313.3;261.2;335.3	C35H68O5		JEJLGIQLPYYGEE-XIFFEERXSA-N	C00165	HMDB0007098	644078	Fatty acids	Glycerolipids	Diacylglycerols	HERB002276	Flos Carthami	2.66			591.499	601.6	5.5	POS	[M+NA]+	level2	821976
ent-Gallocatechin_4'-methyl_ether	320.1;321.1;121	C16H16O7		ITDYPNOEEHONAH-DZGCQCFKSA-N				Shikimates and Phenylpropanoids	Flavonoids	Flavan-3-ols	HERB004457	Radix Moghaniae Philippinensis	2.66			321.097	281.9	0.2	POS	[M+H]+	level2	2.20433e+07
NORVALINE	117;140.1;140	C5H11NO2	760-78-1	SNDPXSYFESPGGJ-SCSAIBSYSA-N	C01799	HMDB0013716	439575	Amino acids and Peptides	Small peptides	Aminoacids	HERB001235;HERB000877;HERB004372	Medulla Junci;Rhizoma Dioscoreae Nipponicae;Malus pumila	2.66			140.068	649.2	2	POS	[M+Na]+	level2	1.39255e+07
(5E)-6,10-dimethyl-5,9-undecadien-2-one	217.2;133.1	C13H22O		HNZUNIKWNYHEJJ-FMIVXFBMSA-N				Fatty acids	Fatty acyls	Apocarotenoids (Ψ-)	HERB002960;HERB000338;HERB000614;HERB000638;HERB000822;HERB001410;HERB001621;HERB001622;HERB002094;HERB002371;HERB002472;HERB002846;HERB003031;HERB003164;HERB003232;HERB003431;HERB003439;HERB003464;HERB003485;HERB003658;HERB003730;HERB003840;HERB003851;HERB004004;HERB004063;HERB004064;HERB004107;HERB004239;HERB004350;HERB004407;HERB004513;HERB004829;HERB004834;HERB004849;HERB004853;HERB004864;HER…	Craibiodendron yunnanese;Herba Scutellariae barbatae;Cacumen et Folium Biotae;Radix Bupleuri;Fructus Leonuri;/;Folium Sene;Radix Saposhnikoviae divaricatae;Spora Lygodii;Fructus Piperis;flos Sophorae;Lignum Dalbergiae odoriferae Rosewood;Flos Chrysanthemi;Radix Sophorae flavescentis;fructus Capsici;/;Flos Campsis;Dendrobium fimbriatum var. oculatum;/;Herba Ephedrae;Folium Rhododendri Daurici;Flos…	2.66			217.159	432.4	5.4	POS	[M+Na]+	level2	4.04302e+06
glycycoumarin	271.1;391.1;272.1	C21H20O6	94805-82-0	NZYSZZDSYIBYLC-UHFFFAOYSA-N		HMDB0038225	5317756	Shikimates and Phenylpropanoids	Coumarins	Simple coumarins	HERB001355;HERB001779;HERB004897	Exocarpium Benincasae;Radix Glycyrrhizae;Clausena excavata	2.66			391.118	412.5	5.2	POS	[M+Na]+	level2	1.49201e+07
Picropodophyllin	301.1;437.1;302.1	C22H22O8		YJGVMLPVUAXIQN-HAEOHBJNSA-N				Shikimates and Phenylpropanoids	Lignans	Arylnaphthalene and aryltetralin lignans	HERB000139;HERB000159;HERB000637;HERB001477;HERB001500;HERB002054;HERB003452;HERB004720;HERB004891;HERB005404;HERB005476;HERB005685;HERB006950;HERB003787;HERB006743;HERB000398;HERB000423;HERB000820;HERB000825;HERB000847;HERB001574;HERB002020;HERB002422;HERB003983;HERB004719;HERB004926;HERB005846;HERB006069;HERB006175;HERB006259	/;Dysosma majorensis;Juniperus sabina;Podophyllum peltatum;Dysosma aurantiocaulis;Dysosma versipellis [Syn. Podophyllum versipelle ];Dysosma pleiantha [Syn. Podophyllum pleianthum];Juniperus thurifera;Diphylleia grayi;Podophyllum emodii;Herba Aristolochiae;Diphylleia sinensis;Bulbus Fritillariae thunbergii;Fructus Terminaliae Billericae;Syringa pinnafolia;Juniperus virginiana;Dysosma furfuracea;D…	2.66			437.123	410.1	4.9	POS	[M+Na]+	level2	7.98876e+06
Pesticide4_Rotenone_C23H22O6_Furo[2',3':7,8][1]benzopyrano[2,3-c][1]benzopyran-6(6aH)-one, 1,2,12,12a-tetrahydro-8,9-dimethoxy-2-(1-methylethenyl)-, (2R,6aS,12aS)-	417.1;167.1;281.1	C23H22O6	83-79-4	JUVIOZPCNVVQFO-HBGVWJBISA-N	C07593	HMDB0034436	6758	Shikimates and Phenylpropanoids	Isoflavonoids	Rotenoids	HERB001250;HERB001379;HERB002632;HERB002715;HERB003170;HERB003808;HERB003831;HERB006739	Pachyrhizus erosus;Pachyrrhizus erosus;Tephrosia purpurea;Millettia reticulata;Millettia pachycarpa;Verbascum thapsus;Derris elliptica;Derris trifoliata	2.66			417.133	333	5.3	POS	[M+Na]+	level2	2.59553e+07
(+)-Epicatechin	121;231.1;291.1	C15H14O6	35323-91-2	PFTAWBLQPZVEMU-ZFWWWQNUSA-N	C09728	HMDB0037954	182232	Shikimates and Phenylpropanoids	Flavonoids	Flavan-3-ols	HERB000237;HERB000497;HERB000594;HERB000806;HERB001034;HERB001165;HERB001409;HERB001583;HERB001924;HERB001981;HERB002062;HERB002191;HERB002563;HERB002591;HERB002937;HERB002941;HERB003348;HERB003549;HERB003573;HERB003715;HERB003924;HERB004021;HERB004107;HERB004849;HERB004948;HERB005335;HERB006891;HERB003731;HERB000161;HERB000186;HERB000189;HERB000612;HERB000632;HERB000822;HERB001069;HERB001125;HER…	Radix Ampelopsis;semen arecae;Fructus tsaoko;Semen Phaseoli;/;/;Cortex Eucommiae;Catechu;Ramulus Uncariae cum Uncis;/;Ramulus Cinmomi;Folium Nelumbinis;Radix Scutellariae;Rhizoma Dioscoreae bulbiferae;Herba Glechomae Longitubae;Rhizoma Fagopyri Cymosi;Semen Litchi;herba pyrolae chinensis;/;Fructus Hordei Germitus;/;Fructus Chaenomelis;/;fructus hippophae;/;Semen Aesculi;Spi gleditsiae;Oleum Rhodo…	2.66			291.087	322.8	0.6	POS	[M+H]+	level2	6.42191e+06
Licarin A	137.1;163.1;133.1	C20H22O4		ITDOFWOJEDZPCF-OTBILJLCSA-N				Shikimates and Phenylpropanoids	Lignans	Neolignans	HERB001378;HERB001088;HERB002305;HERB003924;HERB004693;HERB006525	Fructus Amomi Rotundus;Aristolochia maxima;Machilus thunbergii;/;Semen Myristicae;Chrysobalanus icaco	2.66			327.159	306.2	2.7	POS	[M+H]+	level2	7.49672e+07
Senecionine	222.1;205.1;358.2	C18H25NO5		HKODIGSRFALUTA-JTLQZVBZSA-N				Alkaloids	Ornithine alkaloids	Pyrrolizidine alkaloids	HERB000149;HERB001425;HERB002037;HERB003152;HERB003944;HERB004203;HERB004462;HERB004584;HERB006316;HERB000591;HERB001013;HERB001108;HERB004293;HERB004643;HERB002926	Senecio brasiliensis;Crotalaria breviflora;Crotalaria incana;Fraxinus insularis;Senecio faberi;Senecio squalidus;Senecio scandens [Syn. Senecio chinensis];Senecio integerrimus;Senecio alpinus;Senecio jacobaea;Senecio oryzetorum;Ligularia japonica;Senecio vulgaris;Melia azedarach var. japonica;Flos Trollii chinensis	2.66			358.165	288.4	5.7	POS	[M+Na]+	level2	6.50498e+06
Bilobalide A	167;285.1;349.1	C15H18O8	33570-04-6	MOLPUWBMSBJXER-NRSGSQFTSA-N	C07605	HMDB0036735	11875005	Terpenoids			HERB006632;HERB000189	/;Ginkgo biloba	2.66			349.092	278.6	5.3	POS	[M+Na]+	level2	2.83069e+07
Methyl 3,4,5-trimethoxycinnamate	133.1;231.1;247.1	C13H16O5	20329-96-8	KLXHCGFNNUQTEY-AATRIKPKSA-N		HMDB0038551	735846	Shikimates and Phenylpropanoids	Phenylpropanoids (C6-C3)	Cinnamic acids and derivatives	HERB000403;HERB000584;HERB001852;HERB002309	Radix Glehniae;Rhizoma Atractylodis;/;/	2.66			275.091	230.1	5.2	POS	[M+Na]+	level2	1.02653e+07
5-Hydroxyisophthalic acid	109;137;59	C8H6O5		QNVNLUSHGRBCLO-UHFFFAOYSA-N				Shikimates and Phenylpropanoids	Phenolic acids (C6-C1)	Simple phenolic acids	HERB002000;HERB002536	Glycyrrhiza glabra;Vitex negundo	2.66			181.015	154.7	2.8	NEG	[M-H]-	level2	2.86663e+06
Bixin	79;97;393.2	C25H30O4	6983-79-5	RAFGELQLHMBRHD-SLEZCNMESA-N	C08582	HMDB0035317	5281226	Terpenoids	Apocarotenoids	Miscellaneous apocarotenoids	HERB002303	Bixa orellana	2.66			393.205	530	4.6	NEG	[M-H]-	level2	1.47631e+06
14-Deoxy-11,12-didehydroandrographolide	331.2;287.2;313.2	C20H28O4		XMJAJFVLHDIEHF-CRBRZBHVSA-N				Terpenoids	Diterpenoids	Labdane diterpenoids	HERB000777;HERB000884;HERB001333;HERB001776;HERB002711	Lignum Aquilariae Resitum;Herba andrographitis;Cordyceps;Radix Aconiti Lateralis;Semen Impatientis	2.66			331.189	463.7	5.6	NEG	[M-H]-	level2	292592
Evernic acid	168;153;195.1	C17H16O7		GODLCSLPZIBRMG-UHFFFAOYSA-N				Polyketides	Aromatic polyketides	Depsides	HERB003890;HERB005262;HERB006129	Mammea americana;Usnea longissima;Cladonia verticillata	2.66			331.081	104.6	4	NEG	[M-H]-	level2	6.00119e+06
Andrographidin_A	301.1;107;195.1	C23H26O10		HTJQSWAVTHDBPX-PHKHNSMASA-N				Shikimates and Phenylpropanoids	Flavonoids	Flavanones	HERB000777;HERB000884	Lignum Aquilariae Resitum;Herba andrographitis	2.65			463.16	286.3	0.4	POS	[M+H]+	level2	3.73573e+07
Octinoxate	273.2;291.2;119.1	C18H26O3	24393-56-4	DHNGCHLFKUPGPX-RMKNXTFCSA-N	C10476	HMDB0030762	5281783	Shikimates and Phenylpropanoids	Phenylpropanoids (C6-C3)	Cinnamic acids and derivatives	HERB000892;HERB002062;HERB004914;HERB000879;HERB001210;HERB004102;HERB005572;HERB006587;HERB005017;HERB006718;HERB001410	Herba Sedi sarmentosi;Ramulus Cinmomi;Rhizoma Kaempferiae;/;Radix Angelicae sinensis;Radix Adenophorae;Hedychium spicatum;Artemisia capillaris;Rhizoma Zingiberis Recens;Radix Curcumae;/	2.65			291.196	462.5	0.4	POS	[M+H]+	level2	1.23186e+07
Wulignan A1	163.1;105;343.1	C20H22O5		PSFZYOUCEGTRJM-RMDKCXRXSA-N				Shikimates and Phenylpropanoids	Lignans	Arylnaphthalene and aryltetralin lignans	HERB006518	Schisandra henryi	2.65			343.154	455.5	2.6	POS	[M+H]+	level2	6.46996e+07
Calycanthine	347.2;235.2;301.2	C22H26N4		XSYCDVWYEVUDKQ-GXRSIYKFSA-N				Alkaloids	Tryptophan alkaloids	Pyrroloindole alkaloids	HERB002783;HERB003237;HERB003364;HERB003848	Calycanthus occidentalis;Chimonanthus fragrans [Syn. Chimonanthus praecox];Asclepias curassavica;Calycanthus floridus	2.65			347.225	452.1	6.1	POS	[M+H]+	level2	7.43991e+06
Gomisin O	153.1;287.1;179.1	C23H28O7		GWDFJIBHVSYXQL-SYTFOFBDSA-N				Shikimates and Phenylpropanoids	Lignans	Dibenzocyclooctadienes lignans	HERB000409;HERB002288;HERB005762;HERB005240	/;Schisandra rubriflora;Schisandra chinensis;/	2.65			439.176	414.5	6.2	POS	[M+Na]+	level2	8.20677e+06
Methyl_jasmonate	211.1;193.1;179	C13H20O3	1211-29-6	GEWDNTWNSAZUDX-WQMVXFAESA-N	C11512	HMDB0036583	5367719	Fatty acids	Octadecanoids	Jasmonic acids	HERB002209;HERB002887;HERB003991;HERB000231;HERB000314;HERB006686	Semen Glycine Max;Semen Sipis;Jasminum sambac;Michelia alba;Elsholtzia ciliata;/	2.65			225.149	411.3	0.5	POS	[M+H]+	level2	6.935e+06
albiflorin	503.1;383.1;384.1	C23H28O11		QQUHMASGPODSIW-ICECTASOSA-N				Terpenoids	Monoterpenoids	Pinane monoterpenoids	HERB000216;HERB000246;HERB000267;HERB000268;HERB000498;HERB000584;HERB000800;HERB000801;HERB000802;HERB000850	/;/;Radix Paeoniae Alba;/;Borneolum syntheticum;Rhizoma Atractylodis;Radix Paeoniae Rubra;Paeonia lactiflora wild;/;Paeonia veitchii	2.65			503.149	346.6	5.8	POS	[M+Na]+	level2	1.58125e+07
arborinine	308.1;307.1;245.1	C16H15NO4	5489-57-6	ATBZZQPALSPNMF-UHFFFAOYSA-N	C10643	HMDB0030177	5281832	Alkaloids	Anthranilic acid alkaloids	Acridone alkaloids	HERB000826	Ruta graveolens	2.65			308.092	301.2	5.7	POS	[M+Na]+	level2	3.83912e+07
Ethyldodecanoate	227.2	C14H28O2	106-33-2	MMXKVMNBHPAILY-UHFFFAOYSA-N		HMDB0033788	7800	Fatty acids	Fatty esters	Wax monoesters	HERB004766;HERB000267;HERB000305;HERB001394;HERB002714;HERB004055;HERB004242;HERB005017;HERB005471;HERB000242	Cephalotaxus fortunei;Radix Paeoniae Alba;Radix Angelicae Dahuricae;Radix Angelicae Pubescentis;Caulis Millettiae;Flos Gossampini;Fructus Ligustri lucidi;Rhizoma Zingiberis Recens;/;Rhizoma Imperatae	2.65			227.202	660.7	6.2	NEG	[M-H]-	level2	1.11355e+08
Flavanone base + 2O, 2Prenyl	79;97;391.2	C25H28O4	59870-65-4	CUFAXDWQDQQKFF-UHFFFAOYSA-N		HMDB0029531	480768	Shikimates and Phenylpropanoids	Flavonoids	Flavanones	HERB001779;HERB002000;HERB002494	Radix Glycyrrhizae;Glycyrrhiza glabra;Glycyrrhiza kansuensis	2.65			391.189	507.7	0.6	NEG	[M-H]-	level2	4.98676e+06
Genipin	181.1;225.1;124	C11H14O5	6902-77-8	AZKVWQKMDGGDSV-UHFFFAOYSA-N	C09780	HMDB0035830	23340	Terpenoids	Monoterpenoids	Iridoids monoterpenoids	HERB000208;HERB001171;HERB001409;HERB002990;HERB005025;HERB005071;HERB005485;HERB007046	Herba Hedyotis Diffusae;/;Cortex Eucommiae;Genipa americana;Fructus Gardeniae;Pericarpium Grati;Concretio Silicea Bambusae;Fructus Gardeniae	2.65			225.077	499.6	1	NEG	[M-H]-	level2	5.5825e+06
poliumoside	315.1;151;299.1	C35H46O19		YMWRMAOPKNYHMZ-LLVTZOIGSA-N				Shikimates and Phenylpropanoids	Phenylpropanoids (C6-C3)	Cinnamic acids and derivatives	HERB003246	Brandisia hancei	2.65			769.252	388.8	5.9	NEG	[M-H]-	level2	1.44802e+07
(2R,3S,4S,5R,6S)-2-(hydroxymethyl)-6-[4-[(E)-3-hydroxyprop-1-enyl]phenoxy]oxane-3,4,5-triol	149.1;150.1	C15H20O7		CRVXJSNSTGEXDX-HHMSBIESSA-N				Shikimates and Phenylpropanoids	Phenylpropanoids (C6-C3)	Cinnamic acids and derivatives	HERB002621	Pimpinella anisum	2.65			311.114	318	0.8	NEG	[M-H]-	level2	5.11144e+08
Isoxanthohumol	207.1;101;59	C21H22O5		YKGCBLWILMDSAV-UHFFFAOYSA-N				Shikimates and Phenylpropanoids	Flavonoids	Flavanones	HERB002472;HERB002640;HERB002976;HERB003164;HERB003288;HERB004345	flos Sophorae;Semen Canbis;Radix Euphorbiae Pekinensis;Radix Sophorae flavescentis;radix tripterygii wilfordii;Humulus lupulus	2.65			353.146	94.5	5.7	NEG	[M-H]-	level2	4.27957e+07
Cycloart-23-ene-3_, 25 diol	189.1;171.1;443.3	C30H50O2		JSPGKOBNHWTKNT-CPGXJQKCSA-N				Terpenoids	Triterpenoids	Cycloartane triterpenoids	HERB000066;HERB003942;HERB000144;HERB004470;HERB004663	Folium Artemisiae Argyi;Oryza sativa;Euphorbia royleana;Lythrum salicaria;Lythrum anceps	2.64			443.337	519.6	6.5	POS	[M+H]+	level2	1.47428e+06
Kirenol	293.2;275.2;121.1	C20H34O4		NRYNTARIOIRWAB-JPDRSCFKSA-N				Terpenoids	Diterpenoids	Pimarane and Isopimarane diterpenoids	HERB005888;HERB000835;HERB003768;HERB003993;HERB005976	Siegesbeckia orientalis;Folium Clerodentri trichotomi;Siegesbeckia orientalis var. glabrescens [Syn. Siegesbeckia glabrescens ];Lonicera morrowii;Siegesbeckia orientalis var. pubescens [Syn. Siegesbeckia pubescens ]	2.64			339.252	467.7	6.6	POS	[M+H]+	level2	1.72899e+07
Glomeratose A	121.1;445.1;301.1	C24H34O15		PQHNJDATPYXLIX-GFBDJRIRSA-N				Shikimates and Phenylpropanoids			HERB001081	Polygala chinensis [Syn. Polygala glomerata]	2.64			585.176	414.5	6.3	POS	[M+Na]+	level2	5.969e+06
Gomisin G	137.1;107;153.1	C30H32O9		OFDWKHIQKPKRKY-DSASHONVSA-N				Shikimates and Phenylpropanoids	Lignans	Dibenzocyclooctadienes lignans	HERB000022;HERB000409;HERB004134;HERB005762	Schisandra arisanensis;/;Kadsura interior;Schisandra chinensis	2.64			559.196	362.2	4.3	POS	[M+Na]+	level2	1.02845e+07
3-[5,7-dihydroxy-2-(4-methoxyphenyl)-4-oxo-2,3-dihydrochromen-3-yl]-5,7-dihydroxy-2-(4-methoxyphenyl)-2,3-dihydrochromen-4-one	253.1;429.1;139	C32H26O10		BTCICADMSGBCKA-UHFFFAOYSA-N				Shikimates and Phenylpropanoids	Flavonoids	Flavanones	HERB003269	Stellera chamaejasme	2.64			569.146	341.6	0.7	NEG	[M-H]-	level2	9.10974e+06
Liquiritin	357.1;135;399.1	C21H22O9	551-15-5	DEMKZLAVQYISIA-UHFFFAOYSA-N		HMDB0029520	3794292	Shikimates and Phenylpropanoids	Flavonoids	Flavanones	HERB000892;HERB000974;HERB001249;HERB001355;HERB001733;HERB001779;HERB001780;HERB001781;HERB001782;HERB002000;HERB002494;HERB003174;HERB003504;HERB006926;HERB006990	Herba Sedi sarmentosi;Glycyrrhiza aspera;Cortex Lycii Radicis;Exocarpium Benincasae;Sedum lineare [Syn. Sedum obtuso-lineare ];Radix Glycyrrhizae;/;Radix Glycyrrhizae uralensis;/;Glycyrrhiza glabra;Glycyrrhiza kansuensis;Semen armeniacae amarum;Radix Rhapontici;Glycyrrhiza inflata;Radix Glycyrrhizae Preparata	2.64			417.12	309.7	1.3	NEG	[M-H]-	level2	5.54064e+06
1,2-Dilinoleoylglycerol	617.5;81.1;95.1	C39H68O5		MQGBAQLIFKSMEM-MAZCIEHSSA-N				Fatty acids	Glycerolipids	Diacylglycerols	HERB003268	Hyoscyamus niger	2.63			617.515	601.1	1.1	POS	[M+H]+	level2	2.43674e+06
Flavanone base + 4O, 1Prenyl	137.1;357.1;327.1	C20H20O6		SFQIGPZCFNTPOD-UHFFFAOYSA-N				Shikimates and Phenylpropanoids	Flavonoids	Flavanones	HERB000001;HERB000061;HERB001355;HERB001779	Erythrina abyssinica;Erythrina sigmoidea;Exocarpium Benincasae;Radix Glycyrrhizae	2.63			357.133	299.1	0.6	POS	[M+H]+	level2	1.69977e+07
Nivalenol	321.1;320.1;292.1	C15H20O7	23282-20-4	UKOTXHQERFPCBU-YQPARWETSA-N	C06080	HMDB0004304	440908	Terpenoids	Sesquiterpenoids	Trichothecane sesquiterpenoids	HERB000844;HERB000846;HERB001122;HERB001915;HERB002424;HERB002426;HERB002584;HERB003384;HERB003715;HERB003843;HERB003885;HERB004713	Zanthoxylum ailanthoides;Zanthoxylum ailanthoides;Zanthoxylum myriacanthum;Fructus Lycii;Pericarpium Zanthoxyli;Zanthoxylum cuspidatum;Zanthoxylum flavum;Radix Zanthoxyli;Fructus Hordei Germitus;Zanthoxylum clava- hercules;Zanthoxylum americanum [Syn. Xanthoxylum americanum];Zanthoxylum nitidum	2.63			335.113	276.9	7.3	POS	[M+NA]+	level2	4.97259e+06
trans-2-Hexenal	99.1;81.1;88	C6H10O	6728-26-3	MBDOYVRWFFCFHM-SNAWJCMRSA-N	C08497	HMDB0031496	5281168	Fatty acids	Fatty acyls	Fatty aldehydes	HERB004407;HERB004021;HERB001244;HERB001622;HERB003464;HERB003851;HERB004275;HERB004433;HERB004930;HERB000066;HERB000338;HERB000508;HERB000570;HERB000638;HERB000706;HERB001355;HERB001410;HERB001876;HERB002002;HERB002061;HERB002191;HERB002276;HERB002962;HERB003031;HERB003156;HERB003174;HERB003210;HERB003232;HERB003431;HERB003730;HERB004040;HERB004107;HERB004191;HERB004350;HERB004783;HERB004834;HER…	Fructus Syzygii;Fructus Chaenomelis;Herba Hyperici Japonici;Radix Saposhnikoviae divaricatae;Dendrobium fimbriatum var. oculatum;Flos Mume;Juniperus communis;Eucheuma muricatum;Prunus armeniaca var. ansu;Folium Artemisiae Argyi;Herba Scutellariae barbatae;herba Menthae;/;Radix Bupleuri;Radix Dichroae;Exocarpium Benincasae;/;flos puerariae lobatae;/;Herba Bidentis;Folium Nelumbinis;Flos Carthami;F…	2.63			99.0805	670.4	5.1	POS	[M+H]+	level2	7.66461e+06
(4S,5Z,6S)-4-(2-methoxy-2-oxoethyl)-5-[2-[(E)-3-phenylprop-2-enoyl]oxyethylidene]-6-[(2S,3R,4S,5S,6R)-3,4,5-trihydroxy-6-(hydroxymethyl)oxan-2-yl]oxy-4H-pyran-3-carboxylic acid	351.1;233.1;131	C19H20O5		RRHCDWLSHIIIIT-WZUFQYTHSA-N				Shikimates and Phenylpropanoids	Coumarins	Simple coumarins	HERB004453;HERB000563;HERB001357;HERB001801;HERB001829;HERB005101;HERB006348;HERB004951	radix Peucedani;Vicia faba;/;Radix seu Rhizoma rdostachyos;Ligusticum elatum;Nardostachys jatamansi;Libanotis buchtormensis;Garcinia multiflora	2.63			351.123	420	7.2	POS	[M+Na]+	level2	8.15627e+06
(2S,3S,4S)-4-(4-hydroxy-3-methoxyphenyl)-2,3-bis(hydroxymethyl)-7-methoxy-3,4-dihydro-1H-naphthalene-2,6-diol	279.1;153.1;165.1	C20H24O7		KCIQZCNOUZCRGH-VOBQZIQPSA-N				Shikimates and Phenylpropanoids	Lignans	Arylnaphthalene and aryltetralin lignans	HERB003970;HERB001171;HERB001409;HERB001410;HERB004822;HERB004837;HERB006633;HERB006811;HERB004060	Saussurea laniceps;/;Cortex Eucommiae;/;/;Ramulus Mori;/;Flos Rosae chinensis;Caulis Aristolochiae seu Clematis	2.63			399.144	366.9	7.2	POS	[M+Na]+	level2	1.47997e+07
Iridin	523.1;403.1;507.1	C24H26O13		LNQCUTNLHUQZLR-UHFFFAOYSA-N				Shikimates and Phenylpropanoids	Isoflavonoids	Isoflavones	HERB000005;HERB000207;HERB000662;HERB000879;HERB001227;HERB001800;HERB004040;HERB004201;HERB004681;HERB004973;HERB005867	Iris unguicularis;Iris dichotoma;Juniperus macropoda;/;Iris germanica;Ipomoea batatas [Syn. Convolvulus batatas];Folium Viticis Negundo;Calculus Bovis;Iris komonoensis;Rhizoma Belamcandae;Iris florentina	2.63			523.138	332.6	3.1	POS	[M+H]+	level2	6.28249e+07
Catalpol	385.1;265.1;249.1	C15H22O10		LHDWRKICQLTVDL-PZYDOOQISA-N				Terpenoids	Monoterpenoids	Iridoids monoterpenoids	HERB000624;HERB000770;HERB001019;HERB001251;HERB001652;HERB001783;HERB002369;HERB002563;HERB002655;HERB002803;HERB003031;HERB003174;HERB003423;HERB003806;HERB003808;HERB003941;HERB005012;HERB005116;HERB005118;HERB005918;HERB005974;HERB006380;HERB007197;HERB007205;HERB004063;HERB006280	Asystasia intrusa;Semen Plantaginis;Plantago major;/;Gmelina philippensis;Rehmannia glutinosa [Syn. Rehmannia glutinosa f. huechingensis];/;Radix Scutellariae;Herba Capsellae;Verbascum lychnites;Flos Chrysanthemi;Semen armeniacae amarum;Scrophularia lepidota;Paulownia tomentosa;Verbascum thapsus;Flos Buddlejae;Radix Rehmanniae;Adonis sutchuenensis;Radix Rehmanniae Preparata;Picrorhiza scrophulari…	2.63			385.107	323.2	7.2	POS	[M+Na]+	level2	3.04886e+07
Isopentenyladenine	187.1;123.1;186.1	C10H13N5		HYVABZIGRDEKCD-UHFFFAOYSA-N	C04083	HMDB0245646	92180	Alkaloids	Pseudoalkaloids	Purine alkaloids	HERB001165		2.63			204.123	257.9	6.8	POS	[M+H]+	level2	1.01942e+07
Angoroside A	151;139;439.1	C34H44O19		XPLMUADTACCMDJ-LVDCRSFESA-N				Shikimates and Phenylpropanoids	Phenylpropanoids (C6-C3)	Cinnamic acids and derivatives	HERB004266;HERB003361	Marrubium vulgare;Fructus Forsythiae	2.63			755.235	379.6	7.1	NEG	[M-H]-	level2	2.24708e+07
FA 9:1+1O	127.1;171.1;99.1	C9H16O3		WLGDDELKYAWBBL-UHFFFAOYSA-N	C16322	HMDB0094711		Fatty acids	Fatty Acids and Conjugates	Oxo fatty acids	HERB000285;HERB000330;HERB000497;HERB005826;HERB007208	Radix cynchi atrati;Rhizoma Pinelliae;semen arecae;Stigma Croci;/	2.63			171.103	363	5.8	NEG	[M-H]-	level2	1.59753e+08
Esculin	87;339.1;135	C15H16O9		XHCADAYNFIFUHF-UHFFFAOYSA-N				Shikimates and Phenylpropanoids	Coumarins	Simple coumarins	HERB003039;HERB000617;HERB002409;HERB002814;HERB003045;HERB003468;HERB003485;HERB003573;HERB003648;HERB004256;HERB004292;HERB004343;HERB004460;HERB004509;HERB004513;HERB005187;HERB005571;HERB006162;HERB006641;HERB001754;HERB002276;HERB002365;HERB003369;HERB004461;HERB004822;HERB005335;HERB006784;HERB007046;HERB007174	Herba Cichorii;Fraxinus rhynchophylla [Syn. Fraxinus chinensis var. rhynchophylla];Fraxinus ornus;Fraxinus szaboana [Syn. Fraxinus chinensis var. acuminata];Cichorium intybus;Fraxinus stylosa;/;/;Fructus Aristolochiae;Datura stramonium;Aesculus hippocastanum;Melilotus suaveolens;Semen Euphorbiae;Fraxinus paxiana;Cortex Fraxini;Fraxinus mandshurica;Hymenodictyon excelsum;Fraxinus bungeana;Crataegu…	2.63			339.072	343.2	0.3	NEG	[M-H]-	level2	1.51176e+07
[truncated: 76,713 more rows]
